# Supplementary material for: Divergent vertebral formulae shape the evolution of axial complexity in mammals
Source: Nat Ecol Evol. 2023 Mar 6;7(3):367–81. doi: 10.1038/s41559-023-01982-5 (PMC9998275; doi:10.1038/s41559-023-01982-5)
Supplement: Source Data Fig. 3 — Tabulations of six complexity indices re-ordered by group. Each tabulation is reported in a separate Excel sheet. [file 41559_2023_1982_MOESM8_ESM.xlsx]

## Sheet: Brillouin_CTL
	Brillouin_CTL	group
Zaglossus_bruijnii	0.810052	MonotremataMarsupialia
Tachyglossus_aculeatus	0.779728	MonotremataMarsupialia
Ornithorhynchus_anatinus	0.713012	MonotremataMarsupialia
Solenodon_paradoxus	0.821573	Eulipotyphla
Solenodon_cubanus	0.833047	Eulipotyphla
Galemys_pyrenaicus	0.875301	Eulipotyphla
Scapanus_latimanus	0.875301	Eulipotyphla
Scalopus_aquaticus	0.875301	Eulipotyphla
Talpa_europaea	0.907889	Eulipotyphla
Euroscaptor_mizura	0.907889	Eulipotyphla
Euroscaptor_micrura	0.885552	Eulipotyphla
Mogera_tokudae	0.907889	Eulipotyphla
Mogera_imaizumii	0.875301	Eulipotyphla
Mogera_wogura	0.875301	Eulipotyphla
Euroscaptor_subanura	0.907889	Eulipotyphla
Condylura_cristata	0.907889	Eulipotyphla
Hylomys_suillus	0.898589	Eulipotyphla
Echinosorex_gymnura	0.888788	Eulipotyphla
Erinaceus_europaeus	0.888788	Eulipotyphla
Paraechinus_micropus	0.875301	Eulipotyphla
Hemiechinus_auritus	0.875301	Eulipotyphla
Atelerix_algirus	0.853758	Eulipotyphla
Scutisorex_somereni	0.952019	Eulipotyphla
Suncus_madagascariensis	0.864652	Eulipotyphla
Crocidura_crenata	0.907889	Eulipotyphla
Crocidura_canariensis	0.875301	Eulipotyphla
Sorex_araneus	0.898589	Eulipotyphla
Sorex_minutus	0.898589	Eulipotyphla
Cryptotis_parva	0.907889	Eulipotyphla
Blarina_hylophaga	0.924261	Eulipotyphla
Notiosorex_crawfordi	0.907889	Eulipotyphla
Smutsia_gigantea	0.875301	PholidotaCarnivora
Phataginus_tricuspis	0.898589	PholidotaCarnivora
Manis_pentadactyla	0.878647	PholidotaCarnivora
Urocyon_cinereoargenteus	0.924261	PholidotaCarnivora
Vulpes_lagopus	0.924261	PholidotaCarnivora
Vulpes_zerda	0.924261	PholidotaCarnivora
Vulpes_vulpes	0.924261	PholidotaCarnivora
Otocyon_megalotis	0.924261	PholidotaCarnivora
Nyctereutes_procyonoides	0.924261	PholidotaCarnivora
Lycaon_pictus	0.924261	PholidotaCarnivora
Chrysocyon_brachyurus	0.924261	PholidotaCarnivora
Canis_mesomelas	0.924261	PholidotaCarnivora
Canis_simensis	0.924261	PholidotaCarnivora
Canis_latrans	0.924261	PholidotaCarnivora
Canis_aureus	0.924261	PholidotaCarnivora
Canis_lupus	0.924261	PholidotaCarnivora
Cuon_alpinus	0.924261	PholidotaCarnivora
Canis_adustus	0.924261	PholidotaCarnivora
Pseudalopex_gymnocercus	0.924261	PholidotaCarnivora
Speothos_venaticus	0.924261	PholidotaCarnivora
Cerdocyon_thous	0.924261	PholidotaCarnivora
Neomonachus_tropicalis	0.864652	PholidotaCarnivora
Monachus_monachus	0.864652	PholidotaCarnivora
Mirounga_leonina	0.864652	PholidotaCarnivora
Mirounga_angustirostris	0.864652	PholidotaCarnivora
Lobodon_carcinophaga	0.864652	PholidotaCarnivora
Leptonychotes_weddellii	0.864652	PholidotaCarnivora
Ommatophoca_rossii	0.864652	PholidotaCarnivora
Hydrurga_leptonyx	0.898589	PholidotaCarnivora
Erignathus_barbatus	0.864652	PholidotaCarnivora
Pagophilus_groenlandicus	0.864652	PholidotaCarnivora
Phoca_vitulina	0.864652	PholidotaCarnivora
Pusa_hispida	0.864652	PholidotaCarnivora
Halichoerus_grypus	0.864652	PholidotaCarnivora
Cystophora_cristata	0.864652	PholidotaCarnivora
Odobenus_rosmarus	0.864652	PholidotaCarnivora
Callorhinus_ursinus	0.864652	PholidotaCarnivora
Zalophus_californianus	0.864652	PholidotaCarnivora
Zalophus_japonicus	0.864652	PholidotaCarnivora
Eumetopias_jubatus	0.864652	PholidotaCarnivora
Arctocephalus_pusillus	0.864652	PholidotaCarnivora
Neophoca_cinerea	0.864652	PholidotaCarnivora
Otaria_bryonia	0.864652	PholidotaCarnivora
Arctocephalus_tropicalis	0.864652	PholidotaCarnivora
Arctocephalus_forsteri	0.864652	PholidotaCarnivora
Arctocephalus_australis	0.864652	PholidotaCarnivora
Mydaus_javanensis	0.898589	PholidotaCarnivora
Spilogale_gracilis	0.916007	PholidotaCarnivora
Mephitis_mephitis	0.878647	PholidotaCarnivora
Conepatus_humboldtii	0.853758	PholidotaCarnivora
Conepatus_chinga	0.853758	PholidotaCarnivora
Potos_flavus	0.898589	PholidotaCarnivora
Procyon_lotor	0.898589	PholidotaCarnivora
Procyon_cancrivorus	0.898589	PholidotaCarnivora
Bassariscus_astutus	0.924261	PholidotaCarnivora
Nasua_nasua	0.898589	PholidotaCarnivora
Nasua_narica	0.864652	PholidotaCarnivora
Bassaricyon_alleni	0.924261	PholidotaCarnivora
Taxidea_taxus	0.898589	PholidotaCarnivora
Meles_meles	0.864652	PholidotaCarnivora
Meles_anakuma	0.864652	PholidotaCarnivora
Arctonyx_collaris	0.821573	PholidotaCarnivora
Mellivora_capensis	0.833047	PholidotaCarnivora
Gulo_gulo	0.864652	PholidotaCarnivora
Martes_flavigula	0.898589	PholidotaCarnivora
Martes_foina	0.898589	PholidotaCarnivora
Martes_zibellina	0.898589	PholidotaCarnivora
Martes_martes	0.898589	PholidotaCarnivora
Martes_americana	0.898589	PholidotaCarnivora
Martes_pennanti	0.898589	PholidotaCarnivora
Eira_barbara	0.898589	PholidotaCarnivora
Melogale_orientalis	0.898589	PholidotaCarnivora
Neovison_vison	0.898589	PholidotaCarnivora
Mustela_frenata	0.898589	PholidotaCarnivora
Mustela_felipei	0.898589	PholidotaCarnivora
Mustela_erminea	0.898589	PholidotaCarnivora
Mustela_nivalis	0.898589	PholidotaCarnivora
Mustela_sibirica	0.898589	PholidotaCarnivora
Mustela_nigripes	0.898589	PholidotaCarnivora
Mustela_lutreolina	0.898589	PholidotaCarnivora
Mustela_putorius	0.898589	PholidotaCarnivora
Ictonyx_libyca	0.864652	PholidotaCarnivora
Galictis_vittata	0.853758	PholidotaCarnivora
Lyncodon_patagonicus	0.821573	PholidotaCarnivora
Galictis_cuja	0.864652	PholidotaCarnivora
Pteronura_brasiliensis	0.864652	PholidotaCarnivora
Lontra_longicaudis	0.864652	PholidotaCarnivora
Lontra_provocax	0.864652	PholidotaCarnivora
Lontra_canadensis	0.898589	PholidotaCarnivora
Enhydra_lutris	0.888788	PholidotaCarnivora
Lutra_maculicollis	0.898589	PholidotaCarnivora
Lutra_lutra	0.898589	PholidotaCarnivora
Aonyx_cinerea	0.898589	PholidotaCarnivora
Lutrogale_perspicillata	0.898589	PholidotaCarnivora
Aonyx_capensis	0.898589	PholidotaCarnivora
Ailurus_fulgens	0.898589	PholidotaCarnivora
Ursus_maritimus	0.898589	PholidotaCarnivora
Ursus_arctos	0.833047	PholidotaCarnivora
Melursus_ursinus	0.864652	PholidotaCarnivora
Ursus_thibetanus	0.898589	PholidotaCarnivora
Ursus_americanus	0.898589	PholidotaCarnivora
Helarctos_malayanus	0.833047	PholidotaCarnivora
Ailuropoda_melanoleuca	0.885552	PholidotaCarnivora
Nandinia_binotata	0.924261	PholidotaCarnivora
Hyaena_hyaena	0.833047	PholidotaCarnivora
Hyaena_brunnea	0.821573	PholidotaCarnivora
Proteles_cristata	0.864652	PholidotaCarnivora
Crocuta_crocuta	0.864652	PholidotaCarnivora
Eupleres_goudotii	0.924261	PholidotaCarnivora
Salanoia_concolor	0.924261	PholidotaCarnivora
Galidictis_fasciata	0.898589	PholidotaCarnivora
Galidia_elegans	0.924261	PholidotaCarnivora
Cryptoprocta_ferox	0.924261	PholidotaCarnivora
Herpestes_vitticollis	0.924261	PholidotaCarnivora
Herpestes_javanicus	0.924261	PholidotaCarnivora
Herpestes_edwardsii	0.924261	PholidotaCarnivora
Herpestes_ichneumon	0.924261	PholidotaCarnivora
Ichneumia_albicauda	0.924261	PholidotaCarnivora
Cynictis_penicillata	0.924261	PholidotaCarnivora
Bdeogale_crassicauda	0.898589	PholidotaCarnivora
Crossarchus_obscurus	0.898589	PholidotaCarnivora
Helogale_parvula	0.924261	PholidotaCarnivora
Liberiictis_kuhni	0.924261	PholidotaCarnivora
Mungos_mungo	0.898589	PholidotaCarnivora
Suricata_suricatta	0.898589	PholidotaCarnivora
Genetta_maculata	0.924261	PholidotaCarnivora
Genetta_tigrina	0.924261	PholidotaCarnivora
Genetta_genetta	0.924261	PholidotaCarnivora
Genetta_servalina	0.924261	PholidotaCarnivora
Viverricula_indica	0.924261	PholidotaCarnivora
Viverra_tangalunga	0.924261	PholidotaCarnivora
Viverra_zibetha	0.924261	PholidotaCarnivora
Civettictis_civetta	0.898589	PholidotaCarnivora
Macrogalidia_musschenbroekii	0.931699	PholidotaCarnivora
Cynogale_bennettii	0.898589	PholidotaCarnivora
Hemigalus_derbyanus	0.924261	PholidotaCarnivora
Paradoxurus_hermaphroditus	0.924261	PholidotaCarnivora
Arctictis_binturong	0.924261	PholidotaCarnivora
Prionodon_pardicolor	0.931699	PholidotaCarnivora
Prionodon_linsang	0.931699	PholidotaCarnivora
Neofelis_nebulosa	0.924261	PholidotaCarnivora
Panthera_tigris	0.924261	PholidotaCarnivora
Panthera_onca	0.924261	PholidotaCarnivora
Panthera_uncia	0.924261	PholidotaCarnivora
Panthera_pardus	0.924261	PholidotaCarnivora
Panthera_leo	0.924261	PholidotaCarnivora
Lynx_rufus	0.924261	PholidotaCarnivora
Lynx_lynx	0.924261	PholidotaCarnivora
Lynx_canadensis	0.924261	PholidotaCarnivora
Acinonyx_jubatus	0.924261	PholidotaCarnivora
Puma_concolor	0.924261	PholidotaCarnivora
Felis_catus	0.924261	PholidotaCarnivora
Felis_silvestris	0.924261	PholidotaCarnivora
Leopardus_pardalis	0.924261	PholidotaCarnivora
Leopardus_wiedii	0.924261	PholidotaCarnivora
Leopardus_tigrinus	0.924261	PholidotaCarnivora
Prionailurus_bengalensis	0.924261	PholidotaCarnivora
Leptailurus_serval	0.924261	PholidotaCarnivora
Caracal_caracal	0.924261	PholidotaCarnivora
Equus_africanus	0.831671	Perissodactyla
Equus_grevyi	0.857818	Perissodactyla
Equus_quagga	0.857818	Perissodactyla
Equus_zebra	0.857818	Perissodactyla
Equus_hemionus	0.857818	Perissodactyla
Equus_caballus	0.820635	Perissodactyla
Equus_ferus	0.857818	Perissodactyla
Tapirus_indicus	0.831671	Perissodactyla
Tapirus_terrestris	0.831671	Perissodactyla
Tapirus_bairdii	0.831671	Perissodactyla
Rhinoceros_unicornis	0.744836	Perissodactyla
Rhinoceros_sondaicus	0.744836	Perissodactyla
Dicerorhinus_sumatrensis	0.744836	Perissodactyla
Diceros_bicornis	0.733523	Perissodactyla
Ceratotherium_simum	0.744836	Perissodactyla
Vicugna_pacos	0.931699	Cetartiodactyla
Vicugna_vicugna	0.931699	Cetartiodactyla
Lama_glama	0.931699	Cetartiodactyla
Camelus_dromedarius	0.924084	Cetartiodactyla
Camelus_ferus	0.931699	Cetartiodactyla
Tayassu_pecari	0.898589	Cetartiodactyla
Pecari_tajacu	0.875301	Cetartiodactyla
Sus_scrofa	0.907889	Cetartiodactyla
Sus_barbatus	0.85539	Cetartiodactyla
Potamochoerus_porcus	0.875301	Cetartiodactyla
Phacochoerus_africanus	0.907889	Cetartiodactyla
Phacochoerus_aethiopicus	0.885552	Cetartiodactyla
Hylochoerus_meinertzhageni	0.875301	Cetartiodactyla
Babyrousa_babyrussa	0.907889	Cetartiodactyla
Hippopotamus_amphibius	0.833047	Cetartiodactyla
Choeropsis_liberiensis	0.833047	Cetartiodactyla
Indopacetus_pacificus	0.909729	Cetartiodactyla
Kogia_sima	0.949217	Cetartiodactyla
Kogia_breviceps	0.949126	Cetartiodactyla
Physeter_macrocephalus	0.947293	Cetartiodactyla
Platanista_gangetica	0.950777	Cetartiodactyla
Pontoporia_blainvillei	0.930341	Cetartiodactyla
Inia_geoffrensis	0.814678	Cetartiodactyla
Inia_araguaiaensis	0.836234	Cetartiodactyla
Lipotes_vexillifer	0.942916	Cetartiodactyla
Delphinapterus_leucas	0.952898	Cetartiodactyla
Mesoplodon_bowdoini	0.956428	Cetartiodactyla
Monodon_monoceros	0.952898	Cetartiodactyla
Neophocaena_phocaenoides	0.952019	Cetartiodactyla
Phocoenoides_dalli	0.908814	Cetartiodactyla
Phocoena_phocoena	0.950361	Cetartiodactyla
Phocoena_spinipinnis	0.947334	Cetartiodactyla
Phocoena_dioptrica	0.949388	Cetartiodactyla
Lagenorhynchus_acutus	0.933412	Cetartiodactyla
Lagenorhynchus_albirostris	0.913174	Cetartiodactyla
Orcinus_orca	0.949126	Cetartiodactyla
Orcaella_brevirostris	0.950361	Cetartiodactyla
Grampus_griseus	0.939141	Cetartiodactyla
Pseudorca_crassidens	0.956428	Cetartiodactyla
Peponocephala_electra	0.947334	Cetartiodactyla
Globicephala_melas	0.948102	Cetartiodactyla
Globicephala_macrorhynchus	0.954785	Cetartiodactyla
Feresa_attenuata	0.941484	Cetartiodactyla
Steno_bredanensis	0.946152	Cetartiodactyla
Sotalia_guianensis	0.954601	Cetartiodactyla
Sotalia_fluviatilis	0.954601	Cetartiodactyla
Tursiops_truncatus	0.950361	Cetartiodactyla
Stenella_attenuata	0.923919	Cetartiodactyla
Lagenodelphis_hosei	0.908959	Cetartiodactyla
Stenella_longirostris	0.933412	Cetartiodactyla
Sousa_chinensis	0.949126	Cetartiodactyla
Tursiops_aduncus	0.950361	Cetartiodactyla
Stenella_frontalis	0.944388	Cetartiodactyla
Stenella_coeruleoalba	0.933412	Cetartiodactyla
Stenella_clymene	0.941083	Cetartiodactyla
Delphinus_delphis	0.920842	Cetartiodactyla
Delphinus_capensis	0.926395	Cetartiodactyla
Lagenorhynchus_obscurus	0.91008	Cetartiodactyla
Lagenorhynchus_obliquidens	0.915012	Cetartiodactyla
Lagenorhynchus_cruciger	0.91008	Cetartiodactyla
Lagenorhynchus_australis	0.950361	Cetartiodactyla
Cephalorhynchus_hectori	0.936173	Cetartiodactyla
Cephalorhynchus_heavisidii	0.928578	Cetartiodactyla
Cephalorhynchus_eutropia	0.943625	Cetartiodactyla
Cephalorhynchus_commersonii	0.947417	Cetartiodactyla
Berardius_bairdii	0.952019	Cetartiodactyla
Berardius_arnuxii	0.953112	Cetartiodactyla
Mesoplodon_bidens	0.956428	Cetartiodactyla
Ziphius_cavirostris	0.956428	Cetartiodactyla
Mesoplodon_stejnegeri	0.952898	Cetartiodactyla
Hyperoodon_planifrons	0.955012	Cetartiodactyla
Hyperoodon_ampullatus	0.955012	Cetartiodactyla
Mesoplodon_hectori	0.955638	Cetartiodactyla
Mesoplodon_carlhubbsi	0.955638	Cetartiodactyla
Mesoplodon_layardii	0.956428	Cetartiodactyla
Mesoplodon_mirus	0.956428	Cetartiodactyla
Mesoplodon_europaeus	0.956428	Cetartiodactyla
Mesoplodon_densirostris	0.956428	Cetartiodactyla
Mesoplodon_grayi	0.955638	Cetartiodactyla
Tasmacetus_shepherdi	0.956428	Cetartiodactyla
Eubalaena_glacialis	0.950026	Cetartiodactyla
Eubalaena_japonica	0.948102	Cetartiodactyla
Balaenoptera_physalus	0.947334	Cetartiodactyla
Balaenoptera_musculus	0.944388	Cetartiodactyla
Balaenoptera_omurai	0.952919	Cetartiodactyla
Balaenoptera_borealis	0.950361	Cetartiodactyla
Balaenoptera_edeni	0.952272	Cetartiodactyla
Mesoplodon_perrini	0.955638	Cetartiodactyla
Balaenoptera_bonaerensis	0.954785	Cetartiodactyla
Mesoplodon_peruvianus	0.956428	Cetartiodactyla
Lissodelphis_peronii	0.850128	Cetartiodactyla
Lissodelphis_borealis	0.851792	Cetartiodactyla
Balaena_mysticetus	0.953112	Cetartiodactyla
Caperea_marginata	0.767983	Cetartiodactyla
Balaenoptera_acutorostrata	0.954785	Cetartiodactyla
Mesoplodon_ginkgodens	0.955638	Cetartiodactyla
Megaptera_novaeangliae	0.948102	Cetartiodactyla
Eschrichtius_robustus	0.950026	Cetartiodactyla
Moschiola_meminna	0.907889	Cetartiodactyla
Moschiola_indica	0.907889	Cetartiodactyla
Tragulus_javanicus	0.907889	Cetartiodactyla
Tragulus_kanchil	0.907889	Cetartiodactyla
Tragulus_napu	0.907889	Cetartiodactyla
Okapia_johnstoni	0.875301	Cetartiodactyla
Giraffa_camelopardalis	0.875301	Cetartiodactyla
Antilocapra_americana	0.907889	Cetartiodactyla
Muntiacus_muntjak	0.907889	Cetartiodactyla
Dama_dama	0.907889	Cetartiodactyla
Elaphurus_davidianus	0.907889	Cetartiodactyla
Rusa_unicolor	0.907889	Cetartiodactyla
Cervus_elaphus	0.907889	Cetartiodactyla
Axis_calamianensis	0.907889	Cetartiodactyla
Axis_axis	0.907889	Cetartiodactyla
Rangifer_tarandus	0.875301	Cetartiodactyla
Odocoileus_virginianus	0.907889	Cetartiodactyla
Odocoileus_hemionus	0.907889	Cetartiodactyla
Mazama_gouazoubira	0.907889	Cetartiodactyla
Blastocerus_dichotomus	0.916479	Cetartiodactyla
Pudu_puda	0.907889	Cetartiodactyla
Hydropotes_inermis	0.916479	Cetartiodactyla
Capreolus_capreolus	0.907889	Cetartiodactyla
Alces_alces	0.907889	Cetartiodactyla
Moschus_moschiferus	0.875301	Cetartiodactyla
Moschus_berezovskii	0.907889	Cetartiodactyla
Boselaphus_tragocamelus	0.907889	Cetartiodactyla
Tetracerus_quadricornis	0.907889	Cetartiodactyla
Tragelaphus_imberbis	0.907889	Cetartiodactyla
Tragelaphus_angasii	0.907889	Cetartiodactyla
Tragelaphus_scriptus	0.907889	Cetartiodactyla
Tragelaphus_eurycerus	0.907889	Cetartiodactyla
Tragelaphus_spekii	0.907889	Cetartiodactyla
Tragelaphus_buxtoni	0.907889	Cetartiodactyla
Tragelaphus_strepsiceros	0.907889	Cetartiodactyla
Syncerus_caffer	0.907889	Cetartiodactyla
Bubalus_mindorensis	0.907889	Cetartiodactyla
Bubalus_depressicornis	0.924261	Cetartiodactyla
Bubalus_arnee	0.907889	Cetartiodactyla
Bos_gaurus	0.907889	Cetartiodactyla
Bos_taurus	0.907889	Cetartiodactyla
Bos_indicus	0.907889	Cetartiodactyla
Bison_bonasus	0.875301	Cetartiodactyla
Bos_mutus	0.875301	Cetartiodactyla
Bos_grunniens	0.875301	Cetartiodactyla
Bison_bison	0.875301	Cetartiodactyla
Nesotragus_moschatus	0.907889	Cetartiodactyla
Aepyceros_melampus	0.907889	Cetartiodactyla
Pelea_capreolus	0.907889	Cetartiodactyla
Redunca_fulvorufula	0.907889	Cetartiodactyla
Redunca_redunca	0.907889	Cetartiodactyla
Redunca_arundinum	0.907889	Cetartiodactyla
Kobus_megaceros	0.907889	Cetartiodactyla
Kobus_leche	0.907889	Cetartiodactyla
Kobus_vardonii	0.907889	Cetartiodactyla
Kobus_kob	0.907889	Cetartiodactyla
Kobus_ellipsiprymnus	0.907889	Cetartiodactyla
Ourebia_ourebi	0.907889	Cetartiodactyla
Raphicerus_melanotis	0.907889	Cetartiodactyla
Raphicerus_sharpei	0.907889	Cetartiodactyla
Raphicerus_campestris	0.907889	Cetartiodactyla
Madoqua_kirkii	0.907889	Cetartiodactyla
Madoqua_guentheri	0.907889	Cetartiodactyla
Saiga_tatarica	0.931699	Cetartiodactyla
Nanger_granti	0.907889	Cetartiodactyla
Eudorcas_rufifrons	0.907889	Cetartiodactyla
Gazella_dorcas	0.907889	Cetartiodactyla
Gazella_gazella	0.907889	Cetartiodactyla
Gazella_spekei	0.907889	Cetartiodactyla
Antilope_cervicapra	0.907889	Cetartiodactyla
Litocranius_walleri	0.907889	Cetartiodactyla
Antidorcas_marsupialis	0.907889	Cetartiodactyla
Neotragus_pygmaeus	0.907153	Cetartiodactyla
Oreotragus_oreotragus	0.907889	Cetartiodactyla
Philantomba_monticola	0.875301	Cetartiodactyla
Sylvicapra_grimmia	0.875301	Cetartiodactyla
Cephalophus_silvicultor	0.875301	Cetartiodactyla
Cephalophus_dorsalis	0.875301	Cetartiodactyla
Cephalophus_leucogaster	0.875301	Cetartiodactyla
Cephalophus_nigrifrons	0.875301	Cetartiodactyla
Cephalophus_natalensis	0.875301	Cetartiodactyla
Cephalophus_weynsi	0.875301	Cetartiodactyla
Ovibos_moschatus	0.907889	Cetartiodactyla
Capricornis_crispus	0.907889	Cetartiodactyla
Ovis_canadensis	0.907889	Cetartiodactyla
Ovis_orientalis	0.907889	Cetartiodactyla
Ovis_aries	0.924261	Cetartiodactyla
Ovis_ammon	0.907889	Cetartiodactyla
Capra_ibex	0.907889	Cetartiodactyla
Capra_hircus	0.907889	Cetartiodactyla
Pseudois_nayaur	0.907889	Cetartiodactyla
Myotragus_balearicus	0.916479	Cetartiodactyla
Oreamnos_americanus	0.907889	Cetartiodactyla
Rupicapra_rupicapra	0.907889	Cetartiodactyla
Ammotragus_lervia	0.907889	Cetartiodactyla
Connochaetes_taurinus	0.907889	Cetartiodactyla
Connochaetes_gnou	0.898589	Cetartiodactyla
Damaliscus_pygargus	0.907889	Cetartiodactyla
Damaliscus_lunatus	0.907889	Cetartiodactyla
Beatragus_hunteri	0.907889	Cetartiodactyla
Alcelaphus_buselaphus	0.907889	Cetartiodactyla
Hippotragus_niger	0.907889	Cetartiodactyla
Hippotragus_equinus	0.898589	Cetartiodactyla
Oryx_dammah	0.907889	Cetartiodactyla
Oryx_leucoryx	0.907889	Cetartiodactyla
Oryx_gazella	0.907889	Cetartiodactyla
Oryx_beisa	0.907889	Cetartiodactyla
Rhinopoma_hardwickii	0.865924	Chiroptera
Rhinopoma_microphyllum	0.916479	Chiroptera
Lavia_frons	0.865924	Chiroptera
Megaderma_spasma	0.85539	Chiroptera
Rhinolophus_hipposideros	0.916479	Chiroptera
Asellia_tridens	0.938039	Chiroptera
Hipposideros_caffer	0.916479	Chiroptera
Hipposideros_diadema	0.938039	Chiroptera
Cynopterus_titthaecheilus	0.875301	Chiroptera
Cynopterus_brachyotis	0.844367	Chiroptera
Epomops_franqueti	0.885552	Chiroptera
Hypsignathus_monstrosus	0.791497	Chiroptera
Rousettus_aegyptiacus	0.885552	Chiroptera
Eidolon_helvum	0.814678	Chiroptera
Pteropus_giganteus	0.885552	Chiroptera
Pteropus_rufus	0.895203	Chiroptera
Pteropus_vampyrus	0.885552	Chiroptera
Macroglossus_minimus	0.85539	Chiroptera
Myzopoda_aurita	0.885552	Chiroptera
Mystacina_tuberculata	0.885552	Chiroptera
Thyroptera_discifera	0.895203	Chiroptera
Noctilio_leporinus	0.924084	Chiroptera
Pteronotus_parnellii	0.885552	Chiroptera
Mormoops_megalophylla	0.907889	Chiroptera
Micronycteris_microtis	0.885552	Chiroptera
Anoura_caudifer	0.85539	Chiroptera
Glossophaga_soricina	0.895203	Chiroptera
Glossophaga_morenoi	0.895203	Chiroptera
Phylloderma_stenops	0.885552	Chiroptera
Phyllostomus_discolor	0.916479	Chiroptera
Lonchorhina_inusitata	0.916479	Chiroptera
Chrotopterus_auritus	0.916479	Chiroptera
Vampyrum_spectrum	0.916479	Chiroptera
Lonchophylla_inexpectata	0.865924	Chiroptera
Carollia_perspicillata	0.895203	Chiroptera
Artibeus_jamaicensis	0.885552	Chiroptera
Artibeus_planirostris	0.865924	Chiroptera
Pygoderma_bilabiatum	0.895203	Chiroptera
Vampyressa_pusilla	0.85539	Chiroptera
Sturnira_erythromos	0.865924	Chiroptera
Sturnira_aratathomasi	0.895203	Chiroptera
Rhinophylla_pumilio	0.875712	Chiroptera
Lonchorhina_orinocensis	0.916479	Chiroptera
Lonchorhina_fernandezi	0.916479	Chiroptera
Lonchorhina_marinkellei	0.916479	Chiroptera
Lonchorhina_aurita	0.916479	Chiroptera
Diphylla_ecaudata	0.895203	Chiroptera
Desmodus_rotundus	0.895203	Chiroptera
Diaemus_youngi	0.924084	Chiroptera
Macrotus_waterhousii	0.916479	Chiroptera
Macrotus_californicus	0.916479	Chiroptera
Nyctinomops_macrotis	0.907889	Chiroptera
Molossus_molossus	0.924084	Chiroptera
Promops_nasutus	0.907889	Chiroptera
Molossops_temminckii	0.907889	Chiroptera
Cynomops_planirostris	0.885552	Chiroptera
Eumops_perotis	0.907889	Chiroptera
Tadarida_brasiliensis	0.907889	Chiroptera
Molossus_currentium	0.924084	Chiroptera
Myotis_daubentonii	0.903988	Chiroptera
Myotis_keaysi	0.903988	Chiroptera
Myotis_velifer	0.903988	Chiroptera
Myotis_chiloensis	0.903988	Chiroptera
Myotis_lucifugus	0.875712	Chiroptera
Myotis_evotis	0.903988	Chiroptera
Eptesicus_nilssonii	0.903988	Chiroptera
Eptesicus_serotinus	0.903988	Chiroptera
Histiotus_montanus	0.903988	Chiroptera
Histiotus_magellanicus	0.865924	Chiroptera
Eptesicus_diminutus	0.903988	Chiroptera
Lasionycteris_noctivagans	0.903988	Chiroptera
Pipistrellus_pipistrellus	0.865924	Chiroptera
Nyctalus_noctula	0.903988	Chiroptera
Vespertilio_murinus	0.931699	Chiroptera
Chalinolobus_tuberculatus	0.903988	Chiroptera
Neoromicia_nana	0.903988	Chiroptera
Lasiurus_cinereus	0.903988	Chiroptera
Lasiurus_ega	0.903988	Chiroptera
Antrozous_pallidus	0.903988	Chiroptera
Otonycteris_hemprichii	0.924084	Chiroptera
Plecotus_auritus	0.903988	Chiroptera
Euderma_maculatum	0.903988	Chiroptera
Barbastella_barbastellus	0.903988	Chiroptera
Miniopterus_schreibersii	0.895203	Chiroptera
Nycteris_javanica	0.895203	Chiroptera
Nycteris_thebaica	0.875712	Chiroptera
Saccopteryx_bilineata	0.916479	Chiroptera
Peropteryx_leucoptera	0.907889	Chiroptera
Balantiopteryx_plicata	0.931699	Chiroptera
Galeopterus_variegatus	0.907889	ScandentiaPrimates
Cynocephalus_volans	0.907889	ScandentiaPrimates
Nycticebus_coucang	0.897868	ScandentiaPrimates
Loris_tardigradus	0.9126	ScandentiaPrimates
Otolemur_garnettii	0.898589	ScandentiaPrimates
Otolemur_crassicaudatus	0.924261	ScandentiaPrimates
Galago_senegalensis	0.907889	ScandentiaPrimates
Euoticus_elegantulus	0.907889	ScandentiaPrimates
Perodicticus_potto	0.878647	ScandentiaPrimates
Arctocebus_calabarensis	0.916007	ScandentiaPrimates
Daubentonia_madagascariensis	0.907889	ScandentiaPrimates
Indri_indri	0.949126	ScandentiaPrimates
Propithecus_diadema	0.942243	ScandentiaPrimates
Propithecus_verreauxi	0.942243	ScandentiaPrimates
Propithecus_coquereli	0.942243	ScandentiaPrimates
Avahi_laniger	0.949126	ScandentiaPrimates
Varecia_variegata	0.931699	ScandentiaPrimates
Lemur_catta	0.931699	ScandentiaPrimates
Hapalemur_griseus	0.931699	ScandentiaPrimates
Eulemur_macaco	0.931699	ScandentiaPrimates
Eulemur_rubriventer	0.931699	ScandentiaPrimates
Eulemur_mongoz	0.931699	ScandentiaPrimates
Eulemur_collaris	0.931699	ScandentiaPrimates
Eulemur_fulvus	0.931699	ScandentiaPrimates
Eulemur_sanfordi	0.931699	ScandentiaPrimates
Eulemur_albifrons	0.931699	ScandentiaPrimates
Lepilemur_mustelinus	0.949126	ScandentiaPrimates
Cheirogaleus_medius	0.898589	ScandentiaPrimates
Microcebus_murinus	0.924261	ScandentiaPrimates
Microcebus_rufus	0.924261	ScandentiaPrimates
Tarsius_syrichta	0.907889	ScandentiaPrimates
Pithecia_irrorata	0.907889	ScandentiaPrimates
Pithecia_monachus	0.907889	ScandentiaPrimates
Pithecia_pithecia	0.907889	ScandentiaPrimates
Cacajao_melanocephalus	0.907889	ScandentiaPrimates
Callicebus_moloch	0.907889	ScandentiaPrimates
Leontocebus_nigricollis	0.931699	ScandentiaPrimates
Saguinus_oedipus	0.931699	ScandentiaPrimates
Leontopithecus_rosalia	0.931699	ScandentiaPrimates
Mico_humeralifer	0.931699	ScandentiaPrimates
Callithrix_jacchus	0.907889	ScandentiaPrimates
Cebuella_pygmaea	0.907889	ScandentiaPrimates
Saimiri_sciureus	0.924261	ScandentiaPrimates
Cebus_olivaceus	0.875301	ScandentiaPrimates
Cebus_albifrons	0.898589	ScandentiaPrimates
Cebus_capucinus	0.907889	ScandentiaPrimates
Aotus_azarae	0.928829	ScandentiaPrimates
Aotus_nancymaae	0.928829	ScandentiaPrimates
Alouatta_seniculus	0.875301	ScandentiaPrimates
Alouatta_caraya	0.875301	ScandentiaPrimates
Alouatta_palliata	0.875301	ScandentiaPrimates
Alouatta_pigra	0.875301	ScandentiaPrimates
Lagothrix_lagotricha	0.844367	ScandentiaPrimates
Brachyteles_hypoxanthus	0.885552	ScandentiaPrimates
Brachyteles_arachnoides	0.844367	ScandentiaPrimates
Ateles_geoffroyi	0.844367	ScandentiaPrimates
Ateles_fusciceps	0.844367	ScandentiaPrimates
Ateles_paniscus	0.85539	ScandentiaPrimates
Ateles_chamek	0.844367	ScandentiaPrimates
Ateles_belzebuth	0.844367	ScandentiaPrimates
Symphalangus_syndactylus	0.885552	ScandentiaPrimates
Hylobates_pileatus	0.895203	ScandentiaPrimates
Hylobates_lar	0.885552	ScandentiaPrimates
Hylobates_muelleri	0.885552	ScandentiaPrimates
Hylobates_moloch	0.885552	ScandentiaPrimates
Hylobates_klossii	0.885552	ScandentiaPrimates
Hylobates_agilis	0.885552	ScandentiaPrimates
Nomascus_concolor	0.885552	ScandentiaPrimates
Nomascus_gabriellae	0.875301	ScandentiaPrimates
Nomascus_leucogenys	0.875301	ScandentiaPrimates
Hoolock_hoolock	0.885552	ScandentiaPrimates
Pongo_pygmaeus	0.865924	ScandentiaPrimates
Pongo_abelii	0.865924	ScandentiaPrimates
Pan_troglodytes	0.85539	ScandentiaPrimates
Pan_paniscus	0.85539	ScandentiaPrimates
Homo_sapiens	0.895203	ScandentiaPrimates
Gorilla_gorilla	0.85539	ScandentiaPrimates
Gorilla_beringei	0.814678	ScandentiaPrimates
Semnopithecus_schistaceus	0.931699	ScandentiaPrimates
Trachypithecus_cristatus	0.931699	ScandentiaPrimates
Trachypithecus_phayrei	0.931699	ScandentiaPrimates
Semnopithecus_entellus	0.931699	ScandentiaPrimates
Presbytis_rubicunda	0.931699	ScandentiaPrimates
Presbytis_melalophos	0.931699	ScandentiaPrimates
Rhinopithecus_bieti	0.931699	ScandentiaPrimates
Rhinopithecus_roxellana	0.931699	ScandentiaPrimates
Nasalis_larvatus	0.931699	ScandentiaPrimates
Colobus_guereza	0.931699	ScandentiaPrimates
Colobus_vellerosus	0.931699	ScandentiaPrimates
Macaca_leonina	0.931699	ScandentiaPrimates
Macaca_sinica	0.931699	ScandentiaPrimates
Macaca_silenus	0.931699	ScandentiaPrimates
Macaca_nemestrina	0.931699	ScandentiaPrimates
Macaca_maura	0.931699	ScandentiaPrimates
Macaca_radiata	0.931699	ScandentiaPrimates
Macaca_fascicularis	0.931699	ScandentiaPrimates
Macaca_arctoides	0.931699	ScandentiaPrimates
Macaca_nigra	0.931699	ScandentiaPrimates
Macaca_fuscata	0.931699	ScandentiaPrimates
Macaca_mulatta	0.931699	ScandentiaPrimates
Macaca_sylvanus	0.931699	ScandentiaPrimates
Theropithecus_gelada	0.907889	ScandentiaPrimates
Papio_cynocephalus	0.907889	ScandentiaPrimates
Papio_papio	0.907889	ScandentiaPrimates
Papio_hamadryas	0.907889	ScandentiaPrimates
Papio_anubis	0.907889	ScandentiaPrimates
Lophocebus_aterrimus	0.907889	ScandentiaPrimates
Lophocebus_albigena	0.907889	ScandentiaPrimates
Cercocebus_atys	0.931699	ScandentiaPrimates
Mandrillus_sphinx	0.931699	ScandentiaPrimates
Mandrillus_leucophaeus	0.931699	ScandentiaPrimates
Cercopithecus_mitis	0.931699	ScandentiaPrimates
Cercopithecus_ascanius	0.931699	ScandentiaPrimates
Erythrocebus_patas	0.931699	ScandentiaPrimates
Chlorocebus_pygerythrus	0.931699	ScandentiaPrimates
Chlorocebus_aethiops	0.931699	ScandentiaPrimates
Chlorocebus_cynosuros	0.931699	ScandentiaPrimates
Chlorocebus_sabaeus	0.931699	ScandentiaPrimates
Miopithecus_talapoin	0.907889	ScandentiaPrimates
Ptilocercus_lowii	0.875301	ScandentiaPrimates
Tupaia_glis	0.907889	ScandentiaPrimates
Tupaia_nicobarica	0.907889	ScandentiaPrimates
Urogale_everetti	0.907889	ScandentiaPrimates
Tupaia_tana	0.907889	ScandentiaPrimates
Dendrogale_melanura	0.907889	ScandentiaPrimates
Anathana_ellioti	0.907889	ScandentiaPrimates
Sylvilagus_audubonii	0.931699	Glires
Oryctolagus_cuniculus	0.931699	Glires
Pentalagus_furnessi	0.931699	Glires
Lepus_californicus	0.931699	Glires
Lepus_alleni	0.931699	Glires
Lepus_townsendii	0.931699	Glires
Lepus_timidus	0.931699	Glires
Lepus_europaeus	0.931699	Glires
Lepus_americanus	0.931699	Glires
Nesolagus_timminsi	0.931699	Glires
Nesolagus_netscheri	0.931699	Glires
Ochotona_hyperborea	0.798565	Glires
Ochotona_princeps	0.842735	Glires
Muscardinus_avellanarius	0.907889	Glires
Aplodontia_rufa	0.907889	Glires
Ratufa_indica	0.907889	Glires
Callosciurus_erythraeus	0.931699	Glires
Tamias_striatus	0.931699	Glires
Tamias_minimus	0.931699	Glires
Spermophilus_dauricus	0.931699	Glires
Ictidomys_tridecemlineatus	0.911551	Glires
Cynomys_ludovicianus	0.931699	Glires
Marmota_monax	0.931699	Glires
Marmota_caligata	0.931699	Glires
Marmota_marmota	0.931699	Glires
Marmota_sibirica	0.931699	Glires
Sciurus_anomalus	0.931699	Glires
Sciurus_niger	0.931699	Glires
Sciurus_carolinensis	0.931699	Glires
Sciurus_griseus	0.931699	Glires
Microsciurus_mimulus	0.931699	Glires
Microsciurus_alfari	0.931699	Glires
Microsciurus_flaviventer	0.931699	Glires
Sciurus_vulgaris	0.931699	Glires
Tamiasciurus_hudsonicus	0.931699	Glires
Glaucomys_volans	0.931699	Glires
Petaurista_leucogenys	0.931699	Glires
Petaurista_philippensis	0.931699	Glires
Petaurista_alborufus	0.931699	Glires
Petaurista_grandis	0.931699	Glires
Laonastes_aenigmamus	0.952898	Glires
Atherurus_macrourus	0.833047	Glires
Hystrix_javanica	0.875301	Glires
Hystrix_cristata	0.875301	Glires
Thryonomys_swinderianus	0.885552	Glires
Heterocephalus_glaber	0.947293	Glires
Heliophobius_argenteocinereus	0.916479	Glires
Cryptomys_hottentotus	0.907889	Glires
Georychus_capensis	0.931699	Glires
Bathyergus_suillus	0.924261	Glires
Cuniculus_paca	0.907889	Glires
Myoprocta_acouchy	0.907889	Glires
Dasyprocta_leporina	0.931699	Glires
Dasyprocta_azarae	0.924261	Glires
Hydrochoerus_hydrochaeris	0.907889	Glires
Dolichotis_patagonum	0.931699	Glires
Cavia_porcellus	0.907889	Glires
Cavia_aperea	0.907889	Glires
Erethizon_dorsatum	0.898589	Glires
Coendou_prehensilis	0.888788	Glires
Lagostomus_maximus	0.931699	Glires
Chinchilla_lanigera	0.907889	Glires
Chinchilla_chinchilla	0.907889	Glires
Phyllomys_sulinus	0.898589	Glires
Myocastor_coypus	0.907889	Glires
Capromys_pilorides	0.897868	Glires
Ctenomys_boliviensis	0.931699	Glires
Ctenomys_talarum	0.931699	Glires
Octodon_degus	0.931699	Glires
Spalacopus_cyanus	0.924261	Glires
Dipus_sagitta	0.931699	Glires
Jaculus_orientalis	0.931699	Glires
Jaculus_jaculus	0.931699	Glires
Stylodipus_telum	0.931699	Glires
Allactaga_euphratica	0.931699	Glires
Allactaga_major	0.907889	Glires
Zapus_princeps	0.907889	Glires
Sicista_concolor	0.907889	Glires
Spalax_leucodon	0.907889	Glires
Rhizomys_pruinosus	0.864652	Glires
Dicrostonyx_groenlandicus	0.907889	Glires
Ondatra_zibethicus	0.907889	Glires
Lemmus_sibiricus	0.907889	Glires
Synaptomys_cooperi	0.907889	Glires
Ellobius_talpinus	0.907889	Glires
Microtus_arvalis	0.907889	Glires
Microtus_pennsylvanicus	0.907889	Glires
Microtus_ochrogaster	0.907889	Glires
Microtus_chrotorrhinus	0.907889	Glires
Microtus_oeconomus	0.907889	Glires
Myodes_gapperi	0.907889	Glires
Mesocricetus_auratus	0.907889	Glires
Tscherskia_triton	0.907889	Glires
Cricetus_cricetus	0.907889	Glires
Cricetulus_migratorius	0.907889	Glires
Cricetulus_longicaudatus	0.907889	Glires
Cricetulus_barabensis	0.907889	Glires
Phodopus_sungorus	0.907889	Glires
Neotoma_fuscipes	0.907889	Glires
Neotoma_lepida	0.907889	Glires
Neotoma_floridana	0.907889	Glires
Neotoma_albigula	0.907889	Glires
Neotoma_mexicana	0.907889	Glires
Neotoma_cinerea	0.907889	Glires
Hodomys_alleni	0.907889	Glires
Nelsonia_neotomodon	0.907889	Glires
Xenomys_nelsoni	0.898589	Glires
Ochrotomys_nuttalli	0.907889	Glires
Reithrodontomys_creper	0.907889	Glires
Reithrodontomys_mexicanus	0.907889	Glires
Reithrodontomys_fulvescens	0.907889	Glires
Reithrodontomys_sumichrasti	0.907889	Glires
Reithrodontomys_megalotis	0.907889	Glires
Reithrodontomys_humulis	0.907889	Glires
Reithrodontomys_montanus	0.907889	Glires
Isthmomys_pirrensis	0.907889	Glires
Isthmomys_flavidus	0.907889	Glires
Onychomys_torridus	0.907889	Glires
Onychomys_leucogaster	0.907889	Glires
Peromyscus_maniculatus	0.907889	Glires
Peromyscus_leucopus	0.907889	Glires
Megadontomys_thomasi	0.907889	Glires
Peromyscus_yucatanicus	0.907889	Glires
Peromyscus_guatemalensis	0.907889	Glires
Peromyscus_mexicanus	0.907889	Glires
Peromyscus_megalops	0.907889	Glires
Peromyscus_melanophrys	0.907889	Glires
Habromys_lepturus	0.924261	Glires
Habromys_lophurus	0.924261	Glires
Peromyscus_crinitus	0.907889	Glires
Peromyscus_ochraventer	0.907889	Glires
Peromyscus_truei	0.907889	Glires
Peromyscus_difficilis	0.907889	Glires
Peromyscus_attwateri	0.907889	Glires
Peromyscus_furvus	0.907889	Glires
Peromyscus_spicilegus	0.907889	Glires
Peromyscus_boylii	0.907889	Glires
Podomys_floridanus	0.907889	Glires
Neotomodon_alstoni	0.907889	Glires
Peromyscus_californicus	0.907889	Glires
Peromyscus_eremicus	0.907889	Glires
Osgoodomys_banderanus	0.907889	Glires
Scotinomys_xerampelinus	0.907889	Glires
Scotinomys_teguina	0.907889	Glires
Baiomys_taylori	0.907889	Glires
Baiomys_musculus	0.907889	Glires
Tylomys_panamensis	0.898589	Glires
Tylomys_mirae	0.898589	Glires
Tylomys_watsoni	0.898589	Glires
Tylomys_fulviventer	0.898589	Glires
Tylomys_nudicaudus	0.898589	Glires
Ototylomys_phyllotis	0.888788	Glires
Nyctomys_sumichrasti	0.907889	Glires
Chibchanomys_trichotis	0.875301	Glires
Reithrodon_auritus	0.931699	Glires
Rheomys_underwoodi	0.907889	Glires
Rheomys_thomasi	0.907889	Glires
Rheomys_mexicanus	0.907889	Glires
Rheomys_raptor	0.907889	Glires
Ichthyomys_pittieri	0.907889	Glires
Ichthyomys_hydrobates	0.907889	Glires
Ichthyomys_tweedii	0.907889	Glires
Neusticomys_venezuelae	0.875301	Glires
Neusticomys_ferreirai	0.907889	Glires
Neusticomys_monticolus	0.907889	Glires
Anotomys_leander	0.898589	Glires
Chinchillula_sahamae	0.907889	Glires
Sigmodon_leucotis	0.931699	Glires
Sigmodon_fulviventer	0.931699	Glires
Sigmodon_alleni	0.931699	Glires
Sigmodon_ochrognathus	0.931699	Glires
Sigmodon_hispidus	0.931699	Glires
Rhipidomys_macconnelli	0.907889	Glires
Rhipidomys_nitela	0.931699	Glires
Rhipidomys_mastacalis	0.931699	Glires
Rhipidomys_fulviventer	0.907889	Glires
Rhipidomys_venustus	0.907889	Glires
Rhipidomys_couesi	0.931699	Glires
Rhipidomys_venezuelae	0.931699	Glires
Rhipidomys_latimanus	0.907889	Glires
Rhipidomys_austrinus	0.907889	Glires
Aepeomys_lugens	0.907889	Glires
Thomasomys_gracilis	0.907889	Glires
Thomasomys_cinereus	0.907889	Glires
Thomasomys_rhoadsi	0.907889	Glires
Thomasomys_baeops	0.924261	Glires
Thomasomys_aureus	0.907889	Glires
Thomasomys_pyrrhonotus	0.924261	Glires
Thomasomys_daphne	0.907889	Glires
Thomasomys_oreas	0.907889	Glires
Thomasomys_hylophilus	0.907889	Glires
Thomasomys_paramorum	0.907889	Glires
Chilomys_instans	0.907889	Glires
Akodon_bogotensis	0.931699	Glires
Blarinomys_breviceps	0.907889	Glires
Scapteromys_tumidus	0.907889	Glires
Scapteromys_meridionalis	0.907889	Glires
Scapteromys_aquaticus	0.907889	Glires
Kunsia_tomentosus	0.916479	Glires
Thalpomys_lasiotis	0.907889	Glires
Necromys_amoenus	0.907889	Glires
Necromys_urichi	0.907889	Glires
Necromys_lasiurus	0.931699	Glires
Necromys_temchuki	0.907889	Glires
Necromys_obscurus	0.907889	Glires
Necromys_lactens	0.907889	Glires
Akodon_mimus	0.907889	Glires
Akodon_azarae	0.907889	Glires
Akodon_boliviensis	0.907889	Glires
Akodon_subfuscus	0.907889	Glires
Akodon_lutescens	0.907889	Glires
Akodon_cursor	0.907889	Glires
Akodon_simulator	0.907889	Glires
Akodon_albiventer	0.907889	Glires
Akodon_mollis	0.907889	Glires
Akodon_torques	0.907889	Glires
Akodon_aerosus	0.907889	Glires
Deltamys_kempi	0.907889	Glires
Thaptomys_nigrita	0.907889	Glires
Oxymycterus_delator	0.907889	Glires
Oxymycterus_paramensis	0.907889	Glires
Oxymycterus_rufus	0.907889	Glires
Oxymycterus_inca	0.907889	Glires
Zygodontomys_brevicauda	0.931699	Glires
Oecomys_concolor	0.931699	Glires
Oecomys_roberti	0.931699	Glires
Oecomys_bicolor	0.931699	Glires
Oecomys_superans	0.931699	Glires
Oecomys_trinitatis	0.931699	Glires
Oecomys_mamorae	0.931699	Glires
Oecomys_paricola	0.931699	Glires
Transandinomys_talamancae	0.931699	Glires
Transandinomys_bolivaris	0.931699	Glires
Euryoryzomys_nitidus	0.931699	Glires
Euryoryzomys_russatus	0.931699	Glires
Euryoryzomys_legatus	0.931699	Glires
Nephelomys_albigularis	0.931699	Glires
Nephelomys_keaysi	0.931699	Glires
Hylaeamys_megacephalus	0.931699	Glires
Handleyomys_alfaroi	0.931699	Glires
Handleyomys_melanotis	0.931699	Glires
Handleyomys_chapmani	0.931699	Glires
Neacomys_guianae	0.931699	Glires
Neacomys_spinosus	0.931699	Glires
Neacomys_tenuipes	0.931699	Glires
Microryzomys_minutus	0.931699	Glires
Microryzomys_altissimus	0.931699	Glires
Oligoryzomys_microtis	0.931699	Glires
Oligoryzomys_nigripes	0.931699	Glires
Oligoryzomys_destructor	0.931699	Glires
Oligoryzomys_fulvescens	0.931699	Glires
Oligoryzomys_eliurus	0.931699	Glires
Oligoryzomys_delticola	0.931699	Glires
Oligoryzomys_chacoensis	0.931699	Glires
Oligoryzomys_andinus	0.931699	Glires
Oligoryzomys_magellanicus	0.931699	Glires
Oligoryzomys_longicaudatus	0.931699	Glires
Oligoryzomys_flavescens	0.931699	Glires
Eremoryzomys_polius	0.931699	Glires
Cerradomys_subflavus	0.931699	Glires
Sooretamys_angouya	0.931699	Glires
Holochilus_brasiliensis	0.931699	Glires
Holochilus_chacarius	0.931699	Glires
Pseudoryzomys_simplex	0.931699	Glires
Lundomys_molitor	0.931699	Glires
Nectomys_squamipes	0.931699	Glires
Oryzomys_couesi	0.931699	Glires
Oryzomys_palustris	0.931699	Glires
Sigmodontomys_alfari	0.931699	Glires
Melanomys_caliginosus	0.931699	Glires
Nesoryzomys_indefessus	0.907889	Glires
Irenomys_tarsalis	0.907889	Glires
Euneomys_petersoni	0.907889	Glires
Euneomys_chinchilloides	0.907889	Glires
Andinomys_edax	0.907889	Glires
Punomys_kofordi	0.907889	Glires
Delomys_sublineatus	0.907889	Glires
Delomys_dorsalis	0.907889	Glires
Calomys_lepidus	0.907889	Glires
Calomys_sorellus	0.907889	Glires
Calomys_musculinus	0.907889	Glires
Calomys_laucha	0.907889	Glires
Calomys_tener	0.931699	Glires
Calomys_boliviae	0.931699	Glires
Calomys_callosus	0.931699	Glires
Calomys_venustus	0.931699	Glires
Calomys_hummelincki	0.931699	Glires
Eligmodontia_morgani	0.907889	Glires
Eligmodontia_puerulus	0.907889	Glires
Eligmodontia_moreni	0.931699	Glires
Eligmodontia_hirtipes	0.931699	Glires
Eligmodontia_bolsonensis	0.931699	Glires
Graomys_griseoflavus	0.931699	Glires
Graomys_domorum	0.931699	Glires
Andalgalomys_pearsoni	0.907889	Glires
Andalgalomys_olrogi	0.931699	Glires
Salinomys_delicatus	0.931699	Glires
Phyllotis_wolffsohni	0.907889	Glires
Tapecomys_primus	0.907889	Glires
Auliscomys_sublimis	0.907889	Glires
Auliscomys_pictus	0.907889	Glires
Auliscomys_boliviensis	0.907889	Glires
Galenomys_garleppi	0.907889	Glires
Loxodontomys_micropus	0.907889	Glires
Phyllotis_osilae	0.907889	Glires
Phyllotis_alisosiensis	0.907889	Glires
Phyllotis_anitae	0.907889	Glires
Phyllotis_caprinus	0.907889	Glires
Phyllotis_xanthopygus	0.907889	Glires
Phyllotis_darwini	0.907889	Glires
Phyllotis_amicus	0.907889	Glires
Paralomys_gerbillus	0.907889	Glires
Phyllotis_haggardi	0.907889	Glires
Phyllotis_andium	0.907889	Glires
Calassomys_apicalis	0.931699	Glires
Akodon_neocenus	0.907889	Glires
Wiedomys_pyrrhorhinos	0.931699	Glires
Juliomys_pictipes	0.907889	Glires
Abrothrix_olivaceus	0.907889	Glires
Abrothrix_andinus	0.907889	Glires
Abrothrix_jelskii	0.907889	Glires
Abrothrix_illuteus	0.907889	Glires
Abrothrix_longipilis	0.907889	Glires
Abrothrix_sanborni	0.907889	Glires
Notiomys_edwardsii	0.907889	Glires
Geoxus_valdivianus	0.907889	Glires
Chelemys_macronyx	0.907889	Glires
Mystromys_albicaudatus	0.907889	Glires
Saccostomus_campestris	0.931699	Glires
Beamys_hindei	0.907889	Glires
Cricetomys_gambianus	0.907889	Glires
Brachytarsomys_albicauda	0.924261	Glires
Gymnuromys_roberti	0.924261	Glires
Eliurus_myoxinus	0.924261	Glires
Brachyuromys_ramirohitra	0.924261	Glires
Nesomys_rufus	0.924261	Glires
Nesomys_audeberti	0.924261	Glires
Macrotarsomys_bastardi	0.924261	Glires
Calomyscus_baluchi	0.907889	Glires
Lophiomys_imhausi	0.897868	Glires
Pachyuromys_duprasi	0.931699	Glires
Psammomys_obesus	0.931699	Glires
Meriones_shawi	0.931699	Glires
Meriones_unguiculatus	0.931699	Glires
Sekeetamys_calurus	0.931699	Glires
Ammodillus_imbellis	0.931699	Glires
Microdillus_peeli	0.931699	Glires
Gerbillus_cheesmani	0.931699	Glires
Taterillus_arenarius	0.931699	Glires
Gerbilliscus_nigricaudus	0.931699	Glires
Gerbillurus_setzeri	0.931699	Glires
Desmodillus_auricularis	0.931699	Glires
Tatera_indica	0.931699	Glires
Notomys_amplus	0.931699	Glires
Conilurus_albipes	0.924261	Glires
Hydromys_chrysogaster	0.916007	Glires
Mastomys_coucha	0.907889	Glires
Mus_musculus	0.931699	Glires
Rhabdomys_pumilio	0.931699	Glires
Micromys_minutus	0.907889	Glires
Maxomys_inflatus	0.907889	Glires
Rattus_rattus	0.907889	Glires
Rattus_fuscipes	0.907889	Glires
Rattus_norvegicus	0.907889	Glires
Pedetes_surdaster	0.931699	Glires
Pedetes_capensis	0.931699	Glires
Anomalurus_pelii	0.93841	Glires
Anomalurus_derbianus	0.93841	Glires
Anomalurus_beecrofti	0.923722	Glires
Anomalurus_pusillus	0.93116	Glires
Microdipodops_pallidus	0.931699	Glires
Dipodomys_spectabilis	0.931699	Glires
Dipodomys_ordii	0.931699	Glires
Dipodomys_heermanni	0.931699	Glires
Dipodomys_merriami	0.931699	Glires
Thomomys_bulbivorus	0.931699	Glires
Thomomys_umbrinus	0.931699	Glires
Thomomys_bottae	0.931699	Glires
Geomys_pinetis	0.931699	Glires
Geomys_bursarius	0.931699	Glires
Geomys_arenarius	0.907889	Glires
Cratogeomys_castanops	0.916479	Glires
Liomys_salvini	0.931699	Glires
Heteromys_anomalus	0.931699	Glires
Perognathus_fasciatus	0.931699	Glires
Castor_fiber	0.875301	Glires
Castor_canadensis	0.875301	Glires
Hydrodamalis_gigas	0.767983	Afrotheria
Trichechus_manatus	0.689045	Afrotheria
Trichechus_senegalensis	0.689045	Afrotheria
Trichechus_inunguis	0.714565	Afrotheria
Dugong_dugon	0.744836	Afrotheria
Loxodonta_africana	0.733523	Afrotheria
Elephas_maximus	0.798565	Afrotheria
Procavia_capensis	0.866939	Afrotheria
Heterohyrax_brucei	0.838839	Afrotheria
Dendrohyrax_validus	0.848204	Afrotheria
Dendrohyrax_dorsalis	0.876308	Afrotheria
Dendrohyrax_arboreus	0.838839	Afrotheria
Orycteropus_afer	0.935993	Afrotheria
Rhynchocyon_cirnei	0.924261	Afrotheria
Rhynchocyon_chrysopygus	0.935993	Afrotheria
Rhynchocyon_petersi	0.935993	Afrotheria
Elephantulus_myurus	0.924261	Afrotheria
Elephantulus_edwardii	0.898589	Afrotheria
Macroscelides_proboscideus	0.898589	Afrotheria
Petrodromus_tetradactylus	0.924261	Afrotheria
Elephantulus_rufescens	0.924261	Afrotheria
Elephantulus_brachyrhynchus	0.898589	Afrotheria
Elephantulus_intufi	0.924261	Afrotheria
Elephantulus_rupestris	0.898589	Afrotheria
Potamogale_velox	0.842735	Afrotheria
Limnogale_mergulus	0.842735	Afrotheria
Microgale_talazaci	0.897868	Afrotheria
Microgale_longicaudata	0.868292	Afrotheria
Microgale_cowani	0.842735	Afrotheria
Oryzorictes_tetradactylus	0.842735	Afrotheria
Tenrec_ecaudatus	0.820635	Afrotheria
Hemicentetes_semispinosus	0.810052	Afrotheria
Setifer_setosus	0.897868	Afrotheria
Echinops_telfairi	0.821573	Afrotheria
Eremitalpa_granti	0.713012	Afrotheria
Amblysomus_hottentotus	0.744836	Afrotheria
Calcochloris_obtusirostris	0.744836	Afrotheria
Chrysospalax_trevelyani	0.744836	Afrotheria
Chrysochloris_asiatica	0.744836	Afrotheria
Dasypus_hybridus	0.917412	Xenarthra
Dasypus_novemcinctus	0.911551	Xenarthra
Dasypus_kappleri	0.917412	Xenarthra
Dasypus_septemcinctus	0.884405	Xenarthra
Zaedyus_pichiy	0.836234	Xenarthra
Euphractus_sexcinctus	0.836234	Xenarthra
Chaetophractus_vellerosus	0.836234	Xenarthra
Chaetophractus_villosus	0.836234	Xenarthra
Chlamyphorus_truncatus	0.836234	Xenarthra
Tolypeutes_matacus	0.836234	Xenarthra
Priodontes_maximus	0.875712	Xenarthra
Cabassous_unicinctus	0.825775	Xenarthra
Tamandua_tetradactyla	0.767983	Xenarthra
Tamandua_mexicana	0.767983	Xenarthra
Myrmecophaga_tridactyla	0.724537	Xenarthra
Cyclopes_didactylus	0.736131	Xenarthra
Choloepus_hoffmanni	0.674384	Xenarthra
Choloepus_didactylus	0.732807	Xenarthra
Bradypus_tridactylus	0.857521	Xenarthra
Bradypus_variegatus	0.857521	Xenarthra
Rhyncholestes_raphanurus	0.907889	MonotremataMarsupialia
Caenolestes_fuliginosus	0.907889	MonotremataMarsupialia
Glironia_venusta	0.907889	MonotremataMarsupialia
Monodelphis_domestica	0.898589	MonotremataMarsupialia
Gracilinanus_microtarsus	0.885552	MonotremataMarsupialia
Metachirus_nudicaudatus	0.907889	MonotremataMarsupialia
Didelphis_virginiana	0.907889	MonotremataMarsupialia
Didelphis_marsupialis	0.907889	MonotremataMarsupialia
Didelphis_albiventris	0.907889	MonotremataMarsupialia
Chironectes_minimus	0.907889	MonotremataMarsupialia
Caluromys_philander	0.907889	MonotremataMarsupialia
Dromiciops_gliroides	0.885552	MonotremataMarsupialia
Notoryctes_typhlops	0.820635	MonotremataMarsupialia
Notoryctes_caurinus	0.85539	MonotremataMarsupialia
Macrotis_lagotis	0.907889	MonotremataMarsupialia
Isoodon_macrourus	0.907889	MonotremataMarsupialia
Isoodon_obesulus	0.907889	MonotremataMarsupialia
Perameles_gunnii	0.907889	MonotremataMarsupialia
Perameles_nasuta	0.907889	MonotremataMarsupialia
Sarcophilus_harrisii	0.907889	MonotremataMarsupialia
Dasyurus_maculatus	0.907889	MonotremataMarsupialia
Dasyurus_viverrinus	0.907889	MonotremataMarsupialia
Dasyuroides_byrnei	0.907889	MonotremataMarsupialia
Dasycercus_cristicauda	0.907889	MonotremataMarsupialia
Antechinus_flavipes	0.907889	MonotremataMarsupialia
Thylacinus_cynocephalus	0.907889	MonotremataMarsupialia
Myrmecobius_fasciatus	0.907889	MonotremataMarsupialia
Phascolarctos_cinereus	0.947293	MonotremataMarsupialia
Vombatus_ursinus	0.833047	MonotremataMarsupialia
Lasiorhinus_latifrons	0.833047	MonotremataMarsupialia
Cercartetus_concinnus	0.907889	MonotremataMarsupialia
Trichosurus_vulpecula	0.907889	MonotremataMarsupialia
Spilocuscus_maculatus	0.907889	MonotremataMarsupialia
Phalanger_sericeus	0.907889	MonotremataMarsupialia
Phalanger_orientalis	0.907889	MonotremataMarsupialia
Hypsiprymnodon_moschatus	0.907889	MonotremataMarsupialia
Thylogale_billardierii	0.907889	MonotremataMarsupialia
Petrogale_lateralis	0.907889	MonotremataMarsupialia
Petrogale_penicillata	0.907889	MonotremataMarsupialia
Dendrolagus_goodfellowi	0.907889	MonotremataMarsupialia
Dendrolagus_matschiei	0.907889	MonotremataMarsupialia
Dendrolagus_bennettianus	0.907889	MonotremataMarsupialia
Dendrolagus_lumholtzi	0.907889	MonotremataMarsupialia
Macropus_fuliginosus	0.907889	MonotremataMarsupialia
Macropus_giganteus	0.907889	MonotremataMarsupialia
Macropus_antilopinus	0.907889	MonotremataMarsupialia
Macropus_robustus	0.907889	MonotremataMarsupialia
Macropus_rufus	0.907889	MonotremataMarsupialia
Macropus_rufogriseus	0.907889	MonotremataMarsupialia
Macropus_eugenii	0.907889	MonotremataMarsupialia
Macropus_agilis	0.907889	MonotremataMarsupialia
Macropus_parryi	0.907889	MonotremataMarsupialia
Macropus_parma	0.907889	MonotremataMarsupialia
Macropus_irma	0.907889	MonotremataMarsupialia
Dendrolagus_ursinus	0.907889	MonotremataMarsupialia
Potorous_longipes	0.907889	MonotremataMarsupialia
Potorous_tridactylus	0.907889	MonotremataMarsupialia
Bettongia_penicillata	0.907889	MonotremataMarsupialia
Bettongia_gaimardi	0.907889	MonotremataMarsupialia
Aepyprymnus_rufescens	0.907889	MonotremataMarsupialia
Pseudocheirus_peregrinus	0.907889	MonotremataMarsupialia
Petauroides_volans	0.931699	MonotremataMarsupialia
Petaurus_australis	0.907889	MonotremataMarsupialia
Petaurus_norfolcensis	0.907889	MonotremataMarsupialia
Petaurus_breviceps	0.907889	MonotremataMarsupialia

## Sheet: evenness_CTL
	evenness_CTL	group
Zaglossus_bruijnii	0.834439	MonotremataMarsupialia
Tachyglossus_aculeatus	0.809187	MonotremataMarsupialia
Ornithorhynchus_anatinus	0.739951	MonotremataMarsupialia
Solenodon_paradoxus	0.848211	Eulipotyphla
Solenodon_cubanus	0.864521	Eulipotyphla
Galemys_pyrenaicus	0.908371	Eulipotyphla
Scapanus_latimanus	0.908371	Eulipotyphla
Scalopus_aquaticus	0.908371	Eulipotyphla
Talpa_europaea	0.942191	Eulipotyphla
Euroscaptor_mizura	0.942191	Eulipotyphla
Euroscaptor_micrura	0.922735	Eulipotyphla
Mogera_tokudae	0.942191	Eulipotyphla
Mogera_imaizumii	0.908371	Eulipotyphla
Mogera_wogura	0.908371	Eulipotyphla
Euroscaptor_subanura	0.942191	Eulipotyphla
Condylura_cristata	0.942191	Eulipotyphla
Hylomys_suillus	0.927725	Eulipotyphla
Echinosorex_gymnura	0.915545	Eulipotyphla
Erinaceus_europaeus	0.915545	Eulipotyphla
Paraechinus_micropus	0.908371	Eulipotyphla
Hemiechinus_auritus	0.908371	Eulipotyphla
Atelerix_algirus	0.879461	Eulipotyphla
Scutisorex_somereni	0.971413	Eulipotyphla
Suncus_madagascariensis	0.892687	Eulipotyphla
Crocidura_crenata	0.942191	Eulipotyphla
Crocidura_canariensis	0.908371	Eulipotyphla
Sorex_araneus	0.927725	Eulipotyphla
Sorex_minutus	0.927725	Eulipotyphla
Cryptotis_parva	0.942191	Eulipotyphla
Blarina_hylophaga	0.954229	Eulipotyphla
Notiosorex_crawfordi	0.942191	Eulipotyphla
Smutsia_gigantea	0.908371	PholidotaCarnivora
Phataginus_tricuspis	0.927725	PholidotaCarnivora
Manis_pentadactyla	0.902089	PholidotaCarnivora
Urocyon_cinereoargenteus	0.954229	PholidotaCarnivora
Vulpes_lagopus	0.954229	PholidotaCarnivora
Vulpes_zerda	0.954229	PholidotaCarnivora
Vulpes_vulpes	0.954229	PholidotaCarnivora
Otocyon_megalotis	0.954229	PholidotaCarnivora
Nyctereutes_procyonoides	0.954229	PholidotaCarnivora
Lycaon_pictus	0.954229	PholidotaCarnivora
Chrysocyon_brachyurus	0.954229	PholidotaCarnivora
Canis_mesomelas	0.954229	PholidotaCarnivora
Canis_simensis	0.954229	PholidotaCarnivora
Canis_latrans	0.954229	PholidotaCarnivora
Canis_aureus	0.954229	PholidotaCarnivora
Canis_lupus	0.954229	PholidotaCarnivora
Cuon_alpinus	0.954229	PholidotaCarnivora
Canis_adustus	0.954229	PholidotaCarnivora
Pseudalopex_gymnocercus	0.954229	PholidotaCarnivora
Speothos_venaticus	0.954229	PholidotaCarnivora
Cerdocyon_thous	0.954229	PholidotaCarnivora
Neomonachus_tropicalis	0.892687	PholidotaCarnivora
Monachus_monachus	0.892687	PholidotaCarnivora
Mirounga_leonina	0.892687	PholidotaCarnivora
Mirounga_angustirostris	0.892687	PholidotaCarnivora
Lobodon_carcinophaga	0.892687	PholidotaCarnivora
Leptonychotes_weddellii	0.892687	PholidotaCarnivora
Ommatophoca_rossii	0.892687	PholidotaCarnivora
Hydrurga_leptonyx	0.927725	PholidotaCarnivora
Erignathus_barbatus	0.892687	PholidotaCarnivora
Pagophilus_groenlandicus	0.892687	PholidotaCarnivora
Phoca_vitulina	0.892687	PholidotaCarnivora
Pusa_hispida	0.892687	PholidotaCarnivora
Halichoerus_grypus	0.892687	PholidotaCarnivora
Cystophora_cristata	0.892687	PholidotaCarnivora
Odobenus_rosmarus	0.892687	PholidotaCarnivora
Callorhinus_ursinus	0.892687	PholidotaCarnivora
Zalophus_californianus	0.892687	PholidotaCarnivora
Zalophus_japonicus	0.892687	PholidotaCarnivora
Eumetopias_jubatus	0.892687	PholidotaCarnivora
Arctocephalus_pusillus	0.892687	PholidotaCarnivora
Neophoca_cinerea	0.892687	PholidotaCarnivora
Otaria_bryonia	0.892687	PholidotaCarnivora
Arctocephalus_tropicalis	0.892687	PholidotaCarnivora
Arctocephalus_forsteri	0.892687	PholidotaCarnivora
Arctocephalus_australis	0.892687	PholidotaCarnivora
Mydaus_javanensis	0.927725	PholidotaCarnivora
Spilogale_gracilis	0.943584	PholidotaCarnivora
Mephitis_mephitis	0.902089	PholidotaCarnivora
Conepatus_humboldtii	0.879461	PholidotaCarnivora
Conepatus_chinga	0.879461	PholidotaCarnivora
Potos_flavus	0.927725	PholidotaCarnivora
Procyon_lotor	0.927725	PholidotaCarnivora
Procyon_cancrivorus	0.927725	PholidotaCarnivora
Bassariscus_astutus	0.954229	PholidotaCarnivora
Nasua_nasua	0.927725	PholidotaCarnivora
Nasua_narica	0.892687	PholidotaCarnivora
Bassaricyon_alleni	0.954229	PholidotaCarnivora
Taxidea_taxus	0.927725	PholidotaCarnivora
Meles_meles	0.892687	PholidotaCarnivora
Meles_anakuma	0.892687	PholidotaCarnivora
Arctonyx_collaris	0.848211	PholidotaCarnivora
Mellivora_capensis	0.864521	PholidotaCarnivora
Gulo_gulo	0.892687	PholidotaCarnivora
Martes_flavigula	0.927725	PholidotaCarnivora
Martes_foina	0.927725	PholidotaCarnivora
Martes_zibellina	0.927725	PholidotaCarnivora
Martes_martes	0.927725	PholidotaCarnivora
Martes_americana	0.927725	PholidotaCarnivora
Martes_pennanti	0.927725	PholidotaCarnivora
Eira_barbara	0.927725	PholidotaCarnivora
Melogale_orientalis	0.927725	PholidotaCarnivora
Neovison_vison	0.927725	PholidotaCarnivora
Mustela_frenata	0.927725	PholidotaCarnivora
Mustela_felipei	0.927725	PholidotaCarnivora
Mustela_erminea	0.927725	PholidotaCarnivora
Mustela_nivalis	0.927725	PholidotaCarnivora
Mustela_sibirica	0.927725	PholidotaCarnivora
Mustela_nigripes	0.927725	PholidotaCarnivora
Mustela_lutreolina	0.927725	PholidotaCarnivora
Mustela_putorius	0.927725	PholidotaCarnivora
Ictonyx_libyca	0.892687	PholidotaCarnivora
Galictis_vittata	0.879461	PholidotaCarnivora
Lyncodon_patagonicus	0.848211	PholidotaCarnivora
Galictis_cuja	0.892687	PholidotaCarnivora
Pteronura_brasiliensis	0.892687	PholidotaCarnivora
Lontra_longicaudis	0.892687	PholidotaCarnivora
Lontra_provocax	0.892687	PholidotaCarnivora
Lontra_canadensis	0.927725	PholidotaCarnivora
Enhydra_lutris	0.915545	PholidotaCarnivora
Lutra_maculicollis	0.927725	PholidotaCarnivora
Lutra_lutra	0.927725	PholidotaCarnivora
Aonyx_cinerea	0.927725	PholidotaCarnivora
Lutrogale_perspicillata	0.927725	PholidotaCarnivora
Aonyx_capensis	0.927725	PholidotaCarnivora
Ailurus_fulgens	0.927725	PholidotaCarnivora
Ursus_maritimus	0.927725	PholidotaCarnivora
Ursus_arctos	0.864521	PholidotaCarnivora
Melursus_ursinus	0.892687	PholidotaCarnivora
Ursus_thibetanus	0.927725	PholidotaCarnivora
Ursus_americanus	0.927725	PholidotaCarnivora
Helarctos_malayanus	0.864521	PholidotaCarnivora
Ailuropoda_melanoleuca	0.922735	PholidotaCarnivora
Nandinia_binotata	0.954229	PholidotaCarnivora
Hyaena_hyaena	0.864521	PholidotaCarnivora
Hyaena_brunnea	0.848211	PholidotaCarnivora
Proteles_cristata	0.892687	PholidotaCarnivora
Crocuta_crocuta	0.892687	PholidotaCarnivora
Eupleres_goudotii	0.954229	PholidotaCarnivora
Salanoia_concolor	0.954229	PholidotaCarnivora
Galidictis_fasciata	0.927725	PholidotaCarnivora
Galidia_elegans	0.954229	PholidotaCarnivora
Cryptoprocta_ferox	0.954229	PholidotaCarnivora
Herpestes_vitticollis	0.954229	PholidotaCarnivora
Herpestes_javanicus	0.954229	PholidotaCarnivora
Herpestes_edwardsii	0.954229	PholidotaCarnivora
Herpestes_ichneumon	0.954229	PholidotaCarnivora
Ichneumia_albicauda	0.954229	PholidotaCarnivora
Cynictis_penicillata	0.954229	PholidotaCarnivora
Bdeogale_crassicauda	0.927725	PholidotaCarnivora
Crossarchus_obscurus	0.927725	PholidotaCarnivora
Helogale_parvula	0.954229	PholidotaCarnivora
Liberiictis_kuhni	0.954229	PholidotaCarnivora
Mungos_mungo	0.927725	PholidotaCarnivora
Suricata_suricatta	0.927725	PholidotaCarnivora
Genetta_maculata	0.954229	PholidotaCarnivora
Genetta_tigrina	0.954229	PholidotaCarnivora
Genetta_genetta	0.954229	PholidotaCarnivora
Genetta_servalina	0.954229	PholidotaCarnivora
Viverricula_indica	0.954229	PholidotaCarnivora
Viverra_tangalunga	0.954229	PholidotaCarnivora
Viverra_zibetha	0.954229	PholidotaCarnivora
Civettictis_civetta	0.927725	PholidotaCarnivora
Macrogalidia_musschenbroekii	0.9669	PholidotaCarnivora
Cynogale_bennettii	0.927725	PholidotaCarnivora
Hemigalus_derbyanus	0.954229	PholidotaCarnivora
Paradoxurus_hermaphroditus	0.954229	PholidotaCarnivora
Arctictis_binturong	0.954229	PholidotaCarnivora
Prionodon_pardicolor	0.9669	PholidotaCarnivora
Prionodon_linsang	0.9669	PholidotaCarnivora
Neofelis_nebulosa	0.954229	PholidotaCarnivora
Panthera_tigris	0.954229	PholidotaCarnivora
Panthera_onca	0.954229	PholidotaCarnivora
Panthera_uncia	0.954229	PholidotaCarnivora
Panthera_pardus	0.954229	PholidotaCarnivora
Panthera_leo	0.954229	PholidotaCarnivora
Lynx_rufus	0.954229	PholidotaCarnivora
Lynx_lynx	0.954229	PholidotaCarnivora
Lynx_canadensis	0.954229	PholidotaCarnivora
Acinonyx_jubatus	0.954229	PholidotaCarnivora
Puma_concolor	0.954229	PholidotaCarnivora
Felis_catus	0.954229	PholidotaCarnivora
Felis_silvestris	0.954229	PholidotaCarnivora
Leopardus_pardalis	0.954229	PholidotaCarnivora
Leopardus_wiedii	0.954229	PholidotaCarnivora
Leopardus_tigrinus	0.954229	PholidotaCarnivora
Prionailurus_bengalensis	0.954229	PholidotaCarnivora
Leptailurus_serval	0.954229	PholidotaCarnivora
Caracal_caracal	0.954229	PholidotaCarnivora
Equus_africanus	0.850235	Perissodactyla
Equus_grevyi	0.875293	Perissodactyla
Equus_quagga	0.875293	Perissodactyla
Equus_zebra	0.875293	Perissodactyla
Equus_hemionus	0.875293	Perissodactyla
Equus_caballus	0.837353	Perissodactyla
Equus_ferus	0.875293	Perissodactyla
Tapirus_indicus	0.850235	Perissodactyla
Tapirus_terrestris	0.850235	Perissodactyla
Tapirus_bairdii	0.850235	Perissodactyla
Rhinoceros_unicornis	0.764708	Perissodactyla
Rhinoceros_sondaicus	0.764708	Perissodactyla
Dicerorhinus_sumatrensis	0.764708	Perissodactyla
Diceros_bicornis	0.749896	Perissodactyla
Ceratotherium_simum	0.764708	Perissodactyla
Vicugna_pacos	0.9669	Cetartiodactyla
Vicugna_vicugna	0.9669	Cetartiodactyla
Lama_glama	0.9669	Cetartiodactyla
Camelus_dromedarius	0.965482	Cetartiodactyla
Camelus_ferus	0.9669	Cetartiodactyla
Tayassu_pecari	0.927725	Cetartiodactyla
Pecari_tajacu	0.908371	Cetartiodactyla
Sus_scrofa	0.942191	Cetartiodactyla
Sus_barbatus	0.89371	Cetartiodactyla
Potamochoerus_porcus	0.908371	Cetartiodactyla
Phacochoerus_africanus	0.942191	Cetartiodactyla
Phacochoerus_aethiopicus	0.922735	Cetartiodactyla
Hylochoerus_meinertzhageni	0.908371	Cetartiodactyla
Babyrousa_babyrussa	0.942191	Cetartiodactyla
Hippopotamus_amphibius	0.864521	Cetartiodactyla
Choeropsis_liberiensis	0.864521	Cetartiodactyla
Indopacetus_pacificus	0.915884	Cetartiodactyla
Kogia_sima	0.970404	Cetartiodactyla
Kogia_breviceps	0.977701	Cetartiodactyla
Physeter_macrocephalus	0.983084	Cetartiodactyla
Platanista_gangetica	0.990699	Cetartiodactyla
Pontoporia_blainvillei	0.978308	Cetartiodactyla
Inia_geoffrensis	0.856681	Cetartiodactyla
Inia_araguaiaensis	0.886706	Cetartiodactyla
Lipotes_vexillifer	0.985158	Cetartiodactyla
Delphinapterus_leucas	0.983794	Cetartiodactyla
Mesoplodon_bowdoini	0.987439	Cetartiodactyla
Monodon_monoceros	0.983794	Cetartiodactyla
Neophocaena_phocaenoides	0.971413	Cetartiodactyla
Phocoenoides_dalli	0.895709	Cetartiodactyla
Phocoena_phocoena	0.96199	Cetartiodactyla
Phocoena_spinipinnis	0.953744	Cetartiodactyla
Phocoena_dioptrica	0.958716	Cetartiodactyla
Lagenorhynchus_acutus	0.93115	Cetartiodactyla
Lagenorhynchus_albirostris	0.904608	Cetartiodactyla
Orcinus_orca	0.977701	Cetartiodactyla
Orcaella_brevirostris	0.96199	Cetartiodactyla
Grampus_griseus	0.944142	Cetartiodactyla
Pseudorca_crassidens	0.987439	Cetartiodactyla
Peponocephala_electra	0.953744	Cetartiodactyla
Globicephala_melas	0.964715	Cetartiodactyla
Globicephala_macrorhynchus	0.976097	Cetartiodactyla
Feresa_attenuata	0.950735	Cetartiodactyla
Steno_bredanensis	0.95773	Cetartiodactyla
Sotalia_guianensis	0.974048	Cetartiodactyla
Sotalia_fluviatilis	0.974048	Cetartiodactyla
Tursiops_truncatus	0.96199	Cetartiodactyla
Stenella_attenuata	0.918549	Cetartiodactyla
Lagenodelphis_hosei	0.902244	Cetartiodactyla
Stenella_longirostris	0.93115	Cetartiodactyla
Sousa_chinensis	0.977701	Cetartiodactyla
Tursiops_aduncus	0.96199	Cetartiodactyla
Stenella_frontalis	0.949417	Cetartiodactyla
Stenella_coeruleoalba	0.93115	Cetartiodactyla
Stenella_clymene	0.941681	Cetartiodactyla
Delphinus_delphis	0.916516	Cetartiodactyla
Delphinus_capensis	0.92415	Cetartiodactyla
Lagenorhynchus_obscurus	0.905805	Cetartiodactyla
Lagenorhynchus_obliquidens	0.909694	Cetartiodactyla
Lagenorhynchus_cruciger	0.905805	Cetartiodactyla
Lagenorhynchus_australis	0.96199	Cetartiodactyla
Cephalorhynchus_hectori	0.942508	Cetartiodactyla
Cephalorhynchus_heavisidii	0.929167	Cetartiodactyla
Cephalorhynchus_eutropia	0.95001	Cetartiodactyla
Cephalorhynchus_commersonii	0.956726	Cetartiodactyla
Berardius_bairdii	0.971413	Cetartiodactyla
Berardius_arnuxii	0.978541	Cetartiodactyla
Mesoplodon_bidens	0.987439	Cetartiodactyla
Ziphius_cavirostris	0.987439	Cetartiodactyla
Mesoplodon_stejnegeri	0.983794	Cetartiodactyla
Hyperoodon_planifrons	0.991093	Cetartiodactyla
Hyperoodon_ampullatus	0.991093	Cetartiodactyla
Mesoplodon_hectori	0.984408	Cetartiodactyla
Mesoplodon_carlhubbsi	0.984408	Cetartiodactyla
Mesoplodon_layardii	0.987439	Cetartiodactyla
Mesoplodon_mirus	0.987439	Cetartiodactyla
Mesoplodon_europaeus	0.987439	Cetartiodactyla
Mesoplodon_densirostris	0.987439	Cetartiodactyla
Mesoplodon_grayi	0.984408	Cetartiodactyla
Tasmacetus_shepherdi	0.987439	Cetartiodactyla
Eubalaena_glacialis	0.963233	Cetartiodactyla
Eubalaena_japonica	0.964715	Cetartiodactyla
Balaenoptera_physalus	0.953744	Cetartiodactyla
Balaenoptera_musculus	0.949417	Cetartiodactyla
Balaenoptera_omurai	0.969617	Cetartiodactyla
Balaenoptera_borealis	0.96199	Cetartiodactyla
Balaenoptera_edeni	0.96551	Cetartiodactyla
Mesoplodon_perrini	0.984408	Cetartiodactyla
Balaenoptera_bonaerensis	0.976097	Cetartiodactyla
Mesoplodon_peruvianus	0.987439	Cetartiodactyla
Lissodelphis_peronii	0.833842	Cetartiodactyla
Lissodelphis_borealis	0.833653	Cetartiodactyla
Balaena_mysticetus	0.978541	Cetartiodactyla
Caperea_marginata	0.792884	Cetartiodactyla
Balaenoptera_acutorostrata	0.976097	Cetartiodactyla
Mesoplodon_ginkgodens	0.984408	Cetartiodactyla
Megaptera_novaeangliae	0.964715	Cetartiodactyla
Eschrichtius_robustus	0.963233	Cetartiodactyla
Moschiola_meminna	0.942191	Cetartiodactyla
Moschiola_indica	0.942191	Cetartiodactyla
Tragulus_javanicus	0.942191	Cetartiodactyla
Tragulus_kanchil	0.942191	Cetartiodactyla
Tragulus_napu	0.942191	Cetartiodactyla
Okapia_johnstoni	0.908371	Cetartiodactyla
Giraffa_camelopardalis	0.908371	Cetartiodactyla
Antilocapra_americana	0.942191	Cetartiodactyla
Muntiacus_muntjak	0.942191	Cetartiodactyla
Dama_dama	0.942191	Cetartiodactyla
Elaphurus_davidianus	0.942191	Cetartiodactyla
Rusa_unicolor	0.942191	Cetartiodactyla
Cervus_elaphus	0.942191	Cetartiodactyla
Axis_calamianensis	0.942191	Cetartiodactyla
Axis_axis	0.942191	Cetartiodactyla
Rangifer_tarandus	0.908371	Cetartiodactyla
Odocoileus_virginianus	0.942191	Cetartiodactyla
Odocoileus_hemionus	0.942191	Cetartiodactyla
Mazama_gouazoubira	0.942191	Cetartiodactyla
Blastocerus_dichotomus	0.954961	Cetartiodactyla
Pudu_puda	0.942191	Cetartiodactyla
Hydropotes_inermis	0.954961	Cetartiodactyla
Capreolus_capreolus	0.942191	Cetartiodactyla
Alces_alces	0.942191	Cetartiodactyla
Moschus_moschiferus	0.908371	Cetartiodactyla
Moschus_berezovskii	0.942191	Cetartiodactyla
Boselaphus_tragocamelus	0.942191	Cetartiodactyla
Tetracerus_quadricornis	0.942191	Cetartiodactyla
Tragelaphus_imberbis	0.942191	Cetartiodactyla
Tragelaphus_angasii	0.942191	Cetartiodactyla
Tragelaphus_scriptus	0.942191	Cetartiodactyla
Tragelaphus_eurycerus	0.942191	Cetartiodactyla
Tragelaphus_spekii	0.942191	Cetartiodactyla
Tragelaphus_buxtoni	0.942191	Cetartiodactyla
Tragelaphus_strepsiceros	0.942191	Cetartiodactyla
Syncerus_caffer	0.942191	Cetartiodactyla
Bubalus_mindorensis	0.942191	Cetartiodactyla
Bubalus_depressicornis	0.954229	Cetartiodactyla
Bubalus_arnee	0.942191	Cetartiodactyla
Bos_gaurus	0.942191	Cetartiodactyla
Bos_taurus	0.942191	Cetartiodactyla
Bos_indicus	0.942191	Cetartiodactyla
Bison_bonasus	0.908371	Cetartiodactyla
Bos_mutus	0.908371	Cetartiodactyla
Bos_grunniens	0.908371	Cetartiodactyla
Bison_bison	0.908371	Cetartiodactyla
Nesotragus_moschatus	0.942191	Cetartiodactyla
Aepyceros_melampus	0.942191	Cetartiodactyla
Pelea_capreolus	0.942191	Cetartiodactyla
Redunca_fulvorufula	0.942191	Cetartiodactyla
Redunca_redunca	0.942191	Cetartiodactyla
Redunca_arundinum	0.942191	Cetartiodactyla
Kobus_megaceros	0.942191	Cetartiodactyla
Kobus_leche	0.942191	Cetartiodactyla
Kobus_vardonii	0.942191	Cetartiodactyla
Kobus_kob	0.942191	Cetartiodactyla
Kobus_ellipsiprymnus	0.942191	Cetartiodactyla
Ourebia_ourebi	0.942191	Cetartiodactyla
Raphicerus_melanotis	0.942191	Cetartiodactyla
Raphicerus_sharpei	0.942191	Cetartiodactyla
Raphicerus_campestris	0.942191	Cetartiodactyla
Madoqua_kirkii	0.942191	Cetartiodactyla
Madoqua_guentheri	0.942191	Cetartiodactyla
Saiga_tatarica	0.9669	Cetartiodactyla
Nanger_granti	0.942191	Cetartiodactyla
Eudorcas_rufifrons	0.942191	Cetartiodactyla
Gazella_dorcas	0.942191	Cetartiodactyla
Gazella_gazella	0.942191	Cetartiodactyla
Gazella_spekei	0.942191	Cetartiodactyla
Antilope_cervicapra	0.942191	Cetartiodactyla
Litocranius_walleri	0.942191	Cetartiodactyla
Antidorcas_marsupialis	0.942191	Cetartiodactyla
Neotragus_pygmaeus	0.931356	Cetartiodactyla
Oreotragus_oreotragus	0.942191	Cetartiodactyla
Philantomba_monticola	0.908371	Cetartiodactyla
Sylvicapra_grimmia	0.908371	Cetartiodactyla
Cephalophus_silvicultor	0.908371	Cetartiodactyla
Cephalophus_dorsalis	0.908371	Cetartiodactyla
Cephalophus_leucogaster	0.908371	Cetartiodactyla
Cephalophus_nigrifrons	0.908371	Cetartiodactyla
Cephalophus_natalensis	0.908371	Cetartiodactyla
Cephalophus_weynsi	0.908371	Cetartiodactyla
Ovibos_moschatus	0.942191	Cetartiodactyla
Capricornis_crispus	0.942191	Cetartiodactyla
Ovis_canadensis	0.942191	Cetartiodactyla
Ovis_orientalis	0.942191	Cetartiodactyla
Ovis_aries	0.954229	Cetartiodactyla
Ovis_ammon	0.942191	Cetartiodactyla
Capra_ibex	0.942191	Cetartiodactyla
Capra_hircus	0.942191	Cetartiodactyla
Pseudois_nayaur	0.942191	Cetartiodactyla
Myotragus_balearicus	0.954961	Cetartiodactyla
Oreamnos_americanus	0.942191	Cetartiodactyla
Rupicapra_rupicapra	0.942191	Cetartiodactyla
Ammotragus_lervia	0.942191	Cetartiodactyla
Connochaetes_taurinus	0.942191	Cetartiodactyla
Connochaetes_gnou	0.927725	Cetartiodactyla
Damaliscus_pygargus	0.942191	Cetartiodactyla
Damaliscus_lunatus	0.942191	Cetartiodactyla
Beatragus_hunteri	0.942191	Cetartiodactyla
Alcelaphus_buselaphus	0.942191	Cetartiodactyla
Hippotragus_niger	0.942191	Cetartiodactyla
Hippotragus_equinus	0.927725	Cetartiodactyla
Oryx_dammah	0.942191	Cetartiodactyla
Oryx_leucoryx	0.942191	Cetartiodactyla
Oryx_gazella	0.942191	Cetartiodactyla
Oryx_beisa	0.942191	Cetartiodactyla
Rhinopoma_hardwickii	0.910569	Chiroptera
Rhinopoma_microphyllum	0.954961	Chiroptera
Lavia_frons	0.910569	Chiroptera
Megaderma_spasma	0.89371	Chiroptera
Rhinolophus_hipposideros	0.954961	Chiroptera
Asellia_tridens	0.977426	Chiroptera
Hipposideros_caffer	0.954961	Chiroptera
Hipposideros_diadema	0.977426	Chiroptera
Cynopterus_titthaecheilus	0.908371	Chiroptera
Cynopterus_brachyotis	0.879821	Chiroptera
Epomops_franqueti	0.922735	Chiroptera
Hypsignathus_monstrosus	0.824731	Chiroptera
Rousettus_aegyptiacus	0.922735	Chiroptera
Eidolon_helvum	0.856681	Chiroptera
Pteropus_giganteus	0.922735	Chiroptera
Pteropus_rufus	0.935307	Chiroptera
Pteropus_vampyrus	0.922735	Chiroptera
Macroglossus_minimus	0.89371	Chiroptera
Myzopoda_aurita	0.922735	Chiroptera
Mystacina_tuberculata	0.922735	Chiroptera
Thyroptera_discifera	0.935307	Chiroptera
Noctilio_leporinus	0.965482	Chiroptera
Pteronotus_parnellii	0.922735	Chiroptera
Mormoops_megalophylla	0.942191	Chiroptera
Micronycteris_microtis	0.922735	Chiroptera
Anoura_caudifer	0.89371	Chiroptera
Glossophaga_soricina	0.935307	Chiroptera
Glossophaga_morenoi	0.935307	Chiroptera
Phylloderma_stenops	0.922735	Chiroptera
Phyllostomus_discolor	0.954961	Chiroptera
Lonchorhina_inusitata	0.954961	Chiroptera
Chrotopterus_auritus	0.954961	Chiroptera
Vampyrum_spectrum	0.954961	Chiroptera
Lonchophylla_inexpectata	0.910569	Chiroptera
Carollia_perspicillata	0.935307	Chiroptera
Artibeus_jamaicensis	0.922735	Chiroptera
Artibeus_planirostris	0.910569	Chiroptera
Pygoderma_bilabiatum	0.935307	Chiroptera
Vampyressa_pusilla	0.89371	Chiroptera
Sturnira_erythromos	0.910569	Chiroptera
Sturnira_aratathomasi	0.935307	Chiroptera
Rhinophylla_pumilio	0.92551	Chiroptera
Lonchorhina_orinocensis	0.954961	Chiroptera
Lonchorhina_fernandezi	0.954961	Chiroptera
Lonchorhina_marinkellei	0.954961	Chiroptera
Lonchorhina_aurita	0.954961	Chiroptera
Diphylla_ecaudata	0.935307	Chiroptera
Desmodus_rotundus	0.935307	Chiroptera
Diaemus_youngi	0.965482	Chiroptera
Macrotus_waterhousii	0.954961	Chiroptera
Macrotus_californicus	0.954961	Chiroptera
Nyctinomops_macrotis	0.942191	Chiroptera
Molossus_molossus	0.965482	Chiroptera
Promops_nasutus	0.942191	Chiroptera
Molossops_temminckii	0.942191	Chiroptera
Cynomops_planirostris	0.922735	Chiroptera
Eumops_perotis	0.942191	Chiroptera
Tadarida_brasiliensis	0.942191	Chiroptera
Molossus_currentium	0.965482	Chiroptera
Myotis_daubentonii	0.950595	Chiroptera
Myotis_keaysi	0.950595	Chiroptera
Myotis_velifer	0.950595	Chiroptera
Myotis_chiloensis	0.950595	Chiroptera
Myotis_lucifugus	0.92551	Chiroptera
Myotis_evotis	0.950595	Chiroptera
Eptesicus_nilssonii	0.950595	Chiroptera
Eptesicus_serotinus	0.950595	Chiroptera
Histiotus_montanus	0.950595	Chiroptera
Histiotus_magellanicus	0.910569	Chiroptera
Eptesicus_diminutus	0.950595	Chiroptera
Lasionycteris_noctivagans	0.950595	Chiroptera
Pipistrellus_pipistrellus	0.910569	Chiroptera
Nyctalus_noctula	0.950595	Chiroptera
Vespertilio_murinus	0.9669	Chiroptera
Chalinolobus_tuberculatus	0.950595	Chiroptera
Neoromicia_nana	0.950595	Chiroptera
Lasiurus_cinereus	0.950595	Chiroptera
Lasiurus_ega	0.950595	Chiroptera
Antrozous_pallidus	0.950595	Chiroptera
Otonycteris_hemprichii	0.965482	Chiroptera
Plecotus_auritus	0.950595	Chiroptera
Euderma_maculatum	0.950595	Chiroptera
Barbastella_barbastellus	0.950595	Chiroptera
Miniopterus_schreibersii	0.935307	Chiroptera
Nycteris_javanica	0.935307	Chiroptera
Nycteris_thebaica	0.92551	Chiroptera
Saccopteryx_bilineata	0.954961	Chiroptera
Peropteryx_leucoptera	0.942191	Chiroptera
Balantiopteryx_plicata	0.9669	Chiroptera
Galeopterus_variegatus	0.942191	ScandentiaPrimates
Cynocephalus_volans	0.942191	ScandentiaPrimates
Nycticebus_coucang	0.91791	ScandentiaPrimates
Loris_tardigradus	0.931191	ScandentiaPrimates
Otolemur_garnettii	0.927725	ScandentiaPrimates
Otolemur_crassicaudatus	0.954229	ScandentiaPrimates
Galago_senegalensis	0.942191	ScandentiaPrimates
Euoticus_elegantulus	0.942191	ScandentiaPrimates
Perodicticus_potto	0.902089	ScandentiaPrimates
Arctocebus_calabarensis	0.943584	ScandentiaPrimates
Daubentonia_madagascariensis	0.942191	ScandentiaPrimates
Indri_indri	0.977701	ScandentiaPrimates
Propithecus_diadema	0.972794	ScandentiaPrimates
Propithecus_verreauxi	0.972794	ScandentiaPrimates
Propithecus_coquereli	0.972794	ScandentiaPrimates
Avahi_laniger	0.977701	ScandentiaPrimates
Varecia_variegata	0.9669	ScandentiaPrimates
Lemur_catta	0.9669	ScandentiaPrimates
Hapalemur_griseus	0.9669	ScandentiaPrimates
Eulemur_macaco	0.9669	ScandentiaPrimates
Eulemur_rubriventer	0.9669	ScandentiaPrimates
Eulemur_mongoz	0.9669	ScandentiaPrimates
Eulemur_collaris	0.9669	ScandentiaPrimates
Eulemur_fulvus	0.9669	ScandentiaPrimates
Eulemur_sanfordi	0.9669	ScandentiaPrimates
Eulemur_albifrons	0.9669	ScandentiaPrimates
Lepilemur_mustelinus	0.977701	ScandentiaPrimates
Cheirogaleus_medius	0.927725	ScandentiaPrimates
Microcebus_murinus	0.954229	ScandentiaPrimates
Microcebus_rufus	0.954229	ScandentiaPrimates
Tarsius_syrichta	0.942191	ScandentiaPrimates
Pithecia_irrorata	0.942191	ScandentiaPrimates
Pithecia_monachus	0.942191	ScandentiaPrimates
Pithecia_pithecia	0.942191	ScandentiaPrimates
Cacajao_melanocephalus	0.942191	ScandentiaPrimates
Callicebus_moloch	0.942191	ScandentiaPrimates
Leontocebus_nigricollis	0.9669	ScandentiaPrimates
Saguinus_oedipus	0.9669	ScandentiaPrimates
Leontopithecus_rosalia	0.9669	ScandentiaPrimates
Mico_humeralifer	0.9669	ScandentiaPrimates
Callithrix_jacchus	0.942191	ScandentiaPrimates
Cebuella_pygmaea	0.942191	ScandentiaPrimates
Saimiri_sciureus	0.954229	ScandentiaPrimates
Cebus_olivaceus	0.908371	ScandentiaPrimates
Cebus_albifrons	0.927725	ScandentiaPrimates
Cebus_capucinus	0.942191	ScandentiaPrimates
Aotus_azarae	0.953611	ScandentiaPrimates
Aotus_nancymaae	0.953611	ScandentiaPrimates
Alouatta_seniculus	0.908371	ScandentiaPrimates
Alouatta_caraya	0.908371	ScandentiaPrimates
Alouatta_palliata	0.908371	ScandentiaPrimates
Alouatta_pigra	0.908371	ScandentiaPrimates
Lagothrix_lagotricha	0.879821	ScandentiaPrimates
Brachyteles_hypoxanthus	0.922735	ScandentiaPrimates
Brachyteles_arachnoides	0.879821	ScandentiaPrimates
Ateles_geoffroyi	0.879821	ScandentiaPrimates
Ateles_fusciceps	0.879821	ScandentiaPrimates
Ateles_paniscus	0.89371	ScandentiaPrimates
Ateles_chamek	0.879821	ScandentiaPrimates
Ateles_belzebuth	0.879821	ScandentiaPrimates
Symphalangus_syndactylus	0.922735	ScandentiaPrimates
Hylobates_pileatus	0.935307	ScandentiaPrimates
Hylobates_lar	0.922735	ScandentiaPrimates
Hylobates_muelleri	0.922735	ScandentiaPrimates
Hylobates_moloch	0.922735	ScandentiaPrimates
Hylobates_klossii	0.922735	ScandentiaPrimates
Hylobates_agilis	0.922735	ScandentiaPrimates
Nomascus_concolor	0.922735	ScandentiaPrimates
Nomascus_gabriellae	0.908371	ScandentiaPrimates
Nomascus_leucogenys	0.908371	ScandentiaPrimates
Hoolock_hoolock	0.922735	ScandentiaPrimates
Pongo_pygmaeus	0.910569	ScandentiaPrimates
Pongo_abelii	0.910569	ScandentiaPrimates
Pan_troglodytes	0.89371	ScandentiaPrimates
Pan_paniscus	0.89371	ScandentiaPrimates
Homo_sapiens	0.935307	ScandentiaPrimates
Gorilla_gorilla	0.89371	ScandentiaPrimates
Gorilla_beringei	0.856681	ScandentiaPrimates
Semnopithecus_schistaceus	0.9669	ScandentiaPrimates
Trachypithecus_cristatus	0.9669	ScandentiaPrimates
Trachypithecus_phayrei	0.9669	ScandentiaPrimates
Semnopithecus_entellus	0.9669	ScandentiaPrimates
Presbytis_rubicunda	0.9669	ScandentiaPrimates
Presbytis_melalophos	0.9669	ScandentiaPrimates
Rhinopithecus_bieti	0.9669	ScandentiaPrimates
Rhinopithecus_roxellana	0.9669	ScandentiaPrimates
Nasalis_larvatus	0.9669	ScandentiaPrimates
Colobus_guereza	0.9669	ScandentiaPrimates
Colobus_vellerosus	0.9669	ScandentiaPrimates
Macaca_leonina	0.9669	ScandentiaPrimates
Macaca_sinica	0.9669	ScandentiaPrimates
Macaca_silenus	0.9669	ScandentiaPrimates
Macaca_nemestrina	0.9669	ScandentiaPrimates
Macaca_maura	0.9669	ScandentiaPrimates
Macaca_radiata	0.9669	ScandentiaPrimates
Macaca_fascicularis	0.9669	ScandentiaPrimates
Macaca_arctoides	0.9669	ScandentiaPrimates
Macaca_nigra	0.9669	ScandentiaPrimates
Macaca_fuscata	0.9669	ScandentiaPrimates
Macaca_mulatta	0.9669	ScandentiaPrimates
Macaca_sylvanus	0.9669	ScandentiaPrimates
Theropithecus_gelada	0.942191	ScandentiaPrimates
Papio_cynocephalus	0.942191	ScandentiaPrimates
Papio_papio	0.942191	ScandentiaPrimates
Papio_hamadryas	0.942191	ScandentiaPrimates
Papio_anubis	0.942191	ScandentiaPrimates
Lophocebus_aterrimus	0.942191	ScandentiaPrimates
Lophocebus_albigena	0.942191	ScandentiaPrimates
Cercocebus_atys	0.9669	ScandentiaPrimates
Mandrillus_sphinx	0.9669	ScandentiaPrimates
Mandrillus_leucophaeus	0.9669	ScandentiaPrimates
Cercopithecus_mitis	0.9669	ScandentiaPrimates
Cercopithecus_ascanius	0.9669	ScandentiaPrimates
Erythrocebus_patas	0.9669	ScandentiaPrimates
Chlorocebus_pygerythrus	0.9669	ScandentiaPrimates
Chlorocebus_aethiops	0.9669	ScandentiaPrimates
Chlorocebus_cynosuros	0.9669	ScandentiaPrimates
Chlorocebus_sabaeus	0.9669	ScandentiaPrimates
Miopithecus_talapoin	0.942191	ScandentiaPrimates
Ptilocercus_lowii	0.908371	ScandentiaPrimates
Tupaia_glis	0.942191	ScandentiaPrimates
Tupaia_nicobarica	0.942191	ScandentiaPrimates
Urogale_everetti	0.942191	ScandentiaPrimates
Tupaia_tana	0.942191	ScandentiaPrimates
Dendrogale_melanura	0.942191	ScandentiaPrimates
Anathana_ellioti	0.942191	ScandentiaPrimates
Sylvilagus_audubonii	0.9669	Glires
Oryctolagus_cuniculus	0.9669	Glires
Pentalagus_furnessi	0.9669	Glires
Lepus_californicus	0.9669	Glires
Lepus_alleni	0.9669	Glires
Lepus_townsendii	0.9669	Glires
Lepus_timidus	0.9669	Glires
Lepus_europaeus	0.9669	Glires
Lepus_americanus	0.9669	Glires
Nesolagus_timminsi	0.9669	Glires
Nesolagus_netscheri	0.9669	Glires
Ochotona_hyperborea	0.81987	Glires
Ochotona_princeps	0.865219	Glires
Muscardinus_avellanarius	0.942191	Glires
Aplodontia_rufa	0.942191	Glires
Ratufa_indica	0.942191	Glires
Callosciurus_erythraeus	0.9669	Glires
Tamias_striatus	0.9669	Glires
Tamias_minimus	0.9669	Glires
Spermophilus_dauricus	0.9669	Glires
Ictidomys_tridecemlineatus	0.963387	Glires
Cynomys_ludovicianus	0.9669	Glires
Marmota_monax	0.9669	Glires
Marmota_caligata	0.9669	Glires
Marmota_marmota	0.9669	Glires
Marmota_sibirica	0.9669	Glires
Sciurus_anomalus	0.9669	Glires
Sciurus_niger	0.9669	Glires
Sciurus_carolinensis	0.9669	Glires
Sciurus_griseus	0.9669	Glires
Microsciurus_mimulus	0.9669	Glires
Microsciurus_alfari	0.9669	Glires
Microsciurus_flaviventer	0.9669	Glires
Sciurus_vulgaris	0.9669	Glires
Tamiasciurus_hudsonicus	0.9669	Glires
Glaucomys_volans	0.9669	Glires
Petaurista_leucogenys	0.9669	Glires
Petaurista_philippensis	0.9669	Glires
Petaurista_alborufus	0.9669	Glires
Petaurista_grandis	0.9669	Glires
Laonastes_aenigmamus	0.983794	Glires
Atherurus_macrourus	0.864521	Glires
Hystrix_javanica	0.908371	Glires
Hystrix_cristata	0.908371	Glires
Thryonomys_swinderianus	0.922735	Glires
Heterocephalus_glaber	0.983084	Glires
Heliophobius_argenteocinereus	0.954961	Glires
Cryptomys_hottentotus	0.942191	Glires
Georychus_capensis	0.9669	Glires
Bathyergus_suillus	0.954229	Glires
Cuniculus_paca	0.942191	Glires
Myoprocta_acouchy	0.942191	Glires
Dasyprocta_leporina	0.9669	Glires
Dasyprocta_azarae	0.954229	Glires
Hydrochoerus_hydrochaeris	0.942191	Glires
Dolichotis_patagonum	0.9669	Glires
Cavia_porcellus	0.942191	Glires
Cavia_aperea	0.942191	Glires
Erethizon_dorsatum	0.927725	Glires
Coendou_prehensilis	0.915545	Glires
Lagostomus_maximus	0.9669	Glires
Chinchilla_lanigera	0.942191	Glires
Chinchilla_chinchilla	0.942191	Glires
Phyllomys_sulinus	0.927725	Glires
Myocastor_coypus	0.942191	Glires
Capromys_pilorides	0.91791	Glires
Ctenomys_boliviensis	0.9669	Glires
Ctenomys_talarum	0.9669	Glires
Octodon_degus	0.9669	Glires
Spalacopus_cyanus	0.954229	Glires
Dipus_sagitta	0.9669	Glires
Jaculus_orientalis	0.9669	Glires
Jaculus_jaculus	0.9669	Glires
Stylodipus_telum	0.9669	Glires
Allactaga_euphratica	0.9669	Glires
Allactaga_major	0.942191	Glires
Zapus_princeps	0.942191	Glires
Sicista_concolor	0.942191	Glires
Spalax_leucodon	0.942191	Glires
Rhizomys_pruinosus	0.892687	Glires
Dicrostonyx_groenlandicus	0.942191	Glires
Ondatra_zibethicus	0.942191	Glires
Lemmus_sibiricus	0.942191	Glires
Synaptomys_cooperi	0.942191	Glires
Ellobius_talpinus	0.942191	Glires
Microtus_arvalis	0.942191	Glires
Microtus_pennsylvanicus	0.942191	Glires
Microtus_ochrogaster	0.942191	Glires
Microtus_chrotorrhinus	0.942191	Glires
Microtus_oeconomus	0.942191	Glires
Myodes_gapperi	0.942191	Glires
Mesocricetus_auratus	0.942191	Glires
Tscherskia_triton	0.942191	Glires
Cricetus_cricetus	0.942191	Glires
Cricetulus_migratorius	0.942191	Glires
Cricetulus_longicaudatus	0.942191	Glires
Cricetulus_barabensis	0.942191	Glires
Phodopus_sungorus	0.942191	Glires
Neotoma_fuscipes	0.942191	Glires
Neotoma_lepida	0.942191	Glires
Neotoma_floridana	0.942191	Glires
Neotoma_albigula	0.942191	Glires
Neotoma_mexicana	0.942191	Glires
Neotoma_cinerea	0.942191	Glires
Hodomys_alleni	0.942191	Glires
Nelsonia_neotomodon	0.942191	Glires
Xenomys_nelsoni	0.927725	Glires
Ochrotomys_nuttalli	0.942191	Glires
Reithrodontomys_creper	0.942191	Glires
Reithrodontomys_mexicanus	0.942191	Glires
Reithrodontomys_fulvescens	0.942191	Glires
Reithrodontomys_sumichrasti	0.942191	Glires
Reithrodontomys_megalotis	0.942191	Glires
Reithrodontomys_humulis	0.942191	Glires
Reithrodontomys_montanus	0.942191	Glires
Isthmomys_pirrensis	0.942191	Glires
Isthmomys_flavidus	0.942191	Glires
Onychomys_torridus	0.942191	Glires
Onychomys_leucogaster	0.942191	Glires
Peromyscus_maniculatus	0.942191	Glires
Peromyscus_leucopus	0.942191	Glires
Megadontomys_thomasi	0.942191	Glires
Peromyscus_yucatanicus	0.942191	Glires
Peromyscus_guatemalensis	0.942191	Glires
Peromyscus_mexicanus	0.942191	Glires
Peromyscus_megalops	0.942191	Glires
Peromyscus_melanophrys	0.942191	Glires
Habromys_lepturus	0.954229	Glires
Habromys_lophurus	0.954229	Glires
Peromyscus_crinitus	0.942191	Glires
Peromyscus_ochraventer	0.942191	Glires
Peromyscus_truei	0.942191	Glires
Peromyscus_difficilis	0.942191	Glires
Peromyscus_attwateri	0.942191	Glires
Peromyscus_furvus	0.942191	Glires
Peromyscus_spicilegus	0.942191	Glires
Peromyscus_boylii	0.942191	Glires
Podomys_floridanus	0.942191	Glires
Neotomodon_alstoni	0.942191	Glires
Peromyscus_californicus	0.942191	Glires
Peromyscus_eremicus	0.942191	Glires
Osgoodomys_banderanus	0.942191	Glires
Scotinomys_xerampelinus	0.942191	Glires
Scotinomys_teguina	0.942191	Glires
Baiomys_taylori	0.942191	Glires
Baiomys_musculus	0.942191	Glires
Tylomys_panamensis	0.927725	Glires
Tylomys_mirae	0.927725	Glires
Tylomys_watsoni	0.927725	Glires
Tylomys_fulviventer	0.927725	Glires
Tylomys_nudicaudus	0.927725	Glires
Ototylomys_phyllotis	0.915545	Glires
Nyctomys_sumichrasti	0.942191	Glires
Chibchanomys_trichotis	0.908371	Glires
Reithrodon_auritus	0.9669	Glires
Rheomys_underwoodi	0.942191	Glires
Rheomys_thomasi	0.942191	Glires
Rheomys_mexicanus	0.942191	Glires
Rheomys_raptor	0.942191	Glires
Ichthyomys_pittieri	0.942191	Glires
Ichthyomys_hydrobates	0.942191	Glires
Ichthyomys_tweedii	0.942191	Glires
Neusticomys_venezuelae	0.908371	Glires
Neusticomys_ferreirai	0.942191	Glires
Neusticomys_monticolus	0.942191	Glires
Anotomys_leander	0.927725	Glires
Chinchillula_sahamae	0.942191	Glires
Sigmodon_leucotis	0.9669	Glires
Sigmodon_fulviventer	0.9669	Glires
Sigmodon_alleni	0.9669	Glires
Sigmodon_ochrognathus	0.9669	Glires
Sigmodon_hispidus	0.9669	Glires
Rhipidomys_macconnelli	0.942191	Glires
Rhipidomys_nitela	0.9669	Glires
Rhipidomys_mastacalis	0.9669	Glires
Rhipidomys_fulviventer	0.942191	Glires
Rhipidomys_venustus	0.942191	Glires
Rhipidomys_couesi	0.9669	Glires
Rhipidomys_venezuelae	0.9669	Glires
Rhipidomys_latimanus	0.942191	Glires
Rhipidomys_austrinus	0.942191	Glires
Aepeomys_lugens	0.942191	Glires
Thomasomys_gracilis	0.942191	Glires
Thomasomys_cinereus	0.942191	Glires
Thomasomys_rhoadsi	0.942191	Glires
Thomasomys_baeops	0.954229	Glires
Thomasomys_aureus	0.942191	Glires
Thomasomys_pyrrhonotus	0.954229	Glires
Thomasomys_daphne	0.942191	Glires
Thomasomys_oreas	0.942191	Glires
Thomasomys_hylophilus	0.942191	Glires
Thomasomys_paramorum	0.942191	Glires
Chilomys_instans	0.942191	Glires
Akodon_bogotensis	0.9669	Glires
Blarinomys_breviceps	0.942191	Glires
Scapteromys_tumidus	0.942191	Glires
Scapteromys_meridionalis	0.942191	Glires
Scapteromys_aquaticus	0.942191	Glires
Kunsia_tomentosus	0.954961	Glires
Thalpomys_lasiotis	0.942191	Glires
Necromys_amoenus	0.942191	Glires
Necromys_urichi	0.942191	Glires
Necromys_lasiurus	0.9669	Glires
Necromys_temchuki	0.942191	Glires
Necromys_obscurus	0.942191	Glires
Necromys_lactens	0.942191	Glires
Akodon_mimus	0.942191	Glires
Akodon_azarae	0.942191	Glires
Akodon_boliviensis	0.942191	Glires
Akodon_subfuscus	0.942191	Glires
Akodon_lutescens	0.942191	Glires
Akodon_cursor	0.942191	Glires
Akodon_simulator	0.942191	Glires
Akodon_albiventer	0.942191	Glires
Akodon_mollis	0.942191	Glires
Akodon_torques	0.942191	Glires
Akodon_aerosus	0.942191	Glires
Deltamys_kempi	0.942191	Glires
Thaptomys_nigrita	0.942191	Glires
Oxymycterus_delator	0.942191	Glires
Oxymycterus_paramensis	0.942191	Glires
Oxymycterus_rufus	0.942191	Glires
Oxymycterus_inca	0.942191	Glires
Zygodontomys_brevicauda	0.9669	Glires
Oecomys_concolor	0.9669	Glires
Oecomys_roberti	0.9669	Glires
Oecomys_bicolor	0.9669	Glires
Oecomys_superans	0.9669	Glires
Oecomys_trinitatis	0.9669	Glires
Oecomys_mamorae	0.9669	Glires
Oecomys_paricola	0.9669	Glires
Transandinomys_talamancae	0.9669	Glires
Transandinomys_bolivaris	0.9669	Glires
Euryoryzomys_nitidus	0.9669	Glires
Euryoryzomys_russatus	0.9669	Glires
Euryoryzomys_legatus	0.9669	Glires
Nephelomys_albigularis	0.9669	Glires
Nephelomys_keaysi	0.9669	Glires
Hylaeamys_megacephalus	0.9669	Glires
Handleyomys_alfaroi	0.9669	Glires
Handleyomys_melanotis	0.9669	Glires
Handleyomys_chapmani	0.9669	Glires
Neacomys_guianae	0.9669	Glires
Neacomys_spinosus	0.9669	Glires
Neacomys_tenuipes	0.9669	Glires
Microryzomys_minutus	0.9669	Glires
Microryzomys_altissimus	0.9669	Glires
Oligoryzomys_microtis	0.9669	Glires
Oligoryzomys_nigripes	0.9669	Glires
Oligoryzomys_destructor	0.9669	Glires
Oligoryzomys_fulvescens	0.9669	Glires
Oligoryzomys_eliurus	0.9669	Glires
Oligoryzomys_delticola	0.9669	Glires
Oligoryzomys_chacoensis	0.9669	Glires
Oligoryzomys_andinus	0.9669	Glires
Oligoryzomys_magellanicus	0.9669	Glires
Oligoryzomys_longicaudatus	0.9669	Glires
Oligoryzomys_flavescens	0.9669	Glires
Eremoryzomys_polius	0.9669	Glires
Cerradomys_subflavus	0.9669	Glires
Sooretamys_angouya	0.9669	Glires
Holochilus_brasiliensis	0.9669	Glires
Holochilus_chacarius	0.9669	Glires
Pseudoryzomys_simplex	0.9669	Glires
Lundomys_molitor	0.9669	Glires
Nectomys_squamipes	0.9669	Glires
Oryzomys_couesi	0.9669	Glires
Oryzomys_palustris	0.9669	Glires
Sigmodontomys_alfari	0.9669	Glires
Melanomys_caliginosus	0.9669	Glires
Nesoryzomys_indefessus	0.942191	Glires
Irenomys_tarsalis	0.942191	Glires
Euneomys_petersoni	0.942191	Glires
Euneomys_chinchilloides	0.942191	Glires
Andinomys_edax	0.942191	Glires
Punomys_kofordi	0.942191	Glires
Delomys_sublineatus	0.942191	Glires
Delomys_dorsalis	0.942191	Glires
Calomys_lepidus	0.942191	Glires
Calomys_sorellus	0.942191	Glires
Calomys_musculinus	0.942191	Glires
Calomys_laucha	0.942191	Glires
Calomys_tener	0.9669	Glires
Calomys_boliviae	0.9669	Glires
Calomys_callosus	0.9669	Glires
Calomys_venustus	0.9669	Glires
Calomys_hummelincki	0.9669	Glires
Eligmodontia_morgani	0.942191	Glires
Eligmodontia_puerulus	0.942191	Glires
Eligmodontia_moreni	0.9669	Glires
Eligmodontia_hirtipes	0.9669	Glires
Eligmodontia_bolsonensis	0.9669	Glires
Graomys_griseoflavus	0.9669	Glires
Graomys_domorum	0.9669	Glires
Andalgalomys_pearsoni	0.942191	Glires
Andalgalomys_olrogi	0.9669	Glires
Salinomys_delicatus	0.9669	Glires
Phyllotis_wolffsohni	0.942191	Glires
Tapecomys_primus	0.942191	Glires
Auliscomys_sublimis	0.942191	Glires
Auliscomys_pictus	0.942191	Glires
Auliscomys_boliviensis	0.942191	Glires
Galenomys_garleppi	0.942191	Glires
Loxodontomys_micropus	0.942191	Glires
Phyllotis_osilae	0.942191	Glires
Phyllotis_alisosiensis	0.942191	Glires
Phyllotis_anitae	0.942191	Glires
Phyllotis_caprinus	0.942191	Glires
Phyllotis_xanthopygus	0.942191	Glires
Phyllotis_darwini	0.942191	Glires
Phyllotis_amicus	0.942191	Glires
Paralomys_gerbillus	0.942191	Glires
Phyllotis_haggardi	0.942191	Glires
Phyllotis_andium	0.942191	Glires
Calassomys_apicalis	0.9669	Glires
Akodon_neocenus	0.942191	Glires
Wiedomys_pyrrhorhinos	0.9669	Glires
Juliomys_pictipes	0.942191	Glires
Abrothrix_olivaceus	0.942191	Glires
Abrothrix_andinus	0.942191	Glires
Abrothrix_jelskii	0.942191	Glires
Abrothrix_illuteus	0.942191	Glires
Abrothrix_longipilis	0.942191	Glires
Abrothrix_sanborni	0.942191	Glires
Notiomys_edwardsii	0.942191	Glires
Geoxus_valdivianus	0.942191	Glires
Chelemys_macronyx	0.942191	Glires
Mystromys_albicaudatus	0.942191	Glires
Saccostomus_campestris	0.9669	Glires
Beamys_hindei	0.942191	Glires
Cricetomys_gambianus	0.942191	Glires
Brachytarsomys_albicauda	0.954229	Glires
Gymnuromys_roberti	0.954229	Glires
Eliurus_myoxinus	0.954229	Glires
Brachyuromys_ramirohitra	0.954229	Glires
Nesomys_rufus	0.954229	Glires
Nesomys_audeberti	0.954229	Glires
Macrotarsomys_bastardi	0.954229	Glires
Calomyscus_baluchi	0.942191	Glires
Lophiomys_imhausi	0.91791	Glires
Pachyuromys_duprasi	0.9669	Glires
Psammomys_obesus	0.9669	Glires
Meriones_shawi	0.9669	Glires
Meriones_unguiculatus	0.9669	Glires
Sekeetamys_calurus	0.9669	Glires
Ammodillus_imbellis	0.9669	Glires
Microdillus_peeli	0.9669	Glires
Gerbillus_cheesmani	0.9669	Glires
Taterillus_arenarius	0.9669	Glires
Gerbilliscus_nigricaudus	0.9669	Glires
Gerbillurus_setzeri	0.9669	Glires
Desmodillus_auricularis	0.9669	Glires
Tatera_indica	0.9669	Glires
Notomys_amplus	0.9669	Glires
Conilurus_albipes	0.954229	Glires
Hydromys_chrysogaster	0.943584	Glires
Mastomys_coucha	0.942191	Glires
Mus_musculus	0.9669	Glires
Rhabdomys_pumilio	0.9669	Glires
Micromys_minutus	0.942191	Glires
Maxomys_inflatus	0.942191	Glires
Rattus_rattus	0.942191	Glires
Rattus_fuscipes	0.942191	Glires
Rattus_norvegicus	0.942191	Glires
Pedetes_surdaster	0.9669	Glires
Pedetes_capensis	0.9669	Glires
Anomalurus_pelii	0.954853	Glires
Anomalurus_derbianus	0.954853	Glires
Anomalurus_beecrofti	0.939908	Glires
Anomalurus_pusillus	0.950129	Glires
Microdipodops_pallidus	0.9669	Glires
Dipodomys_spectabilis	0.9669	Glires
Dipodomys_ordii	0.9669	Glires
Dipodomys_heermanni	0.9669	Glires
Dipodomys_merriami	0.9669	Glires
Thomomys_bulbivorus	0.9669	Glires
Thomomys_umbrinus	0.9669	Glires
Thomomys_bottae	0.9669	Glires
Geomys_pinetis	0.9669	Glires
Geomys_bursarius	0.9669	Glires
Geomys_arenarius	0.942191	Glires
Cratogeomys_castanops	0.954961	Glires
Liomys_salvini	0.9669	Glires
Heteromys_anomalus	0.9669	Glires
Perognathus_fasciatus	0.9669	Glires
Castor_fiber	0.908371	Glires
Castor_canadensis	0.908371	Glires
Hydrodamalis_gigas	0.792884	Afrotheria
Trichechus_manatus	0.717978	Afrotheria
Trichechus_senegalensis	0.717978	Afrotheria
Trichechus_inunguis	0.751407	Afrotheria
Dugong_dugon	0.764708	Afrotheria
Loxodonta_africana	0.749896	Afrotheria
Elephas_maximus	0.81987	Afrotheria
Procavia_capensis	0.872805	Afrotheria
Heterohyrax_brucei	0.844514	Afrotheria
Dendrohyrax_validus	0.850966	Afrotheria
Dendrohyrax_dorsalis	0.884919	Afrotheria
Dendrohyrax_arboreus	0.844514	Afrotheria
Orycteropus_afer	0.964172	Afrotheria
Rhynchocyon_cirnei	0.954229	Afrotheria
Rhynchocyon_chrysopygus	0.964172	Afrotheria
Rhynchocyon_petersi	0.964172	Afrotheria
Elephantulus_myurus	0.954229	Afrotheria
Elephantulus_edwardii	0.927725	Afrotheria
Macroscelides_proboscideus	0.927725	Afrotheria
Petrodromus_tetradactylus	0.954229	Afrotheria
Elephantulus_rufescens	0.954229	Afrotheria
Elephantulus_brachyrhynchus	0.927725	Afrotheria
Elephantulus_intufi	0.954229	Afrotheria
Elephantulus_rupestris	0.927725	Afrotheria
Potamogale_velox	0.865219	Afrotheria
Limnogale_mergulus	0.865219	Afrotheria
Microgale_talazaci	0.91791	Afrotheria
Microgale_longicaudata	0.887673	Afrotheria
Microgale_cowani	0.865219	Afrotheria
Oryzorictes_tetradactylus	0.865219	Afrotheria
Tenrec_ecaudatus	0.837353	Afrotheria
Hemicentetes_semispinosus	0.834439	Afrotheria
Setifer_setosus	0.91791	Afrotheria
Echinops_telfairi	0.848211	Afrotheria
Eremitalpa_granti	0.739951	Afrotheria
Amblysomus_hottentotus	0.764708	Afrotheria
Calcochloris_obtusirostris	0.764708	Afrotheria
Chrysospalax_trevelyani	0.764708	Afrotheria
Chrysochloris_asiatica	0.764708	Afrotheria
Dasypus_hybridus	0.972784	Xenarthra
Dasypus_novemcinctus	0.963387	Xenarthra
Dasypus_kappleri	0.972784	Xenarthra
Dasypus_septemcinctus	0.937785	Xenarthra
Zaedyus_pichiy	0.886706	Xenarthra
Euphractus_sexcinctus	0.886706	Xenarthra
Chaetophractus_vellerosus	0.886706	Xenarthra
Chaetophractus_villosus	0.886706	Xenarthra
Chlamyphorus_truncatus	0.886706	Xenarthra
Tolypeutes_matacus	0.886706	Xenarthra
Priodontes_maximus	0.92551	Xenarthra
Cabassous_unicinctus	0.872734	Xenarthra
Tamandua_tetradactyla	0.792884	Xenarthra
Tamandua_mexicana	0.792884	Xenarthra
Myrmecophaga_tridactyla	0.75496	Xenarthra
Cyclopes_didactylus	0.769109	Xenarthra
Choloepus_hoffmanni	0.6862	Xenarthra
Choloepus_didactylus	0.740007	Xenarthra
Bradypus_tridactylus	0.883337	Xenarthra
Bradypus_variegatus	0.883337	Xenarthra
Rhyncholestes_raphanurus	0.942191	MonotremataMarsupialia
Caenolestes_fuliginosus	0.942191	MonotremataMarsupialia
Glironia_venusta	0.942191	MonotremataMarsupialia
Monodelphis_domestica	0.927725	MonotremataMarsupialia
Gracilinanus_microtarsus	0.922735	MonotremataMarsupialia
Metachirus_nudicaudatus	0.942191	MonotremataMarsupialia
Didelphis_virginiana	0.942191	MonotremataMarsupialia
Didelphis_marsupialis	0.942191	MonotremataMarsupialia
Didelphis_albiventris	0.942191	MonotremataMarsupialia
Chironectes_minimus	0.942191	MonotremataMarsupialia
Caluromys_philander	0.942191	MonotremataMarsupialia
Dromiciops_gliroides	0.922735	MonotremataMarsupialia
Notoryctes_typhlops	0.837353	MonotremataMarsupialia
Notoryctes_caurinus	0.89371	MonotremataMarsupialia
Macrotis_lagotis	0.942191	MonotremataMarsupialia
Isoodon_macrourus	0.942191	MonotremataMarsupialia
Isoodon_obesulus	0.942191	MonotremataMarsupialia
Perameles_gunnii	0.942191	MonotremataMarsupialia
Perameles_nasuta	0.942191	MonotremataMarsupialia
Sarcophilus_harrisii	0.942191	MonotremataMarsupialia
Dasyurus_maculatus	0.942191	MonotremataMarsupialia
Dasyurus_viverrinus	0.942191	MonotremataMarsupialia
Dasyuroides_byrnei	0.942191	MonotremataMarsupialia
Dasycercus_cristicauda	0.942191	MonotremataMarsupialia
Antechinus_flavipes	0.942191	MonotremataMarsupialia
Thylacinus_cynocephalus	0.942191	MonotremataMarsupialia
Myrmecobius_fasciatus	0.942191	MonotremataMarsupialia
Phascolarctos_cinereus	0.983084	MonotremataMarsupialia
Vombatus_ursinus	0.864521	MonotremataMarsupialia
Lasiorhinus_latifrons	0.864521	MonotremataMarsupialia
Cercartetus_concinnus	0.942191	MonotremataMarsupialia
Trichosurus_vulpecula	0.942191	MonotremataMarsupialia
Spilocuscus_maculatus	0.942191	MonotremataMarsupialia
Phalanger_sericeus	0.942191	MonotremataMarsupialia
Phalanger_orientalis	0.942191	MonotremataMarsupialia
Hypsiprymnodon_moschatus	0.942191	MonotremataMarsupialia
Thylogale_billardierii	0.942191	MonotremataMarsupialia
Petrogale_lateralis	0.942191	MonotremataMarsupialia
Petrogale_penicillata	0.942191	MonotremataMarsupialia
Dendrolagus_goodfellowi	0.942191	MonotremataMarsupialia
Dendrolagus_matschiei	0.942191	MonotremataMarsupialia
Dendrolagus_bennettianus	0.942191	MonotremataMarsupialia
Dendrolagus_lumholtzi	0.942191	MonotremataMarsupialia
Macropus_fuliginosus	0.942191	MonotremataMarsupialia
Macropus_giganteus	0.942191	MonotremataMarsupialia
Macropus_antilopinus	0.942191	MonotremataMarsupialia
Macropus_robustus	0.942191	MonotremataMarsupialia
Macropus_rufus	0.942191	MonotremataMarsupialia
Macropus_rufogriseus	0.942191	MonotremataMarsupialia
Macropus_eugenii	0.942191	MonotremataMarsupialia
Macropus_agilis	0.942191	MonotremataMarsupialia
Macropus_parryi	0.942191	MonotremataMarsupialia
Macropus_parma	0.942191	MonotremataMarsupialia
Macropus_irma	0.942191	MonotremataMarsupialia
Dendrolagus_ursinus	0.942191	MonotremataMarsupialia
Potorous_longipes	0.942191	MonotremataMarsupialia
Potorous_tridactylus	0.942191	MonotremataMarsupialia
Bettongia_penicillata	0.942191	MonotremataMarsupialia
Bettongia_gaimardi	0.942191	MonotremataMarsupialia
Aepyprymnus_rufescens	0.942191	MonotremataMarsupialia
Pseudocheirus_peregrinus	0.942191	MonotremataMarsupialia
Petauroides_volans	0.9669	MonotremataMarsupialia
Petaurus_australis	0.942191	MonotremataMarsupialia
Petaurus_norfolcensis	0.942191	MonotremataMarsupialia
Petaurus_breviceps	0.942191	MonotremataMarsupialia

## Sheet: Brillouin_TL
	Brillouin_TL	group
Zaglossus_bruijnii	0.414143	MonotremataMarsupialia
Tachyglossus_aculeatus	0.361909	MonotremataMarsupialia
Ornithorhynchus_anatinus	0.270614	MonotremataMarsupialia
Solenodon_paradoxus	0.424285	Eulipotyphla
Solenodon_cubanus	0.434872	Eulipotyphla
Galemys_pyrenaicus	0.492693	Eulipotyphla
Scapanus_latimanus	0.492693	Eulipotyphla
Scalopus_aquaticus	0.492693	Eulipotyphla
Talpa_europaea	0.537288	Eulipotyphla
Euroscaptor_mizura	0.537288	Eulipotyphla
Euroscaptor_micrura	0.503099	Eulipotyphla
Mogera_tokudae	0.537288	Eulipotyphla
Mogera_imaizumii	0.492693	Eulipotyphla
Mogera_wogura	0.492693	Eulipotyphla
Euroscaptor_subanura	0.537288	Eulipotyphla
Condylura_cristata	0.537288	Eulipotyphla
Hylomys_suillus	0.528257	Eulipotyphla
Echinosorex_gymnura	0.519125	Eulipotyphla
Erinaceus_europaeus	0.519125	Eulipotyphla
Paraechinus_micropus	0.492693	Eulipotyphla
Hemiechinus_auritus	0.492693	Eulipotyphla
Atelerix_algirus	0.472418	Eulipotyphla
Scutisorex_somereni	0.613761	Eulipotyphla
Suncus_madagascariensis	0.482443	Eulipotyphla
Crocidura_crenata	0.537288	Eulipotyphla
Crocidura_canariensis	0.492693	Eulipotyphla
Sorex_araneus	0.528257	Eulipotyphla
Sorex_minutus	0.528257	Eulipotyphla
Cryptotis_parva	0.537288	Eulipotyphla
Blarina_hylophaga	0.562915	Eulipotyphla
Notiosorex_crawfordi	0.537288	Eulipotyphla
Smutsia_gigantea	0.492693	PholidotaCarnivora
Phataginus_tricuspis	0.528257	PholidotaCarnivora
Manis_pentadactyla	0.510003	PholidotaCarnivora
Urocyon_cinereoargenteus	0.562915	PholidotaCarnivora
Vulpes_lagopus	0.562915	PholidotaCarnivora
Vulpes_zerda	0.562915	PholidotaCarnivora
Vulpes_vulpes	0.562915	PholidotaCarnivora
Otocyon_megalotis	0.562915	PholidotaCarnivora
Nyctereutes_procyonoides	0.562915	PholidotaCarnivora
Lycaon_pictus	0.562915	PholidotaCarnivora
Chrysocyon_brachyurus	0.562915	PholidotaCarnivora
Canis_mesomelas	0.562915	PholidotaCarnivora
Canis_simensis	0.562915	PholidotaCarnivora
Canis_latrans	0.562915	PholidotaCarnivora
Canis_aureus	0.562915	PholidotaCarnivora
Canis_lupus	0.562915	PholidotaCarnivora
Cuon_alpinus	0.562915	PholidotaCarnivora
Canis_adustus	0.562915	PholidotaCarnivora
Pseudalopex_gymnocercus	0.562915	PholidotaCarnivora
Speothos_venaticus	0.562915	PholidotaCarnivora
Cerdocyon_thous	0.562915	PholidotaCarnivora
Neomonachus_tropicalis	0.482443	PholidotaCarnivora
Monachus_monachus	0.482443	PholidotaCarnivora
Mirounga_leonina	0.482443	PholidotaCarnivora
Mirounga_angustirostris	0.482443	PholidotaCarnivora
Lobodon_carcinophaga	0.482443	PholidotaCarnivora
Leptonychotes_weddellii	0.482443	PholidotaCarnivora
Ommatophoca_rossii	0.482443	PholidotaCarnivora
Hydrurga_leptonyx	0.528257	PholidotaCarnivora
Erignathus_barbatus	0.482443	PholidotaCarnivora
Pagophilus_groenlandicus	0.482443	PholidotaCarnivora
Phoca_vitulina	0.482443	PholidotaCarnivora
Pusa_hispida	0.482443	PholidotaCarnivora
Halichoerus_grypus	0.482443	PholidotaCarnivora
Cystophora_cristata	0.482443	PholidotaCarnivora
Odobenus_rosmarus	0.482443	PholidotaCarnivora
Callorhinus_ursinus	0.482443	PholidotaCarnivora
Zalophus_californianus	0.482443	PholidotaCarnivora
Zalophus_japonicus	0.482443	PholidotaCarnivora
Eumetopias_jubatus	0.482443	PholidotaCarnivora
Arctocephalus_pusillus	0.482443	PholidotaCarnivora
Neophoca_cinerea	0.482443	PholidotaCarnivora
Otaria_bryonia	0.482443	PholidotaCarnivora
Arctocephalus_tropicalis	0.482443	PholidotaCarnivora
Arctocephalus_forsteri	0.482443	PholidotaCarnivora
Arctocephalus_australis	0.482443	PholidotaCarnivora
Mydaus_javanensis	0.528257	PholidotaCarnivora
Spilogale_gracilis	0.555417	PholidotaCarnivora
Mephitis_mephitis	0.510003	PholidotaCarnivora
Conepatus_humboldtii	0.472418	PholidotaCarnivora
Conepatus_chinga	0.472418	PholidotaCarnivora
Potos_flavus	0.528257	PholidotaCarnivora
Procyon_lotor	0.528257	PholidotaCarnivora
Procyon_cancrivorus	0.528257	PholidotaCarnivora
Bassariscus_astutus	0.562915	PholidotaCarnivora
Nasua_nasua	0.528257	PholidotaCarnivora
Nasua_narica	0.482443	PholidotaCarnivora
Bassaricyon_alleni	0.562915	PholidotaCarnivora
Taxidea_taxus	0.528257	PholidotaCarnivora
Meles_meles	0.482443	PholidotaCarnivora
Meles_anakuma	0.482443	PholidotaCarnivora
Arctonyx_collaris	0.424285	PholidotaCarnivora
Mellivora_capensis	0.434872	PholidotaCarnivora
Gulo_gulo	0.482443	PholidotaCarnivora
Martes_flavigula	0.528257	PholidotaCarnivora
Martes_foina	0.528257	PholidotaCarnivora
Martes_zibellina	0.528257	PholidotaCarnivora
Martes_martes	0.528257	PholidotaCarnivora
Martes_americana	0.528257	PholidotaCarnivora
Martes_pennanti	0.528257	PholidotaCarnivora
Eira_barbara	0.528257	PholidotaCarnivora
Melogale_orientalis	0.528257	PholidotaCarnivora
Neovison_vison	0.528257	PholidotaCarnivora
Mustela_frenata	0.528257	PholidotaCarnivora
Mustela_felipei	0.528257	PholidotaCarnivora
Mustela_erminea	0.528257	PholidotaCarnivora
Mustela_nivalis	0.528257	PholidotaCarnivora
Mustela_sibirica	0.528257	PholidotaCarnivora
Mustela_nigripes	0.528257	PholidotaCarnivora
Mustela_lutreolina	0.528257	PholidotaCarnivora
Mustela_putorius	0.528257	PholidotaCarnivora
Ictonyx_libyca	0.482443	PholidotaCarnivora
Galictis_vittata	0.472418	PholidotaCarnivora
Lyncodon_patagonicus	0.424285	PholidotaCarnivora
Galictis_cuja	0.482443	PholidotaCarnivora
Pteronura_brasiliensis	0.482443	PholidotaCarnivora
Lontra_longicaudis	0.482443	PholidotaCarnivora
Lontra_provocax	0.482443	PholidotaCarnivora
Lontra_canadensis	0.528257	PholidotaCarnivora
Enhydra_lutris	0.519125	PholidotaCarnivora
Lutra_maculicollis	0.528257	PholidotaCarnivora
Lutra_lutra	0.528257	PholidotaCarnivora
Aonyx_cinerea	0.528257	PholidotaCarnivora
Lutrogale_perspicillata	0.528257	PholidotaCarnivora
Aonyx_capensis	0.528257	PholidotaCarnivora
Ailurus_fulgens	0.528257	PholidotaCarnivora
Ursus_maritimus	0.528257	PholidotaCarnivora
Ursus_arctos	0.434872	PholidotaCarnivora
Melursus_ursinus	0.482443	PholidotaCarnivora
Ursus_thibetanus	0.528257	PholidotaCarnivora
Ursus_americanus	0.528257	PholidotaCarnivora
Helarctos_malayanus	0.434872	PholidotaCarnivora
Ailuropoda_melanoleuca	0.503099	PholidotaCarnivora
Nandinia_binotata	0.562915	PholidotaCarnivora
Hyaena_hyaena	0.434872	PholidotaCarnivora
Hyaena_brunnea	0.424285	PholidotaCarnivora
Proteles_cristata	0.482443	PholidotaCarnivora
Crocuta_crocuta	0.482443	PholidotaCarnivora
Eupleres_goudotii	0.562915	PholidotaCarnivora
Salanoia_concolor	0.562915	PholidotaCarnivora
Galidictis_fasciata	0.528257	PholidotaCarnivora
Galidia_elegans	0.562915	PholidotaCarnivora
Cryptoprocta_ferox	0.562915	PholidotaCarnivora
Herpestes_vitticollis	0.562915	PholidotaCarnivora
Herpestes_javanicus	0.562915	PholidotaCarnivora
Herpestes_edwardsii	0.562915	PholidotaCarnivora
Herpestes_ichneumon	0.562915	PholidotaCarnivora
Ichneumia_albicauda	0.562915	PholidotaCarnivora
Cynictis_penicillata	0.562915	PholidotaCarnivora
Bdeogale_crassicauda	0.528257	PholidotaCarnivora
Crossarchus_obscurus	0.528257	PholidotaCarnivora
Helogale_parvula	0.562915	PholidotaCarnivora
Liberiictis_kuhni	0.562915	PholidotaCarnivora
Mungos_mungo	0.528257	PholidotaCarnivora
Suricata_suricatta	0.528257	PholidotaCarnivora
Genetta_maculata	0.562915	PholidotaCarnivora
Genetta_tigrina	0.562915	PholidotaCarnivora
Genetta_genetta	0.562915	PholidotaCarnivora
Genetta_servalina	0.562915	PholidotaCarnivora
Viverricula_indica	0.562915	PholidotaCarnivora
Viverra_tangalunga	0.562915	PholidotaCarnivora
Viverra_zibetha	0.562915	PholidotaCarnivora
Civettictis_civetta	0.528257	PholidotaCarnivora
Macrogalidia_musschenbroekii	0.569869	PholidotaCarnivora
Cynogale_bennettii	0.528257	PholidotaCarnivora
Hemigalus_derbyanus	0.562915	PholidotaCarnivora
Paradoxurus_hermaphroditus	0.562915	PholidotaCarnivora
Arctictis_binturong	0.562915	PholidotaCarnivora
Prionodon_pardicolor	0.569869	PholidotaCarnivora
Prionodon_linsang	0.569869	PholidotaCarnivora
Neofelis_nebulosa	0.562915	PholidotaCarnivora
Panthera_tigris	0.562915	PholidotaCarnivora
Panthera_onca	0.562915	PholidotaCarnivora
Panthera_uncia	0.562915	PholidotaCarnivora
Panthera_pardus	0.562915	PholidotaCarnivora
Panthera_leo	0.562915	PholidotaCarnivora
Lynx_rufus	0.562915	PholidotaCarnivora
Lynx_lynx	0.562915	PholidotaCarnivora
Lynx_canadensis	0.562915	PholidotaCarnivora
Acinonyx_jubatus	0.562915	PholidotaCarnivora
Puma_concolor	0.562915	PholidotaCarnivora
Felis_catus	0.562915	PholidotaCarnivora
Felis_silvestris	0.562915	PholidotaCarnivora
Leopardus_pardalis	0.562915	PholidotaCarnivora
Leopardus_wiedii	0.562915	PholidotaCarnivora
Leopardus_tigrinus	0.562915	PholidotaCarnivora
Prionailurus_bengalensis	0.562915	PholidotaCarnivora
Leptailurus_serval	0.562915	PholidotaCarnivora
Caracal_caracal	0.562915	PholidotaCarnivora
Equus_africanus	0.453206	Perissodactyla
Equus_grevyi	0.492085	Perissodactyla
Equus_quagga	0.492085	Perissodactyla
Equus_zebra	0.492085	Perissodactyla
Equus_hemionus	0.492085	Perissodactyla
Equus_caballus	0.444056	Perissodactyla
Equus_ferus	0.492085	Perissodactyla
Tapirus_indicus	0.453206	Perissodactyla
Tapirus_terrestris	0.453206	Perissodactyla
Tapirus_bairdii	0.453206	Perissodactyla
Rhinoceros_unicornis	0.333615	Perissodactyla
Rhinoceros_sondaicus	0.333615	Perissodactyla
Dicerorhinus_sumatrensis	0.333615	Perissodactyla
Diceros_bicornis	0.325187	Perissodactyla
Ceratotherium_simum	0.333615	Perissodactyla
Vicugna_pacos	0.569869	Cetartiodactyla
Vicugna_vicugna	0.569869	Cetartiodactyla
Lama_glama	0.569869	Cetartiodactyla
Camelus_dromedarius	0.554324	Cetartiodactyla
Camelus_ferus	0.569869	Cetartiodactyla
Tayassu_pecari	0.528257	Cetartiodactyla
Pecari_tajacu	0.492693	Cetartiodactyla
Sus_scrofa	0.537288	Cetartiodactyla
Sus_barbatus	0.457344	Cetartiodactyla
Potamochoerus_porcus	0.492693	Cetartiodactyla
Phacochoerus_africanus	0.537288	Cetartiodactyla
Phacochoerus_aethiopicus	0.503099	Cetartiodactyla
Hylochoerus_meinertzhageni	0.492693	Cetartiodactyla
Babyrousa_babyrussa	0.537288	Cetartiodactyla
Hippopotamus_amphibius	0.434872	Cetartiodactyla
Choeropsis_liberiensis	0.434872	Cetartiodactyla
Indopacetus_pacificus	0.57975	Cetartiodactyla
Kogia_sima	0.606526	Cetartiodactyla
Kogia_breviceps	0.599576	Cetartiodactyla
Physeter_macrocephalus	0.591209	Cetartiodactyla
Platanista_gangetica	0.593691	Cetartiodactyla
Pontoporia_blainvillei	0.561762	Cetartiodactyla
Inia_geoffrensis	0.395496	Cetartiodactyla
Inia_araguaiaensis	0.421225	Cetartiodactyla
Lipotes_vexillifer	0.580912	Cetartiodactyla
Delphinapterus_leucas	0.601574	Cetartiodactyla
Mesoplodon_bowdoini	0.60634	Cetartiodactyla
Monodon_monoceros	0.601574	Cetartiodactyla
Neophocaena_phocaenoides	0.613761	Cetartiodactyla
Phocoenoides_dalli	0.625314	Cetartiodactyla
Phocoena_phocoena	0.622746	Cetartiodactyla
Phocoena_spinipinnis	0.626433	Cetartiodactyla
Phocoena_dioptrica	0.625261	Cetartiodactyla
Lagenorhynchus_acutus	0.627696	Cetartiodactyla
Lagenorhynchus_albirostris	0.617428	Cetartiodactyla
Orcinus_orca	0.599576	Cetartiodactyla
Orcaella_brevirostris	0.622746	Cetartiodactyla
Grampus_griseus	0.620033	Cetartiodactyla
Pseudorca_crassidens	0.60634	Cetartiodactyla
Peponocephala_electra	0.626433	Cetartiodactyla
Globicephala_melas	0.612403	Cetartiodactyla
Globicephala_macrorhynchus	0.613789	Cetartiodactyla
Feresa_attenuata	0.615381	Cetartiodactyla
Steno_bredanensis	0.617446	Cetartiodactyla
Sotalia_guianensis	0.617096	Cetartiodactyla
Sotalia_fluviatilis	0.617096	Cetartiodactyla
Tursiops_truncatus	0.622746	Cetartiodactyla
Stenella_attenuata	0.623341	Cetartiodactyla
Lagenodelphis_hosei	0.608992	Cetartiodactyla
Stenella_longirostris	0.627696	Cetartiodactyla
Sousa_chinensis	0.599576	Cetartiodactyla
Tursiops_aduncus	0.622746	Cetartiodactyla
Stenella_frontalis	0.626505	Cetartiodactyla
Stenella_coeruleoalba	0.627696	Cetartiodactyla
Stenella_clymene	0.6298	Cetartiodactyla
Delphinus_delphis	0.616138	Cetartiodactyla
Delphinus_capensis	0.619235	Cetartiodactyla
Lagenorhynchus_obscurus	0.603224	Cetartiodactyla
Lagenorhynchus_obliquidens	0.612703	Cetartiodactyla
Lagenorhynchus_cruciger	0.603224	Cetartiodactyla
Lagenorhynchus_australis	0.622746	Cetartiodactyla
Cephalorhynchus_hectori	0.612578	Cetartiodactyla
Cephalorhynchus_heavisidii	0.61456	Cetartiodactyla
Cephalorhynchus_eutropia	0.621828	Cetartiodactyla
Cephalorhynchus_commersonii	0.622797	Cetartiodactyla
Berardius_bairdii	0.613761	Cetartiodactyla
Berardius_arnuxii	0.608162	Cetartiodactyla
Mesoplodon_bidens	0.60634	Cetartiodactyla
Ziphius_cavirostris	0.60634	Cetartiodactyla
Mesoplodon_stejnegeri	0.601574	Cetartiodactyla
Hyperoodon_planifrons	0.601771	Cetartiodactyla
Hyperoodon_ampullatus	0.601771	Cetartiodactyla
Mesoplodon_hectori	0.608258	Cetartiodactyla
Mesoplodon_carlhubbsi	0.608258	Cetartiodactyla
Mesoplodon_layardii	0.60634	Cetartiodactyla
Mesoplodon_mirus	0.60634	Cetartiodactyla
Mesoplodon_europaeus	0.60634	Cetartiodactyla
Mesoplodon_densirostris	0.60634	Cetartiodactyla
Mesoplodon_grayi	0.608258	Cetartiodactyla
Tasmacetus_shepherdi	0.60634	Cetartiodactyla
Eubalaena_glacialis	0.618587	Cetartiodactyla
Eubalaena_japonica	0.612403	Cetartiodactyla
Balaenoptera_physalus	0.626433	Cetartiodactyla
Balaenoptera_musculus	0.626505	Cetartiodactyla
Balaenoptera_omurai	0.618569	Cetartiodactyla
Balaenoptera_borealis	0.622746	Cetartiodactyla
Balaenoptera_edeni	0.621437	Cetartiodactyla
Mesoplodon_perrini	0.608258	Cetartiodactyla
Balaenoptera_bonaerensis	0.613789	Cetartiodactyla
Mesoplodon_peruvianus	0.60634	Cetartiodactyla
Lissodelphis_peronii	0.569639	Cetartiodactyla
Lissodelphis_borealis	0.577504	Cetartiodactyla
Balaena_mysticetus	0.608162	Cetartiodactyla
Caperea_marginata	0.351939	Cetartiodactyla
Balaenoptera_acutorostrata	0.613789	Cetartiodactyla
Mesoplodon_ginkgodens	0.608258	Cetartiodactyla
Megaptera_novaeangliae	0.612403	Cetartiodactyla
Eschrichtius_robustus	0.618587	Cetartiodactyla
Moschiola_meminna	0.537288	Cetartiodactyla
Moschiola_indica	0.537288	Cetartiodactyla
Tragulus_javanicus	0.537288	Cetartiodactyla
Tragulus_kanchil	0.537288	Cetartiodactyla
Tragulus_napu	0.537288	Cetartiodactyla
Okapia_johnstoni	0.492693	Cetartiodactyla
Giraffa_camelopardalis	0.492693	Cetartiodactyla
Antilocapra_americana	0.537288	Cetartiodactyla
Muntiacus_muntjak	0.537288	Cetartiodactyla
Dama_dama	0.537288	Cetartiodactyla
Elaphurus_davidianus	0.537288	Cetartiodactyla
Rusa_unicolor	0.537288	Cetartiodactyla
Cervus_elaphus	0.537288	Cetartiodactyla
Axis_calamianensis	0.537288	Cetartiodactyla
Axis_axis	0.537288	Cetartiodactyla
Rangifer_tarandus	0.492693	Cetartiodactyla
Odocoileus_virginianus	0.537288	Cetartiodactyla
Odocoileus_hemionus	0.537288	Cetartiodactyla
Mazama_gouazoubira	0.537288	Cetartiodactyla
Blastocerus_dichotomus	0.546054	Cetartiodactyla
Pudu_puda	0.537288	Cetartiodactyla
Hydropotes_inermis	0.546054	Cetartiodactyla
Capreolus_capreolus	0.537288	Cetartiodactyla
Alces_alces	0.537288	Cetartiodactyla
Moschus_moschiferus	0.492693	Cetartiodactyla
Moschus_berezovskii	0.537288	Cetartiodactyla
Boselaphus_tragocamelus	0.537288	Cetartiodactyla
Tetracerus_quadricornis	0.537288	Cetartiodactyla
Tragelaphus_imberbis	0.537288	Cetartiodactyla
Tragelaphus_angasii	0.537288	Cetartiodactyla
Tragelaphus_scriptus	0.537288	Cetartiodactyla
Tragelaphus_eurycerus	0.537288	Cetartiodactyla
Tragelaphus_spekii	0.537288	Cetartiodactyla
Tragelaphus_buxtoni	0.537288	Cetartiodactyla
Tragelaphus_strepsiceros	0.537288	Cetartiodactyla
Syncerus_caffer	0.537288	Cetartiodactyla
Bubalus_mindorensis	0.537288	Cetartiodactyla
Bubalus_depressicornis	0.562915	Cetartiodactyla
Bubalus_arnee	0.537288	Cetartiodactyla
Bos_gaurus	0.537288	Cetartiodactyla
Bos_taurus	0.537288	Cetartiodactyla
Bos_indicus	0.537288	Cetartiodactyla
Bison_bonasus	0.492693	Cetartiodactyla
Bos_mutus	0.492693	Cetartiodactyla
Bos_grunniens	0.492693	Cetartiodactyla
Bison_bison	0.492693	Cetartiodactyla
Nesotragus_moschatus	0.537288	Cetartiodactyla
Aepyceros_melampus	0.537288	Cetartiodactyla
Pelea_capreolus	0.537288	Cetartiodactyla
Redunca_fulvorufula	0.537288	Cetartiodactyla
Redunca_redunca	0.537288	Cetartiodactyla
Redunca_arundinum	0.537288	Cetartiodactyla
Kobus_megaceros	0.537288	Cetartiodactyla
Kobus_leche	0.537288	Cetartiodactyla
Kobus_vardonii	0.537288	Cetartiodactyla
Kobus_kob	0.537288	Cetartiodactyla
Kobus_ellipsiprymnus	0.537288	Cetartiodactyla
Ourebia_ourebi	0.537288	Cetartiodactyla
Raphicerus_melanotis	0.537288	Cetartiodactyla
Raphicerus_sharpei	0.537288	Cetartiodactyla
Raphicerus_campestris	0.537288	Cetartiodactyla
Madoqua_kirkii	0.537288	Cetartiodactyla
Madoqua_guentheri	0.537288	Cetartiodactyla
Saiga_tatarica	0.569869	Cetartiodactyla
Nanger_granti	0.537288	Cetartiodactyla
Eudorcas_rufifrons	0.537288	Cetartiodactyla
Gazella_dorcas	0.537288	Cetartiodactyla
Gazella_gazella	0.537288	Cetartiodactyla
Gazella_spekei	0.537288	Cetartiodactyla
Antilope_cervicapra	0.537288	Cetartiodactyla
Litocranius_walleri	0.537288	Cetartiodactyla
Antidorcas_marsupialis	0.537288	Cetartiodactyla
Neotragus_pygmaeus	0.547579	Cetartiodactyla
Oreotragus_oreotragus	0.537288	Cetartiodactyla
Philantomba_monticola	0.492693	Cetartiodactyla
Sylvicapra_grimmia	0.492693	Cetartiodactyla
Cephalophus_silvicultor	0.492693	Cetartiodactyla
Cephalophus_dorsalis	0.492693	Cetartiodactyla
Cephalophus_leucogaster	0.492693	Cetartiodactyla
Cephalophus_nigrifrons	0.492693	Cetartiodactyla
Cephalophus_natalensis	0.492693	Cetartiodactyla
Cephalophus_weynsi	0.492693	Cetartiodactyla
Ovibos_moschatus	0.537288	Cetartiodactyla
Capricornis_crispus	0.537288	Cetartiodactyla
Ovis_canadensis	0.537288	Cetartiodactyla
Ovis_orientalis	0.537288	Cetartiodactyla
Ovis_aries	0.562915	Cetartiodactyla
Ovis_ammon	0.537288	Cetartiodactyla
Capra_ibex	0.537288	Cetartiodactyla
Capra_hircus	0.537288	Cetartiodactyla
Pseudois_nayaur	0.537288	Cetartiodactyla
Myotragus_balearicus	0.546054	Cetartiodactyla
Oreamnos_americanus	0.537288	Cetartiodactyla
Rupicapra_rupicapra	0.537288	Cetartiodactyla
Ammotragus_lervia	0.537288	Cetartiodactyla
Connochaetes_taurinus	0.537288	Cetartiodactyla
Connochaetes_gnou	0.528257	Cetartiodactyla
Damaliscus_pygargus	0.537288	Cetartiodactyla
Damaliscus_lunatus	0.537288	Cetartiodactyla
Beatragus_hunteri	0.537288	Cetartiodactyla
Alcelaphus_buselaphus	0.537288	Cetartiodactyla
Hippotragus_niger	0.537288	Cetartiodactyla
Hippotragus_equinus	0.528257	Cetartiodactyla
Oryx_dammah	0.537288	Cetartiodactyla
Oryx_leucoryx	0.537288	Cetartiodactyla
Oryx_gazella	0.537288	Cetartiodactyla
Oryx_beisa	0.537288	Cetartiodactyla
Rhinopoma_hardwickii	0.469162	Chiroptera
Rhinopoma_microphyllum	0.546054	Chiroptera
Lavia_frons	0.469162	Chiroptera
Megaderma_spasma	0.457344	Chiroptera
Rhinolophus_hipposideros	0.546054	Chiroptera
Asellia_tridens	0.575999	Chiroptera
Hipposideros_caffer	0.546054	Chiroptera
Hipposideros_diadema	0.575999	Chiroptera
Cynopterus_titthaecheilus	0.492693	Chiroptera
Cynopterus_brachyotis	0.445898	Chiroptera
Epomops_franqueti	0.503099	Chiroptera
Hypsignathus_monstrosus	0.372468	Chiroptera
Rousettus_aegyptiacus	0.503099	Chiroptera
Eidolon_helvum	0.395496	Chiroptera
Pteropus_giganteus	0.503099	Chiroptera
Pteropus_rufus	0.513551	Chiroptera
Pteropus_vampyrus	0.503099	Chiroptera
Macroglossus_minimus	0.457344	Chiroptera
Myzopoda_aurita	0.503099	Chiroptera
Mystacina_tuberculata	0.503099	Chiroptera
Thyroptera_discifera	0.513551	Chiroptera
Noctilio_leporinus	0.554324	Chiroptera
Pteronotus_parnellii	0.503099	Chiroptera
Mormoops_megalophylla	0.537288	Chiroptera
Micronycteris_microtis	0.503099	Chiroptera
Anoura_caudifer	0.457344	Chiroptera
Glossophaga_soricina	0.513551	Chiroptera
Glossophaga_morenoi	0.513551	Chiroptera
Phylloderma_stenops	0.503099	Chiroptera
Phyllostomus_discolor	0.546054	Chiroptera
Lonchorhina_inusitata	0.546054	Chiroptera
Chrotopterus_auritus	0.546054	Chiroptera
Vampyrum_spectrum	0.546054	Chiroptera
Lonchophylla_inexpectata	0.469162	Chiroptera
Carollia_perspicillata	0.513551	Chiroptera
Artibeus_jamaicensis	0.503099	Chiroptera
Artibeus_planirostris	0.469162	Chiroptera
Pygoderma_bilabiatum	0.513551	Chiroptera
Vampyressa_pusilla	0.457344	Chiroptera
Sturnira_erythromos	0.469162	Chiroptera
Sturnira_aratathomasi	0.513551	Chiroptera
Rhinophylla_pumilio	0.481261	Chiroptera
Lonchorhina_orinocensis	0.546054	Chiroptera
Lonchorhina_fernandezi	0.546054	Chiroptera
Lonchorhina_marinkellei	0.546054	Chiroptera
Lonchorhina_aurita	0.546054	Chiroptera
Diphylla_ecaudata	0.513551	Chiroptera
Desmodus_rotundus	0.513551	Chiroptera
Diaemus_youngi	0.554324	Chiroptera
Macrotus_waterhousii	0.546054	Chiroptera
Macrotus_californicus	0.546054	Chiroptera
Nyctinomops_macrotis	0.537288	Chiroptera
Molossus_molossus	0.554324	Chiroptera
Promops_nasutus	0.537288	Chiroptera
Molossops_temminckii	0.537288	Chiroptera
Cynomops_planirostris	0.503099	Chiroptera
Eumops_perotis	0.537288	Chiroptera
Tadarida_brasiliensis	0.537288	Chiroptera
Molossus_currentium	0.554324	Chiroptera
Myotis_daubentonii	0.523879	Chiroptera
Myotis_keaysi	0.523879	Chiroptera
Myotis_velifer	0.523879	Chiroptera
Myotis_chiloensis	0.523879	Chiroptera
Myotis_lucifugus	0.481261	Chiroptera
Myotis_evotis	0.523879	Chiroptera
Eptesicus_nilssonii	0.523879	Chiroptera
Eptesicus_serotinus	0.523879	Chiroptera
Histiotus_montanus	0.523879	Chiroptera
Histiotus_magellanicus	0.469162	Chiroptera
Eptesicus_diminutus	0.523879	Chiroptera
Lasionycteris_noctivagans	0.523879	Chiroptera
Pipistrellus_pipistrellus	0.469162	Chiroptera
Nyctalus_noctula	0.523879	Chiroptera
Vespertilio_murinus	0.569869	Chiroptera
Chalinolobus_tuberculatus	0.523879	Chiroptera
Neoromicia_nana	0.523879	Chiroptera
Lasiurus_cinereus	0.523879	Chiroptera
Lasiurus_ega	0.523879	Chiroptera
Antrozous_pallidus	0.523879	Chiroptera
Otonycteris_hemprichii	0.554324	Chiroptera
Plecotus_auritus	0.523879	Chiroptera
Euderma_maculatum	0.523879	Chiroptera
Barbastella_barbastellus	0.523879	Chiroptera
Miniopterus_schreibersii	0.513551	Chiroptera
Nycteris_javanica	0.513551	Chiroptera
Nycteris_thebaica	0.481261	Chiroptera
Saccopteryx_bilineata	0.546054	Chiroptera
Peropteryx_leucoptera	0.537288	Chiroptera
Balantiopteryx_plicata	0.569869	Chiroptera
Galeopterus_variegatus	0.537288	ScandentiaPrimates
Cynocephalus_volans	0.537288	ScandentiaPrimates
Nycticebus_coucang	0.53955	ScandentiaPrimates
Loris_tardigradus	0.562844	ScandentiaPrimates
Otolemur_garnettii	0.528257	ScandentiaPrimates
Otolemur_crassicaudatus	0.562915	ScandentiaPrimates
Galago_senegalensis	0.537288	ScandentiaPrimates
Euoticus_elegantulus	0.537288	ScandentiaPrimates
Perodicticus_potto	0.510003	ScandentiaPrimates
Arctocebus_calabarensis	0.555417	ScandentiaPrimates
Daubentonia_madagascariensis	0.537288	ScandentiaPrimates
Indri_indri	0.599576	ScandentiaPrimates
Propithecus_diadema	0.58719	ScandentiaPrimates
Propithecus_verreauxi	0.58719	ScandentiaPrimates
Propithecus_coquereli	0.58719	ScandentiaPrimates
Avahi_laniger	0.599576	ScandentiaPrimates
Varecia_variegata	0.569869	ScandentiaPrimates
Lemur_catta	0.569869	ScandentiaPrimates
Hapalemur_griseus	0.569869	ScandentiaPrimates
Eulemur_macaco	0.569869	ScandentiaPrimates
Eulemur_rubriventer	0.569869	ScandentiaPrimates
Eulemur_mongoz	0.569869	ScandentiaPrimates
Eulemur_collaris	0.569869	ScandentiaPrimates
Eulemur_fulvus	0.569869	ScandentiaPrimates
Eulemur_sanfordi	0.569869	ScandentiaPrimates
Eulemur_albifrons	0.569869	ScandentiaPrimates
Lepilemur_mustelinus	0.599576	ScandentiaPrimates
Cheirogaleus_medius	0.528257	ScandentiaPrimates
Microcebus_murinus	0.562915	ScandentiaPrimates
Microcebus_rufus	0.562915	ScandentiaPrimates
Tarsius_syrichta	0.537288	ScandentiaPrimates
Pithecia_irrorata	0.537288	ScandentiaPrimates
Pithecia_monachus	0.537288	ScandentiaPrimates
Pithecia_pithecia	0.537288	ScandentiaPrimates
Cacajao_melanocephalus	0.537288	ScandentiaPrimates
Callicebus_moloch	0.537288	ScandentiaPrimates
Leontocebus_nigricollis	0.569869	ScandentiaPrimates
Saguinus_oedipus	0.569869	ScandentiaPrimates
Leontopithecus_rosalia	0.569869	ScandentiaPrimates
Mico_humeralifer	0.569869	ScandentiaPrimates
Callithrix_jacchus	0.537288	ScandentiaPrimates
Cebuella_pygmaea	0.537288	ScandentiaPrimates
Saimiri_sciureus	0.562915	ScandentiaPrimates
Cebus_olivaceus	0.492693	ScandentiaPrimates
Cebus_albifrons	0.528257	ScandentiaPrimates
Cebus_capucinus	0.537288	ScandentiaPrimates
Aotus_azarae	0.576153	ScandentiaPrimates
Aotus_nancymaae	0.576153	ScandentiaPrimates
Alouatta_seniculus	0.492693	ScandentiaPrimates
Alouatta_caraya	0.492693	ScandentiaPrimates
Alouatta_palliata	0.492693	ScandentiaPrimates
Alouatta_pigra	0.492693	ScandentiaPrimates
Lagothrix_lagotricha	0.445898	ScandentiaPrimates
Brachyteles_hypoxanthus	0.503099	ScandentiaPrimates
Brachyteles_arachnoides	0.445898	ScandentiaPrimates
Ateles_geoffroyi	0.445898	ScandentiaPrimates
Ateles_fusciceps	0.445898	ScandentiaPrimates
Ateles_paniscus	0.457344	ScandentiaPrimates
Ateles_chamek	0.445898	ScandentiaPrimates
Ateles_belzebuth	0.445898	ScandentiaPrimates
Symphalangus_syndactylus	0.503099	ScandentiaPrimates
Hylobates_pileatus	0.513551	ScandentiaPrimates
Hylobates_lar	0.503099	ScandentiaPrimates
Hylobates_muelleri	0.503099	ScandentiaPrimates
Hylobates_moloch	0.503099	ScandentiaPrimates
Hylobates_klossii	0.503099	ScandentiaPrimates
Hylobates_agilis	0.503099	ScandentiaPrimates
Nomascus_concolor	0.503099	ScandentiaPrimates
Nomascus_gabriellae	0.492693	ScandentiaPrimates
Nomascus_leucogenys	0.492693	ScandentiaPrimates
Hoolock_hoolock	0.503099	ScandentiaPrimates
Pongo_pygmaeus	0.469162	ScandentiaPrimates
Pongo_abelii	0.469162	ScandentiaPrimates
Pan_troglodytes	0.457344	ScandentiaPrimates
Pan_paniscus	0.457344	ScandentiaPrimates
Homo_sapiens	0.513551	ScandentiaPrimates
Gorilla_gorilla	0.457344	ScandentiaPrimates
Gorilla_beringei	0.395496	ScandentiaPrimates
Semnopithecus_schistaceus	0.569869	ScandentiaPrimates
Trachypithecus_cristatus	0.569869	ScandentiaPrimates
Trachypithecus_phayrei	0.569869	ScandentiaPrimates
Semnopithecus_entellus	0.569869	ScandentiaPrimates
Presbytis_rubicunda	0.569869	ScandentiaPrimates
Presbytis_melalophos	0.569869	ScandentiaPrimates
Rhinopithecus_bieti	0.569869	ScandentiaPrimates
Rhinopithecus_roxellana	0.569869	ScandentiaPrimates
Nasalis_larvatus	0.569869	ScandentiaPrimates
Colobus_guereza	0.569869	ScandentiaPrimates
Colobus_vellerosus	0.569869	ScandentiaPrimates
Macaca_leonina	0.569869	ScandentiaPrimates
Macaca_sinica	0.569869	ScandentiaPrimates
Macaca_silenus	0.569869	ScandentiaPrimates
Macaca_nemestrina	0.569869	ScandentiaPrimates
Macaca_maura	0.569869	ScandentiaPrimates
Macaca_radiata	0.569869	ScandentiaPrimates
Macaca_fascicularis	0.569869	ScandentiaPrimates
Macaca_arctoides	0.569869	ScandentiaPrimates
Macaca_nigra	0.569869	ScandentiaPrimates
Macaca_fuscata	0.569869	ScandentiaPrimates
Macaca_mulatta	0.569869	ScandentiaPrimates
Macaca_sylvanus	0.569869	ScandentiaPrimates
Theropithecus_gelada	0.537288	ScandentiaPrimates
Papio_cynocephalus	0.537288	ScandentiaPrimates
Papio_papio	0.537288	ScandentiaPrimates
Papio_hamadryas	0.537288	ScandentiaPrimates
Papio_anubis	0.537288	ScandentiaPrimates
Lophocebus_aterrimus	0.537288	ScandentiaPrimates
Lophocebus_albigena	0.537288	ScandentiaPrimates
Cercocebus_atys	0.569869	ScandentiaPrimates
Mandrillus_sphinx	0.569869	ScandentiaPrimates
Mandrillus_leucophaeus	0.569869	ScandentiaPrimates
Cercopithecus_mitis	0.569869	ScandentiaPrimates
Cercopithecus_ascanius	0.569869	ScandentiaPrimates
Erythrocebus_patas	0.569869	ScandentiaPrimates
Chlorocebus_pygerythrus	0.569869	ScandentiaPrimates
Chlorocebus_aethiops	0.569869	ScandentiaPrimates
Chlorocebus_cynosuros	0.569869	ScandentiaPrimates
Chlorocebus_sabaeus	0.569869	ScandentiaPrimates
Miopithecus_talapoin	0.537288	ScandentiaPrimates
Ptilocercus_lowii	0.492693	ScandentiaPrimates
Tupaia_glis	0.537288	ScandentiaPrimates
Tupaia_nicobarica	0.537288	ScandentiaPrimates
Urogale_everetti	0.537288	ScandentiaPrimates
Tupaia_tana	0.537288	ScandentiaPrimates
Dendrogale_melanura	0.537288	ScandentiaPrimates
Anathana_ellioti	0.537288	ScandentiaPrimates
Sylvilagus_audubonii	0.569869	Glires
Oryctolagus_cuniculus	0.569869	Glires
Pentalagus_furnessi	0.569869	Glires
Lepus_californicus	0.569869	Glires
Lepus_alleni	0.569869	Glires
Lepus_townsendii	0.569869	Glires
Lepus_timidus	0.569869	Glires
Lepus_europaeus	0.569869	Glires
Lepus_americanus	0.569869	Glires
Nesolagus_timminsi	0.569869	Glires
Nesolagus_netscheri	0.569869	Glires
Ochotona_hyperborea	0.40444	Glires
Ochotona_princeps	0.462664	Glires
Muscardinus_avellanarius	0.537288	Glires
Aplodontia_rufa	0.537288	Glires
Ratufa_indica	0.537288	Glires
Callosciurus_erythraeus	0.569869	Glires
Tamias_striatus	0.569869	Glires
Tamias_minimus	0.569869	Glires
Spermophilus_dauricus	0.569869	Glires
Ictidomys_tridecemlineatus	0.533825	Glires
Cynomys_ludovicianus	0.569869	Glires
Marmota_monax	0.569869	Glires
Marmota_caligata	0.569869	Glires
Marmota_marmota	0.569869	Glires
Marmota_sibirica	0.569869	Glires
Sciurus_anomalus	0.569869	Glires
Sciurus_niger	0.569869	Glires
Sciurus_carolinensis	0.569869	Glires
Sciurus_griseus	0.569869	Glires
Microsciurus_mimulus	0.569869	Glires
Microsciurus_alfari	0.569869	Glires
Microsciurus_flaviventer	0.569869	Glires
Sciurus_vulgaris	0.569869	Glires
Tamiasciurus_hudsonicus	0.569869	Glires
Glaucomys_volans	0.569869	Glires
Petaurista_leucogenys	0.569869	Glires
Petaurista_philippensis	0.569869	Glires
Petaurista_alborufus	0.569869	Glires
Petaurista_grandis	0.569869	Glires
Laonastes_aenigmamus	0.601574	Glires
Atherurus_macrourus	0.434872	Glires
Hystrix_javanica	0.492693	Glires
Hystrix_cristata	0.492693	Glires
Thryonomys_swinderianus	0.503099	Glires
Heterocephalus_glaber	0.591209	Glires
Heliophobius_argenteocinereus	0.546054	Glires
Cryptomys_hottentotus	0.537288	Glires
Georychus_capensis	0.569869	Glires
Bathyergus_suillus	0.562915	Glires
Cuniculus_paca	0.537288	Glires
Myoprocta_acouchy	0.537288	Glires
Dasyprocta_leporina	0.569869	Glires
Dasyprocta_azarae	0.562915	Glires
Hydrochoerus_hydrochaeris	0.537288	Glires
Dolichotis_patagonum	0.569869	Glires
Cavia_porcellus	0.537288	Glires
Cavia_aperea	0.537288	Glires
Erethizon_dorsatum	0.528257	Glires
Coendou_prehensilis	0.519125	Glires
Lagostomus_maximus	0.569869	Glires
Chinchilla_lanigera	0.537288	Glires
Chinchilla_chinchilla	0.537288	Glires
Phyllomys_sulinus	0.528257	Glires
Myocastor_coypus	0.537288	Glires
Capromys_pilorides	0.53955	Glires
Ctenomys_boliviensis	0.569869	Glires
Ctenomys_talarum	0.569869	Glires
Octodon_degus	0.569869	Glires
Spalacopus_cyanus	0.562915	Glires
Dipus_sagitta	0.569869	Glires
Jaculus_orientalis	0.569869	Glires
Jaculus_jaculus	0.569869	Glires
Stylodipus_telum	0.569869	Glires
Allactaga_euphratica	0.569869	Glires
Allactaga_major	0.537288	Glires
Zapus_princeps	0.537288	Glires
Sicista_concolor	0.537288	Glires
Spalax_leucodon	0.537288	Glires
Rhizomys_pruinosus	0.482443	Glires
Dicrostonyx_groenlandicus	0.537288	Glires
Ondatra_zibethicus	0.537288	Glires
Lemmus_sibiricus	0.537288	Glires
Synaptomys_cooperi	0.537288	Glires
Ellobius_talpinus	0.537288	Glires
Microtus_arvalis	0.537288	Glires
Microtus_pennsylvanicus	0.537288	Glires
Microtus_ochrogaster	0.537288	Glires
Microtus_chrotorrhinus	0.537288	Glires
Microtus_oeconomus	0.537288	Glires
Myodes_gapperi	0.537288	Glires
Mesocricetus_auratus	0.537288	Glires
Tscherskia_triton	0.537288	Glires
Cricetus_cricetus	0.537288	Glires
Cricetulus_migratorius	0.537288	Glires
Cricetulus_longicaudatus	0.537288	Glires
Cricetulus_barabensis	0.537288	Glires
Phodopus_sungorus	0.537288	Glires
Neotoma_fuscipes	0.537288	Glires
Neotoma_lepida	0.537288	Glires
Neotoma_floridana	0.537288	Glires
Neotoma_albigula	0.537288	Glires
Neotoma_mexicana	0.537288	Glires
Neotoma_cinerea	0.537288	Glires
Hodomys_alleni	0.537288	Glires
Nelsonia_neotomodon	0.537288	Glires
Xenomys_nelsoni	0.528257	Glires
Ochrotomys_nuttalli	0.537288	Glires
Reithrodontomys_creper	0.537288	Glires
Reithrodontomys_mexicanus	0.537288	Glires
Reithrodontomys_fulvescens	0.537288	Glires
Reithrodontomys_sumichrasti	0.537288	Glires
Reithrodontomys_megalotis	0.537288	Glires
Reithrodontomys_humulis	0.537288	Glires
Reithrodontomys_montanus	0.537288	Glires
Isthmomys_pirrensis	0.537288	Glires
Isthmomys_flavidus	0.537288	Glires
Onychomys_torridus	0.537288	Glires
Onychomys_leucogaster	0.537288	Glires
Peromyscus_maniculatus	0.537288	Glires
Peromyscus_leucopus	0.537288	Glires
Megadontomys_thomasi	0.537288	Glires
Peromyscus_yucatanicus	0.537288	Glires
Peromyscus_guatemalensis	0.537288	Glires
Peromyscus_mexicanus	0.537288	Glires
Peromyscus_megalops	0.537288	Glires
Peromyscus_melanophrys	0.537288	Glires
Habromys_lepturus	0.562915	Glires
Habromys_lophurus	0.562915	Glires
Peromyscus_crinitus	0.537288	Glires
Peromyscus_ochraventer	0.537288	Glires
Peromyscus_truei	0.537288	Glires
Peromyscus_difficilis	0.537288	Glires
Peromyscus_attwateri	0.537288	Glires
Peromyscus_furvus	0.537288	Glires
Peromyscus_spicilegus	0.537288	Glires
Peromyscus_boylii	0.537288	Glires
Podomys_floridanus	0.537288	Glires
Neotomodon_alstoni	0.537288	Glires
Peromyscus_californicus	0.537288	Glires
Peromyscus_eremicus	0.537288	Glires
Osgoodomys_banderanus	0.537288	Glires
Scotinomys_xerampelinus	0.537288	Glires
Scotinomys_teguina	0.537288	Glires
Baiomys_taylori	0.537288	Glires
Baiomys_musculus	0.537288	Glires
Tylomys_panamensis	0.528257	Glires
Tylomys_mirae	0.528257	Glires
Tylomys_watsoni	0.528257	Glires
Tylomys_fulviventer	0.528257	Glires
Tylomys_nudicaudus	0.528257	Glires
Ototylomys_phyllotis	0.519125	Glires
Nyctomys_sumichrasti	0.537288	Glires
Chibchanomys_trichotis	0.492693	Glires
Reithrodon_auritus	0.569869	Glires
Rheomys_underwoodi	0.537288	Glires
Rheomys_thomasi	0.537288	Glires
Rheomys_mexicanus	0.537288	Glires
Rheomys_raptor	0.537288	Glires
Ichthyomys_pittieri	0.537288	Glires
Ichthyomys_hydrobates	0.537288	Glires
Ichthyomys_tweedii	0.537288	Glires
Neusticomys_venezuelae	0.492693	Glires
Neusticomys_ferreirai	0.537288	Glires
Neusticomys_monticolus	0.537288	Glires
Anotomys_leander	0.528257	Glires
Chinchillula_sahamae	0.537288	Glires
Sigmodon_leucotis	0.569869	Glires
Sigmodon_fulviventer	0.569869	Glires
Sigmodon_alleni	0.569869	Glires
Sigmodon_ochrognathus	0.569869	Glires
Sigmodon_hispidus	0.569869	Glires
Rhipidomys_macconnelli	0.537288	Glires
Rhipidomys_nitela	0.569869	Glires
Rhipidomys_mastacalis	0.569869	Glires
Rhipidomys_fulviventer	0.537288	Glires
Rhipidomys_venustus	0.537288	Glires
Rhipidomys_couesi	0.569869	Glires
Rhipidomys_venezuelae	0.569869	Glires
Rhipidomys_latimanus	0.537288	Glires
Rhipidomys_austrinus	0.537288	Glires
Aepeomys_lugens	0.537288	Glires
Thomasomys_gracilis	0.537288	Glires
Thomasomys_cinereus	0.537288	Glires
Thomasomys_rhoadsi	0.537288	Glires
Thomasomys_baeops	0.562915	Glires
Thomasomys_aureus	0.537288	Glires
Thomasomys_pyrrhonotus	0.562915	Glires
Thomasomys_daphne	0.537288	Glires
Thomasomys_oreas	0.537288	Glires
Thomasomys_hylophilus	0.537288	Glires
Thomasomys_paramorum	0.537288	Glires
Chilomys_instans	0.537288	Glires
Akodon_bogotensis	0.569869	Glires
Blarinomys_breviceps	0.537288	Glires
Scapteromys_tumidus	0.537288	Glires
Scapteromys_meridionalis	0.537288	Glires
Scapteromys_aquaticus	0.537288	Glires
Kunsia_tomentosus	0.546054	Glires
Thalpomys_lasiotis	0.537288	Glires
Necromys_amoenus	0.537288	Glires
Necromys_urichi	0.537288	Glires
Necromys_lasiurus	0.569869	Glires
Necromys_temchuki	0.537288	Glires
Necromys_obscurus	0.537288	Glires
Necromys_lactens	0.537288	Glires
Akodon_mimus	0.537288	Glires
Akodon_azarae	0.537288	Glires
Akodon_boliviensis	0.537288	Glires
Akodon_subfuscus	0.537288	Glires
Akodon_lutescens	0.537288	Glires
Akodon_cursor	0.537288	Glires
Akodon_simulator	0.537288	Glires
Akodon_albiventer	0.537288	Glires
Akodon_mollis	0.537288	Glires
Akodon_torques	0.537288	Glires
Akodon_aerosus	0.537288	Glires
Deltamys_kempi	0.537288	Glires
Thaptomys_nigrita	0.537288	Glires
Oxymycterus_delator	0.537288	Glires
Oxymycterus_paramensis	0.537288	Glires
Oxymycterus_rufus	0.537288	Glires
Oxymycterus_inca	0.537288	Glires
Zygodontomys_brevicauda	0.569869	Glires
Oecomys_concolor	0.569869	Glires
Oecomys_roberti	0.569869	Glires
Oecomys_bicolor	0.569869	Glires
Oecomys_superans	0.569869	Glires
Oecomys_trinitatis	0.569869	Glires
Oecomys_mamorae	0.569869	Glires
Oecomys_paricola	0.569869	Glires
Transandinomys_talamancae	0.569869	Glires
Transandinomys_bolivaris	0.569869	Glires
Euryoryzomys_nitidus	0.569869	Glires
Euryoryzomys_russatus	0.569869	Glires
Euryoryzomys_legatus	0.569869	Glires
Nephelomys_albigularis	0.569869	Glires
Nephelomys_keaysi	0.569869	Glires
Hylaeamys_megacephalus	0.569869	Glires
Handleyomys_alfaroi	0.569869	Glires
Handleyomys_melanotis	0.569869	Glires
Handleyomys_chapmani	0.569869	Glires
Neacomys_guianae	0.569869	Glires
Neacomys_spinosus	0.569869	Glires
Neacomys_tenuipes	0.569869	Glires
Microryzomys_minutus	0.569869	Glires
Microryzomys_altissimus	0.569869	Glires
Oligoryzomys_microtis	0.569869	Glires
Oligoryzomys_nigripes	0.569869	Glires
Oligoryzomys_destructor	0.569869	Glires
Oligoryzomys_fulvescens	0.569869	Glires
Oligoryzomys_eliurus	0.569869	Glires
Oligoryzomys_delticola	0.569869	Glires
Oligoryzomys_chacoensis	0.569869	Glires
Oligoryzomys_andinus	0.569869	Glires
Oligoryzomys_magellanicus	0.569869	Glires
Oligoryzomys_longicaudatus	0.569869	Glires
Oligoryzomys_flavescens	0.569869	Glires
Eremoryzomys_polius	0.569869	Glires
Cerradomys_subflavus	0.569869	Glires
Sooretamys_angouya	0.569869	Glires
Holochilus_brasiliensis	0.569869	Glires
Holochilus_chacarius	0.569869	Glires
Pseudoryzomys_simplex	0.569869	Glires
Lundomys_molitor	0.569869	Glires
Nectomys_squamipes	0.569869	Glires
Oryzomys_couesi	0.569869	Glires
Oryzomys_palustris	0.569869	Glires
Sigmodontomys_alfari	0.569869	Glires
Melanomys_caliginosus	0.569869	Glires
Nesoryzomys_indefessus	0.537288	Glires
Irenomys_tarsalis	0.537288	Glires
Euneomys_petersoni	0.537288	Glires
Euneomys_chinchilloides	0.537288	Glires
Andinomys_edax	0.537288	Glires
Punomys_kofordi	0.537288	Glires
Delomys_sublineatus	0.537288	Glires
Delomys_dorsalis	0.537288	Glires
Calomys_lepidus	0.537288	Glires
Calomys_sorellus	0.537288	Glires
Calomys_musculinus	0.537288	Glires
Calomys_laucha	0.537288	Glires
Calomys_tener	0.569869	Glires
Calomys_boliviae	0.569869	Glires
Calomys_callosus	0.569869	Glires
Calomys_venustus	0.569869	Glires
Calomys_hummelincki	0.569869	Glires
Eligmodontia_morgani	0.537288	Glires
Eligmodontia_puerulus	0.537288	Glires
Eligmodontia_moreni	0.569869	Glires
Eligmodontia_hirtipes	0.569869	Glires
Eligmodontia_bolsonensis	0.569869	Glires
Graomys_griseoflavus	0.569869	Glires
Graomys_domorum	0.569869	Glires
Andalgalomys_pearsoni	0.537288	Glires
Andalgalomys_olrogi	0.569869	Glires
Salinomys_delicatus	0.569869	Glires
Phyllotis_wolffsohni	0.537288	Glires
Tapecomys_primus	0.537288	Glires
Auliscomys_sublimis	0.537288	Glires
Auliscomys_pictus	0.537288	Glires
Auliscomys_boliviensis	0.537288	Glires
Galenomys_garleppi	0.537288	Glires
Loxodontomys_micropus	0.537288	Glires
Phyllotis_osilae	0.537288	Glires
Phyllotis_alisosiensis	0.537288	Glires
Phyllotis_anitae	0.537288	Glires
Phyllotis_caprinus	0.537288	Glires
Phyllotis_xanthopygus	0.537288	Glires
Phyllotis_darwini	0.537288	Glires
Phyllotis_amicus	0.537288	Glires
Paralomys_gerbillus	0.537288	Glires
Phyllotis_haggardi	0.537288	Glires
Phyllotis_andium	0.537288	Glires
Calassomys_apicalis	0.569869	Glires
Akodon_neocenus	0.537288	Glires
Wiedomys_pyrrhorhinos	0.569869	Glires
Juliomys_pictipes	0.537288	Glires
Abrothrix_olivaceus	0.537288	Glires
Abrothrix_andinus	0.537288	Glires
Abrothrix_jelskii	0.537288	Glires
Abrothrix_illuteus	0.537288	Glires
Abrothrix_longipilis	0.537288	Glires
Abrothrix_sanborni	0.537288	Glires
Notiomys_edwardsii	0.537288	Glires
Geoxus_valdivianus	0.537288	Glires
Chelemys_macronyx	0.537288	Glires
Mystromys_albicaudatus	0.537288	Glires
Saccostomus_campestris	0.569869	Glires
Beamys_hindei	0.537288	Glires
Cricetomys_gambianus	0.537288	Glires
Brachytarsomys_albicauda	0.562915	Glires
Gymnuromys_roberti	0.562915	Glires
Eliurus_myoxinus	0.562915	Glires
Brachyuromys_ramirohitra	0.562915	Glires
Nesomys_rufus	0.562915	Glires
Nesomys_audeberti	0.562915	Glires
Macrotarsomys_bastardi	0.562915	Glires
Calomyscus_baluchi	0.537288	Glires
Lophiomys_imhausi	0.53955	Glires
Pachyuromys_duprasi	0.569869	Glires
Psammomys_obesus	0.569869	Glires
Meriones_shawi	0.569869	Glires
Meriones_unguiculatus	0.569869	Glires
Sekeetamys_calurus	0.569869	Glires
Ammodillus_imbellis	0.569869	Glires
Microdillus_peeli	0.569869	Glires
Gerbillus_cheesmani	0.569869	Glires
Taterillus_arenarius	0.569869	Glires
Gerbilliscus_nigricaudus	0.569869	Glires
Gerbillurus_setzeri	0.569869	Glires
Desmodillus_auricularis	0.569869	Glires
Tatera_indica	0.569869	Glires
Notomys_amplus	0.569869	Glires
Conilurus_albipes	0.562915	Glires
Hydromys_chrysogaster	0.555417	Glires
Mastomys_coucha	0.537288	Glires
Mus_musculus	0.569869	Glires
Rhabdomys_pumilio	0.569869	Glires
Micromys_minutus	0.537288	Glires
Maxomys_inflatus	0.537288	Glires
Rattus_rattus	0.537288	Glires
Rattus_fuscipes	0.537288	Glires
Rattus_norvegicus	0.537288	Glires
Pedetes_surdaster	0.569869	Glires
Pedetes_capensis	0.569869	Glires
Anomalurus_pelii	0.599997	Glires
Anomalurus_derbianus	0.599997	Glires
Anomalurus_beecrofti	0.581197	Glires
Anomalurus_pusillus	0.586818	Glires
Microdipodops_pallidus	0.569869	Glires
Dipodomys_spectabilis	0.569869	Glires
Dipodomys_ordii	0.569869	Glires
Dipodomys_heermanni	0.569869	Glires
Dipodomys_merriami	0.569869	Glires
Thomomys_bulbivorus	0.569869	Glires
Thomomys_umbrinus	0.569869	Glires
Thomomys_bottae	0.569869	Glires
Geomys_pinetis	0.569869	Glires
Geomys_bursarius	0.569869	Glires
Geomys_arenarius	0.537288	Glires
Cratogeomys_castanops	0.546054	Glires
Liomys_salvini	0.569869	Glires
Heteromys_anomalus	0.569869	Glires
Perognathus_fasciatus	0.569869	Glires
Castor_fiber	0.492693	Glires
Castor_canadensis	0.492693	Glires
Hydrodamalis_gigas	0.351939	Afrotheria
Trichechus_manatus	0.270614	Afrotheria
Trichechus_senegalensis	0.270614	Afrotheria
Trichechus_inunguis	0.28898	Afrotheria
Dugong_dugon	0.333615	Afrotheria
Loxodonta_africana	0.325187	Afrotheria
Elephas_maximus	0.40444	Afrotheria
Procavia_capensis	0.526631	Afrotheria
Heterohyrax_brucei	0.491748	Afrotheria
Dendrohyrax_validus	0.512289	Afrotheria
Dendrohyrax_dorsalis	0.533912	Afrotheria
Dendrohyrax_arboreus	0.491748	Afrotheria
Orycteropus_afer	0.582065	Afrotheria
Rhynchocyon_cirnei	0.562915	Afrotheria
Rhynchocyon_chrysopygus	0.582065	Afrotheria
Rhynchocyon_petersi	0.582065	Afrotheria
Elephantulus_myurus	0.562915	Afrotheria
Elephantulus_edwardii	0.528257	Afrotheria
Macroscelides_proboscideus	0.528257	Afrotheria
Petrodromus_tetradactylus	0.562915	Afrotheria
Elephantulus_rufescens	0.562915	Afrotheria
Elephantulus_brachyrhynchus	0.528257	Afrotheria
Elephantulus_intufi	0.562915	Afrotheria
Elephantulus_rupestris	0.528257	Afrotheria
Potamogale_velox	0.462664	Afrotheria
Limnogale_mergulus	0.462664	Afrotheria
Microgale_talazaci	0.53955	Afrotheria
Microgale_longicaudata	0.500972	Afrotheria
Microgale_cowani	0.462664	Afrotheria
Oryzorictes_tetradactylus	0.462664	Afrotheria
Tenrec_ecaudatus	0.444056	Afrotheria
Hemicentetes_semispinosus	0.414143	Afrotheria
Setifer_setosus	0.53955	Afrotheria
Echinops_telfairi	0.424285	Afrotheria
Eremitalpa_granti	0.270614	Afrotheria
Amblysomus_hottentotus	0.333615	Afrotheria
Calcochloris_obtusirostris	0.333615	Afrotheria
Chrysospalax_trevelyani	0.333615	Afrotheria
Chrysochloris_asiatica	0.333615	Afrotheria
Dasypus_hybridus	0.542993	Xenarthra
Dasypus_novemcinctus	0.533825	Xenarthra
Dasypus_kappleri	0.542993	Xenarthra
Dasypus_septemcinctus	0.493482	Xenarthra
Zaedyus_pichiy	0.421225	Xenarthra
Euphractus_sexcinctus	0.421225	Xenarthra
Chaetophractus_vellerosus	0.421225	Xenarthra
Chaetophractus_villosus	0.421225	Xenarthra
Chlamyphorus_truncatus	0.421225	Xenarthra
Tolypeutes_matacus	0.421225	Xenarthra
Priodontes_maximus	0.481261	Xenarthra
Cabassous_unicinctus	0.40802	Xenarthra
Tamandua_tetradactyla	0.351939	Xenarthra
Tamandua_mexicana	0.351939	Xenarthra
Myrmecophaga_tridactyla	0.279469	Xenarthra
Cyclopes_didactylus	0.28898	Xenarthra
Choloepus_hoffmanni	0.302433	Xenarthra
Choloepus_didactylus	0.354534	Xenarthra
Bradypus_tridactylus	0.434872	Xenarthra
Bradypus_variegatus	0.434872	Xenarthra
Rhyncholestes_raphanurus	0.537288	MonotremataMarsupialia
Caenolestes_fuliginosus	0.537288	MonotremataMarsupialia
Glironia_venusta	0.537288	MonotremataMarsupialia
Monodelphis_domestica	0.528257	MonotremataMarsupialia
Gracilinanus_microtarsus	0.503099	MonotremataMarsupialia
Metachirus_nudicaudatus	0.537288	MonotremataMarsupialia
Didelphis_virginiana	0.537288	MonotremataMarsupialia
Didelphis_marsupialis	0.537288	MonotremataMarsupialia
Didelphis_albiventris	0.537288	MonotremataMarsupialia
Chironectes_minimus	0.537288	MonotremataMarsupialia
Caluromys_philander	0.537288	MonotremataMarsupialia
Dromiciops_gliroides	0.503099	MonotremataMarsupialia
Notoryctes_typhlops	0.444056	MonotremataMarsupialia
Notoryctes_caurinus	0.457344	MonotremataMarsupialia
Macrotis_lagotis	0.537288	MonotremataMarsupialia
Isoodon_macrourus	0.537288	MonotremataMarsupialia
Isoodon_obesulus	0.537288	MonotremataMarsupialia
Perameles_gunnii	0.537288	MonotremataMarsupialia
Perameles_nasuta	0.537288	MonotremataMarsupialia
Sarcophilus_harrisii	0.537288	MonotremataMarsupialia
Dasyurus_maculatus	0.537288	MonotremataMarsupialia
Dasyurus_viverrinus	0.537288	MonotremataMarsupialia
Dasyuroides_byrnei	0.537288	MonotremataMarsupialia
Dasycercus_cristicauda	0.537288	MonotremataMarsupialia
Antechinus_flavipes	0.537288	MonotremataMarsupialia
Thylacinus_cynocephalus	0.537288	MonotremataMarsupialia
Myrmecobius_fasciatus	0.537288	MonotremataMarsupialia
Phascolarctos_cinereus	0.591209	MonotremataMarsupialia
Vombatus_ursinus	0.434872	MonotremataMarsupialia
Lasiorhinus_latifrons	0.434872	MonotremataMarsupialia
Cercartetus_concinnus	0.537288	MonotremataMarsupialia
Trichosurus_vulpecula	0.537288	MonotremataMarsupialia
Spilocuscus_maculatus	0.537288	MonotremataMarsupialia
Phalanger_sericeus	0.537288	MonotremataMarsupialia
Phalanger_orientalis	0.537288	MonotremataMarsupialia
Hypsiprymnodon_moschatus	0.537288	MonotremataMarsupialia
Thylogale_billardierii	0.537288	MonotremataMarsupialia
Petrogale_lateralis	0.537288	MonotremataMarsupialia
Petrogale_penicillata	0.537288	MonotremataMarsupialia
Dendrolagus_goodfellowi	0.537288	MonotremataMarsupialia
Dendrolagus_matschiei	0.537288	MonotremataMarsupialia
Dendrolagus_bennettianus	0.537288	MonotremataMarsupialia
Dendrolagus_lumholtzi	0.537288	MonotremataMarsupialia
Macropus_fuliginosus	0.537288	MonotremataMarsupialia
Macropus_giganteus	0.537288	MonotremataMarsupialia
Macropus_antilopinus	0.537288	MonotremataMarsupialia
Macropus_robustus	0.537288	MonotremataMarsupialia
Macropus_rufus	0.537288	MonotremataMarsupialia
Macropus_rufogriseus	0.537288	MonotremataMarsupialia
Macropus_eugenii	0.537288	MonotremataMarsupialia
Macropus_agilis	0.537288	MonotremataMarsupialia
Macropus_parryi	0.537288	MonotremataMarsupialia
Macropus_parma	0.537288	MonotremataMarsupialia
Macropus_irma	0.537288	MonotremataMarsupialia
Dendrolagus_ursinus	0.537288	MonotremataMarsupialia
Potorous_longipes	0.537288	MonotremataMarsupialia
Potorous_tridactylus	0.537288	MonotremataMarsupialia
Bettongia_penicillata	0.537288	MonotremataMarsupialia
Bettongia_gaimardi	0.537288	MonotremataMarsupialia
Aepyprymnus_rufescens	0.537288	MonotremataMarsupialia
Pseudocheirus_peregrinus	0.537288	MonotremataMarsupialia
Petauroides_volans	0.569869	MonotremataMarsupialia
Petaurus_australis	0.537288	MonotremataMarsupialia
Petaurus_norfolcensis	0.537288	MonotremataMarsupialia
Petaurus_breviceps	0.537288	MonotremataMarsupialia

## Sheet: evenness_TL
	evenness_TL	group
Zaglossus_bruijnii	0.680868	MonotremataMarsupialia
Tachyglossus_aculeatus	0.601406	MonotremataMarsupialia
Ornithorhynchus_anatinus	0.449696	MonotremataMarsupialia
Solenodon_paradoxus	0.699748	Eulipotyphla
Solenodon_cubanus	0.722653	Eulipotyphla
Galemys_pyrenaicus	0.818739	Eulipotyphla
Scapanus_latimanus	0.818739	Eulipotyphla
Scalopus_aquaticus	0.818739	Eulipotyphla
Talpa_europaea	0.892845	Eulipotyphla
Euroscaptor_mizura	0.892845	Eulipotyphla
Euroscaptor_micrura	0.839137	Eulipotyphla
Mogera_tokudae	0.892845	Eulipotyphla
Mogera_imaizumii	0.818739	Eulipotyphla
Mogera_wogura	0.818739	Eulipotyphla
Euroscaptor_subanura	0.892845	Eulipotyphla
Condylura_cristata	0.892845	Eulipotyphla
Hylomys_suillus	0.871223	Eulipotyphla
Echinosorex_gymnura	0.853461	Eulipotyphla
Erinaceus_europaeus	0.853461	Eulipotyphla
Paraechinus_micropus	0.818739	Eulipotyphla
Hemiechinus_auritus	0.818739	Eulipotyphla
Atelerix_algirus	0.776674	Eulipotyphla
Scutisorex_somereni	0.994595	Eulipotyphla
Suncus_madagascariensis	0.795664	Eulipotyphla
Crocidura_crenata	0.892845	Eulipotyphla
Crocidura_canariensis	0.818739	Eulipotyphla
Sorex_araneus	0.871223	Eulipotyphla
Sorex_minutus	0.871223	Eulipotyphla
Cryptotis_parva	0.892845	Eulipotyphla
Blarina_hylophaga	0.928382	Eulipotyphla
Notiosorex_crawfordi	0.892845	Eulipotyphla
Smutsia_gigantea	0.818739	PholidotaCarnivora
Phataginus_tricuspis	0.871223	PholidotaCarnivora
Manis_pentadactyla	0.83318	PholidotaCarnivora
Urocyon_cinereoargenteus	0.928382	PholidotaCarnivora
Vulpes_lagopus	0.928382	PholidotaCarnivora
Vulpes_zerda	0.928382	PholidotaCarnivora
Vulpes_vulpes	0.928382	PholidotaCarnivora
Otocyon_megalotis	0.928382	PholidotaCarnivora
Nyctereutes_procyonoides	0.928382	PholidotaCarnivora
Lycaon_pictus	0.928382	PholidotaCarnivora
Chrysocyon_brachyurus	0.928382	PholidotaCarnivora
Canis_mesomelas	0.928382	PholidotaCarnivora
Canis_simensis	0.928382	PholidotaCarnivora
Canis_latrans	0.928382	PholidotaCarnivora
Canis_aureus	0.928382	PholidotaCarnivora
Canis_lupus	0.928382	PholidotaCarnivora
Cuon_alpinus	0.928382	PholidotaCarnivora
Canis_adustus	0.928382	PholidotaCarnivora
Pseudalopex_gymnocercus	0.928382	PholidotaCarnivora
Speothos_venaticus	0.928382	PholidotaCarnivora
Cerdocyon_thous	0.928382	PholidotaCarnivora
Neomonachus_tropicalis	0.795664	PholidotaCarnivora
Monachus_monachus	0.795664	PholidotaCarnivora
Mirounga_leonina	0.795664	PholidotaCarnivora
Mirounga_angustirostris	0.795664	PholidotaCarnivora
Lobodon_carcinophaga	0.795664	PholidotaCarnivora
Leptonychotes_weddellii	0.795664	PholidotaCarnivora
Ommatophoca_rossii	0.795664	PholidotaCarnivora
Hydrurga_leptonyx	0.871223	PholidotaCarnivora
Erignathus_barbatus	0.795664	PholidotaCarnivora
Pagophilus_groenlandicus	0.795664	PholidotaCarnivora
Phoca_vitulina	0.795664	PholidotaCarnivora
Pusa_hispida	0.795664	PholidotaCarnivora
Halichoerus_grypus	0.795664	PholidotaCarnivora
Cystophora_cristata	0.795664	PholidotaCarnivora
Odobenus_rosmarus	0.795664	PholidotaCarnivora
Callorhinus_ursinus	0.795664	PholidotaCarnivora
Zalophus_californianus	0.795664	PholidotaCarnivora
Zalophus_japonicus	0.795664	PholidotaCarnivora
Eumetopias_jubatus	0.795664	PholidotaCarnivora
Arctocephalus_pusillus	0.795664	PholidotaCarnivora
Neophoca_cinerea	0.795664	PholidotaCarnivora
Otaria_bryonia	0.795664	PholidotaCarnivora
Arctocephalus_tropicalis	0.795664	PholidotaCarnivora
Arctocephalus_forsteri	0.795664	PholidotaCarnivora
Arctocephalus_australis	0.795664	PholidotaCarnivora
Mydaus_javanensis	0.871223	PholidotaCarnivora
Spilogale_gracilis	0.913127	PholidotaCarnivora
Mephitis_mephitis	0.83318	PholidotaCarnivora
Conepatus_humboldtii	0.776674	PholidotaCarnivora
Conepatus_chinga	0.776674	PholidotaCarnivora
Potos_flavus	0.871223	PholidotaCarnivora
Procyon_lotor	0.871223	PholidotaCarnivora
Procyon_cancrivorus	0.871223	PholidotaCarnivora
Bassariscus_astutus	0.928382	PholidotaCarnivora
Nasua_nasua	0.871223	PholidotaCarnivora
Nasua_narica	0.795664	PholidotaCarnivora
Bassaricyon_alleni	0.928382	PholidotaCarnivora
Taxidea_taxus	0.871223	PholidotaCarnivora
Meles_meles	0.795664	PholidotaCarnivora
Meles_anakuma	0.795664	PholidotaCarnivora
Arctonyx_collaris	0.699748	PholidotaCarnivora
Mellivora_capensis	0.722653	PholidotaCarnivora
Gulo_gulo	0.795664	PholidotaCarnivora
Martes_flavigula	0.871223	PholidotaCarnivora
Martes_foina	0.871223	PholidotaCarnivora
Martes_zibellina	0.871223	PholidotaCarnivora
Martes_martes	0.871223	PholidotaCarnivora
Martes_americana	0.871223	PholidotaCarnivora
Martes_pennanti	0.871223	PholidotaCarnivora
Eira_barbara	0.871223	PholidotaCarnivora
Melogale_orientalis	0.871223	PholidotaCarnivora
Neovison_vison	0.871223	PholidotaCarnivora
Mustela_frenata	0.871223	PholidotaCarnivora
Mustela_felipei	0.871223	PholidotaCarnivora
Mustela_erminea	0.871223	PholidotaCarnivora
Mustela_nivalis	0.871223	PholidotaCarnivora
Mustela_sibirica	0.871223	PholidotaCarnivora
Mustela_nigripes	0.871223	PholidotaCarnivora
Mustela_lutreolina	0.871223	PholidotaCarnivora
Mustela_putorius	0.871223	PholidotaCarnivora
Ictonyx_libyca	0.795664	PholidotaCarnivora
Galictis_vittata	0.776674	PholidotaCarnivora
Lyncodon_patagonicus	0.699748	PholidotaCarnivora
Galictis_cuja	0.795664	PholidotaCarnivora
Pteronura_brasiliensis	0.795664	PholidotaCarnivora
Lontra_longicaudis	0.795664	PholidotaCarnivora
Lontra_provocax	0.795664	PholidotaCarnivora
Lontra_canadensis	0.871223	PholidotaCarnivora
Enhydra_lutris	0.853461	PholidotaCarnivora
Lutra_maculicollis	0.871223	PholidotaCarnivora
Lutra_lutra	0.871223	PholidotaCarnivora
Aonyx_cinerea	0.871223	PholidotaCarnivora
Lutrogale_perspicillata	0.871223	PholidotaCarnivora
Aonyx_capensis	0.871223	PholidotaCarnivora
Ailurus_fulgens	0.871223	PholidotaCarnivora
Ursus_maritimus	0.871223	PholidotaCarnivora
Ursus_arctos	0.722653	PholidotaCarnivora
Melursus_ursinus	0.795664	PholidotaCarnivora
Ursus_thibetanus	0.871223	PholidotaCarnivora
Ursus_americanus	0.871223	PholidotaCarnivora
Helarctos_malayanus	0.722653	PholidotaCarnivora
Ailuropoda_melanoleuca	0.839137	PholidotaCarnivora
Nandinia_binotata	0.928382	PholidotaCarnivora
Hyaena_hyaena	0.722653	PholidotaCarnivora
Hyaena_brunnea	0.699748	PholidotaCarnivora
Proteles_cristata	0.795664	PholidotaCarnivora
Crocuta_crocuta	0.795664	PholidotaCarnivora
Eupleres_goudotii	0.928382	PholidotaCarnivora
Salanoia_concolor	0.928382	PholidotaCarnivora
Galidictis_fasciata	0.871223	PholidotaCarnivora
Galidia_elegans	0.928382	PholidotaCarnivora
Cryptoprocta_ferox	0.928382	PholidotaCarnivora
Herpestes_vitticollis	0.928382	PholidotaCarnivora
Herpestes_javanicus	0.928382	PholidotaCarnivora
Herpestes_edwardsii	0.928382	PholidotaCarnivora
Herpestes_ichneumon	0.928382	PholidotaCarnivora
Ichneumia_albicauda	0.928382	PholidotaCarnivora
Cynictis_penicillata	0.928382	PholidotaCarnivora
Bdeogale_crassicauda	0.871223	PholidotaCarnivora
Crossarchus_obscurus	0.871223	PholidotaCarnivora
Helogale_parvula	0.928382	PholidotaCarnivora
Liberiictis_kuhni	0.928382	PholidotaCarnivora
Mungos_mungo	0.871223	PholidotaCarnivora
Suricata_suricatta	0.871223	PholidotaCarnivora
Genetta_maculata	0.928382	PholidotaCarnivora
Genetta_tigrina	0.928382	PholidotaCarnivora
Genetta_genetta	0.928382	PholidotaCarnivora
Genetta_servalina	0.928382	PholidotaCarnivora
Viverricula_indica	0.928382	PholidotaCarnivora
Viverra_tangalunga	0.928382	PholidotaCarnivora
Viverra_zibetha	0.928382	PholidotaCarnivora
Civettictis_civetta	0.871223	PholidotaCarnivora
Macrogalidia_musschenbroekii	0.946987	PholidotaCarnivora
Cynogale_bennettii	0.871223	PholidotaCarnivora
Hemigalus_derbyanus	0.928382	PholidotaCarnivora
Paradoxurus_hermaphroditus	0.928382	PholidotaCarnivora
Arctictis_binturong	0.928382	PholidotaCarnivora
Prionodon_pardicolor	0.946987	PholidotaCarnivora
Prionodon_linsang	0.946987	PholidotaCarnivora
Neofelis_nebulosa	0.928382	PholidotaCarnivora
Panthera_tigris	0.928382	PholidotaCarnivora
Panthera_onca	0.928382	PholidotaCarnivora
Panthera_uncia	0.928382	PholidotaCarnivora
Panthera_pardus	0.928382	PholidotaCarnivora
Panthera_leo	0.928382	PholidotaCarnivora
Lynx_rufus	0.928382	PholidotaCarnivora
Lynx_lynx	0.928382	PholidotaCarnivora
Lynx_canadensis	0.928382	PholidotaCarnivora
Acinonyx_jubatus	0.928382	PholidotaCarnivora
Puma_concolor	0.928382	PholidotaCarnivora
Felis_catus	0.928382	PholidotaCarnivora
Felis_silvestris	0.928382	PholidotaCarnivora
Leopardus_pardalis	0.928382	PholidotaCarnivora
Leopardus_wiedii	0.928382	PholidotaCarnivora
Leopardus_tigrinus	0.928382	PholidotaCarnivora
Prionailurus_bengalensis	0.928382	PholidotaCarnivora
Leptailurus_serval	0.928382	PholidotaCarnivora
Caracal_caracal	0.928382	PholidotaCarnivora
Equus_africanus	0.738374	Perissodactyla
Equus_grevyi	0.79742	Perissodactyla
Equus_quagga	0.79742	Perissodactyla
Equus_zebra	0.79742	Perissodactyla
Equus_hemionus	0.79742	Perissodactyla
Equus_caballus	0.719591	Perissodactyla
Equus_ferus	0.79742	Perissodactyla
Tapirus_indicus	0.738374	Perissodactyla
Tapirus_terrestris	0.738374	Perissodactyla
Tapirus_bairdii	0.738374	Perissodactyla
Rhinoceros_unicornis	0.545019	Perissodactyla
Rhinoceros_sondaicus	0.545019	Perissodactyla
Dicerorhinus_sumatrensis	0.545019	Perissodactyla
Diceros_bicornis	0.529802	Perissodactyla
Ceratotherium_simum	0.545019	Perissodactyla
Vicugna_pacos	0.946987	Cetartiodactyla
Vicugna_vicugna	0.946987	Cetartiodactyla
Lama_glama	0.946987	Cetartiodactyla
Camelus_dromedarius	0.933147	Cetartiodactyla
Camelus_ferus	0.946987	Cetartiodactyla
Tayassu_pecari	0.871223	Cetartiodactyla
Pecari_tajacu	0.818739	Cetartiodactyla
Sus_scrofa	0.892845	Cetartiodactyla
Sus_barbatus	0.769891	Cetartiodactyla
Potamochoerus_porcus	0.818739	Cetartiodactyla
Phacochoerus_africanus	0.892845	Cetartiodactyla
Phacochoerus_aethiopicus	0.839137	Cetartiodactyla
Hylochoerus_meinertzhageni	0.818739	Cetartiodactyla
Babyrousa_babyrussa	0.892845	Cetartiodactyla
Hippopotamus_amphibius	0.722653	Cetartiodactyla
Choeropsis_liberiensis	0.722653	Cetartiodactyla
Indopacetus_pacificus	0.925478	Cetartiodactyla
Kogia_sima	0.988167	Cetartiodactyla
Kogia_breviceps	0.985726	Cetartiodactyla
Physeter_macrocephalus	0.982449	Cetartiodactyla
Platanista_gangetica	0.990237	Cetartiodactyla
Pontoporia_blainvillei	0.94986	Cetartiodactyla
Inia_geoffrensis	0.668728	Cetartiodactyla
Inia_araguaiaensis	0.724386	Cetartiodactyla
Lipotes_vexillifer	0.977904	Cetartiodactyla
Delphinapterus_leucas	0.99214	Cetartiodactyla
Mesoplodon_bowdoini	1	Cetartiodactyla
Monodon_monoceros	0.99214	Cetartiodactyla
Neophocaena_phocaenoides	0.994595	Cetartiodactyla
Phocoenoides_dalli	0.972293	Cetartiodactyla
Phocoena_phocoena	1	Cetartiodactyla
Phocoena_spinipinnis	1	Cetartiodactyla
Phocoena_dioptrica	1	Cetartiodactyla
Lagenorhynchus_acutus	0.989383	Cetartiodactyla
Lagenorhynchus_albirostris	0.965985	Cetartiodactyla
Orcinus_orca	0.985726	Cetartiodactyla
Orcaella_brevirostris	1	Cetartiodactyla
Grampus_griseus	0.986283	Cetartiodactyla
Pseudorca_crassidens	1	Cetartiodactyla
Peponocephala_electra	1	Cetartiodactyla
Globicephala_melas	0.990032	Cetartiodactyla
Globicephala_macrorhynchus	1	Cetartiodactyla
Feresa_attenuata	0.984199	Cetartiodactyla
Steno_bredanensis	0.991489	Cetartiodactyla
Sotalia_guianensis	1	Cetartiodactyla
Sotalia_fluviatilis	1	Cetartiodactyla
Tursiops_truncatus	1	Cetartiodactyla
Stenella_attenuata	0.978694	Cetartiodactyla
Lagenodelphis_hosei	0.954967	Cetartiodactyla
Stenella_longirostris	0.989383	Cetartiodactyla
Sousa_chinensis	0.985726	Cetartiodactyla
Tursiops_aduncus	1	Cetartiodactyla
Stenella_frontalis	0.996578	Cetartiodactyla
Stenella_coeruleoalba	0.989383	Cetartiodactyla
Stenella_clymene	0.997001	Cetartiodactyla
Delphinus_delphis	0.96983	Cetartiodactyla
Delphinus_capensis	0.976047	Cetartiodactyla
Lagenorhynchus_obscurus	0.949503	Cetartiodactyla
Lagenorhynchus_obliquidens	0.96199	Cetartiodactyla
Lagenorhynchus_cruciger	0.949503	Cetartiodactyla
Lagenorhynchus_australis	1	Cetartiodactyla
Cephalorhynchus_hectori	0.977883	Cetartiodactyla
Cephalorhynchus_heavisidii	0.972874	Cetartiodactyla
Cephalorhynchus_eutropia	0.99265	Cetartiodactyla
Cephalorhynchus_commersonii	0.996059	Cetartiodactyla
Berardius_bairdii	0.994595	Cetartiodactyla
Berardius_arnuxii	0.993539	Cetartiodactyla
Mesoplodon_bidens	1	Cetartiodactyla
Ziphius_cavirostris	1	Cetartiodactyla
Mesoplodon_stejnegeri	0.99214	Cetartiodactyla
Hyperoodon_planifrons	1	Cetartiodactyla
Hyperoodon_ampullatus	1	Cetartiodactyla
Mesoplodon_hectori	1	Cetartiodactyla
Mesoplodon_carlhubbsi	1	Cetartiodactyla
Mesoplodon_layardii	1	Cetartiodactyla
Mesoplodon_mirus	1	Cetartiodactyla
Mesoplodon_europaeus	1	Cetartiodactyla
Mesoplodon_densirostris	1	Cetartiodactyla
Mesoplodon_grayi	1	Cetartiodactyla
Tasmacetus_shepherdi	1	Cetartiodactyla
Eubalaena_glacialis	0.995413	Cetartiodactyla
Eubalaena_japonica	0.990032	Cetartiodactyla
Balaenoptera_physalus	1	Cetartiodactyla
Balaenoptera_musculus	0.996578	Cetartiodactyla
Balaenoptera_omurai	1	Cetartiodactyla
Balaenoptera_borealis	1	Cetartiodactyla
Balaenoptera_edeni	1	Cetartiodactyla
Mesoplodon_perrini	1	Cetartiodactyla
Balaenoptera_bonaerensis	1	Cetartiodactyla
Mesoplodon_peruvianus	1	Cetartiodactyla
Lissodelphis_peronii	0.881105	Cetartiodactyla
Lissodelphis_borealis	0.891196	Cetartiodactyla
Balaena_mysticetus	0.993539	Cetartiodactyla
Caperea_marginata	0.580433	Cetartiodactyla
Balaenoptera_acutorostrata	1	Cetartiodactyla
Mesoplodon_ginkgodens	1	Cetartiodactyla
Megaptera_novaeangliae	0.990032	Cetartiodactyla
Eschrichtius_robustus	0.995413	Cetartiodactyla
Moschiola_meminna	0.892845	Cetartiodactyla
Moschiola_indica	0.892845	Cetartiodactyla
Tragulus_javanicus	0.892845	Cetartiodactyla
Tragulus_kanchil	0.892845	Cetartiodactyla
Tragulus_napu	0.892845	Cetartiodactyla
Okapia_johnstoni	0.818739	Cetartiodactyla
Giraffa_camelopardalis	0.818739	Cetartiodactyla
Antilocapra_americana	0.892845	Cetartiodactyla
Muntiacus_muntjak	0.892845	Cetartiodactyla
Dama_dama	0.892845	Cetartiodactyla
Elaphurus_davidianus	0.892845	Cetartiodactyla
Rusa_unicolor	0.892845	Cetartiodactyla
Cervus_elaphus	0.892845	Cetartiodactyla
Axis_calamianensis	0.892845	Cetartiodactyla
Axis_axis	0.892845	Cetartiodactyla
Rangifer_tarandus	0.818739	Cetartiodactyla
Odocoileus_virginianus	0.892845	Cetartiodactyla
Odocoileus_hemionus	0.892845	Cetartiodactyla
Mazama_gouazoubira	0.892845	Cetartiodactyla
Blastocerus_dichotomus	0.910783	Cetartiodactyla
Pudu_puda	0.892845	Cetartiodactyla
Hydropotes_inermis	0.910783	Cetartiodactyla
Capreolus_capreolus	0.892845	Cetartiodactyla
Alces_alces	0.892845	Cetartiodactyla
Moschus_moschiferus	0.818739	Cetartiodactyla
Moschus_berezovskii	0.892845	Cetartiodactyla
Boselaphus_tragocamelus	0.892845	Cetartiodactyla
Tetracerus_quadricornis	0.892845	Cetartiodactyla
Tragelaphus_imberbis	0.892845	Cetartiodactyla
Tragelaphus_angasii	0.892845	Cetartiodactyla
Tragelaphus_scriptus	0.892845	Cetartiodactyla
Tragelaphus_eurycerus	0.892845	Cetartiodactyla
Tragelaphus_spekii	0.892845	Cetartiodactyla
Tragelaphus_buxtoni	0.892845	Cetartiodactyla
Tragelaphus_strepsiceros	0.892845	Cetartiodactyla
Syncerus_caffer	0.892845	Cetartiodactyla
Bubalus_mindorensis	0.892845	Cetartiodactyla
Bubalus_depressicornis	0.928382	Cetartiodactyla
Bubalus_arnee	0.892845	Cetartiodactyla
Bos_gaurus	0.892845	Cetartiodactyla
Bos_taurus	0.892845	Cetartiodactyla
Bos_indicus	0.892845	Cetartiodactyla
Bison_bonasus	0.818739	Cetartiodactyla
Bos_mutus	0.818739	Cetartiodactyla
Bos_grunniens	0.818739	Cetartiodactyla
Bison_bison	0.818739	Cetartiodactyla
Nesotragus_moschatus	0.892845	Cetartiodactyla
Aepyceros_melampus	0.892845	Cetartiodactyla
Pelea_capreolus	0.892845	Cetartiodactyla
Redunca_fulvorufula	0.892845	Cetartiodactyla
Redunca_redunca	0.892845	Cetartiodactyla
Redunca_arundinum	0.892845	Cetartiodactyla
Kobus_megaceros	0.892845	Cetartiodactyla
Kobus_leche	0.892845	Cetartiodactyla
Kobus_vardonii	0.892845	Cetartiodactyla
Kobus_kob	0.892845	Cetartiodactyla
Kobus_ellipsiprymnus	0.892845	Cetartiodactyla
Ourebia_ourebi	0.892845	Cetartiodactyla
Raphicerus_melanotis	0.892845	Cetartiodactyla
Raphicerus_sharpei	0.892845	Cetartiodactyla
Raphicerus_campestris	0.892845	Cetartiodactyla
Madoqua_kirkii	0.892845	Cetartiodactyla
Madoqua_guentheri	0.892845	Cetartiodactyla
Saiga_tatarica	0.946987	Cetartiodactyla
Nanger_granti	0.892845	Cetartiodactyla
Eudorcas_rufifrons	0.892845	Cetartiodactyla
Gazella_dorcas	0.892845	Cetartiodactyla
Gazella_gazella	0.892845	Cetartiodactyla
Gazella_spekei	0.892845	Cetartiodactyla
Antilope_cervicapra	0.892845	Cetartiodactyla
Litocranius_walleri	0.892845	Cetartiodactyla
Antidorcas_marsupialis	0.892845	Cetartiodactyla
Neotragus_pygmaeus	0.894567	Cetartiodactyla
Oreotragus_oreotragus	0.892845	Cetartiodactyla
Philantomba_monticola	0.818739	Cetartiodactyla
Sylvicapra_grimmia	0.818739	Cetartiodactyla
Cephalophus_silvicultor	0.818739	Cetartiodactyla
Cephalophus_dorsalis	0.818739	Cetartiodactyla
Cephalophus_leucogaster	0.818739	Cetartiodactyla
Cephalophus_nigrifrons	0.818739	Cetartiodactyla
Cephalophus_natalensis	0.818739	Cetartiodactyla
Cephalophus_weynsi	0.818739	Cetartiodactyla
Ovibos_moschatus	0.892845	Cetartiodactyla
Capricornis_crispus	0.892845	Cetartiodactyla
Ovis_canadensis	0.892845	Cetartiodactyla
Ovis_orientalis	0.892845	Cetartiodactyla
Ovis_aries	0.928382	Cetartiodactyla
Ovis_ammon	0.892845	Cetartiodactyla
Capra_ibex	0.892845	Cetartiodactyla
Capra_hircus	0.892845	Cetartiodactyla
Pseudois_nayaur	0.892845	Cetartiodactyla
Myotragus_balearicus	0.910783	Cetartiodactyla
Oreamnos_americanus	0.892845	Cetartiodactyla
Rupicapra_rupicapra	0.892845	Cetartiodactyla
Ammotragus_lervia	0.892845	Cetartiodactyla
Connochaetes_taurinus	0.892845	Cetartiodactyla
Connochaetes_gnou	0.871223	Cetartiodactyla
Damaliscus_pygargus	0.892845	Cetartiodactyla
Damaliscus_lunatus	0.892845	Cetartiodactyla
Beatragus_hunteri	0.892845	Cetartiodactyla
Alcelaphus_buselaphus	0.892845	Cetartiodactyla
Hippotragus_niger	0.892845	Cetartiodactyla
Hippotragus_equinus	0.871223	Cetartiodactyla
Oryx_dammah	0.892845	Cetartiodactyla
Oryx_leucoryx	0.892845	Cetartiodactyla
Oryx_gazella	0.892845	Cetartiodactyla
Oryx_beisa	0.892845	Cetartiodactyla
Rhinopoma_hardwickii	0.793286	Chiroptera
Rhinopoma_microphyllum	0.910783	Chiroptera
Lavia_frons	0.793286	Chiroptera
Megaderma_spasma	0.769891	Chiroptera
Rhinolophus_hipposideros	0.910783	Chiroptera
Asellia_tridens	0.960728	Chiroptera
Hipposideros_caffer	0.910783	Chiroptera
Hipposideros_diadema	0.960728	Chiroptera
Cynopterus_titthaecheilus	0.818739	Chiroptera
Cynopterus_brachyotis	0.743729	Chiroptera
Epomops_franqueti	0.839137	Chiroptera
Hypsignathus_monstrosus	0.621251	Chiroptera
Rousettus_aegyptiacus	0.839137	Chiroptera
Eidolon_helvum	0.668728	Chiroptera
Pteropus_giganteus	0.839137	Chiroptera
Pteropus_rufus	0.864509	Chiroptera
Pteropus_vampyrus	0.839137	Chiroptera
Macroglossus_minimus	0.769891	Chiroptera
Myzopoda_aurita	0.839137	Chiroptera
Mystacina_tuberculata	0.839137	Chiroptera
Thyroptera_discifera	0.864509	Chiroptera
Noctilio_leporinus	0.933147	Chiroptera
Pteronotus_parnellii	0.839137	Chiroptera
Mormoops_megalophylla	0.892845	Chiroptera
Micronycteris_microtis	0.839137	Chiroptera
Anoura_caudifer	0.769891	Chiroptera
Glossophaga_soricina	0.864509	Chiroptera
Glossophaga_morenoi	0.864509	Chiroptera
Phylloderma_stenops	0.839137	Chiroptera
Phyllostomus_discolor	0.910783	Chiroptera
Lonchorhina_inusitata	0.910783	Chiroptera
Chrotopterus_auritus	0.910783	Chiroptera
Vampyrum_spectrum	0.910783	Chiroptera
Lonchophylla_inexpectata	0.793286	Chiroptera
Carollia_perspicillata	0.864509	Chiroptera
Artibeus_jamaicensis	0.839137	Chiroptera
Artibeus_planirostris	0.793286	Chiroptera
Pygoderma_bilabiatum	0.864509	Chiroptera
Vampyressa_pusilla	0.769891	Chiroptera
Sturnira_erythromos	0.793286	Chiroptera
Sturnira_aratathomasi	0.864509	Chiroptera
Rhinophylla_pumilio	0.823183	Chiroptera
Lonchorhina_orinocensis	0.910783	Chiroptera
Lonchorhina_fernandezi	0.910783	Chiroptera
Lonchorhina_marinkellei	0.910783	Chiroptera
Lonchorhina_aurita	0.910783	Chiroptera
Diphylla_ecaudata	0.864509	Chiroptera
Desmodus_rotundus	0.864509	Chiroptera
Diaemus_youngi	0.933147	Chiroptera
Macrotus_waterhousii	0.910783	Chiroptera
Macrotus_californicus	0.910783	Chiroptera
Nyctinomops_macrotis	0.892845	Chiroptera
Molossus_molossus	0.933147	Chiroptera
Promops_nasutus	0.892845	Chiroptera
Molossops_temminckii	0.892845	Chiroptera
Cynomops_planirostris	0.839137	Chiroptera
Eumops_perotis	0.892845	Chiroptera
Tadarida_brasiliensis	0.892845	Chiroptera
Molossus_currentium	0.933147	Chiroptera
Myotis_daubentonii	0.885804	Chiroptera
Myotis_keaysi	0.885804	Chiroptera
Myotis_velifer	0.885804	Chiroptera
Myotis_chiloensis	0.885804	Chiroptera
Myotis_lucifugus	0.823183	Chiroptera
Myotis_evotis	0.885804	Chiroptera
Eptesicus_nilssonii	0.885804	Chiroptera
Eptesicus_serotinus	0.885804	Chiroptera
Histiotus_montanus	0.885804	Chiroptera
Histiotus_magellanicus	0.793286	Chiroptera
Eptesicus_diminutus	0.885804	Chiroptera
Lasionycteris_noctivagans	0.885804	Chiroptera
Pipistrellus_pipistrellus	0.793286	Chiroptera
Nyctalus_noctula	0.885804	Chiroptera
Vespertilio_murinus	0.946987	Chiroptera
Chalinolobus_tuberculatus	0.885804	Chiroptera
Neoromicia_nana	0.885804	Chiroptera
Lasiurus_cinereus	0.885804	Chiroptera
Lasiurus_ega	0.885804	Chiroptera
Antrozous_pallidus	0.885804	Chiroptera
Otonycteris_hemprichii	0.933147	Chiroptera
Plecotus_auritus	0.885804	Chiroptera
Euderma_maculatum	0.885804	Chiroptera
Barbastella_barbastellus	0.885804	Chiroptera
Miniopterus_schreibersii	0.864509	Chiroptera
Nycteris_javanica	0.864509	Chiroptera
Nycteris_thebaica	0.823183	Chiroptera
Saccopteryx_bilineata	0.910783	Chiroptera
Peropteryx_leucoptera	0.892845	Chiroptera
Balantiopteryx_plicata	0.946987	Chiroptera
Galeopterus_variegatus	0.892845	ScandentiaPrimates
Cynocephalus_volans	0.892845	ScandentiaPrimates
Nycticebus_coucang	0.879048	ScandentiaPrimates
Loris_tardigradus	0.912086	ScandentiaPrimates
Otolemur_garnettii	0.871223	ScandentiaPrimates
Otolemur_crassicaudatus	0.928382	ScandentiaPrimates
Galago_senegalensis	0.892845	ScandentiaPrimates
Euoticus_elegantulus	0.892845	ScandentiaPrimates
Perodicticus_potto	0.83318	ScandentiaPrimates
Arctocebus_calabarensis	0.913127	ScandentiaPrimates
Daubentonia_madagascariensis	0.892845	ScandentiaPrimates
Indri_indri	0.985726	ScandentiaPrimates
Propithecus_diadema	0.968418	ScandentiaPrimates
Propithecus_verreauxi	0.968418	ScandentiaPrimates
Propithecus_coquereli	0.968418	ScandentiaPrimates
Avahi_laniger	0.985726	ScandentiaPrimates
Varecia_variegata	0.946987	ScandentiaPrimates
Lemur_catta	0.946987	ScandentiaPrimates
Hapalemur_griseus	0.946987	ScandentiaPrimates
Eulemur_macaco	0.946987	ScandentiaPrimates
Eulemur_rubriventer	0.946987	ScandentiaPrimates
Eulemur_mongoz	0.946987	ScandentiaPrimates
Eulemur_collaris	0.946987	ScandentiaPrimates
Eulemur_fulvus	0.946987	ScandentiaPrimates
Eulemur_sanfordi	0.946987	ScandentiaPrimates
Eulemur_albifrons	0.946987	ScandentiaPrimates
Lepilemur_mustelinus	0.985726	ScandentiaPrimates
Cheirogaleus_medius	0.871223	ScandentiaPrimates
Microcebus_murinus	0.928382	ScandentiaPrimates
Microcebus_rufus	0.928382	ScandentiaPrimates
Tarsius_syrichta	0.892845	ScandentiaPrimates
Pithecia_irrorata	0.892845	ScandentiaPrimates
Pithecia_monachus	0.892845	ScandentiaPrimates
Pithecia_pithecia	0.892845	ScandentiaPrimates
Cacajao_melanocephalus	0.892845	ScandentiaPrimates
Callicebus_moloch	0.892845	ScandentiaPrimates
Leontocebus_nigricollis	0.946987	ScandentiaPrimates
Saguinus_oedipus	0.946987	ScandentiaPrimates
Leontopithecus_rosalia	0.946987	ScandentiaPrimates
Mico_humeralifer	0.946987	ScandentiaPrimates
Callithrix_jacchus	0.892845	ScandentiaPrimates
Cebuella_pygmaea	0.892845	ScandentiaPrimates
Saimiri_sciureus	0.928382	ScandentiaPrimates
Cebus_olivaceus	0.818739	ScandentiaPrimates
Cebus_albifrons	0.871223	ScandentiaPrimates
Cebus_capucinus	0.892845	ScandentiaPrimates
Aotus_azarae	0.941246	ScandentiaPrimates
Aotus_nancymaae	0.941246	ScandentiaPrimates
Alouatta_seniculus	0.818739	ScandentiaPrimates
Alouatta_caraya	0.818739	ScandentiaPrimates
Alouatta_palliata	0.818739	ScandentiaPrimates
Alouatta_pigra	0.818739	ScandentiaPrimates
Lagothrix_lagotricha	0.743729	ScandentiaPrimates
Brachyteles_hypoxanthus	0.839137	ScandentiaPrimates
Brachyteles_arachnoides	0.743729	ScandentiaPrimates
Ateles_geoffroyi	0.743729	ScandentiaPrimates
Ateles_fusciceps	0.743729	ScandentiaPrimates
Ateles_paniscus	0.769891	ScandentiaPrimates
Ateles_chamek	0.743729	ScandentiaPrimates
Ateles_belzebuth	0.743729	ScandentiaPrimates
Symphalangus_syndactylus	0.839137	ScandentiaPrimates
Hylobates_pileatus	0.864509	ScandentiaPrimates
Hylobates_lar	0.839137	ScandentiaPrimates
Hylobates_muelleri	0.839137	ScandentiaPrimates
Hylobates_moloch	0.839137	ScandentiaPrimates
Hylobates_klossii	0.839137	ScandentiaPrimates
Hylobates_agilis	0.839137	ScandentiaPrimates
Nomascus_concolor	0.839137	ScandentiaPrimates
Nomascus_gabriellae	0.818739	ScandentiaPrimates
Nomascus_leucogenys	0.818739	ScandentiaPrimates
Hoolock_hoolock	0.839137	ScandentiaPrimates
Pongo_pygmaeus	0.793286	ScandentiaPrimates
Pongo_abelii	0.793286	ScandentiaPrimates
Pan_troglodytes	0.769891	ScandentiaPrimates
Pan_paniscus	0.769891	ScandentiaPrimates
Homo_sapiens	0.864509	ScandentiaPrimates
Gorilla_gorilla	0.769891	ScandentiaPrimates
Gorilla_beringei	0.668728	ScandentiaPrimates
Semnopithecus_schistaceus	0.946987	ScandentiaPrimates
Trachypithecus_cristatus	0.946987	ScandentiaPrimates
Trachypithecus_phayrei	0.946987	ScandentiaPrimates
Semnopithecus_entellus	0.946987	ScandentiaPrimates
Presbytis_rubicunda	0.946987	ScandentiaPrimates
Presbytis_melalophos	0.946987	ScandentiaPrimates
Rhinopithecus_bieti	0.946987	ScandentiaPrimates
Rhinopithecus_roxellana	0.946987	ScandentiaPrimates
Nasalis_larvatus	0.946987	ScandentiaPrimates
Colobus_guereza	0.946987	ScandentiaPrimates
Colobus_vellerosus	0.946987	ScandentiaPrimates
Macaca_leonina	0.946987	ScandentiaPrimates
Macaca_sinica	0.946987	ScandentiaPrimates
Macaca_silenus	0.946987	ScandentiaPrimates
Macaca_nemestrina	0.946987	ScandentiaPrimates
Macaca_maura	0.946987	ScandentiaPrimates
Macaca_radiata	0.946987	ScandentiaPrimates
Macaca_fascicularis	0.946987	ScandentiaPrimates
Macaca_arctoides	0.946987	ScandentiaPrimates
Macaca_nigra	0.946987	ScandentiaPrimates
Macaca_fuscata	0.946987	ScandentiaPrimates
Macaca_mulatta	0.946987	ScandentiaPrimates
Macaca_sylvanus	0.946987	ScandentiaPrimates
Theropithecus_gelada	0.892845	ScandentiaPrimates
Papio_cynocephalus	0.892845	ScandentiaPrimates
Papio_papio	0.892845	ScandentiaPrimates
Papio_hamadryas	0.892845	ScandentiaPrimates
Papio_anubis	0.892845	ScandentiaPrimates
Lophocebus_aterrimus	0.892845	ScandentiaPrimates
Lophocebus_albigena	0.892845	ScandentiaPrimates
Cercocebus_atys	0.946987	ScandentiaPrimates
Mandrillus_sphinx	0.946987	ScandentiaPrimates
Mandrillus_leucophaeus	0.946987	ScandentiaPrimates
Cercopithecus_mitis	0.946987	ScandentiaPrimates
Cercopithecus_ascanius	0.946987	ScandentiaPrimates
Erythrocebus_patas	0.946987	ScandentiaPrimates
Chlorocebus_pygerythrus	0.946987	ScandentiaPrimates
Chlorocebus_aethiops	0.946987	ScandentiaPrimates
Chlorocebus_cynosuros	0.946987	ScandentiaPrimates
Chlorocebus_sabaeus	0.946987	ScandentiaPrimates
Miopithecus_talapoin	0.892845	ScandentiaPrimates
Ptilocercus_lowii	0.818739	ScandentiaPrimates
Tupaia_glis	0.892845	ScandentiaPrimates
Tupaia_nicobarica	0.892845	ScandentiaPrimates
Urogale_everetti	0.892845	ScandentiaPrimates
Tupaia_tana	0.892845	ScandentiaPrimates
Dendrogale_melanura	0.892845	ScandentiaPrimates
Anathana_ellioti	0.892845	ScandentiaPrimates
Sylvilagus_audubonii	0.946987	Glires
Oryctolagus_cuniculus	0.946987	Glires
Pentalagus_furnessi	0.946987	Glires
Lepus_californicus	0.946987	Glires
Lepus_alleni	0.946987	Glires
Lepus_townsendii	0.946987	Glires
Lepus_timidus	0.946987	Glires
Lepus_europaeus	0.946987	Glires
Lepus_americanus	0.946987	Glires
Nesolagus_timminsi	0.946987	Glires
Nesolagus_netscheri	0.946987	Glires
Ochotona_hyperborea	0.660724	Glires
Ochotona_princeps	0.755844	Glires
Muscardinus_avellanarius	0.892845	Glires
Aplodontia_rufa	0.892845	Glires
Ratufa_indica	0.892845	Glires
Callosciurus_erythraeus	0.946987	Glires
Tamias_striatus	0.946987	Glires
Tamias_minimus	0.946987	Glires
Spermophilus_dauricus	0.946987	Glires
Ictidomys_tridecemlineatus	0.913092	Glires
Cynomys_ludovicianus	0.946987	Glires
Marmota_monax	0.946987	Glires
Marmota_caligata	0.946987	Glires
Marmota_marmota	0.946987	Glires
Marmota_sibirica	0.946987	Glires
Sciurus_anomalus	0.946987	Glires
Sciurus_niger	0.946987	Glires
Sciurus_carolinensis	0.946987	Glires
Sciurus_griseus	0.946987	Glires
Microsciurus_mimulus	0.946987	Glires
Microsciurus_alfari	0.946987	Glires
Microsciurus_flaviventer	0.946987	Glires
Sciurus_vulgaris	0.946987	Glires
Tamiasciurus_hudsonicus	0.946987	Glires
Glaucomys_volans	0.946987	Glires
Petaurista_leucogenys	0.946987	Glires
Petaurista_philippensis	0.946987	Glires
Petaurista_alborufus	0.946987	Glires
Petaurista_grandis	0.946987	Glires
Laonastes_aenigmamus	0.99214	Glires
Atherurus_macrourus	0.722653	Glires
Hystrix_javanica	0.818739	Glires
Hystrix_cristata	0.818739	Glires
Thryonomys_swinderianus	0.839137	Glires
Heterocephalus_glaber	0.982449	Glires
Heliophobius_argenteocinereus	0.910783	Glires
Cryptomys_hottentotus	0.892845	Glires
Georychus_capensis	0.946987	Glires
Bathyergus_suillus	0.928382	Glires
Cuniculus_paca	0.892845	Glires
Myoprocta_acouchy	0.892845	Glires
Dasyprocta_leporina	0.946987	Glires
Dasyprocta_azarae	0.928382	Glires
Hydrochoerus_hydrochaeris	0.892845	Glires
Dolichotis_patagonum	0.946987	Glires
Cavia_porcellus	0.892845	Glires
Cavia_aperea	0.892845	Glires
Erethizon_dorsatum	0.871223	Glires
Coendou_prehensilis	0.853461	Glires
Lagostomus_maximus	0.946987	Glires
Chinchilla_lanigera	0.892845	Glires
Chinchilla_chinchilla	0.892845	Glires
Phyllomys_sulinus	0.871223	Glires
Myocastor_coypus	0.892845	Glires
Capromys_pilorides	0.879048	Glires
Ctenomys_boliviensis	0.946987	Glires
Ctenomys_talarum	0.946987	Glires
Octodon_degus	0.946987	Glires
Spalacopus_cyanus	0.928382	Glires
Dipus_sagitta	0.946987	Glires
Jaculus_orientalis	0.946987	Glires
Jaculus_jaculus	0.946987	Glires
Stylodipus_telum	0.946987	Glires
Allactaga_euphratica	0.946987	Glires
Allactaga_major	0.892845	Glires
Zapus_princeps	0.892845	Glires
Sicista_concolor	0.892845	Glires
Spalax_leucodon	0.892845	Glires
Rhizomys_pruinosus	0.795664	Glires
Dicrostonyx_groenlandicus	0.892845	Glires
Ondatra_zibethicus	0.892845	Glires
Lemmus_sibiricus	0.892845	Glires
Synaptomys_cooperi	0.892845	Glires
Ellobius_talpinus	0.892845	Glires
Microtus_arvalis	0.892845	Glires
Microtus_pennsylvanicus	0.892845	Glires
Microtus_ochrogaster	0.892845	Glires
Microtus_chrotorrhinus	0.892845	Glires
Microtus_oeconomus	0.892845	Glires
Myodes_gapperi	0.892845	Glires
Mesocricetus_auratus	0.892845	Glires
Tscherskia_triton	0.892845	Glires
Cricetus_cricetus	0.892845	Glires
Cricetulus_migratorius	0.892845	Glires
Cricetulus_longicaudatus	0.892845	Glires
Cricetulus_barabensis	0.892845	Glires
Phodopus_sungorus	0.892845	Glires
Neotoma_fuscipes	0.892845	Glires
Neotoma_lepida	0.892845	Glires
Neotoma_floridana	0.892845	Glires
Neotoma_albigula	0.892845	Glires
Neotoma_mexicana	0.892845	Glires
Neotoma_cinerea	0.892845	Glires
Hodomys_alleni	0.892845	Glires
Nelsonia_neotomodon	0.892845	Glires
Xenomys_nelsoni	0.871223	Glires
Ochrotomys_nuttalli	0.892845	Glires
Reithrodontomys_creper	0.892845	Glires
Reithrodontomys_mexicanus	0.892845	Glires
Reithrodontomys_fulvescens	0.892845	Glires
Reithrodontomys_sumichrasti	0.892845	Glires
Reithrodontomys_megalotis	0.892845	Glires
Reithrodontomys_humulis	0.892845	Glires
Reithrodontomys_montanus	0.892845	Glires
Isthmomys_pirrensis	0.892845	Glires
Isthmomys_flavidus	0.892845	Glires
Onychomys_torridus	0.892845	Glires
Onychomys_leucogaster	0.892845	Glires
Peromyscus_maniculatus	0.892845	Glires
Peromyscus_leucopus	0.892845	Glires
Megadontomys_thomasi	0.892845	Glires
Peromyscus_yucatanicus	0.892845	Glires
Peromyscus_guatemalensis	0.892845	Glires
Peromyscus_mexicanus	0.892845	Glires
Peromyscus_megalops	0.892845	Glires
Peromyscus_melanophrys	0.892845	Glires
Habromys_lepturus	0.928382	Glires
Habromys_lophurus	0.928382	Glires
Peromyscus_crinitus	0.892845	Glires
Peromyscus_ochraventer	0.892845	Glires
Peromyscus_truei	0.892845	Glires
Peromyscus_difficilis	0.892845	Glires
Peromyscus_attwateri	0.892845	Glires
Peromyscus_furvus	0.892845	Glires
Peromyscus_spicilegus	0.892845	Glires
Peromyscus_boylii	0.892845	Glires
Podomys_floridanus	0.892845	Glires
Neotomodon_alstoni	0.892845	Glires
Peromyscus_californicus	0.892845	Glires
Peromyscus_eremicus	0.892845	Glires
Osgoodomys_banderanus	0.892845	Glires
Scotinomys_xerampelinus	0.892845	Glires
Scotinomys_teguina	0.892845	Glires
Baiomys_taylori	0.892845	Glires
Baiomys_musculus	0.892845	Glires
Tylomys_panamensis	0.871223	Glires
Tylomys_mirae	0.871223	Glires
Tylomys_watsoni	0.871223	Glires
Tylomys_fulviventer	0.871223	Glires
Tylomys_nudicaudus	0.871223	Glires
Ototylomys_phyllotis	0.853461	Glires
Nyctomys_sumichrasti	0.892845	Glires
Chibchanomys_trichotis	0.818739	Glires
Reithrodon_auritus	0.946987	Glires
Rheomys_underwoodi	0.892845	Glires
Rheomys_thomasi	0.892845	Glires
Rheomys_mexicanus	0.892845	Glires
Rheomys_raptor	0.892845	Glires
Ichthyomys_pittieri	0.892845	Glires
Ichthyomys_hydrobates	0.892845	Glires
Ichthyomys_tweedii	0.892845	Glires
Neusticomys_venezuelae	0.818739	Glires
Neusticomys_ferreirai	0.892845	Glires
Neusticomys_monticolus	0.892845	Glires
Anotomys_leander	0.871223	Glires
Chinchillula_sahamae	0.892845	Glires
Sigmodon_leucotis	0.946987	Glires
Sigmodon_fulviventer	0.946987	Glires
Sigmodon_alleni	0.946987	Glires
Sigmodon_ochrognathus	0.946987	Glires
Sigmodon_hispidus	0.946987	Glires
Rhipidomys_macconnelli	0.892845	Glires
Rhipidomys_nitela	0.946987	Glires
Rhipidomys_mastacalis	0.946987	Glires
Rhipidomys_fulviventer	0.892845	Glires
Rhipidomys_venustus	0.892845	Glires
Rhipidomys_couesi	0.946987	Glires
Rhipidomys_venezuelae	0.946987	Glires
Rhipidomys_latimanus	0.892845	Glires
Rhipidomys_austrinus	0.892845	Glires
Aepeomys_lugens	0.892845	Glires
Thomasomys_gracilis	0.892845	Glires
Thomasomys_cinereus	0.892845	Glires
Thomasomys_rhoadsi	0.892845	Glires
Thomasomys_baeops	0.928382	Glires
Thomasomys_aureus	0.892845	Glires
Thomasomys_pyrrhonotus	0.928382	Glires
Thomasomys_daphne	0.892845	Glires
Thomasomys_oreas	0.892845	Glires
Thomasomys_hylophilus	0.892845	Glires
Thomasomys_paramorum	0.892845	Glires
Chilomys_instans	0.892845	Glires
Akodon_bogotensis	0.946987	Glires
Blarinomys_breviceps	0.892845	Glires
Scapteromys_tumidus	0.892845	Glires
Scapteromys_meridionalis	0.892845	Glires
Scapteromys_aquaticus	0.892845	Glires
Kunsia_tomentosus	0.910783	Glires
Thalpomys_lasiotis	0.892845	Glires
Necromys_amoenus	0.892845	Glires
Necromys_urichi	0.892845	Glires
Necromys_lasiurus	0.946987	Glires
Necromys_temchuki	0.892845	Glires
Necromys_obscurus	0.892845	Glires
Necromys_lactens	0.892845	Glires
Akodon_mimus	0.892845	Glires
Akodon_azarae	0.892845	Glires
Akodon_boliviensis	0.892845	Glires
Akodon_subfuscus	0.892845	Glires
Akodon_lutescens	0.892845	Glires
Akodon_cursor	0.892845	Glires
Akodon_simulator	0.892845	Glires
Akodon_albiventer	0.892845	Glires
Akodon_mollis	0.892845	Glires
Akodon_torques	0.892845	Glires
Akodon_aerosus	0.892845	Glires
Deltamys_kempi	0.892845	Glires
Thaptomys_nigrita	0.892845	Glires
Oxymycterus_delator	0.892845	Glires
Oxymycterus_paramensis	0.892845	Glires
Oxymycterus_rufus	0.892845	Glires
Oxymycterus_inca	0.892845	Glires
Zygodontomys_brevicauda	0.946987	Glires
Oecomys_concolor	0.946987	Glires
Oecomys_roberti	0.946987	Glires
Oecomys_bicolor	0.946987	Glires
Oecomys_superans	0.946987	Glires
Oecomys_trinitatis	0.946987	Glires
Oecomys_mamorae	0.946987	Glires
Oecomys_paricola	0.946987	Glires
Transandinomys_talamancae	0.946987	Glires
Transandinomys_bolivaris	0.946987	Glires
Euryoryzomys_nitidus	0.946987	Glires
Euryoryzomys_russatus	0.946987	Glires
Euryoryzomys_legatus	0.946987	Glires
Nephelomys_albigularis	0.946987	Glires
Nephelomys_keaysi	0.946987	Glires
Hylaeamys_megacephalus	0.946987	Glires
Handleyomys_alfaroi	0.946987	Glires
Handleyomys_melanotis	0.946987	Glires
Handleyomys_chapmani	0.946987	Glires
Neacomys_guianae	0.946987	Glires
Neacomys_spinosus	0.946987	Glires
Neacomys_tenuipes	0.946987	Glires
Microryzomys_minutus	0.946987	Glires
Microryzomys_altissimus	0.946987	Glires
Oligoryzomys_microtis	0.946987	Glires
Oligoryzomys_nigripes	0.946987	Glires
Oligoryzomys_destructor	0.946987	Glires
Oligoryzomys_fulvescens	0.946987	Glires
Oligoryzomys_eliurus	0.946987	Glires
Oligoryzomys_delticola	0.946987	Glires
Oligoryzomys_chacoensis	0.946987	Glires
Oligoryzomys_andinus	0.946987	Glires
Oligoryzomys_magellanicus	0.946987	Glires
Oligoryzomys_longicaudatus	0.946987	Glires
Oligoryzomys_flavescens	0.946987	Glires
Eremoryzomys_polius	0.946987	Glires
Cerradomys_subflavus	0.946987	Glires
Sooretamys_angouya	0.946987	Glires
Holochilus_brasiliensis	0.946987	Glires
Holochilus_chacarius	0.946987	Glires
Pseudoryzomys_simplex	0.946987	Glires
Lundomys_molitor	0.946987	Glires
Nectomys_squamipes	0.946987	Glires
Oryzomys_couesi	0.946987	Glires
Oryzomys_palustris	0.946987	Glires
Sigmodontomys_alfari	0.946987	Glires
Melanomys_caliginosus	0.946987	Glires
Nesoryzomys_indefessus	0.892845	Glires
Irenomys_tarsalis	0.892845	Glires
Euneomys_petersoni	0.892845	Glires
Euneomys_chinchilloides	0.892845	Glires
Andinomys_edax	0.892845	Glires
Punomys_kofordi	0.892845	Glires
Delomys_sublineatus	0.892845	Glires
Delomys_dorsalis	0.892845	Glires
Calomys_lepidus	0.892845	Glires
Calomys_sorellus	0.892845	Glires
Calomys_musculinus	0.892845	Glires
Calomys_laucha	0.892845	Glires
Calomys_tener	0.946987	Glires
Calomys_boliviae	0.946987	Glires
Calomys_callosus	0.946987	Glires
Calomys_venustus	0.946987	Glires
Calomys_hummelincki	0.946987	Glires
Eligmodontia_morgani	0.892845	Glires
Eligmodontia_puerulus	0.892845	Glires
Eligmodontia_moreni	0.946987	Glires
Eligmodontia_hirtipes	0.946987	Glires
Eligmodontia_bolsonensis	0.946987	Glires
Graomys_griseoflavus	0.946987	Glires
Graomys_domorum	0.946987	Glires
Andalgalomys_pearsoni	0.892845	Glires
Andalgalomys_olrogi	0.946987	Glires
Salinomys_delicatus	0.946987	Glires
Phyllotis_wolffsohni	0.892845	Glires
Tapecomys_primus	0.892845	Glires
Auliscomys_sublimis	0.892845	Glires
Auliscomys_pictus	0.892845	Glires
Auliscomys_boliviensis	0.892845	Glires
Galenomys_garleppi	0.892845	Glires
Loxodontomys_micropus	0.892845	Glires
Phyllotis_osilae	0.892845	Glires
Phyllotis_alisosiensis	0.892845	Glires
Phyllotis_anitae	0.892845	Glires
Phyllotis_caprinus	0.892845	Glires
Phyllotis_xanthopygus	0.892845	Glires
Phyllotis_darwini	0.892845	Glires
Phyllotis_amicus	0.892845	Glires
Paralomys_gerbillus	0.892845	Glires
Phyllotis_haggardi	0.892845	Glires
Phyllotis_andium	0.892845	Glires
Calassomys_apicalis	0.946987	Glires
Akodon_neocenus	0.892845	Glires
Wiedomys_pyrrhorhinos	0.946987	Glires
Juliomys_pictipes	0.892845	Glires
Abrothrix_olivaceus	0.892845	Glires
Abrothrix_andinus	0.892845	Glires
Abrothrix_jelskii	0.892845	Glires
Abrothrix_illuteus	0.892845	Glires
Abrothrix_longipilis	0.892845	Glires
Abrothrix_sanborni	0.892845	Glires
Notiomys_edwardsii	0.892845	Glires
Geoxus_valdivianus	0.892845	Glires
Chelemys_macronyx	0.892845	Glires
Mystromys_albicaudatus	0.892845	Glires
Saccostomus_campestris	0.946987	Glires
Beamys_hindei	0.892845	Glires
Cricetomys_gambianus	0.892845	Glires
Brachytarsomys_albicauda	0.928382	Glires
Gymnuromys_roberti	0.928382	Glires
Eliurus_myoxinus	0.928382	Glires
Brachyuromys_ramirohitra	0.928382	Glires
Nesomys_rufus	0.928382	Glires
Nesomys_audeberti	0.928382	Glires
Macrotarsomys_bastardi	0.928382	Glires
Calomyscus_baluchi	0.892845	Glires
Lophiomys_imhausi	0.879048	Glires
Pachyuromys_duprasi	0.946987	Glires
Psammomys_obesus	0.946987	Glires
Meriones_shawi	0.946987	Glires
Meriones_unguiculatus	0.946987	Glires
Sekeetamys_calurus	0.946987	Glires
Ammodillus_imbellis	0.946987	Glires
Microdillus_peeli	0.946987	Glires
Gerbillus_cheesmani	0.946987	Glires
Taterillus_arenarius	0.946987	Glires
Gerbilliscus_nigricaudus	0.946987	Glires
Gerbillurus_setzeri	0.946987	Glires
Desmodillus_auricularis	0.946987	Glires
Tatera_indica	0.946987	Glires
Notomys_amplus	0.946987	Glires
Conilurus_albipes	0.928382	Glires
Hydromys_chrysogaster	0.913127	Glires
Mastomys_coucha	0.892845	Glires
Mus_musculus	0.946987	Glires
Rhabdomys_pumilio	0.946987	Glires
Micromys_minutus	0.892845	Glires
Maxomys_inflatus	0.892845	Glires
Rattus_rattus	0.892845	Glires
Rattus_fuscipes	0.892845	Glires
Rattus_norvegicus	0.892845	Glires
Pedetes_surdaster	0.946987	Glires
Pedetes_capensis	0.946987	Glires
Anomalurus_pelii	0.969975	Glires
Anomalurus_derbianus	0.969975	Glires
Anomalurus_beecrofti	0.939582	Glires
Anomalurus_pusillus	0.950935	Glires
Microdipodops_pallidus	0.946987	Glires
Dipodomys_spectabilis	0.946987	Glires
Dipodomys_ordii	0.946987	Glires
Dipodomys_heermanni	0.946987	Glires
Dipodomys_merriami	0.946987	Glires
Thomomys_bulbivorus	0.946987	Glires
Thomomys_umbrinus	0.946987	Glires
Thomomys_bottae	0.946987	Glires
Geomys_pinetis	0.946987	Glires
Geomys_bursarius	0.946987	Glires
Geomys_arenarius	0.892845	Glires
Cratogeomys_castanops	0.910783	Glires
Liomys_salvini	0.946987	Glires
Heteromys_anomalus	0.946987	Glires
Perognathus_fasciatus	0.946987	Glires
Castor_fiber	0.818739	Glires
Castor_canadensis	0.818739	Glires
Hydrodamalis_gigas	0.580433	Afrotheria
Trichechus_manatus	0.449696	Afrotheria
Trichechus_senegalensis	0.449696	Afrotheria
Trichechus_inunguis	0.486467	Afrotheria
Dugong_dugon	0.545019	Afrotheria
Loxodonta_africana	0.529802	Afrotheria
Elephas_maximus	0.660724	Afrotheria
Procavia_capensis	0.840682	Afrotheria
Heterohyrax_brucei	0.784998	Afrotheria
Dendrohyrax_validus	0.813527	Afrotheria
Dendrohyrax_dorsalis	0.853902	Afrotheria
Dendrohyrax_arboreus	0.784998	Afrotheria
Orycteropus_afer	0.956938	Afrotheria
Rhynchocyon_cirnei	0.928382	Afrotheria
Rhynchocyon_chrysopygus	0.956938	Afrotheria
Rhynchocyon_petersi	0.956938	Afrotheria
Elephantulus_myurus	0.928382	Afrotheria
Elephantulus_edwardii	0.871223	Afrotheria
Macroscelides_proboscideus	0.871223	Afrotheria
Petrodromus_tetradactylus	0.928382	Afrotheria
Elephantulus_rufescens	0.928382	Afrotheria
Elephantulus_brachyrhynchus	0.871223	Afrotheria
Elephantulus_intufi	0.928382	Afrotheria
Elephantulus_rupestris	0.871223	Afrotheria
Potamogale_velox	0.755844	Afrotheria
Limnogale_mergulus	0.755844	Afrotheria
Microgale_talazaci	0.879048	Afrotheria
Microgale_longicaudata	0.816195	Afrotheria
Microgale_cowani	0.755844	Afrotheria
Oryzorictes_tetradactylus	0.755844	Afrotheria
Tenrec_ecaudatus	0.719591	Afrotheria
Hemicentetes_semispinosus	0.680868	Afrotheria
Setifer_setosus	0.879048	Afrotheria
Echinops_telfairi	0.699748	Afrotheria
Eremitalpa_granti	0.449696	Afrotheria
Amblysomus_hottentotus	0.545019	Afrotheria
Calcochloris_obtusirostris	0.545019	Afrotheria
Chrysospalax_trevelyani	0.545019	Afrotheria
Chrysochloris_asiatica	0.545019	Afrotheria
Dasypus_hybridus	0.933791	Xenarthra
Dasypus_novemcinctus	0.913092	Xenarthra
Dasypus_kappleri	0.933791	Xenarthra
Dasypus_septemcinctus	0.848648	Xenarthra
Zaedyus_pichiy	0.724386	Xenarthra
Euphractus_sexcinctus	0.724386	Xenarthra
Chaetophractus_vellerosus	0.724386	Xenarthra
Chaetophractus_villosus	0.724386	Xenarthra
Chlamyphorus_truncatus	0.724386	Xenarthra
Tolypeutes_matacus	0.724386	Xenarthra
Priodontes_maximus	0.823183	Xenarthra
Cabassous_unicinctus	0.697907	Xenarthra
Tamandua_tetradactyla	0.580433	Xenarthra
Tamandua_mexicana	0.580433	Xenarthra
Myrmecophaga_tridactyla	0.466136	Xenarthra
Cyclopes_didactylus	0.486467	Xenarthra
Choloepus_hoffmanni	0.486667	Xenarthra
Choloepus_didactylus	0.567018	Xenarthra
Bradypus_tridactylus	0.722653	Xenarthra
Bradypus_variegatus	0.722653	Xenarthra
Rhyncholestes_raphanurus	0.892845	MonotremataMarsupialia
Caenolestes_fuliginosus	0.892845	MonotremataMarsupialia
Glironia_venusta	0.892845	MonotremataMarsupialia
Monodelphis_domestica	0.871223	MonotremataMarsupialia
Gracilinanus_microtarsus	0.839137	MonotremataMarsupialia
Metachirus_nudicaudatus	0.892845	MonotremataMarsupialia
Didelphis_virginiana	0.892845	MonotremataMarsupialia
Didelphis_marsupialis	0.892845	MonotremataMarsupialia
Didelphis_albiventris	0.892845	MonotremataMarsupialia
Chironectes_minimus	0.892845	MonotremataMarsupialia
Caluromys_philander	0.892845	MonotremataMarsupialia
Dromiciops_gliroides	0.839137	MonotremataMarsupialia
Notoryctes_typhlops	0.719591	MonotremataMarsupialia
Notoryctes_caurinus	0.769891	MonotremataMarsupialia
Macrotis_lagotis	0.892845	MonotremataMarsupialia
Isoodon_macrourus	0.892845	MonotremataMarsupialia
Isoodon_obesulus	0.892845	MonotremataMarsupialia
Perameles_gunnii	0.892845	MonotremataMarsupialia
Perameles_nasuta	0.892845	MonotremataMarsupialia
Sarcophilus_harrisii	0.892845	MonotremataMarsupialia
Dasyurus_maculatus	0.892845	MonotremataMarsupialia
Dasyurus_viverrinus	0.892845	MonotremataMarsupialia
Dasyuroides_byrnei	0.892845	MonotremataMarsupialia
Dasycercus_cristicauda	0.892845	MonotremataMarsupialia
Antechinus_flavipes	0.892845	MonotremataMarsupialia
Thylacinus_cynocephalus	0.892845	MonotremataMarsupialia
Myrmecobius_fasciatus	0.892845	MonotremataMarsupialia
Phascolarctos_cinereus	0.982449	MonotremataMarsupialia
Vombatus_ursinus	0.722653	MonotremataMarsupialia
Lasiorhinus_latifrons	0.722653	MonotremataMarsupialia
Cercartetus_concinnus	0.892845	MonotremataMarsupialia
Trichosurus_vulpecula	0.892845	MonotremataMarsupialia
Spilocuscus_maculatus	0.892845	MonotremataMarsupialia
Phalanger_sericeus	0.892845	MonotremataMarsupialia
Phalanger_orientalis	0.892845	MonotremataMarsupialia
Hypsiprymnodon_moschatus	0.892845	MonotremataMarsupialia
Thylogale_billardierii	0.892845	MonotremataMarsupialia
Petrogale_lateralis	0.892845	MonotremataMarsupialia
Petrogale_penicillata	0.892845	MonotremataMarsupialia
Dendrolagus_goodfellowi	0.892845	MonotremataMarsupialia
Dendrolagus_matschiei	0.892845	MonotremataMarsupialia
Dendrolagus_bennettianus	0.892845	MonotremataMarsupialia
Dendrolagus_lumholtzi	0.892845	MonotremataMarsupialia
Macropus_fuliginosus	0.892845	MonotremataMarsupialia
Macropus_giganteus	0.892845	MonotremataMarsupialia
Macropus_antilopinus	0.892845	MonotremataMarsupialia
Macropus_robustus	0.892845	MonotremataMarsupialia
Macropus_rufus	0.892845	MonotremataMarsupialia
Macropus_rufogriseus	0.892845	MonotremataMarsupialia
Macropus_eugenii	0.892845	MonotremataMarsupialia
Macropus_agilis	0.892845	MonotremataMarsupialia
Macropus_parryi	0.892845	MonotremataMarsupialia
Macropus_parma	0.892845	MonotremataMarsupialia
Macropus_irma	0.892845	MonotremataMarsupialia
Dendrolagus_ursinus	0.892845	MonotremataMarsupialia
Potorous_longipes	0.892845	MonotremataMarsupialia
Potorous_tridactylus	0.892845	MonotremataMarsupialia
Bettongia_penicillata	0.892845	MonotremataMarsupialia
Bettongia_gaimardi	0.892845	MonotremataMarsupialia
Aepyprymnus_rufescens	0.892845	MonotremataMarsupialia
Pseudocheirus_peregrinus	0.892845	MonotremataMarsupialia
Petauroides_volans	0.946987	MonotremataMarsupialia
Petaurus_australis	0.892845	MonotremataMarsupialia
Petaurus_norfolcensis	0.892845	MonotremataMarsupialia
Petaurus_breviceps	0.892845	MonotremataMarsupialia

## Sheet: logit_TL_ratio
	logit_TL_ratio	group
Zaglossus_bruijnii	-3.11482	MonotremataMarsupialia
Tachyglossus_aculeatus	-2.87639	MonotremataMarsupialia
Ornithorhynchus_anatinus	-2.37627	MonotremataMarsupialia
Solenodon_paradoxus	-3.17805	Eulipotyphla
Solenodon_cubanus	-3.24519	Eulipotyphla
Galemys_pyrenaicus	-3.54715	Eulipotyphla
Scapanus_latimanus	-3.54715	Eulipotyphla
Scalopus_aquaticus	-3.54715	Eulipotyphla
Talpa_europaea	-3.81007	Eulipotyphla
Euroscaptor_mizura	-3.81007	Eulipotyphla
Euroscaptor_micrura	-3.62331	Eulipotyphla
Mogera_tokudae	-3.81007	Eulipotyphla
Mogera_imaizumii	-3.54715	Eulipotyphla
Mogera_wogura	-3.54715	Eulipotyphla
Euroscaptor_subanura	-3.81007	Eulipotyphla
Condylura_cristata	-3.81007	Eulipotyphla
Hylomys_suillus	-3.73426	Eulipotyphla
Echinosorex_gymnura	-3.66356	Eulipotyphla
Erinaceus_europaeus	-3.66356	Eulipotyphla
Paraechinus_micropus	-3.54715	Eulipotyphla
Hemiechinus_auritus	-3.54715	Eulipotyphla
Atelerix_algirus	-3.4095	Eulipotyphla
Scutisorex_somereni	-4.42623	Eulipotyphla
Suncus_madagascariensis	-3.4761	Eulipotyphla
Crocidura_crenata	-3.81007	Eulipotyphla
Crocidura_canariensis	-3.54715	Eulipotyphla
Sorex_araneus	-3.73426	Eulipotyphla
Sorex_minutus	-3.73426	Eulipotyphla
Cryptotis_parva	-3.81007	Eulipotyphla
Blarina_hylophaga	-3.96739	Eulipotyphla
Notiosorex_crawfordi	-3.81007	Eulipotyphla
Smutsia_gigantea	-3.54715	PholidotaCarnivora
Phataginus_tricuspis	-3.73426	PholidotaCarnivora
Manis_pentadactyla	-3.59731	PholidotaCarnivora
Urocyon_cinereoargenteus	-3.96739	PholidotaCarnivora
Vulpes_lagopus	-3.96739	PholidotaCarnivora
Vulpes_zerda	-3.96739	PholidotaCarnivora
Vulpes_vulpes	-3.96739	PholidotaCarnivora
Otocyon_megalotis	-3.96739	PholidotaCarnivora
Nyctereutes_procyonoides	-3.96739	PholidotaCarnivora
Lycaon_pictus	-3.96739	PholidotaCarnivora
Chrysocyon_brachyurus	-3.96739	PholidotaCarnivora
Canis_mesomelas	-3.96739	PholidotaCarnivora
Canis_simensis	-3.96739	PholidotaCarnivora
Canis_latrans	-3.96739	PholidotaCarnivora
Canis_aureus	-3.96739	PholidotaCarnivora
Canis_lupus	-3.96739	PholidotaCarnivora
Cuon_alpinus	-3.96739	PholidotaCarnivora
Canis_adustus	-3.96739	PholidotaCarnivora
Pseudalopex_gymnocercus	-3.96739	PholidotaCarnivora
Speothos_venaticus	-3.96739	PholidotaCarnivora
Cerdocyon_thous	-3.96739	PholidotaCarnivora
Neomonachus_tropicalis	-3.4761	PholidotaCarnivora
Monachus_monachus	-3.4761	PholidotaCarnivora
Mirounga_leonina	-3.4761	PholidotaCarnivora
Mirounga_angustirostris	-3.4761	PholidotaCarnivora
Lobodon_carcinophaga	-3.4761	PholidotaCarnivora
Leptonychotes_weddellii	-3.4761	PholidotaCarnivora
Ommatophoca_rossii	-3.4761	PholidotaCarnivora
Hydrurga_leptonyx	-3.73426	PholidotaCarnivora
Erignathus_barbatus	-3.4761	PholidotaCarnivora
Pagophilus_groenlandicus	-3.4761	PholidotaCarnivora
Phoca_vitulina	-3.4761	PholidotaCarnivora
Pusa_hispida	-3.4761	PholidotaCarnivora
Halichoerus_grypus	-3.4761	PholidotaCarnivora
Cystophora_cristata	-3.4761	PholidotaCarnivora
Odobenus_rosmarus	-3.4761	PholidotaCarnivora
Callorhinus_ursinus	-3.4761	PholidotaCarnivora
Zalophus_californianus	-3.4761	PholidotaCarnivora
Zalophus_japonicus	-3.4761	PholidotaCarnivora
Eumetopias_jubatus	-3.4761	PholidotaCarnivora
Arctocephalus_pusillus	-3.4761	PholidotaCarnivora
Neophoca_cinerea	-3.4761	PholidotaCarnivora
Otaria_bryonia	-3.4761	PholidotaCarnivora
Arctocephalus_tropicalis	-3.4761	PholidotaCarnivora
Arctocephalus_forsteri	-3.4761	PholidotaCarnivora
Arctocephalus_australis	-3.4761	PholidotaCarnivora
Mydaus_javanensis	-3.73426	PholidotaCarnivora
Spilogale_gracilis	-3.89182	PholidotaCarnivora
Mephitis_mephitis	-3.59731	PholidotaCarnivora
Conepatus_humboldtii	-3.4095	PholidotaCarnivora
Conepatus_chinga	-3.4095	PholidotaCarnivora
Potos_flavus	-3.73426	PholidotaCarnivora
Procyon_lotor	-3.73426	PholidotaCarnivora
Procyon_cancrivorus	-3.73426	PholidotaCarnivora
Bassariscus_astutus	-3.96739	PholidotaCarnivora
Nasua_nasua	-3.73426	PholidotaCarnivora
Nasua_narica	-3.4761	PholidotaCarnivora
Bassaricyon_alleni	-3.96739	PholidotaCarnivora
Taxidea_taxus	-3.73426	PholidotaCarnivora
Meles_meles	-3.4761	PholidotaCarnivora
Meles_anakuma	-3.4761	PholidotaCarnivora
Arctonyx_collaris	-3.17805	PholidotaCarnivora
Mellivora_capensis	-3.24519	PholidotaCarnivora
Gulo_gulo	-3.4761	PholidotaCarnivora
Martes_flavigula	-3.73426	PholidotaCarnivora
Martes_foina	-3.73426	PholidotaCarnivora
Martes_zibellina	-3.73426	PholidotaCarnivora
Martes_martes	-3.73426	PholidotaCarnivora
Martes_americana	-3.73426	PholidotaCarnivora
Martes_pennanti	-3.73426	PholidotaCarnivora
Eira_barbara	-3.73426	PholidotaCarnivora
Melogale_orientalis	-3.73426	PholidotaCarnivora
Neovison_vison	-3.73426	PholidotaCarnivora
Mustela_frenata	-3.73426	PholidotaCarnivora
Mustela_felipei	-3.73426	PholidotaCarnivora
Mustela_erminea	-3.73426	PholidotaCarnivora
Mustela_nivalis	-3.73426	PholidotaCarnivora
Mustela_sibirica	-3.73426	PholidotaCarnivora
Mustela_nigripes	-3.73426	PholidotaCarnivora
Mustela_lutreolina	-3.73426	PholidotaCarnivora
Mustela_putorius	-3.73426	PholidotaCarnivora
Ictonyx_libyca	-3.4761	PholidotaCarnivora
Galictis_vittata	-3.4095	PholidotaCarnivora
Lyncodon_patagonicus	-3.17805	PholidotaCarnivora
Galictis_cuja	-3.4761	PholidotaCarnivora
Pteronura_brasiliensis	-3.4761	PholidotaCarnivora
Lontra_longicaudis	-3.4761	PholidotaCarnivora
Lontra_provocax	-3.4761	PholidotaCarnivora
Lontra_canadensis	-3.73426	PholidotaCarnivora
Enhydra_lutris	-3.66356	PholidotaCarnivora
Lutra_maculicollis	-3.73426	PholidotaCarnivora
Lutra_lutra	-3.73426	PholidotaCarnivora
Aonyx_cinerea	-3.73426	PholidotaCarnivora
Lutrogale_perspicillata	-3.73426	PholidotaCarnivora
Aonyx_capensis	-3.73426	PholidotaCarnivora
Ailurus_fulgens	-3.73426	PholidotaCarnivora
Ursus_maritimus	-3.73426	PholidotaCarnivora
Ursus_arctos	-3.24519	PholidotaCarnivora
Melursus_ursinus	-3.4761	PholidotaCarnivora
Ursus_thibetanus	-3.73426	PholidotaCarnivora
Ursus_americanus	-3.73426	PholidotaCarnivora
Helarctos_malayanus	-3.24519	PholidotaCarnivora
Ailuropoda_melanoleuca	-3.62331	PholidotaCarnivora
Nandinia_binotata	-3.96739	PholidotaCarnivora
Hyaena_hyaena	-3.24519	PholidotaCarnivora
Hyaena_brunnea	-3.17805	PholidotaCarnivora
Proteles_cristata	-3.4761	PholidotaCarnivora
Crocuta_crocuta	-3.4761	PholidotaCarnivora
Eupleres_goudotii	-3.96739	PholidotaCarnivora
Salanoia_concolor	-3.96739	PholidotaCarnivora
Galidictis_fasciata	-3.73426	PholidotaCarnivora
Galidia_elegans	-3.96739	PholidotaCarnivora
Cryptoprocta_ferox	-3.96739	PholidotaCarnivora
Herpestes_vitticollis	-3.96739	PholidotaCarnivora
Herpestes_javanicus	-3.96739	PholidotaCarnivora
Herpestes_edwardsii	-3.96739	PholidotaCarnivora
Herpestes_ichneumon	-3.96739	PholidotaCarnivora
Ichneumia_albicauda	-3.96739	PholidotaCarnivora
Cynictis_penicillata	-3.96739	PholidotaCarnivora
Bdeogale_crassicauda	-3.73426	PholidotaCarnivora
Crossarchus_obscurus	-3.73426	PholidotaCarnivora
Helogale_parvula	-3.96739	PholidotaCarnivora
Liberiictis_kuhni	-3.96739	PholidotaCarnivora
Mungos_mungo	-3.73426	PholidotaCarnivora
Suricata_suricatta	-3.73426	PholidotaCarnivora
Genetta_maculata	-3.96739	PholidotaCarnivora
Genetta_tigrina	-3.96739	PholidotaCarnivora
Genetta_genetta	-3.96739	PholidotaCarnivora
Genetta_servalina	-3.96739	PholidotaCarnivora
Viverricula_indica	-3.96739	PholidotaCarnivora
Viverra_tangalunga	-3.96739	PholidotaCarnivora
Viverra_zibetha	-3.96739	PholidotaCarnivora
Civettictis_civetta	-3.73426	PholidotaCarnivora
Macrogalidia_musschenbroekii	-4.04888	PholidotaCarnivora
Cynogale_bennettii	-3.73426	PholidotaCarnivora
Hemigalus_derbyanus	-3.96739	PholidotaCarnivora
Paradoxurus_hermaphroditus	-3.96739	PholidotaCarnivora
Arctictis_binturong	-3.96739	PholidotaCarnivora
Prionodon_pardicolor	-4.04888	PholidotaCarnivora
Prionodon_linsang	-4.04888	PholidotaCarnivora
Neofelis_nebulosa	-3.96739	PholidotaCarnivora
Panthera_tigris	-3.96739	PholidotaCarnivora
Panthera_onca	-3.96739	PholidotaCarnivora
Panthera_uncia	-3.96739	PholidotaCarnivora
Panthera_pardus	-3.96739	PholidotaCarnivora
Panthera_leo	-3.96739	PholidotaCarnivora
Lynx_rufus	-3.96739	PholidotaCarnivora
Lynx_lynx	-3.96739	PholidotaCarnivora
Lynx_canadensis	-3.96739	PholidotaCarnivora
Acinonyx_jubatus	-3.96739	PholidotaCarnivora
Puma_concolor	-3.96739	PholidotaCarnivora
Felis_catus	-3.96739	PholidotaCarnivora
Felis_silvestris	-3.96739	PholidotaCarnivora
Leopardus_pardalis	-3.96739	PholidotaCarnivora
Leopardus_wiedii	-3.96739	PholidotaCarnivora
Leopardus_tigrinus	-3.96739	PholidotaCarnivora
Prionailurus_bengalensis	-3.96739	PholidotaCarnivora
Leptailurus_serval	-3.96739	PholidotaCarnivora
Caracal_caracal	-3.96739	PholidotaCarnivora
Equus_africanus	-3.28757	Perissodactyla
Equus_grevyi	-3.4761	Perissodactyla
Equus_quagga	-3.4761	Perissodactyla
Equus_zebra	-3.4761	Perissodactyla
Equus_hemionus	-3.4761	Perissodactyla
Equus_caballus	-3.23143	Perissodactyla
Equus_ferus	-3.4761	Perissodactyla
Tapirus_indicus	-3.28757	Perissodactyla
Tapirus_terrestris	-3.28757	Perissodactyla
Tapirus_bairdii	-3.28757	Perissodactyla
Rhinoceros_unicornis	-2.69392	Perissodactyla
Rhinoceros_sondaicus	-2.69392	Perissodactyla
Dicerorhinus_sumatrensis	-2.69392	Perissodactyla
Diceros_bicornis	-2.63906	Perissodactyla
Ceratotherium_simum	-2.69392	Perissodactyla
Vicugna_pacos	-4.04888	Cetartiodactyla
Vicugna_vicugna	-4.04888	Cetartiodactyla
Lama_glama	-4.04888	Cetartiodactyla
Camelus_dromedarius	-3.98053	Cetartiodactyla
Camelus_ferus	-4.04888	Cetartiodactyla
Tayassu_pecari	-3.73426	Cetartiodactyla
Pecari_tajacu	-3.54715	Cetartiodactyla
Sus_scrofa	-3.81007	Cetartiodactyla
Sus_barbatus	-3.39348	Cetartiodactyla
Potamochoerus_porcus	-3.54715	Cetartiodactyla
Phacochoerus_africanus	-3.81007	Cetartiodactyla
Phacochoerus_aethiopicus	-3.62331	Cetartiodactyla
Hylochoerus_meinertzhageni	-3.54715	Cetartiodactyla
Babyrousa_babyrussa	-3.81007	Cetartiodactyla
Hippopotamus_amphibius	-3.24519	Cetartiodactyla
Choeropsis_liberiensis	-3.24519	Cetartiodactyla
Indopacetus_pacificus	-5.24175	Cetartiodactyla
Kogia_sima	-4.32972	Cetartiodactyla
Kogia_breviceps	-4.30406	Cetartiodactyla
Physeter_macrocephalus	-4.27287	Cetartiodactyla
Platanista_gangetica	-4.36945	Cetartiodactyla
Pontoporia_blainvillei	-4.07754	Cetartiodactyla
Inia_geoffrensis	-3.09453	Cetartiodactyla
Inia_araguaiaensis	-3.26853	Cetartiodactyla
Lipotes_vexillifer	-4.23411	Cetartiodactyla
Delphinapterus_leucas	-4.3922	Cetartiodactyla
Mesoplodon_bowdoini	-4.59512	Cetartiodactyla
Monodon_monoceros	-4.3922	Cetartiodactyla
Neophocaena_phocaenoides	-4.42623	Cetartiodactyla
Phocoenoides_dalli	-4.98401	Cetartiodactyla
Phocoena_phocoena	-4.66995	Cetartiodactyla
Phocoena_spinipinnis	-4.66479	Cetartiodactyla
Phocoena_dioptrica	-4.59512	Cetartiodactyla
Lagenorhynchus_acutus	-4.83363	Cetartiodactyla
Lagenorhynchus_albirostris	-5.02607	Cetartiodactyla
Orcinus_orca	-4.30406	Cetartiodactyla
Orcaella_brevirostris	-4.66995	Cetartiodactyla
Grampus_griseus	-4.86576	Cetartiodactyla
Pseudorca_crassidens	-4.59512	Cetartiodactyla
Peponocephala_electra	-4.66479	Cetartiodactyla
Globicephala_melas	-4.83844	Cetartiodactyla
Globicephala_macrorhynchus	-4.68297	Cetartiodactyla
Feresa_attenuata	-4.88532	Cetartiodactyla
Steno_bredanensis	-4.82028	Cetartiodactyla
Sotalia_guianensis	-4.59512	Cetartiodactyla
Sotalia_fluviatilis	-4.59512	Cetartiodactyla
Tursiops_truncatus	-4.66995	Cetartiodactyla
Stenella_attenuata	-4.93447	Cetartiodactyla
Lagenodelphis_hosei	-5.0955	Cetartiodactyla
Stenella_longirostris	-4.83363	Cetartiodactyla
Sousa_chinensis	-4.30406	Cetartiodactyla
Tursiops_aduncus	-4.66995	Cetartiodactyla
Stenella_frontalis	-4.72991	Cetartiodactyla
Stenella_coeruleoalba	-4.83363	Cetartiodactyla
Stenella_clymene	-4.72147	Cetartiodactyla
Delphinus_delphis	-5.00395	Cetartiodactyla
Delphinus_capensis	-4.95482	Cetartiodactyla
Lagenorhynchus_obscurus	-5.12534	Cetartiodactyla
Lagenorhynchus_obliquidens	-5.05077	Cetartiodactyla
Lagenorhynchus_cruciger	-5.12534	Cetartiodactyla
Lagenorhynchus_australis	-4.66995	Cetartiodactyla
Cephalorhynchus_hectori	-4.94639	Cetartiodactyla
Cephalorhynchus_heavisidii	-4.97779	Cetartiodactyla
Cephalorhynchus_eutropia	-4.80465	Cetartiodactyla
Cephalorhynchus_commersonii	-4.73957	Cetartiodactyla
Berardius_bairdii	-4.76373	Cetartiodactyla
Berardius_arnuxii	-4.77912	Cetartiodactyla
Mesoplodon_bidens	-4.59512	Cetartiodactyla
Ziphius_cavirostris	-4.59512	Cetartiodactyla
Mesoplodon_stejnegeri	-4.79763	Cetartiodactyla
Hyperoodon_planifrons	-4.70149	Cetartiodactyla
Hyperoodon_ampullatus	-4.70149	Cetartiodactyla
Mesoplodon_hectori	-4.4988	Cetartiodactyla
Mesoplodon_carlhubbsi	-4.69135	Cetartiodactyla
Mesoplodon_layardii	-4.59512	Cetartiodactyla
Mesoplodon_mirus	-4.59512	Cetartiodactyla
Mesoplodon_europaeus	-4.59512	Cetartiodactyla
Mesoplodon_densirostris	-4.59512	Cetartiodactyla
Mesoplodon_grayi	-4.69135	Cetartiodactyla
Tasmacetus_shepherdi	-4.59512	Cetartiodactyla
Eubalaena_glacialis	-4.43928	Cetartiodactyla
Eubalaena_japonica	-4.3512	Cetartiodactyla
Balaenoptera_physalus	-4.52541	Cetartiodactyla
Balaenoptera_musculus	-4.72991	Cetartiodactyla
Balaenoptera_omurai	-4.51424	Cetartiodactyla
Balaenoptera_borealis	-4.66995	Cetartiodactyla
Balaenoptera_edeni	-4.59512	Cetartiodactyla
Mesoplodon_perrini	-4.69135	Cetartiodactyla
Balaenoptera_bonaerensis	-4.68297	Cetartiodactyla
Mesoplodon_peruvianus	-4.59512	Cetartiodactyla
Lissodelphis_peronii	-5.42746	Cetartiodactyla
Lissodelphis_borealis	-5.38907	Cetartiodactyla
Balaena_mysticetus	-4.41078	Cetartiodactyla
Caperea_marginata	-2.81223	Cetartiodactyla
Balaenoptera_acutorostrata	-4.68297	Cetartiodactyla
Mesoplodon_ginkgodens	-4.69135	Cetartiodactyla
Megaptera_novaeangliae	-4.3512	Cetartiodactyla
Eschrichtius_robustus	-4.43928	Cetartiodactyla
Moschiola_meminna	-3.81007	Cetartiodactyla
Moschiola_indica	-3.81007	Cetartiodactyla
Tragulus_javanicus	-3.81007	Cetartiodactyla
Tragulus_kanchil	-3.81007	Cetartiodactyla
Tragulus_napu	-3.81007	Cetartiodactyla
Okapia_johnstoni	-3.54715	Cetartiodactyla
Giraffa_camelopardalis	-3.54715	Cetartiodactyla
Antilocapra_americana	-3.81007	Cetartiodactyla
Muntiacus_muntjak	-3.81007	Cetartiodactyla
Dama_dama	-3.81007	Cetartiodactyla
Elaphurus_davidianus	-3.81007	Cetartiodactyla
Rusa_unicolor	-3.81007	Cetartiodactyla
Cervus_elaphus	-3.81007	Cetartiodactyla
Axis_calamianensis	-3.81007	Cetartiodactyla
Axis_axis	-3.81007	Cetartiodactyla
Rangifer_tarandus	-3.54715	Cetartiodactyla
Odocoileus_virginianus	-3.81007	Cetartiodactyla
Odocoileus_hemionus	-3.81007	Cetartiodactyla
Mazama_gouazoubira	-3.81007	Cetartiodactyla
Blastocerus_dichotomus	-3.89182	Cetartiodactyla
Pudu_puda	-3.81007	Cetartiodactyla
Hydropotes_inermis	-3.89182	Cetartiodactyla
Capreolus_capreolus	-3.81007	Cetartiodactyla
Alces_alces	-3.81007	Cetartiodactyla
Moschus_moschiferus	-3.54715	Cetartiodactyla
Moschus_berezovskii	-3.81007	Cetartiodactyla
Boselaphus_tragocamelus	-3.81007	Cetartiodactyla
Tetracerus_quadricornis	-3.81007	Cetartiodactyla
Tragelaphus_imberbis	-3.81007	Cetartiodactyla
Tragelaphus_angasii	-3.81007	Cetartiodactyla
Tragelaphus_scriptus	-3.81007	Cetartiodactyla
Tragelaphus_eurycerus	-3.81007	Cetartiodactyla
Tragelaphus_spekii	-3.81007	Cetartiodactyla
Tragelaphus_buxtoni	-3.81007	Cetartiodactyla
Tragelaphus_strepsiceros	-3.81007	Cetartiodactyla
Syncerus_caffer	-3.81007	Cetartiodactyla
Bubalus_mindorensis	-3.81007	Cetartiodactyla
Bubalus_depressicornis	-3.96739	Cetartiodactyla
Bubalus_arnee	-3.81007	Cetartiodactyla
Bos_gaurus	-3.81007	Cetartiodactyla
Bos_taurus	-3.81007	Cetartiodactyla
Bos_indicus	-3.81007	Cetartiodactyla
Bison_bonasus	-3.54715	Cetartiodactyla
Bos_mutus	-3.54715	Cetartiodactyla
Bos_grunniens	-3.54715	Cetartiodactyla
Bison_bison	-3.54715	Cetartiodactyla
Nesotragus_moschatus	-3.81007	Cetartiodactyla
Aepyceros_melampus	-3.81007	Cetartiodactyla
Pelea_capreolus	-3.81007	Cetartiodactyla
Redunca_fulvorufula	-3.81007	Cetartiodactyla
Redunca_redunca	-3.81007	Cetartiodactyla
Redunca_arundinum	-3.81007	Cetartiodactyla
Kobus_megaceros	-3.81007	Cetartiodactyla
Kobus_leche	-3.81007	Cetartiodactyla
Kobus_vardonii	-3.81007	Cetartiodactyla
Kobus_kob	-3.81007	Cetartiodactyla
Kobus_ellipsiprymnus	-3.81007	Cetartiodactyla
Ourebia_ourebi	-3.81007	Cetartiodactyla
Raphicerus_melanotis	-3.81007	Cetartiodactyla
Raphicerus_sharpei	-3.81007	Cetartiodactyla
Raphicerus_campestris	-3.81007	Cetartiodactyla
Madoqua_kirkii	-3.81007	Cetartiodactyla
Madoqua_guentheri	-3.81007	Cetartiodactyla
Saiga_tatarica	-4.04888	Cetartiodactyla
Nanger_granti	-3.81007	Cetartiodactyla
Eudorcas_rufifrons	-3.81007	Cetartiodactyla
Gazella_dorcas	-3.81007	Cetartiodactyla
Gazella_gazella	-3.81007	Cetartiodactyla
Gazella_spekei	-3.81007	Cetartiodactyla
Antilope_cervicapra	-3.81007	Cetartiodactyla
Litocranius_walleri	-3.81007	Cetartiodactyla
Antidorcas_marsupialis	-3.81007	Cetartiodactyla
Neotragus_pygmaeus	-3.82137	Cetartiodactyla
Oreotragus_oreotragus	-3.81007	Cetartiodactyla
Philantomba_monticola	-3.54715	Cetartiodactyla
Sylvicapra_grimmia	-3.54715	Cetartiodactyla
Cephalophus_silvicultor	-3.54715	Cetartiodactyla
Cephalophus_dorsalis	-3.54715	Cetartiodactyla
Cephalophus_leucogaster	-3.54715	Cetartiodactyla
Cephalophus_nigrifrons	-3.54715	Cetartiodactyla
Cephalophus_natalensis	-3.54715	Cetartiodactyla
Cephalophus_weynsi	-3.54715	Cetartiodactyla
Ovibos_moschatus	-3.81007	Cetartiodactyla
Capricornis_crispus	-3.81007	Cetartiodactyla
Ovis_canadensis	-3.81007	Cetartiodactyla
Ovis_orientalis	-3.81007	Cetartiodactyla
Ovis_aries	-3.96739	Cetartiodactyla
Ovis_ammon	-3.81007	Cetartiodactyla
Capra_ibex	-3.81007	Cetartiodactyla
Capra_hircus	-3.81007	Cetartiodactyla
Pseudois_nayaur	-3.81007	Cetartiodactyla
Myotragus_balearicus	-3.89182	Cetartiodactyla
Oreamnos_americanus	-3.81007	Cetartiodactyla
Rupicapra_rupicapra	-3.81007	Cetartiodactyla
Ammotragus_lervia	-3.81007	Cetartiodactyla
Connochaetes_taurinus	-3.81007	Cetartiodactyla
Connochaetes_gnou	-3.73426	Cetartiodactyla
Damaliscus_pygargus	-3.81007	Cetartiodactyla
Damaliscus_lunatus	-3.81007	Cetartiodactyla
Beatragus_hunteri	-3.81007	Cetartiodactyla
Alcelaphus_buselaphus	-3.81007	Cetartiodactyla
Hippotragus_niger	-3.81007	Cetartiodactyla
Hippotragus_equinus	-3.73426	Cetartiodactyla
Oryx_dammah	-3.81007	Cetartiodactyla
Oryx_leucoryx	-3.81007	Cetartiodactyla
Oryx_gazella	-3.81007	Cetartiodactyla
Oryx_beisa	-3.81007	Cetartiodactyla
Rhinopoma_hardwickii	-3.4761	Chiroptera
Rhinopoma_microphyllum	-3.89182	Chiroptera
Lavia_frons	-3.4761	Chiroptera
Megaderma_spasma	-3.39348	Chiroptera
Rhinolophus_hipposideros	-3.89182	Chiroptera
Asellia_tridens	-4.13735	Chiroptera
Hipposideros_caffer	-3.89182	Chiroptera
Hipposideros_diadema	-4.13735	Chiroptera
Cynopterus_titthaecheilus	-3.54715	Chiroptera
Cynopterus_brachyotis	-3.31678	Chiroptera
Epomops_franqueti	-3.62331	Chiroptera
Hypsignathus_monstrosus	-2.94444	Chiroptera
Rousettus_aegyptiacus	-3.62331	Chiroptera
Eidolon_helvum	-3.09453	Chiroptera
Pteropus_giganteus	-3.62331	Chiroptera
Pteropus_rufus	-3.70541	Chiroptera
Pteropus_vampyrus	-3.62331	Chiroptera
Macroglossus_minimus	-3.39348	Chiroptera
Myzopoda_aurita	-3.62331	Chiroptera
Mystacina_tuberculata	-3.62331	Chiroptera
Thyroptera_discifera	-3.70541	Chiroptera
Noctilio_leporinus	-3.98053	Chiroptera
Pteronotus_parnellii	-3.62331	Chiroptera
Mormoops_megalophylla	-3.81007	Chiroptera
Micronycteris_microtis	-3.62331	Chiroptera
Anoura_caudifer	-3.39348	Chiroptera
Glossophaga_soricina	-3.70541	Chiroptera
Glossophaga_morenoi	-3.70541	Chiroptera
Phylloderma_stenops	-3.62331	Chiroptera
Phyllostomus_discolor	-3.89182	Chiroptera
Lonchorhina_inusitata	-3.89182	Chiroptera
Chrotopterus_auritus	-3.89182	Chiroptera
Vampyrum_spectrum	-3.89182	Chiroptera
Lonchophylla_inexpectata	-3.4761	Chiroptera
Carollia_perspicillata	-3.70541	Chiroptera
Artibeus_jamaicensis	-3.62331	Chiroptera
Artibeus_planirostris	-3.4761	Chiroptera
Pygoderma_bilabiatum	-3.70541	Chiroptera
Vampyressa_pusilla	-3.39348	Chiroptera
Sturnira_erythromos	-3.4761	Chiroptera
Sturnira_aratathomasi	-3.70541	Chiroptera
Rhinophylla_pumilio	-3.56568	Chiroptera
Lonchorhina_orinocensis	-3.89182	Chiroptera
Lonchorhina_fernandezi	-3.89182	Chiroptera
Lonchorhina_marinkellei	-3.89182	Chiroptera
Lonchorhina_aurita	-3.89182	Chiroptera
Diphylla_ecaudata	-3.70541	Chiroptera
Desmodus_rotundus	-3.70541	Chiroptera
Diaemus_youngi	-3.98053	Chiroptera
Macrotus_waterhousii	-3.89182	Chiroptera
Macrotus_californicus	-3.89182	Chiroptera
Nyctinomops_macrotis	-3.81007	Chiroptera
Molossus_molossus	-3.98053	Chiroptera
Promops_nasutus	-3.81007	Chiroptera
Molossops_temminckii	-3.81007	Chiroptera
Cynomops_planirostris	-3.62331	Chiroptera
Eumops_perotis	-3.81007	Chiroptera
Tadarida_brasiliensis	-3.81007	Chiroptera
Molossus_currentium	-3.98053	Chiroptera
Myotis_daubentonii	-3.79447	Chiroptera
Myotis_keaysi	-3.79447	Chiroptera
Myotis_velifer	-3.79447	Chiroptera
Myotis_chiloensis	-3.79447	Chiroptera
Myotis_lucifugus	-3.56568	Chiroptera
Myotis_evotis	-3.79447	Chiroptera
Eptesicus_nilssonii	-3.79447	Chiroptera
Eptesicus_serotinus	-3.79447	Chiroptera
Histiotus_montanus	-3.79447	Chiroptera
Histiotus_magellanicus	-3.4761	Chiroptera
Eptesicus_diminutus	-3.79447	Chiroptera
Lasionycteris_noctivagans	-3.79447	Chiroptera
Pipistrellus_pipistrellus	-3.4761	Chiroptera
Nyctalus_noctula	-3.79447	Chiroptera
Vespertilio_murinus	-4.04888	Chiroptera
Chalinolobus_tuberculatus	-3.79447	Chiroptera
Neoromicia_nana	-3.79447	Chiroptera
Lasiurus_cinereus	-3.79447	Chiroptera
Lasiurus_ega	-3.79447	Chiroptera
Antrozous_pallidus	-3.79447	Chiroptera
Otonycteris_hemprichii	-3.98053	Chiroptera
Plecotus_auritus	-3.79447	Chiroptera
Euderma_maculatum	-3.79447	Chiroptera
Barbastella_barbastellus	-3.79447	Chiroptera
Miniopterus_schreibersii	-3.70541	Chiroptera
Nycteris_javanica	-3.70541	Chiroptera
Nycteris_thebaica	-3.56568	Chiroptera
Saccopteryx_bilineata	-3.89182	Chiroptera
Peropteryx_leucoptera	-3.81007	Chiroptera
Balantiopteryx_plicata	-4.04888	Chiroptera
Galeopterus_variegatus	-3.81007	ScandentiaPrimates
Cynocephalus_volans	-3.81007	ScandentiaPrimates
Nycticebus_coucang	-3.75537	ScandentiaPrimates
Loris_tardigradus	-3.89182	ScandentiaPrimates
Otolemur_garnettii	-3.73426	ScandentiaPrimates
Otolemur_crassicaudatus	-3.96739	ScandentiaPrimates
Galago_senegalensis	-3.81007	ScandentiaPrimates
Euoticus_elegantulus	-3.81007	ScandentiaPrimates
Perodicticus_potto	-3.59731	ScandentiaPrimates
Arctocebus_calabarensis	-3.89182	ScandentiaPrimates
Daubentonia_madagascariensis	-3.81007	ScandentiaPrimates
Indri_indri	-4.30406	ScandentiaPrimates
Propithecus_diadema	-4.18459	ScandentiaPrimates
Propithecus_verreauxi	-4.18459	ScandentiaPrimates
Propithecus_coquereli	-4.18459	ScandentiaPrimates
Avahi_laniger	-4.30406	ScandentiaPrimates
Varecia_variegata	-4.04888	ScandentiaPrimates
Lemur_catta	-4.04888	ScandentiaPrimates
Hapalemur_griseus	-4.04888	ScandentiaPrimates
Eulemur_macaco	-4.04888	ScandentiaPrimates
Eulemur_rubriventer	-4.04888	ScandentiaPrimates
Eulemur_mongoz	-4.04888	ScandentiaPrimates
Eulemur_collaris	-4.04888	ScandentiaPrimates
Eulemur_fulvus	-4.04888	ScandentiaPrimates
Eulemur_sanfordi	-4.04888	ScandentiaPrimates
Eulemur_albifrons	-4.04888	ScandentiaPrimates
Lepilemur_mustelinus	-4.30406	ScandentiaPrimates
Cheirogaleus_medius	-3.73426	ScandentiaPrimates
Microcebus_murinus	-3.96739	ScandentiaPrimates
Microcebus_rufus	-3.96739	ScandentiaPrimates
Tarsius_syrichta	-3.81007	ScandentiaPrimates
Pithecia_irrorata	-3.81007	ScandentiaPrimates
Pithecia_monachus	-3.81007	ScandentiaPrimates
Pithecia_pithecia	-3.81007	ScandentiaPrimates
Cacajao_melanocephalus	-3.81007	ScandentiaPrimates
Callicebus_moloch	-3.81007	ScandentiaPrimates
Leontocebus_nigricollis	-4.04888	ScandentiaPrimates
Saguinus_oedipus	-4.04888	ScandentiaPrimates
Leontopithecus_rosalia	-4.04888	ScandentiaPrimates
Mico_humeralifer	-4.04888	ScandentiaPrimates
Callithrix_jacchus	-3.81007	ScandentiaPrimates
Cebuella_pygmaea	-3.81007	ScandentiaPrimates
Saimiri_sciureus	-3.96739	ScandentiaPrimates
Cebus_olivaceus	-3.54715	ScandentiaPrimates
Cebus_albifrons	-3.73426	ScandentiaPrimates
Cebus_capucinus	-3.81007	ScandentiaPrimates
Aotus_azarae	-4.0279	ScandentiaPrimates
Aotus_nancymaae	-4.0279	ScandentiaPrimates
Alouatta_seniculus	-3.54715	ScandentiaPrimates
Alouatta_caraya	-3.54715	ScandentiaPrimates
Alouatta_palliata	-3.54715	ScandentiaPrimates
Alouatta_pigra	-3.54715	ScandentiaPrimates
Lagothrix_lagotricha	-3.31678	ScandentiaPrimates
Brachyteles_hypoxanthus	-3.62331	ScandentiaPrimates
Brachyteles_arachnoides	-3.31678	ScandentiaPrimates
Ateles_geoffroyi	-3.31678	ScandentiaPrimates
Ateles_fusciceps	-3.31678	ScandentiaPrimates
Ateles_paniscus	-3.39348	ScandentiaPrimates
Ateles_chamek	-3.31678	ScandentiaPrimates
Ateles_belzebuth	-3.31678	ScandentiaPrimates
Symphalangus_syndactylus	-3.62331	ScandentiaPrimates
Hylobates_pileatus	-3.70541	ScandentiaPrimates
Hylobates_lar	-3.62331	ScandentiaPrimates
Hylobates_muelleri	-3.62331	ScandentiaPrimates
Hylobates_moloch	-3.62331	ScandentiaPrimates
Hylobates_klossii	-3.62331	ScandentiaPrimates
Hylobates_agilis	-3.62331	ScandentiaPrimates
Nomascus_concolor	-3.62331	ScandentiaPrimates
Nomascus_gabriellae	-3.54715	ScandentiaPrimates
Nomascus_leucogenys	-3.54715	ScandentiaPrimates
Hoolock_hoolock	-3.62331	ScandentiaPrimates
Pongo_pygmaeus	-3.4761	ScandentiaPrimates
Pongo_abelii	-3.4761	ScandentiaPrimates
Pan_troglodytes	-3.39348	ScandentiaPrimates
Pan_paniscus	-3.39348	ScandentiaPrimates
Homo_sapiens	-3.70541	ScandentiaPrimates
Gorilla_gorilla	-3.39348	ScandentiaPrimates
Gorilla_beringei	-3.09453	ScandentiaPrimates
Semnopithecus_schistaceus	-4.04888	ScandentiaPrimates
Trachypithecus_cristatus	-4.04888	ScandentiaPrimates
Trachypithecus_phayrei	-4.04888	ScandentiaPrimates
Semnopithecus_entellus	-4.04888	ScandentiaPrimates
Presbytis_rubicunda	-4.04888	ScandentiaPrimates
Presbytis_melalophos	-4.04888	ScandentiaPrimates
Rhinopithecus_bieti	-4.04888	ScandentiaPrimates
Rhinopithecus_roxellana	-4.04888	ScandentiaPrimates
Nasalis_larvatus	-4.04888	ScandentiaPrimates
Colobus_guereza	-4.04888	ScandentiaPrimates
Colobus_vellerosus	-4.04888	ScandentiaPrimates
Macaca_leonina	-4.04888	ScandentiaPrimates
Macaca_sinica	-4.04888	ScandentiaPrimates
Macaca_silenus	-4.04888	ScandentiaPrimates
Macaca_nemestrina	-4.04888	ScandentiaPrimates
Macaca_maura	-4.04888	ScandentiaPrimates
Macaca_radiata	-4.04888	ScandentiaPrimates
Macaca_fascicularis	-4.04888	ScandentiaPrimates
Macaca_arctoides	-4.04888	ScandentiaPrimates
Macaca_nigra	-4.04888	ScandentiaPrimates
Macaca_fuscata	-4.04888	ScandentiaPrimates
Macaca_mulatta	-4.04888	ScandentiaPrimates
Macaca_sylvanus	-4.04888	ScandentiaPrimates
Theropithecus_gelada	-3.81007	ScandentiaPrimates
Papio_cynocephalus	-3.81007	ScandentiaPrimates
Papio_papio	-3.81007	ScandentiaPrimates
Papio_hamadryas	-3.81007	ScandentiaPrimates
Papio_anubis	-3.81007	ScandentiaPrimates
Lophocebus_aterrimus	-3.81007	ScandentiaPrimates
Lophocebus_albigena	-3.81007	ScandentiaPrimates
Cercocebus_atys	-4.04888	ScandentiaPrimates
Mandrillus_sphinx	-4.04888	ScandentiaPrimates
Mandrillus_leucophaeus	-4.04888	ScandentiaPrimates
Cercopithecus_mitis	-4.04888	ScandentiaPrimates
Cercopithecus_ascanius	-4.04888	ScandentiaPrimates
Erythrocebus_patas	-4.04888	ScandentiaPrimates
Chlorocebus_pygerythrus	-4.04888	ScandentiaPrimates
Chlorocebus_aethiops	-4.04888	ScandentiaPrimates
Chlorocebus_cynosuros	-4.04888	ScandentiaPrimates
Chlorocebus_sabaeus	-4.04888	ScandentiaPrimates
Miopithecus_talapoin	-3.81007	ScandentiaPrimates
Ptilocercus_lowii	-3.54715	ScandentiaPrimates
Tupaia_glis	-3.81007	ScandentiaPrimates
Tupaia_nicobarica	-3.81007	ScandentiaPrimates
Urogale_everetti	-3.81007	ScandentiaPrimates
Tupaia_tana	-3.81007	ScandentiaPrimates
Dendrogale_melanura	-3.81007	ScandentiaPrimates
Anathana_ellioti	-3.81007	ScandentiaPrimates
Sylvilagus_audubonii	-4.04888	Glires
Oryctolagus_cuniculus	-4.04888	Glires
Pentalagus_furnessi	-4.04888	Glires
Lepus_californicus	-4.04888	Glires
Lepus_alleni	-4.04888	Glires
Lepus_townsendii	-4.04888	Glires
Lepus_timidus	-4.04888	Glires
Lepus_europaeus	-4.04888	Glires
Lepus_americanus	-4.04888	Glires
Nesolagus_timminsi	-4.04888	Glires
Nesolagus_netscheri	-4.04888	Glires
Ochotona_hyperborea	-3.05505	Glires
Ochotona_princeps	-3.3468	Glires
Muscardinus_avellanarius	-3.81007	Glires
Aplodontia_rufa	-3.81007	Glires
Ratufa_indica	-3.81007	Glires
Callosciurus_erythraeus	-4.04888	Glires
Tamias_striatus	-4.04888	Glires
Tamias_minimus	-4.04888	Glires
Spermophilus_dauricus	-4.04888	Glires
Ictidomys_tridecemlineatus	-3.89182	Glires
Cynomys_ludovicianus	-4.04888	Glires
Marmota_monax	-4.04888	Glires
Marmota_caligata	-4.04888	Glires
Marmota_marmota	-4.04888	Glires
Marmota_sibirica	-4.04888	Glires
Sciurus_anomalus	-4.04888	Glires
Sciurus_niger	-4.04888	Glires
Sciurus_carolinensis	-4.04888	Glires
Sciurus_griseus	-4.04888	Glires
Microsciurus_mimulus	-4.04888	Glires
Microsciurus_alfari	-4.04888	Glires
Microsciurus_flaviventer	-4.04888	Glires
Sciurus_vulgaris	-4.04888	Glires
Tamiasciurus_hudsonicus	-4.04888	Glires
Glaucomys_volans	-4.04888	Glires
Petaurista_leucogenys	-4.04888	Glires
Petaurista_philippensis	-4.04888	Glires
Petaurista_alborufus	-4.04888	Glires
Petaurista_grandis	-4.04888	Glires
Laonastes_aenigmamus	-4.79763	Glires
Atherurus_macrourus	-3.24519	Glires
Hystrix_javanica	-3.54715	Glires
Hystrix_cristata	-3.54715	Glires
Thryonomys_swinderianus	-3.62331	Glires
Heterocephalus_glaber	-4.27287	Glires
Heliophobius_argenteocinereus	-3.89182	Glires
Cryptomys_hottentotus	-3.81007	Glires
Georychus_capensis	-4.04888	Glires
Bathyergus_suillus	-3.96739	Glires
Cuniculus_paca	-3.81007	Glires
Myoprocta_acouchy	-3.81007	Glires
Dasyprocta_leporina	-4.04888	Glires
Dasyprocta_azarae	-3.96739	Glires
Hydrochoerus_hydrochaeris	-3.81007	Glires
Dolichotis_patagonum	-4.04888	Glires
Cavia_porcellus	-3.81007	Glires
Cavia_aperea	-3.81007	Glires
Erethizon_dorsatum	-3.73426	Glires
Coendou_prehensilis	-3.66356	Glires
Lagostomus_maximus	-4.04888	Glires
Chinchilla_lanigera	-3.81007	Glires
Chinchilla_chinchilla	-3.81007	Glires
Phyllomys_sulinus	-3.73426	Glires
Myocastor_coypus	-3.81007	Glires
Capromys_pilorides	-3.75537	Glires
Ctenomys_boliviensis	-4.04888	Glires
Ctenomys_talarum	-4.04888	Glires
Octodon_degus	-4.04888	Glires
Spalacopus_cyanus	-3.96739	Glires
Dipus_sagitta	-4.04888	Glires
Jaculus_orientalis	-4.04888	Glires
Jaculus_jaculus	-4.04888	Glires
Stylodipus_telum	-4.04888	Glires
Allactaga_euphratica	-4.04888	Glires
Allactaga_major	-3.81007	Glires
Zapus_princeps	-3.81007	Glires
Sicista_concolor	-3.81007	Glires
Spalax_leucodon	-3.81007	Glires
Rhizomys_pruinosus	-3.4761	Glires
Dicrostonyx_groenlandicus	-3.81007	Glires
Ondatra_zibethicus	-3.81007	Glires
Lemmus_sibiricus	-3.81007	Glires
Synaptomys_cooperi	-3.81007	Glires
Ellobius_talpinus	-3.81007	Glires
Microtus_arvalis	-3.81007	Glires
Microtus_pennsylvanicus	-3.81007	Glires
Microtus_ochrogaster	-3.81007	Glires
Microtus_chrotorrhinus	-3.81007	Glires
Microtus_oeconomus	-3.81007	Glires
Myodes_gapperi	-3.81007	Glires
Mesocricetus_auratus	-3.81007	Glires
Tscherskia_triton	-3.81007	Glires
Cricetus_cricetus	-3.81007	Glires
Cricetulus_migratorius	-3.81007	Glires
Cricetulus_longicaudatus	-3.81007	Glires
Cricetulus_barabensis	-3.81007	Glires
Phodopus_sungorus	-3.81007	Glires
Neotoma_fuscipes	-3.81007	Glires
Neotoma_lepida	-3.81007	Glires
Neotoma_floridana	-3.81007	Glires
Neotoma_albigula	-3.81007	Glires
Neotoma_mexicana	-3.81007	Glires
Neotoma_cinerea	-3.81007	Glires
Hodomys_alleni	-3.81007	Glires
Nelsonia_neotomodon	-3.81007	Glires
Xenomys_nelsoni	-3.73426	Glires
Ochrotomys_nuttalli	-3.81007	Glires
Reithrodontomys_creper	-3.81007	Glires
Reithrodontomys_mexicanus	-3.81007	Glires
Reithrodontomys_fulvescens	-3.81007	Glires
Reithrodontomys_sumichrasti	-3.81007	Glires
Reithrodontomys_megalotis	-3.81007	Glires
Reithrodontomys_humulis	-3.81007	Glires
Reithrodontomys_montanus	-3.81007	Glires
Isthmomys_pirrensis	-3.81007	Glires
Isthmomys_flavidus	-3.81007	Glires
Onychomys_torridus	-3.81007	Glires
Onychomys_leucogaster	-3.81007	Glires
Peromyscus_maniculatus	-3.81007	Glires
Peromyscus_leucopus	-3.81007	Glires
Megadontomys_thomasi	-3.81007	Glires
Peromyscus_yucatanicus	-3.81007	Glires
Peromyscus_guatemalensis	-3.81007	Glires
Peromyscus_mexicanus	-3.81007	Glires
Peromyscus_megalops	-3.81007	Glires
Peromyscus_melanophrys	-3.81007	Glires
Habromys_lepturus	-3.96739	Glires
Habromys_lophurus	-3.96739	Glires
Peromyscus_crinitus	-3.81007	Glires
Peromyscus_ochraventer	-3.81007	Glires
Peromyscus_truei	-3.81007	Glires
Peromyscus_difficilis	-3.81007	Glires
Peromyscus_attwateri	-3.81007	Glires
Peromyscus_furvus	-3.81007	Glires
Peromyscus_spicilegus	-3.81007	Glires
Peromyscus_boylii	-3.81007	Glires
Podomys_floridanus	-3.81007	Glires
Neotomodon_alstoni	-3.81007	Glires
Peromyscus_californicus	-3.81007	Glires
Peromyscus_eremicus	-3.81007	Glires
Osgoodomys_banderanus	-3.81007	Glires
Scotinomys_xerampelinus	-3.81007	Glires
Scotinomys_teguina	-3.81007	Glires
Baiomys_taylori	-3.81007	Glires
Baiomys_musculus	-3.81007	Glires
Tylomys_panamensis	-3.73426	Glires
Tylomys_mirae	-3.73426	Glires
Tylomys_watsoni	-3.73426	Glires
Tylomys_fulviventer	-3.73426	Glires
Tylomys_nudicaudus	-3.73426	Glires
Ototylomys_phyllotis	-3.66356	Glires
Nyctomys_sumichrasti	-3.81007	Glires
Chibchanomys_trichotis	-3.54715	Glires
Reithrodon_auritus	-4.04888	Glires
Rheomys_underwoodi	-3.81007	Glires
Rheomys_thomasi	-3.81007	Glires
Rheomys_mexicanus	-3.81007	Glires
Rheomys_raptor	-3.81007	Glires
Ichthyomys_pittieri	-3.81007	Glires
Ichthyomys_hydrobates	-3.81007	Glires
Ichthyomys_tweedii	-3.81007	Glires
Neusticomys_venezuelae	-3.54715	Glires
Neusticomys_ferreirai	-3.81007	Glires
Neusticomys_monticolus	-3.81007	Glires
Anotomys_leander	-3.73426	Glires
Chinchillula_sahamae	-3.81007	Glires
Sigmodon_leucotis	-4.04888	Glires
Sigmodon_fulviventer	-4.04888	Glires
Sigmodon_alleni	-4.04888	Glires
Sigmodon_ochrognathus	-4.04888	Glires
Sigmodon_hispidus	-4.04888	Glires
Rhipidomys_macconnelli	-3.81007	Glires
Rhipidomys_nitela	-4.04888	Glires
Rhipidomys_mastacalis	-4.04888	Glires
Rhipidomys_fulviventer	-3.81007	Glires
Rhipidomys_venustus	-3.81007	Glires
Rhipidomys_couesi	-4.04888	Glires
Rhipidomys_venezuelae	-4.04888	Glires
Rhipidomys_latimanus	-3.81007	Glires
Rhipidomys_austrinus	-3.81007	Glires
Aepeomys_lugens	-3.81007	Glires
Thomasomys_gracilis	-3.81007	Glires
Thomasomys_cinereus	-3.81007	Glires
Thomasomys_rhoadsi	-3.81007	Glires
Thomasomys_baeops	-3.96739	Glires
Thomasomys_aureus	-3.81007	Glires
Thomasomys_pyrrhonotus	-3.96739	Glires
Thomasomys_daphne	-3.81007	Glires
Thomasomys_oreas	-3.81007	Glires
Thomasomys_hylophilus	-3.81007	Glires
Thomasomys_paramorum	-3.81007	Glires
Chilomys_instans	-3.81007	Glires
Akodon_bogotensis	-4.04888	Glires
Blarinomys_breviceps	-3.81007	Glires
Scapteromys_tumidus	-3.81007	Glires
Scapteromys_meridionalis	-3.81007	Glires
Scapteromys_aquaticus	-3.81007	Glires
Kunsia_tomentosus	-3.89182	Glires
Thalpomys_lasiotis	-3.81007	Glires
Necromys_amoenus	-3.81007	Glires
Necromys_urichi	-3.81007	Glires
Necromys_lasiurus	-4.04888	Glires
Necromys_temchuki	-3.81007	Glires
Necromys_obscurus	-3.81007	Glires
Necromys_lactens	-3.81007	Glires
Akodon_mimus	-3.81007	Glires
Akodon_azarae	-3.81007	Glires
Akodon_boliviensis	-3.81007	Glires
Akodon_subfuscus	-3.81007	Glires
Akodon_lutescens	-3.81007	Glires
Akodon_cursor	-3.81007	Glires
Akodon_simulator	-3.81007	Glires
Akodon_albiventer	-3.81007	Glires
Akodon_mollis	-3.81007	Glires
Akodon_torques	-3.81007	Glires
Akodon_aerosus	-3.81007	Glires
Deltamys_kempi	-3.81007	Glires
Thaptomys_nigrita	-3.81007	Glires
Oxymycterus_delator	-3.81007	Glires
Oxymycterus_paramensis	-3.81007	Glires
Oxymycterus_rufus	-3.81007	Glires
Oxymycterus_inca	-3.81007	Glires
Zygodontomys_brevicauda	-4.04888	Glires
Oecomys_concolor	-4.04888	Glires
Oecomys_roberti	-4.04888	Glires
Oecomys_bicolor	-4.04888	Glires
Oecomys_superans	-4.04888	Glires
Oecomys_trinitatis	-4.04888	Glires
Oecomys_mamorae	-4.04888	Glires
Oecomys_paricola	-4.04888	Glires
Transandinomys_talamancae	-4.04888	Glires
Transandinomys_bolivaris	-4.04888	Glires
Euryoryzomys_nitidus	-4.04888	Glires
Euryoryzomys_russatus	-4.04888	Glires
Euryoryzomys_legatus	-4.04888	Glires
Nephelomys_albigularis	-4.04888	Glires
Nephelomys_keaysi	-4.04888	Glires
Hylaeamys_megacephalus	-4.04888	Glires
Handleyomys_alfaroi	-4.04888	Glires
Handleyomys_melanotis	-4.04888	Glires
Handleyomys_chapmani	-4.04888	Glires
Neacomys_guianae	-4.04888	Glires
Neacomys_spinosus	-4.04888	Glires
Neacomys_tenuipes	-4.04888	Glires
Microryzomys_minutus	-4.04888	Glires
Microryzomys_altissimus	-4.04888	Glires
Oligoryzomys_microtis	-4.04888	Glires
Oligoryzomys_nigripes	-4.04888	Glires
Oligoryzomys_destructor	-4.04888	Glires
Oligoryzomys_fulvescens	-4.04888	Glires
Oligoryzomys_eliurus	-4.04888	Glires
Oligoryzomys_delticola	-4.04888	Glires
Oligoryzomys_chacoensis	-4.04888	Glires
Oligoryzomys_andinus	-4.04888	Glires
Oligoryzomys_magellanicus	-4.04888	Glires
Oligoryzomys_longicaudatus	-4.04888	Glires
Oligoryzomys_flavescens	-4.04888	Glires
Eremoryzomys_polius	-4.04888	Glires
Cerradomys_subflavus	-4.04888	Glires
Sooretamys_angouya	-4.04888	Glires
Holochilus_brasiliensis	-4.04888	Glires
Holochilus_chacarius	-4.04888	Glires
Pseudoryzomys_simplex	-4.04888	Glires
Lundomys_molitor	-4.04888	Glires
Nectomys_squamipes	-4.04888	Glires
Oryzomys_couesi	-4.04888	Glires
Oryzomys_palustris	-4.04888	Glires
Sigmodontomys_alfari	-4.04888	Glires
Melanomys_caliginosus	-4.04888	Glires
Nesoryzomys_indefessus	-3.81007	Glires
Irenomys_tarsalis	-3.81007	Glires
Euneomys_petersoni	-3.81007	Glires
Euneomys_chinchilloides	-3.81007	Glires
Andinomys_edax	-3.81007	Glires
Punomys_kofordi	-3.81007	Glires
Delomys_sublineatus	-3.81007	Glires
Delomys_dorsalis	-3.81007	Glires
Calomys_lepidus	-3.81007	Glires
Calomys_sorellus	-3.81007	Glires
Calomys_musculinus	-3.81007	Glires
Calomys_laucha	-3.81007	Glires
Calomys_tener	-4.04888	Glires
Calomys_boliviae	-4.04888	Glires
Calomys_callosus	-4.04888	Glires
Calomys_venustus	-4.04888	Glires
Calomys_hummelincki	-4.04888	Glires
Eligmodontia_morgani	-3.81007	Glires
Eligmodontia_puerulus	-3.81007	Glires
Eligmodontia_moreni	-4.04888	Glires
Eligmodontia_hirtipes	-4.04888	Glires
Eligmodontia_bolsonensis	-4.04888	Glires
Graomys_griseoflavus	-4.04888	Glires
Graomys_domorum	-4.04888	Glires
Andalgalomys_pearsoni	-3.81007	Glires
Andalgalomys_olrogi	-4.04888	Glires
Salinomys_delicatus	-4.04888	Glires
Phyllotis_wolffsohni	-3.81007	Glires
Tapecomys_primus	-3.81007	Glires
Auliscomys_sublimis	-3.81007	Glires
Auliscomys_pictus	-3.81007	Glires
Auliscomys_boliviensis	-3.81007	Glires
Galenomys_garleppi	-3.81007	Glires
Loxodontomys_micropus	-3.81007	Glires
Phyllotis_osilae	-3.81007	Glires
Phyllotis_alisosiensis	-3.81007	Glires
Phyllotis_anitae	-3.81007	Glires
Phyllotis_caprinus	-3.81007	Glires
Phyllotis_xanthopygus	-3.81007	Glires
Phyllotis_darwini	-3.81007	Glires
Phyllotis_amicus	-3.81007	Glires
Paralomys_gerbillus	-3.81007	Glires
Phyllotis_haggardi	-3.81007	Glires
Phyllotis_andium	-3.81007	Glires
Calassomys_apicalis	-4.04888	Glires
Akodon_neocenus	-3.81007	Glires
Wiedomys_pyrrhorhinos	-4.04888	Glires
Juliomys_pictipes	-3.81007	Glires
Abrothrix_olivaceus	-3.81007	Glires
Abrothrix_andinus	-3.81007	Glires
Abrothrix_jelskii	-3.81007	Glires
Abrothrix_illuteus	-3.81007	Glires
Abrothrix_longipilis	-3.81007	Glires
Abrothrix_sanborni	-3.81007	Glires
Notiomys_edwardsii	-3.81007	Glires
Geoxus_valdivianus	-3.81007	Glires
Chelemys_macronyx	-3.81007	Glires
Mystromys_albicaudatus	-3.81007	Glires
Saccostomus_campestris	-4.04888	Glires
Beamys_hindei	-3.81007	Glires
Cricetomys_gambianus	-3.81007	Glires
Brachytarsomys_albicauda	-3.96739	Glires
Gymnuromys_roberti	-3.96739	Glires
Eliurus_myoxinus	-3.96739	Glires
Brachyuromys_ramirohitra	-3.96739	Glires
Nesomys_rufus	-3.96739	Glires
Nesomys_audeberti	-3.96739	Glires
Macrotarsomys_bastardi	-3.96739	Glires
Calomyscus_baluchi	-3.81007	Glires
Lophiomys_imhausi	-3.75537	Glires
Pachyuromys_duprasi	-4.04888	Glires
Psammomys_obesus	-4.04888	Glires
Meriones_shawi	-4.04888	Glires
Meriones_unguiculatus	-4.04888	Glires
Sekeetamys_calurus	-4.04888	Glires
Ammodillus_imbellis	-4.04888	Glires
Microdillus_peeli	-4.04888	Glires
Gerbillus_cheesmani	-4.04888	Glires
Taterillus_arenarius	-4.04888	Glires
Gerbilliscus_nigricaudus	-4.04888	Glires
Gerbillurus_setzeri	-4.04888	Glires
Desmodillus_auricularis	-4.04888	Glires
Tatera_indica	-4.04888	Glires
Notomys_amplus	-4.04888	Glires
Conilurus_albipes	-3.96739	Glires
Hydromys_chrysogaster	-3.89182	Glires
Mastomys_coucha	-3.81007	Glires
Mus_musculus	-4.04888	Glires
Rhabdomys_pumilio	-4.04888	Glires
Micromys_minutus	-3.81007	Glires
Maxomys_inflatus	-3.81007	Glires
Rattus_rattus	-3.81007	Glires
Rattus_fuscipes	-3.81007	Glires
Rattus_norvegicus	-3.81007	Glires
Pedetes_surdaster	-4.04888	Glires
Pedetes_capensis	-4.04888	Glires
Anomalurus_pelii	-4.18459	Glires
Anomalurus_derbianus	-4.18459	Glires
Anomalurus_beecrofti	-4.01187	Glires
Anomalurus_pusillus	-4.07754	Glires
Microdipodops_pallidus	-4.04888	Glires
Dipodomys_spectabilis	-4.04888	Glires
Dipodomys_ordii	-4.04888	Glires
Dipodomys_heermanni	-4.04888	Glires
Dipodomys_merriami	-4.04888	Glires
Thomomys_bulbivorus	-4.04888	Glires
Thomomys_umbrinus	-4.04888	Glires
Thomomys_bottae	-4.04888	Glires
Geomys_pinetis	-4.04888	Glires
Geomys_bursarius	-4.04888	Glires
Geomys_arenarius	-3.81007	Glires
Cratogeomys_castanops	-3.89182	Glires
Liomys_salvini	-4.04888	Glires
Heteromys_anomalus	-4.04888	Glires
Perognathus_fasciatus	-4.04888	Glires
Castor_fiber	-3.54715	Glires
Castor_canadensis	-3.54715	Glires
Hydrodamalis_gigas	-2.81223	Afrotheria
Trichechus_manatus	-2.37627	Afrotheria
Trichechus_senegalensis	-2.37627	Afrotheria
Trichechus_inunguis	-2.51231	Afrotheria
Dugong_dugon	-2.69392	Afrotheria
Loxodonta_africana	-2.63906	Afrotheria
Elephas_maximus	-3.05505	Afrotheria
Procavia_capensis	-3.61349	Afrotheria
Heterohyrax_brucei	-3.4281	Afrotheria
Dendrohyrax_validus	-3.51995	Afrotheria
Dendrohyrax_dorsalis	-3.66356	Afrotheria
Dendrohyrax_arboreus	-3.4281	Afrotheria
Orycteropus_afer	-4.10328	Afrotheria
Rhynchocyon_cirnei	-3.96739	Afrotheria
Rhynchocyon_chrysopygus	-4.10328	Afrotheria
Rhynchocyon_petersi	-4.10328	Afrotheria
Elephantulus_myurus	-3.96739	Afrotheria
Elephantulus_edwardii	-3.73426	Afrotheria
Macroscelides_proboscideus	-3.73426	Afrotheria
Petrodromus_tetradactylus	-3.96739	Afrotheria
Elephantulus_rufescens	-3.96739	Afrotheria
Elephantulus_brachyrhynchus	-3.73426	Afrotheria
Elephantulus_intufi	-3.96739	Afrotheria
Elephantulus_rupestris	-3.73426	Afrotheria
Potamogale_velox	-3.3468	Afrotheria
Limnogale_mergulus	-3.3468	Afrotheria
Microgale_talazaci	-3.75537	Afrotheria
Microgale_longicaudata	-3.53497	Afrotheria
Microgale_cowani	-3.3468	Afrotheria
Oryzorictes_tetradactylus	-3.3468	Afrotheria
Tenrec_ecaudatus	-3.23143	Afrotheria
Hemicentetes_semispinosus	-3.11482	Afrotheria
Setifer_setosus	-3.75537	Afrotheria
Echinops_telfairi	-3.17805	Afrotheria
Eremitalpa_granti	-2.37627	Afrotheria
Amblysomus_hottentotus	-2.69392	Afrotheria
Calcochloris_obtusirostris	-2.69392	Afrotheria
Chrysospalax_trevelyani	-2.69392	Afrotheria
Chrysochloris_asiatica	-2.69392	Afrotheria
Dasypus_hybridus	-3.99922	Xenarthra
Dasypus_novemcinctus	-3.89182	Xenarthra
Dasypus_kappleri	-3.99922	Xenarthra
Dasypus_septemcinctus	-3.66356	Xenarthra
Zaedyus_pichiy	-3.26853	Xenarthra
Euphractus_sexcinctus	-3.26853	Xenarthra
Chaetophractus_vellerosus	-3.26853	Xenarthra
Chaetophractus_villosus	-3.26853	Xenarthra
Chlamyphorus_truncatus	-3.26853	Xenarthra
Tolypeutes_matacus	-3.26853	Xenarthra
Priodontes_maximus	-3.56568	Xenarthra
Cabassous_unicinctus	-3.17805	Xenarthra
Tamandua_tetradactyla	-2.81223	Xenarthra
Tamandua_mexicana	-2.81223	Xenarthra
Myrmecophaga_tridactyla	-2.44235	Xenarthra
Cyclopes_didactylus	-2.51231	Xenarthra
Choloepus_hoffmanni	-2.48852	Xenarthra
Choloepus_didactylus	-2.75154	Xenarthra
Bradypus_tridactylus	-3.24519	Xenarthra
Bradypus_variegatus	-3.24519	Xenarthra
Rhyncholestes_raphanurus	-3.81007	MonotremataMarsupialia
Caenolestes_fuliginosus	-3.81007	MonotremataMarsupialia
Glironia_venusta	-3.81007	MonotremataMarsupialia
Monodelphis_domestica	-3.73426	MonotremataMarsupialia
Gracilinanus_microtarsus	-3.62331	MonotremataMarsupialia
Metachirus_nudicaudatus	-3.81007	MonotremataMarsupialia
Didelphis_virginiana	-3.81007	MonotremataMarsupialia
Didelphis_marsupialis	-3.81007	MonotremataMarsupialia
Didelphis_albiventris	-3.81007	MonotremataMarsupialia
Chironectes_minimus	-3.81007	MonotremataMarsupialia
Caluromys_philander	-3.81007	MonotremataMarsupialia
Dromiciops_gliroides	-3.62331	MonotremataMarsupialia
Notoryctes_typhlops	-3.23143	MonotremataMarsupialia
Notoryctes_caurinus	-3.39348	MonotremataMarsupialia
Macrotis_lagotis	-3.81007	MonotremataMarsupialia
Isoodon_macrourus	-3.81007	MonotremataMarsupialia
Isoodon_obesulus	-3.81007	MonotremataMarsupialia
Perameles_gunnii	-3.81007	MonotremataMarsupialia
Perameles_nasuta	-3.81007	MonotremataMarsupialia
Sarcophilus_harrisii	-3.81007	MonotremataMarsupialia
Dasyurus_maculatus	-3.81007	MonotremataMarsupialia
Dasyurus_viverrinus	-3.81007	MonotremataMarsupialia
Dasyuroides_byrnei	-3.81007	MonotremataMarsupialia
Dasycercus_cristicauda	-3.81007	MonotremataMarsupialia
Antechinus_flavipes	-3.81007	MonotremataMarsupialia
Thylacinus_cynocephalus	-3.81007	MonotremataMarsupialia
Myrmecobius_fasciatus	-3.81007	MonotremataMarsupialia
Phascolarctos_cinereus	-4.27287	MonotremataMarsupialia
Vombatus_ursinus	-3.24519	MonotremataMarsupialia
Lasiorhinus_latifrons	-3.24519	MonotremataMarsupialia
Cercartetus_concinnus	-3.81007	MonotremataMarsupialia
Trichosurus_vulpecula	-3.81007	MonotremataMarsupialia
Spilocuscus_maculatus	-3.81007	MonotremataMarsupialia
Phalanger_sericeus	-3.81007	MonotremataMarsupialia
Phalanger_orientalis	-3.81007	MonotremataMarsupialia
Hypsiprymnodon_moschatus	-3.81007	MonotremataMarsupialia
Thylogale_billardierii	-3.81007	MonotremataMarsupialia
Petrogale_lateralis	-3.81007	MonotremataMarsupialia
Petrogale_penicillata	-3.81007	MonotremataMarsupialia
Dendrolagus_goodfellowi	-3.81007	MonotremataMarsupialia
Dendrolagus_matschiei	-3.81007	MonotremataMarsupialia
Dendrolagus_bennettianus	-3.81007	MonotremataMarsupialia
Dendrolagus_lumholtzi	-3.81007	MonotremataMarsupialia
Macropus_fuliginosus	-3.81007	MonotremataMarsupialia
Macropus_giganteus	-3.81007	MonotremataMarsupialia
Macropus_antilopinus	-3.81007	MonotremataMarsupialia
Macropus_robustus	-3.81007	MonotremataMarsupialia
Macropus_rufus	-3.81007	MonotremataMarsupialia
Macropus_rufogriseus	-3.81007	MonotremataMarsupialia
Macropus_eugenii	-3.81007	MonotremataMarsupialia
Macropus_agilis	-3.81007	MonotremataMarsupialia
Macropus_parryi	-3.81007	MonotremataMarsupialia
Macropus_parma	-3.81007	MonotremataMarsupialia
Macropus_irma	-3.81007	MonotremataMarsupialia
Dendrolagus_ursinus	-3.81007	MonotremataMarsupialia
Potorous_longipes	-3.81007	MonotremataMarsupialia
Potorous_tridactylus	-3.81007	MonotremataMarsupialia
Bettongia_penicillata	-3.81007	MonotremataMarsupialia
Bettongia_gaimardi	-3.81007	MonotremataMarsupialia
Aepyprymnus_rufescens	-3.81007	MonotremataMarsupialia
Pseudocheirus_peregrinus	-3.81007	MonotremataMarsupialia
Petauroides_volans	-4.04888	MonotremataMarsupialia
Petaurus_australis	-3.81007	MonotremataMarsupialia
Petaurus_norfolcensis	-3.81007	MonotremataMarsupialia
Petaurus_breviceps	-3.81007	MonotremataMarsupialia

## Sheet: TL_ratio
	TL_ratio	group
Zaglossus_bruijnii	4.25	MonotremataMarsupialia
Tachyglossus_aculeatus	5.33333	MonotremataMarsupialia
Ornithorhynchus_anatinus	8.5	MonotremataMarsupialia
Solenodon_paradoxus	4	Eulipotyphla
Solenodon_cubanus	3.75	Eulipotyphla
Galemys_pyrenaicus	2.8	Eulipotyphla
Scapanus_latimanus	2.8	Eulipotyphla
Scalopus_aquaticus	2.8	Eulipotyphla
Talpa_europaea	2.16667	Eulipotyphla
Euroscaptor_mizura	2.16667	Eulipotyphla
Euroscaptor_micrura	2.6	Eulipotyphla
Mogera_tokudae	2.16667	Eulipotyphla
Mogera_imaizumii	2.8	Eulipotyphla
Mogera_wogura	2.8	Eulipotyphla
Euroscaptor_subanura	2.16667	Eulipotyphla
Condylura_cristata	2.16667	Eulipotyphla
Hylomys_suillus	2.33333	Eulipotyphla
Echinosorex_gymnura	2.5	Eulipotyphla
Erinaceus_europaeus	2.5	Eulipotyphla
Paraechinus_micropus	2.8	Eulipotyphla
Hemiechinus_auritus	2.8	Eulipotyphla
Atelerix_algirus	3.2	Eulipotyphla
Scutisorex_somereni	1.18182	Eulipotyphla
Suncus_madagascariensis	3	Eulipotyphla
Crocidura_crenata	2.16667	Eulipotyphla
Crocidura_canariensis	2.8	Eulipotyphla
Sorex_araneus	2.33333	Eulipotyphla
Sorex_minutus	2.33333	Eulipotyphla
Cryptotis_parva	2.16667	Eulipotyphla
Blarina_hylophaga	1.85714	Eulipotyphla
Notiosorex_crawfordi	2.16667	Eulipotyphla
Smutsia_gigantea	2.8	PholidotaCarnivora
Phataginus_tricuspis	2.33333	PholidotaCarnivora
Manis_pentadactyla	2.66667	PholidotaCarnivora
Urocyon_cinereoargenteus	1.85714	PholidotaCarnivora
Vulpes_lagopus	1.85714	PholidotaCarnivora
Vulpes_zerda	1.85714	PholidotaCarnivora
Vulpes_vulpes	1.85714	PholidotaCarnivora
Otocyon_megalotis	1.85714	PholidotaCarnivora
Nyctereutes_procyonoides	1.85714	PholidotaCarnivora
Lycaon_pictus	1.85714	PholidotaCarnivora
Chrysocyon_brachyurus	1.85714	PholidotaCarnivora
Canis_mesomelas	1.85714	PholidotaCarnivora
Canis_simensis	1.85714	PholidotaCarnivora
Canis_latrans	1.85714	PholidotaCarnivora
Canis_aureus	1.85714	PholidotaCarnivora
Canis_lupus	1.85714	PholidotaCarnivora
Cuon_alpinus	1.85714	PholidotaCarnivora
Canis_adustus	1.85714	PholidotaCarnivora
Pseudalopex_gymnocercus	1.85714	PholidotaCarnivora
Speothos_venaticus	1.85714	PholidotaCarnivora
Cerdocyon_thous	1.85714	PholidotaCarnivora
Neomonachus_tropicalis	3	PholidotaCarnivora
Monachus_monachus	3	PholidotaCarnivora
Mirounga_leonina	3	PholidotaCarnivora
Mirounga_angustirostris	3	PholidotaCarnivora
Lobodon_carcinophaga	3	PholidotaCarnivora
Leptonychotes_weddellii	3	PholidotaCarnivora
Ommatophoca_rossii	3	PholidotaCarnivora
Hydrurga_leptonyx	2.33333	PholidotaCarnivora
Erignathus_barbatus	3	PholidotaCarnivora
Pagophilus_groenlandicus	3	PholidotaCarnivora
Phoca_vitulina	3	PholidotaCarnivora
Pusa_hispida	3	PholidotaCarnivora
Halichoerus_grypus	3	PholidotaCarnivora
Cystophora_cristata	3	PholidotaCarnivora
Odobenus_rosmarus	3	PholidotaCarnivora
Callorhinus_ursinus	3	PholidotaCarnivora
Zalophus_californianus	3	PholidotaCarnivora
Zalophus_japonicus	3	PholidotaCarnivora
Eumetopias_jubatus	3	PholidotaCarnivora
Arctocephalus_pusillus	3	PholidotaCarnivora
Neophoca_cinerea	3	PholidotaCarnivora
Otaria_bryonia	3	PholidotaCarnivora
Arctocephalus_tropicalis	3	PholidotaCarnivora
Arctocephalus_forsteri	3	PholidotaCarnivora
Arctocephalus_australis	3	PholidotaCarnivora
Mydaus_javanensis	2.33333	PholidotaCarnivora
Spilogale_gracilis	2	PholidotaCarnivora
Mephitis_mephitis	2.66667	PholidotaCarnivora
Conepatus_humboldtii	3.2	PholidotaCarnivora
Conepatus_chinga	3.2	PholidotaCarnivora
Potos_flavus	2.33333	PholidotaCarnivora
Procyon_lotor	2.33333	PholidotaCarnivora
Procyon_cancrivorus	2.33333	PholidotaCarnivora
Bassariscus_astutus	1.85714	PholidotaCarnivora
Nasua_nasua	2.33333	PholidotaCarnivora
Nasua_narica	3	PholidotaCarnivora
Bassaricyon_alleni	1.85714	PholidotaCarnivora
Taxidea_taxus	2.33333	PholidotaCarnivora
Meles_meles	3	PholidotaCarnivora
Meles_anakuma	3	PholidotaCarnivora
Arctonyx_collaris	4	PholidotaCarnivora
Mellivora_capensis	3.75	PholidotaCarnivora
Gulo_gulo	3	PholidotaCarnivora
Martes_flavigula	2.33333	PholidotaCarnivora
Martes_foina	2.33333	PholidotaCarnivora
Martes_zibellina	2.33333	PholidotaCarnivora
Martes_martes	2.33333	PholidotaCarnivora
Martes_americana	2.33333	PholidotaCarnivora
Martes_pennanti	2.33333	PholidotaCarnivora
Eira_barbara	2.33333	PholidotaCarnivora
Melogale_orientalis	2.33333	PholidotaCarnivora
Neovison_vison	2.33333	PholidotaCarnivora
Mustela_frenata	2.33333	PholidotaCarnivora
Mustela_felipei	2.33333	PholidotaCarnivora
Mustela_erminea	2.33333	PholidotaCarnivora
Mustela_nivalis	2.33333	PholidotaCarnivora
Mustela_sibirica	2.33333	PholidotaCarnivora
Mustela_nigripes	2.33333	PholidotaCarnivora
Mustela_lutreolina	2.33333	PholidotaCarnivora
Mustela_putorius	2.33333	PholidotaCarnivora
Ictonyx_libyca	3	PholidotaCarnivora
Galictis_vittata	3.2	PholidotaCarnivora
Lyncodon_patagonicus	4	PholidotaCarnivora
Galictis_cuja	3	PholidotaCarnivora
Pteronura_brasiliensis	3	PholidotaCarnivora
Lontra_longicaudis	3	PholidotaCarnivora
Lontra_provocax	3	PholidotaCarnivora
Lontra_canadensis	2.33333	PholidotaCarnivora
Enhydra_lutris	2.5	PholidotaCarnivora
Lutra_maculicollis	2.33333	PholidotaCarnivora
Lutra_lutra	2.33333	PholidotaCarnivora
Aonyx_cinerea	2.33333	PholidotaCarnivora
Lutrogale_perspicillata	2.33333	PholidotaCarnivora
Aonyx_capensis	2.33333	PholidotaCarnivora
Ailurus_fulgens	2.33333	PholidotaCarnivora
Ursus_maritimus	2.33333	PholidotaCarnivora
Ursus_arctos	3.75	PholidotaCarnivora
Melursus_ursinus	3	PholidotaCarnivora
Ursus_thibetanus	2.33333	PholidotaCarnivora
Ursus_americanus	2.33333	PholidotaCarnivora
Helarctos_malayanus	3.75	PholidotaCarnivora
Ailuropoda_melanoleuca	2.6	PholidotaCarnivora
Nandinia_binotata	1.85714	PholidotaCarnivora
Hyaena_hyaena	3.75	PholidotaCarnivora
Hyaena_brunnea	4	PholidotaCarnivora
Proteles_cristata	3	PholidotaCarnivora
Crocuta_crocuta	3	PholidotaCarnivora
Eupleres_goudotii	1.85714	PholidotaCarnivora
Salanoia_concolor	1.85714	PholidotaCarnivora
Galidictis_fasciata	2.33333	PholidotaCarnivora
Galidia_elegans	1.85714	PholidotaCarnivora
Cryptoprocta_ferox	1.85714	PholidotaCarnivora
Herpestes_vitticollis	1.85714	PholidotaCarnivora
Herpestes_javanicus	1.85714	PholidotaCarnivora
Herpestes_edwardsii	1.85714	PholidotaCarnivora
Herpestes_ichneumon	1.85714	PholidotaCarnivora
Ichneumia_albicauda	1.85714	PholidotaCarnivora
Cynictis_penicillata	1.85714	PholidotaCarnivora
Bdeogale_crassicauda	2.33333	PholidotaCarnivora
Crossarchus_obscurus	2.33333	PholidotaCarnivora
Helogale_parvula	1.85714	PholidotaCarnivora
Liberiictis_kuhni	1.85714	PholidotaCarnivora
Mungos_mungo	2.33333	PholidotaCarnivora
Suricata_suricatta	2.33333	PholidotaCarnivora
Genetta_maculata	1.85714	PholidotaCarnivora
Genetta_tigrina	1.85714	PholidotaCarnivora
Genetta_genetta	1.85714	PholidotaCarnivora
Genetta_servalina	1.85714	PholidotaCarnivora
Viverricula_indica	1.85714	PholidotaCarnivora
Viverra_tangalunga	1.85714	PholidotaCarnivora
Viverra_zibetha	1.85714	PholidotaCarnivora
Civettictis_civetta	2.33333	PholidotaCarnivora
Macrogalidia_musschenbroekii	1.71429	PholidotaCarnivora
Cynogale_bennettii	2.33333	PholidotaCarnivora
Hemigalus_derbyanus	1.85714	PholidotaCarnivora
Paradoxurus_hermaphroditus	1.85714	PholidotaCarnivora
Arctictis_binturong	1.85714	PholidotaCarnivora
Prionodon_pardicolor	1.71429	PholidotaCarnivora
Prionodon_linsang	1.71429	PholidotaCarnivora
Neofelis_nebulosa	1.85714	PholidotaCarnivora
Panthera_tigris	1.85714	PholidotaCarnivora
Panthera_onca	1.85714	PholidotaCarnivora
Panthera_uncia	1.85714	PholidotaCarnivora
Panthera_pardus	1.85714	PholidotaCarnivora
Panthera_leo	1.85714	PholidotaCarnivora
Lynx_rufus	1.85714	PholidotaCarnivora
Lynx_lynx	1.85714	PholidotaCarnivora
Lynx_canadensis	1.85714	PholidotaCarnivora
Acinonyx_jubatus	1.85714	PholidotaCarnivora
Puma_concolor	1.85714	PholidotaCarnivora
Felis_catus	1.85714	PholidotaCarnivora
Felis_silvestris	1.85714	PholidotaCarnivora
Leopardus_pardalis	1.85714	PholidotaCarnivora
Leopardus_wiedii	1.85714	PholidotaCarnivora
Leopardus_tigrinus	1.85714	PholidotaCarnivora
Prionailurus_bengalensis	1.85714	PholidotaCarnivora
Leptailurus_serval	1.85714	PholidotaCarnivora
Caracal_caracal	1.85714	PholidotaCarnivora
Equus_africanus	3.6	Perissodactyla
Equus_grevyi	3	Perissodactyla
Equus_quagga	3	Perissodactyla
Equus_zebra	3	Perissodactyla
Equus_hemionus	3	Perissodactyla
Equus_caballus	3.8	Perissodactyla
Equus_ferus	3	Perissodactyla
Tapirus_indicus	3.6	Perissodactyla
Tapirus_terrestris	3.6	Perissodactyla
Tapirus_bairdii	3.6	Perissodactyla
Rhinoceros_unicornis	6.33333	Perissodactyla
Rhinoceros_sondaicus	6.33333	Perissodactyla
Dicerorhinus_sumatrensis	6.33333	Perissodactyla
Diceros_bicornis	6.66667	Perissodactyla
Ceratotherium_simum	6.33333	Perissodactyla
Vicugna_pacos	1.71429	Cetartiodactyla
Vicugna_vicugna	1.71429	Cetartiodactyla
Lama_glama	1.71429	Cetartiodactyla
Camelus_dromedarius	1.83333	Cetartiodactyla
Camelus_ferus	1.71429	Cetartiodactyla
Tayassu_pecari	2.33333	Cetartiodactyla
Pecari_tajacu	2.8	Cetartiodactyla
Sus_scrofa	2.16667	Cetartiodactyla
Sus_barbatus	3.25	Cetartiodactyla
Potamochoerus_porcus	2.8	Cetartiodactyla
Phacochoerus_africanus	2.16667	Cetartiodactyla
Phacochoerus_aethiopicus	2.6	Cetartiodactyla
Hylochoerus_meinertzhageni	2.8	Cetartiodactyla
Babyrousa_babyrussa	2.16667	Cetartiodactyla
Hippopotamus_amphibius	3.75	Cetartiodactyla
Choeropsis_liberiensis	3.75	Cetartiodactyla
Indopacetus_pacificus	0.526316	Cetartiodactyla
Kogia_sima	1.3	Cetartiodactyla
Kogia_breviceps	1.33333	Cetartiodactyla
Physeter_macrocephalus	1.375	Cetartiodactyla
Platanista_gangetica	1.25	Cetartiodactyla
Pontoporia_blainvillei	1.66667	Cetartiodactyla
Inia_geoffrensis	4.33333	Cetartiodactyla
Inia_araguaiaensis	3.66667	Cetartiodactyla
Lipotes_vexillifer	1.42857	Cetartiodactyla
Delphinapterus_leucas	1.22222	Cetartiodactyla
Mesoplodon_bowdoini	1	Cetartiodactyla
Monodon_monoceros	1.22222	Cetartiodactyla
Neophocaena_phocaenoides	1.18182	Cetartiodactyla
Phocoenoides_dalli	0.68	Cetartiodactyla
Phocoena_phocoena	0.928571	Cetartiodactyla
Phocoena_spinipinnis	0.933333	Cetartiodactyla
Phocoena_dioptrica	1	Cetartiodactyla
Lagenorhynchus_acutus	0.789474	Cetartiodactyla
Lagenorhynchus_albirostris	0.652174	Cetartiodactyla
Orcinus_orca	1.33333	Cetartiodactyla
Orcaella_brevirostris	0.928571	Cetartiodactyla
Grampus_griseus	0.764706	Cetartiodactyla
Pseudorca_crassidens	1	Cetartiodactyla
Peponocephala_electra	0.933333	Cetartiodactyla
Globicephala_melas	0.785714	Cetartiodactyla
Globicephala_macrorhynchus	0.916667	Cetartiodactyla
Feresa_attenuata	0.75	Cetartiodactyla
Steno_bredanensis	0.8	Cetartiodactyla
Sotalia_guianensis	1	Cetartiodactyla
Sotalia_fluviatilis	1	Cetartiodactyla
Tursiops_truncatus	0.928571	Cetartiodactyla
Stenella_attenuata	0.714286	Cetartiodactyla
Lagenodelphis_hosei	0.608696	Cetartiodactyla
Stenella_longirostris	0.789474	Cetartiodactyla
Sousa_chinensis	1.33333	Cetartiodactyla
Tursiops_aduncus	0.928571	Cetartiodactyla
Stenella_frontalis	0.875	Cetartiodactyla
Stenella_coeruleoalba	0.789474	Cetartiodactyla
Stenella_clymene	0.882353	Cetartiodactyla
Delphinus_delphis	0.666667	Cetartiodactyla
Delphinus_capensis	0.7	Cetartiodactyla
Lagenorhynchus_obscurus	0.590909	Cetartiodactyla
Lagenorhynchus_obliquidens	0.636364	Cetartiodactyla
Lagenorhynchus_cruciger	0.590909	Cetartiodactyla
Lagenorhynchus_australis	0.928571	Cetartiodactyla
Cephalorhynchus_hectori	0.705882	Cetartiodactyla
Cephalorhynchus_heavisidii	0.684211	Cetartiodactyla
Cephalorhynchus_eutropia	0.8125	Cetartiodactyla
Cephalorhynchus_commersonii	0.866667	Cetartiodactyla
Berardius_bairdii	0.846154	Cetartiodactyla
Berardius_arnuxii	0.833333	Cetartiodactyla
Mesoplodon_bidens	1	Cetartiodactyla
Ziphius_cavirostris	1	Cetartiodactyla
Mesoplodon_stejnegeri	0.818182	Cetartiodactyla
Hyperoodon_planifrons	0.9	Cetartiodactyla
Hyperoodon_ampullatus	0.9	Cetartiodactyla
Mesoplodon_hectori	1.1	Cetartiodactyla
Mesoplodon_carlhubbsi	0.909091	Cetartiodactyla
Mesoplodon_layardii	1	Cetartiodactyla
Mesoplodon_mirus	1	Cetartiodactyla
Mesoplodon_europaeus	1	Cetartiodactyla
Mesoplodon_densirostris	1	Cetartiodactyla
Mesoplodon_grayi	0.909091	Cetartiodactyla
Tasmacetus_shepherdi	1	Cetartiodactyla
Eubalaena_glacialis	1.16667	Cetartiodactyla
Eubalaena_japonica	1.27273	Cetartiodactyla
Balaenoptera_physalus	1.07143	Cetartiodactyla
Balaenoptera_musculus	0.875	Cetartiodactyla
Balaenoptera_omurai	1.08333	Cetartiodactyla
Balaenoptera_borealis	0.928571	Cetartiodactyla
Balaenoptera_edeni	1	Cetartiodactyla
Mesoplodon_perrini	0.909091	Cetartiodactyla
Balaenoptera_bonaerensis	0.916667	Cetartiodactyla
Mesoplodon_peruvianus	1	Cetartiodactyla
Lissodelphis_peronii	0.4375	Cetartiodactyla
Lissodelphis_borealis	0.454545	Cetartiodactyla
Balaena_mysticetus	1.2	Cetartiodactyla
Caperea_marginata	5.66667	Cetartiodactyla
Balaenoptera_acutorostrata	0.916667	Cetartiodactyla
Mesoplodon_ginkgodens	0.909091	Cetartiodactyla
Megaptera_novaeangliae	1.27273	Cetartiodactyla
Eschrichtius_robustus	1.16667	Cetartiodactyla
Moschiola_meminna	2.16667	Cetartiodactyla
Moschiola_indica	2.16667	Cetartiodactyla
Tragulus_javanicus	2.16667	Cetartiodactyla
Tragulus_kanchil	2.16667	Cetartiodactyla
Tragulus_napu	2.16667	Cetartiodactyla
Okapia_johnstoni	2.8	Cetartiodactyla
Giraffa_camelopardalis	2.8	Cetartiodactyla
Antilocapra_americana	2.16667	Cetartiodactyla
Muntiacus_muntjak	2.16667	Cetartiodactyla
Dama_dama	2.16667	Cetartiodactyla
Elaphurus_davidianus	2.16667	Cetartiodactyla
Rusa_unicolor	2.16667	Cetartiodactyla
Cervus_elaphus	2.16667	Cetartiodactyla
Axis_calamianensis	2.16667	Cetartiodactyla
Axis_axis	2.16667	Cetartiodactyla
Rangifer_tarandus	2.8	Cetartiodactyla
Odocoileus_virginianus	2.16667	Cetartiodactyla
Odocoileus_hemionus	2.16667	Cetartiodactyla
Mazama_gouazoubira	2.16667	Cetartiodactyla
Blastocerus_dichotomus	2	Cetartiodactyla
Pudu_puda	2.16667	Cetartiodactyla
Hydropotes_inermis	2	Cetartiodactyla
Capreolus_capreolus	2.16667	Cetartiodactyla
Alces_alces	2.16667	Cetartiodactyla
Moschus_moschiferus	2.8	Cetartiodactyla
Moschus_berezovskii	2.16667	Cetartiodactyla
Boselaphus_tragocamelus	2.16667	Cetartiodactyla
Tetracerus_quadricornis	2.16667	Cetartiodactyla
Tragelaphus_imberbis	2.16667	Cetartiodactyla
Tragelaphus_angasii	2.16667	Cetartiodactyla
Tragelaphus_scriptus	2.16667	Cetartiodactyla
Tragelaphus_eurycerus	2.16667	Cetartiodactyla
Tragelaphus_spekii	2.16667	Cetartiodactyla
Tragelaphus_buxtoni	2.16667	Cetartiodactyla
Tragelaphus_strepsiceros	2.16667	Cetartiodactyla
Syncerus_caffer	2.16667	Cetartiodactyla
Bubalus_mindorensis	2.16667	Cetartiodactyla
Bubalus_depressicornis	1.85714	Cetartiodactyla
Bubalus_arnee	2.16667	Cetartiodactyla
Bos_gaurus	2.16667	Cetartiodactyla
Bos_taurus	2.16667	Cetartiodactyla
Bos_indicus	2.16667	Cetartiodactyla
Bison_bonasus	2.8	Cetartiodactyla
Bos_mutus	2.8	Cetartiodactyla
Bos_grunniens	2.8	Cetartiodactyla
Bison_bison	2.8	Cetartiodactyla
Nesotragus_moschatus	2.16667	Cetartiodactyla
Aepyceros_melampus	2.16667	Cetartiodactyla
Pelea_capreolus	2.16667	Cetartiodactyla
Redunca_fulvorufula	2.16667	Cetartiodactyla
Redunca_redunca	2.16667	Cetartiodactyla
Redunca_arundinum	2.16667	Cetartiodactyla
Kobus_megaceros	2.16667	Cetartiodactyla
Kobus_leche	2.16667	Cetartiodactyla
Kobus_vardonii	2.16667	Cetartiodactyla
Kobus_kob	2.16667	Cetartiodactyla
Kobus_ellipsiprymnus	2.16667	Cetartiodactyla
Ourebia_ourebi	2.16667	Cetartiodactyla
Raphicerus_melanotis	2.16667	Cetartiodactyla
Raphicerus_sharpei	2.16667	Cetartiodactyla
Raphicerus_campestris	2.16667	Cetartiodactyla
Madoqua_kirkii	2.16667	Cetartiodactyla
Madoqua_guentheri	2.16667	Cetartiodactyla
Saiga_tatarica	1.71429	Cetartiodactyla
Nanger_granti	2.16667	Cetartiodactyla
Eudorcas_rufifrons	2.16667	Cetartiodactyla
Gazella_dorcas	2.16667	Cetartiodactyla
Gazella_gazella	2.16667	Cetartiodactyla
Gazella_spekei	2.16667	Cetartiodactyla
Antilope_cervicapra	2.16667	Cetartiodactyla
Litocranius_walleri	2.16667	Cetartiodactyla
Antidorcas_marsupialis	2.16667	Cetartiodactyla
Neotragus_pygmaeus	2.14286	Cetartiodactyla
Oreotragus_oreotragus	2.16667	Cetartiodactyla
Philantomba_monticola	2.8	Cetartiodactyla
Sylvicapra_grimmia	2.8	Cetartiodactyla
Cephalophus_silvicultor	2.8	Cetartiodactyla
Cephalophus_dorsalis	2.8	Cetartiodactyla
Cephalophus_leucogaster	2.8	Cetartiodactyla
Cephalophus_nigrifrons	2.8	Cetartiodactyla
Cephalophus_natalensis	2.8	Cetartiodactyla
Cephalophus_weynsi	2.8	Cetartiodactyla
Ovibos_moschatus	2.16667	Cetartiodactyla
Capricornis_crispus	2.16667	Cetartiodactyla
Ovis_canadensis	2.16667	Cetartiodactyla
Ovis_orientalis	2.16667	Cetartiodactyla
Ovis_aries	1.85714	Cetartiodactyla
Ovis_ammon	2.16667	Cetartiodactyla
Capra_ibex	2.16667	Cetartiodactyla
Capra_hircus	2.16667	Cetartiodactyla
Pseudois_nayaur	2.16667	Cetartiodactyla
Myotragus_balearicus	2	Cetartiodactyla
Oreamnos_americanus	2.16667	Cetartiodactyla
Rupicapra_rupicapra	2.16667	Cetartiodactyla
Ammotragus_lervia	2.16667	Cetartiodactyla
Connochaetes_taurinus	2.16667	Cetartiodactyla
Connochaetes_gnou	2.33333	Cetartiodactyla
Damaliscus_pygargus	2.16667	Cetartiodactyla
Damaliscus_lunatus	2.16667	Cetartiodactyla
Beatragus_hunteri	2.16667	Cetartiodactyla
Alcelaphus_buselaphus	2.16667	Cetartiodactyla
Hippotragus_niger	2.16667	Cetartiodactyla
Hippotragus_equinus	2.33333	Cetartiodactyla
Oryx_dammah	2.16667	Cetartiodactyla
Oryx_leucoryx	2.16667	Cetartiodactyla
Oryx_gazella	2.16667	Cetartiodactyla
Oryx_beisa	2.16667	Cetartiodactyla
Rhinopoma_hardwickii	3	Chiroptera
Rhinopoma_microphyllum	2	Chiroptera
Lavia_frons	3	Chiroptera
Megaderma_spasma	3.25	Chiroptera
Rhinolophus_hipposideros	2	Chiroptera
Asellia_tridens	1.57143	Chiroptera
Hipposideros_caffer	2	Chiroptera
Hipposideros_diadema	1.57143	Chiroptera
Cynopterus_titthaecheilus	2.8	Chiroptera
Cynopterus_brachyotis	3.5	Chiroptera
Epomops_franqueti	2.6	Chiroptera
Hypsignathus_monstrosus	5	Chiroptera
Rousettus_aegyptiacus	2.6	Chiroptera
Eidolon_helvum	4.33333	Chiroptera
Pteropus_giganteus	2.6	Chiroptera
Pteropus_rufus	2.4	Chiroptera
Pteropus_vampyrus	2.6	Chiroptera
Macroglossus_minimus	3.25	Chiroptera
Myzopoda_aurita	2.6	Chiroptera
Mystacina_tuberculata	2.6	Chiroptera
Thyroptera_discifera	2.4	Chiroptera
Noctilio_leporinus	1.83333	Chiroptera
Pteronotus_parnellii	2.6	Chiroptera
Mormoops_megalophylla	2.16667	Chiroptera
Micronycteris_microtis	2.6	Chiroptera
Anoura_caudifer	3.25	Chiroptera
Glossophaga_soricina	2.4	Chiroptera
Glossophaga_morenoi	2.4	Chiroptera
Phylloderma_stenops	2.6	Chiroptera
Phyllostomus_discolor	2	Chiroptera
Lonchorhina_inusitata	2	Chiroptera
Chrotopterus_auritus	2	Chiroptera
Vampyrum_spectrum	2	Chiroptera
Lonchophylla_inexpectata	3	Chiroptera
Carollia_perspicillata	2.4	Chiroptera
Artibeus_jamaicensis	2.6	Chiroptera
Artibeus_planirostris	3	Chiroptera
Pygoderma_bilabiatum	2.4	Chiroptera
Vampyressa_pusilla	3.25	Chiroptera
Sturnira_erythromos	3	Chiroptera
Sturnira_aratathomasi	2.4	Chiroptera
Rhinophylla_pumilio	2.75	Chiroptera
Lonchorhina_orinocensis	2	Chiroptera
Lonchorhina_fernandezi	2	Chiroptera
Lonchorhina_marinkellei	2	Chiroptera
Lonchorhina_aurita	2	Chiroptera
Diphylla_ecaudata	2.4	Chiroptera
Desmodus_rotundus	2.4	Chiroptera
Diaemus_youngi	1.83333	Chiroptera
Macrotus_waterhousii	2	Chiroptera
Macrotus_californicus	2	Chiroptera
Nyctinomops_macrotis	2.16667	Chiroptera
Molossus_molossus	1.83333	Chiroptera
Promops_nasutus	2.16667	Chiroptera
Molossops_temminckii	2.16667	Chiroptera
Cynomops_planirostris	2.6	Chiroptera
Eumops_perotis	2.16667	Chiroptera
Tadarida_brasiliensis	2.16667	Chiroptera
Molossus_currentium	1.83333	Chiroptera
Myotis_daubentonii	2.2	Chiroptera
Myotis_keaysi	2.2	Chiroptera
Myotis_velifer	2.2	Chiroptera
Myotis_chiloensis	2.2	Chiroptera
Myotis_lucifugus	2.75	Chiroptera
Myotis_evotis	2.2	Chiroptera
Eptesicus_nilssonii	2.2	Chiroptera
Eptesicus_serotinus	2.2	Chiroptera
Histiotus_montanus	2.2	Chiroptera
Histiotus_magellanicus	3	Chiroptera
Eptesicus_diminutus	2.2	Chiroptera
Lasionycteris_noctivagans	2.2	Chiroptera
Pipistrellus_pipistrellus	3	Chiroptera
Nyctalus_noctula	2.2	Chiroptera
Vespertilio_murinus	1.71429	Chiroptera
Chalinolobus_tuberculatus	2.2	Chiroptera
Neoromicia_nana	2.2	Chiroptera
Lasiurus_cinereus	2.2	Chiroptera
Lasiurus_ega	2.2	Chiroptera
Antrozous_pallidus	2.2	Chiroptera
Otonycteris_hemprichii	1.83333	Chiroptera
Plecotus_auritus	2.2	Chiroptera
Euderma_maculatum	2.2	Chiroptera
Barbastella_barbastellus	2.2	Chiroptera
Miniopterus_schreibersii	2.4	Chiroptera
Nycteris_javanica	2.4	Chiroptera
Nycteris_thebaica	2.75	Chiroptera
Saccopteryx_bilineata	2	Chiroptera
Peropteryx_leucoptera	2.16667	Chiroptera
Balantiopteryx_plicata	1.71429	Chiroptera
Galeopterus_variegatus	2.16667	ScandentiaPrimates
Cynocephalus_volans	2.16667	ScandentiaPrimates
Nycticebus_coucang	2.28571	ScandentiaPrimates
Loris_tardigradus	2	ScandentiaPrimates
Otolemur_garnettii	2.33333	ScandentiaPrimates
Otolemur_crassicaudatus	1.85714	ScandentiaPrimates
Galago_senegalensis	2.16667	ScandentiaPrimates
Euoticus_elegantulus	2.16667	ScandentiaPrimates
Perodicticus_potto	2.66667	ScandentiaPrimates
Arctocebus_calabarensis	2	ScandentiaPrimates
Daubentonia_madagascariensis	2.16667	ScandentiaPrimates
Indri_indri	1.33333	ScandentiaPrimates
Propithecus_diadema	1.5	ScandentiaPrimates
Propithecus_verreauxi	1.5	ScandentiaPrimates
Propithecus_coquereli	1.5	ScandentiaPrimates
Avahi_laniger	1.33333	ScandentiaPrimates
Varecia_variegata	1.71429	ScandentiaPrimates
Lemur_catta	1.71429	ScandentiaPrimates
Hapalemur_griseus	1.71429	ScandentiaPrimates
Eulemur_macaco	1.71429	ScandentiaPrimates
Eulemur_rubriventer	1.71429	ScandentiaPrimates
Eulemur_mongoz	1.71429	ScandentiaPrimates
Eulemur_collaris	1.71429	ScandentiaPrimates
Eulemur_fulvus	1.71429	ScandentiaPrimates
Eulemur_sanfordi	1.71429	ScandentiaPrimates
Eulemur_albifrons	1.71429	ScandentiaPrimates
Lepilemur_mustelinus	1.33333	ScandentiaPrimates
Cheirogaleus_medius	2.33333	ScandentiaPrimates
Microcebus_murinus	1.85714	ScandentiaPrimates
Microcebus_rufus	1.85714	ScandentiaPrimates
Tarsius_syrichta	2.16667	ScandentiaPrimates
Pithecia_irrorata	2.16667	ScandentiaPrimates
Pithecia_monachus	2.16667	ScandentiaPrimates
Pithecia_pithecia	2.16667	ScandentiaPrimates
Cacajao_melanocephalus	2.16667	ScandentiaPrimates
Callicebus_moloch	2.16667	ScandentiaPrimates
Leontocebus_nigricollis	1.71429	ScandentiaPrimates
Saguinus_oedipus	1.71429	ScandentiaPrimates
Leontopithecus_rosalia	1.71429	ScandentiaPrimates
Mico_humeralifer	1.71429	ScandentiaPrimates
Callithrix_jacchus	2.16667	ScandentiaPrimates
Cebuella_pygmaea	2.16667	ScandentiaPrimates
Saimiri_sciureus	1.85714	ScandentiaPrimates
Cebus_olivaceus	2.8	ScandentiaPrimates
Cebus_albifrons	2.33333	ScandentiaPrimates
Cebus_capucinus	2.16667	ScandentiaPrimates
Aotus_azarae	1.75	ScandentiaPrimates
Aotus_nancymaae	1.75	ScandentiaPrimates
Alouatta_seniculus	2.8	ScandentiaPrimates
Alouatta_caraya	2.8	ScandentiaPrimates
Alouatta_palliata	2.8	ScandentiaPrimates
Alouatta_pigra	2.8	ScandentiaPrimates
Lagothrix_lagotricha	3.5	ScandentiaPrimates
Brachyteles_hypoxanthus	2.6	ScandentiaPrimates
Brachyteles_arachnoides	3.5	ScandentiaPrimates
Ateles_geoffroyi	3.5	ScandentiaPrimates
Ateles_fusciceps	3.5	ScandentiaPrimates
Ateles_paniscus	3.25	ScandentiaPrimates
Ateles_chamek	3.5	ScandentiaPrimates
Ateles_belzebuth	3.5	ScandentiaPrimates
Symphalangus_syndactylus	2.6	ScandentiaPrimates
Hylobates_pileatus	2.4	ScandentiaPrimates
Hylobates_lar	2.6	ScandentiaPrimates
Hylobates_muelleri	2.6	ScandentiaPrimates
Hylobates_moloch	2.6	ScandentiaPrimates
Hylobates_klossii	2.6	ScandentiaPrimates
Hylobates_agilis	2.6	ScandentiaPrimates
Nomascus_concolor	2.6	ScandentiaPrimates
Nomascus_gabriellae	2.8	ScandentiaPrimates
Nomascus_leucogenys	2.8	ScandentiaPrimates
Hoolock_hoolock	2.6	ScandentiaPrimates
Pongo_pygmaeus	3	ScandentiaPrimates
Pongo_abelii	3	ScandentiaPrimates
Pan_troglodytes	3.25	ScandentiaPrimates
Pan_paniscus	3.25	ScandentiaPrimates
Homo_sapiens	2.4	ScandentiaPrimates
Gorilla_gorilla	3.25	ScandentiaPrimates
Gorilla_beringei	4.33333	ScandentiaPrimates
Semnopithecus_schistaceus	1.71429	ScandentiaPrimates
Trachypithecus_cristatus	1.71429	ScandentiaPrimates
Trachypithecus_phayrei	1.71429	ScandentiaPrimates
Semnopithecus_entellus	1.71429	ScandentiaPrimates
Presbytis_rubicunda	1.71429	ScandentiaPrimates
Presbytis_melalophos	1.71429	ScandentiaPrimates
Rhinopithecus_bieti	1.71429	ScandentiaPrimates
Rhinopithecus_roxellana	1.71429	ScandentiaPrimates
Nasalis_larvatus	1.71429	ScandentiaPrimates
Colobus_guereza	1.71429	ScandentiaPrimates
Colobus_vellerosus	1.71429	ScandentiaPrimates
Macaca_leonina	1.71429	ScandentiaPrimates
Macaca_sinica	1.71429	ScandentiaPrimates
Macaca_silenus	1.71429	ScandentiaPrimates
Macaca_nemestrina	1.71429	ScandentiaPrimates
Macaca_maura	1.71429	ScandentiaPrimates
Macaca_radiata	1.71429	ScandentiaPrimates
Macaca_fascicularis	1.71429	ScandentiaPrimates
Macaca_arctoides	1.71429	ScandentiaPrimates
Macaca_nigra	1.71429	ScandentiaPrimates
Macaca_fuscata	1.71429	ScandentiaPrimates
Macaca_mulatta	1.71429	ScandentiaPrimates
Macaca_sylvanus	1.71429	ScandentiaPrimates
Theropithecus_gelada	2.16667	ScandentiaPrimates
Papio_cynocephalus	2.16667	ScandentiaPrimates
Papio_papio	2.16667	ScandentiaPrimates
Papio_hamadryas	2.16667	ScandentiaPrimates
Papio_anubis	2.16667	ScandentiaPrimates
Lophocebus_aterrimus	2.16667	ScandentiaPrimates
Lophocebus_albigena	2.16667	ScandentiaPrimates
Cercocebus_atys	1.71429	ScandentiaPrimates
Mandrillus_sphinx	1.71429	ScandentiaPrimates
Mandrillus_leucophaeus	1.71429	ScandentiaPrimates
Cercopithecus_mitis	1.71429	ScandentiaPrimates
Cercopithecus_ascanius	1.71429	ScandentiaPrimates
Erythrocebus_patas	1.71429	ScandentiaPrimates
Chlorocebus_pygerythrus	1.71429	ScandentiaPrimates
Chlorocebus_aethiops	1.71429	ScandentiaPrimates
Chlorocebus_cynosuros	1.71429	ScandentiaPrimates
Chlorocebus_sabaeus	1.71429	ScandentiaPrimates
Miopithecus_talapoin	2.16667	ScandentiaPrimates
Ptilocercus_lowii	2.8	ScandentiaPrimates
Tupaia_glis	2.16667	ScandentiaPrimates
Tupaia_nicobarica	2.16667	ScandentiaPrimates
Urogale_everetti	2.16667	ScandentiaPrimates
Tupaia_tana	2.16667	ScandentiaPrimates
Dendrogale_melanura	2.16667	ScandentiaPrimates
Anathana_ellioti	2.16667	ScandentiaPrimates
Sylvilagus_audubonii	1.71429	Glires
Oryctolagus_cuniculus	1.71429	Glires
Pentalagus_furnessi	1.71429	Glires
Lepus_californicus	1.71429	Glires
Lepus_alleni	1.71429	Glires
Lepus_townsendii	1.71429	Glires
Lepus_timidus	1.71429	Glires
Lepus_europaeus	1.71429	Glires
Lepus_americanus	1.71429	Glires
Nesolagus_timminsi	1.71429	Glires
Nesolagus_netscheri	1.71429	Glires
Ochotona_hyperborea	4.5	Glires
Ochotona_princeps	3.4	Glires
Muscardinus_avellanarius	2.16667	Glires
Aplodontia_rufa	2.16667	Glires
Ratufa_indica	2.16667	Glires
Callosciurus_erythraeus	1.71429	Glires
Tamias_striatus	1.71429	Glires
Tamias_minimus	1.71429	Glires
Spermophilus_dauricus	1.71429	Glires
Ictidomys_tridecemlineatus	2	Glires
Cynomys_ludovicianus	1.71429	Glires
Marmota_monax	1.71429	Glires
Marmota_caligata	1.71429	Glires
Marmota_marmota	1.71429	Glires
Marmota_sibirica	1.71429	Glires
Sciurus_anomalus	1.71429	Glires
Sciurus_niger	1.71429	Glires
Sciurus_carolinensis	1.71429	Glires
Sciurus_griseus	1.71429	Glires
Microsciurus_mimulus	1.71429	Glires
Microsciurus_alfari	1.71429	Glires
Microsciurus_flaviventer	1.71429	Glires
Sciurus_vulgaris	1.71429	Glires
Tamiasciurus_hudsonicus	1.71429	Glires
Glaucomys_volans	1.71429	Glires
Petaurista_leucogenys	1.71429	Glires
Petaurista_philippensis	1.71429	Glires
Petaurista_alborufus	1.71429	Glires
Petaurista_grandis	1.71429	Glires
Laonastes_aenigmamus	0.818182	Glires
Atherurus_macrourus	3.75	Glires
Hystrix_javanica	2.8	Glires
Hystrix_cristata	2.8	Glires
Thryonomys_swinderianus	2.6	Glires
Heterocephalus_glaber	1.375	Glires
Heliophobius_argenteocinereus	2	Glires
Cryptomys_hottentotus	2.16667	Glires
Georychus_capensis	1.71429	Glires
Bathyergus_suillus	1.85714	Glires
Cuniculus_paca	2.16667	Glires
Myoprocta_acouchy	2.16667	Glires
Dasyprocta_leporina	1.71429	Glires
Dasyprocta_azarae	1.85714	Glires
Hydrochoerus_hydrochaeris	2.16667	Glires
Dolichotis_patagonum	1.71429	Glires
Cavia_porcellus	2.16667	Glires
Cavia_aperea	2.16667	Glires
Erethizon_dorsatum	2.33333	Glires
Coendou_prehensilis	2.5	Glires
Lagostomus_maximus	1.71429	Glires
Chinchilla_lanigera	2.16667	Glires
Chinchilla_chinchilla	2.16667	Glires
Phyllomys_sulinus	2.33333	Glires
Myocastor_coypus	2.16667	Glires
Capromys_pilorides	2.28571	Glires
Ctenomys_boliviensis	1.71429	Glires
Ctenomys_talarum	1.71429	Glires
Octodon_degus	1.71429	Glires
Spalacopus_cyanus	1.85714	Glires
Dipus_sagitta	1.71429	Glires
Jaculus_orientalis	1.71429	Glires
Jaculus_jaculus	1.71429	Glires
Stylodipus_telum	1.71429	Glires
Allactaga_euphratica	1.71429	Glires
Allactaga_major	2.16667	Glires
Zapus_princeps	2.16667	Glires
Sicista_concolor	2.16667	Glires
Spalax_leucodon	2.16667	Glires
Rhizomys_pruinosus	3	Glires
Dicrostonyx_groenlandicus	2.16667	Glires
Ondatra_zibethicus	2.16667	Glires
Lemmus_sibiricus	2.16667	Glires
Synaptomys_cooperi	2.16667	Glires
Ellobius_talpinus	2.16667	Glires
Microtus_arvalis	2.16667	Glires
Microtus_pennsylvanicus	2.16667	Glires
Microtus_ochrogaster	2.16667	Glires
Microtus_chrotorrhinus	2.16667	Glires
Microtus_oeconomus	2.16667	Glires
Myodes_gapperi	2.16667	Glires
Mesocricetus_auratus	2.16667	Glires
Tscherskia_triton	2.16667	Glires
Cricetus_cricetus	2.16667	Glires
Cricetulus_migratorius	2.16667	Glires
Cricetulus_longicaudatus	2.16667	Glires
Cricetulus_barabensis	2.16667	Glires
Phodopus_sungorus	2.16667	Glires
Neotoma_fuscipes	2.16667	Glires
Neotoma_lepida	2.16667	Glires
Neotoma_floridana	2.16667	Glires
Neotoma_albigula	2.16667	Glires
Neotoma_mexicana	2.16667	Glires
Neotoma_cinerea	2.16667	Glires
Hodomys_alleni	2.16667	Glires
Nelsonia_neotomodon	2.16667	Glires
Xenomys_nelsoni	2.33333	Glires
Ochrotomys_nuttalli	2.16667	Glires
Reithrodontomys_creper	2.16667	Glires
Reithrodontomys_mexicanus	2.16667	Glires
Reithrodontomys_fulvescens	2.16667	Glires
Reithrodontomys_sumichrasti	2.16667	Glires
Reithrodontomys_megalotis	2.16667	Glires
Reithrodontomys_humulis	2.16667	Glires
Reithrodontomys_montanus	2.16667	Glires
Isthmomys_pirrensis	2.16667	Glires
Isthmomys_flavidus	2.16667	Glires
Onychomys_torridus	2.16667	Glires
Onychomys_leucogaster	2.16667	Glires
Peromyscus_maniculatus	2.16667	Glires
Peromyscus_leucopus	2.16667	Glires
Megadontomys_thomasi	2.16667	Glires
Peromyscus_yucatanicus	2.16667	Glires
Peromyscus_guatemalensis	2.16667	Glires
Peromyscus_mexicanus	2.16667	Glires
Peromyscus_megalops	2.16667	Glires
Peromyscus_melanophrys	2.16667	Glires
Habromys_lepturus	1.85714	Glires
Habromys_lophurus	1.85714	Glires
Peromyscus_crinitus	2.16667	Glires
Peromyscus_ochraventer	2.16667	Glires
Peromyscus_truei	2.16667	Glires
Peromyscus_difficilis	2.16667	Glires
Peromyscus_attwateri	2.16667	Glires
Peromyscus_furvus	2.16667	Glires
Peromyscus_spicilegus	2.16667	Glires
Peromyscus_boylii	2.16667	Glires
Podomys_floridanus	2.16667	Glires
Neotomodon_alstoni	2.16667	Glires
Peromyscus_californicus	2.16667	Glires
Peromyscus_eremicus	2.16667	Glires
Osgoodomys_banderanus	2.16667	Glires
Scotinomys_xerampelinus	2.16667	Glires
Scotinomys_teguina	2.16667	Glires
Baiomys_taylori	2.16667	Glires
Baiomys_musculus	2.16667	Glires
Tylomys_panamensis	2.33333	Glires
Tylomys_mirae	2.33333	Glires
Tylomys_watsoni	2.33333	Glires
Tylomys_fulviventer	2.33333	Glires
Tylomys_nudicaudus	2.33333	Glires
Ototylomys_phyllotis	2.5	Glires
Nyctomys_sumichrasti	2.16667	Glires
Chibchanomys_trichotis	2.8	Glires
Reithrodon_auritus	1.71429	Glires
Rheomys_underwoodi	2.16667	Glires
Rheomys_thomasi	2.16667	Glires
Rheomys_mexicanus	2.16667	Glires
Rheomys_raptor	2.16667	Glires
Ichthyomys_pittieri	2.16667	Glires
Ichthyomys_hydrobates	2.16667	Glires
Ichthyomys_tweedii	2.16667	Glires
Neusticomys_venezuelae	2.8	Glires
Neusticomys_ferreirai	2.16667	Glires
Neusticomys_monticolus	2.16667	Glires
Anotomys_leander	2.33333	Glires
Chinchillula_sahamae	2.16667	Glires
Sigmodon_leucotis	1.71429	Glires
Sigmodon_fulviventer	1.71429	Glires
Sigmodon_alleni	1.71429	Glires
Sigmodon_ochrognathus	1.71429	Glires
Sigmodon_hispidus	1.71429	Glires
Rhipidomys_macconnelli	2.16667	Glires
Rhipidomys_nitela	1.71429	Glires
Rhipidomys_mastacalis	1.71429	Glires
Rhipidomys_fulviventer	2.16667	Glires
Rhipidomys_venustus	2.16667	Glires
Rhipidomys_couesi	1.71429	Glires
Rhipidomys_venezuelae	1.71429	Glires
Rhipidomys_latimanus	2.16667	Glires
Rhipidomys_austrinus	2.16667	Glires
Aepeomys_lugens	2.16667	Glires
Thomasomys_gracilis	2.16667	Glires
Thomasomys_cinereus	2.16667	Glires
Thomasomys_rhoadsi	2.16667	Glires
Thomasomys_baeops	1.85714	Glires
Thomasomys_aureus	2.16667	Glires
Thomasomys_pyrrhonotus	1.85714	Glires
Thomasomys_daphne	2.16667	Glires
Thomasomys_oreas	2.16667	Glires
Thomasomys_hylophilus	2.16667	Glires
Thomasomys_paramorum	2.16667	Glires
Chilomys_instans	2.16667	Glires
Akodon_bogotensis	1.71429	Glires
Blarinomys_breviceps	2.16667	Glires
Scapteromys_tumidus	2.16667	Glires
Scapteromys_meridionalis	2.16667	Glires
Scapteromys_aquaticus	2.16667	Glires
Kunsia_tomentosus	2	Glires
Thalpomys_lasiotis	2.16667	Glires
Necromys_amoenus	2.16667	Glires
Necromys_urichi	2.16667	Glires
Necromys_lasiurus	1.71429	Glires
Necromys_temchuki	2.16667	Glires
Necromys_obscurus	2.16667	Glires
Necromys_lactens	2.16667	Glires
Akodon_mimus	2.16667	Glires
Akodon_azarae	2.16667	Glires
Akodon_boliviensis	2.16667	Glires
Akodon_subfuscus	2.16667	Glires
Akodon_lutescens	2.16667	Glires
Akodon_cursor	2.16667	Glires
Akodon_simulator	2.16667	Glires
Akodon_albiventer	2.16667	Glires
Akodon_mollis	2.16667	Glires
Akodon_torques	2.16667	Glires
Akodon_aerosus	2.16667	Glires
Deltamys_kempi	2.16667	Glires
Thaptomys_nigrita	2.16667	Glires
Oxymycterus_delator	2.16667	Glires
Oxymycterus_paramensis	2.16667	Glires
Oxymycterus_rufus	2.16667	Glires
Oxymycterus_inca	2.16667	Glires
Zygodontomys_brevicauda	1.71429	Glires
Oecomys_concolor	1.71429	Glires
Oecomys_roberti	1.71429	Glires
Oecomys_bicolor	1.71429	Glires
Oecomys_superans	1.71429	Glires
Oecomys_trinitatis	1.71429	Glires
Oecomys_mamorae	1.71429	Glires
Oecomys_paricola	1.71429	Glires
Transandinomys_talamancae	1.71429	Glires
Transandinomys_bolivaris	1.71429	Glires
Euryoryzomys_nitidus	1.71429	Glires
Euryoryzomys_russatus	1.71429	Glires
Euryoryzomys_legatus	1.71429	Glires
Nephelomys_albigularis	1.71429	Glires
Nephelomys_keaysi	1.71429	Glires
Hylaeamys_megacephalus	1.71429	Glires
Handleyomys_alfaroi	1.71429	Glires
Handleyomys_melanotis	1.71429	Glires
Handleyomys_chapmani	1.71429	Glires
Neacomys_guianae	1.71429	Glires
Neacomys_spinosus	1.71429	Glires
Neacomys_tenuipes	1.71429	Glires
Microryzomys_minutus	1.71429	Glires
Microryzomys_altissimus	1.71429	Glires
Oligoryzomys_microtis	1.71429	Glires
Oligoryzomys_nigripes	1.71429	Glires
Oligoryzomys_destructor	1.71429	Glires
Oligoryzomys_fulvescens	1.71429	Glires
Oligoryzomys_eliurus	1.71429	Glires
Oligoryzomys_delticola	1.71429	Glires
Oligoryzomys_chacoensis	1.71429	Glires
Oligoryzomys_andinus	1.71429	Glires
Oligoryzomys_magellanicus	1.71429	Glires
Oligoryzomys_longicaudatus	1.71429	Glires
Oligoryzomys_flavescens	1.71429	Glires
Eremoryzomys_polius	1.71429	Glires
Cerradomys_subflavus	1.71429	Glires
Sooretamys_angouya	1.71429	Glires
Holochilus_brasiliensis	1.71429	Glires
Holochilus_chacarius	1.71429	Glires
Pseudoryzomys_simplex	1.71429	Glires
Lundomys_molitor	1.71429	Glires
Nectomys_squamipes	1.71429	Glires
Oryzomys_couesi	1.71429	Glires
Oryzomys_palustris	1.71429	Glires
Sigmodontomys_alfari	1.71429	Glires
Melanomys_caliginosus	1.71429	Glires
Nesoryzomys_indefessus	2.16667	Glires
Irenomys_tarsalis	2.16667	Glires
Euneomys_petersoni	2.16667	Glires
Euneomys_chinchilloides	2.16667	Glires
Andinomys_edax	2.16667	Glires
Punomys_kofordi	2.16667	Glires
Delomys_sublineatus	2.16667	Glires
Delomys_dorsalis	2.16667	Glires
Calomys_lepidus	2.16667	Glires
Calomys_sorellus	2.16667	Glires
Calomys_musculinus	2.16667	Glires
Calomys_laucha	2.16667	Glires
Calomys_tener	1.71429	Glires
Calomys_boliviae	1.71429	Glires
Calomys_callosus	1.71429	Glires
Calomys_venustus	1.71429	Glires
Calomys_hummelincki	1.71429	Glires
Eligmodontia_morgani	2.16667	Glires
Eligmodontia_puerulus	2.16667	Glires
Eligmodontia_moreni	1.71429	Glires
Eligmodontia_hirtipes	1.71429	Glires
Eligmodontia_bolsonensis	1.71429	Glires
Graomys_griseoflavus	1.71429	Glires
Graomys_domorum	1.71429	Glires
Andalgalomys_pearsoni	2.16667	Glires
Andalgalomys_olrogi	1.71429	Glires
Salinomys_delicatus	1.71429	Glires
Phyllotis_wolffsohni	2.16667	Glires
Tapecomys_primus	2.16667	Glires
Auliscomys_sublimis	2.16667	Glires
Auliscomys_pictus	2.16667	Glires
Auliscomys_boliviensis	2.16667	Glires
Galenomys_garleppi	2.16667	Glires
Loxodontomys_micropus	2.16667	Glires
Phyllotis_osilae	2.16667	Glires
Phyllotis_alisosiensis	2.16667	Glires
Phyllotis_anitae	2.16667	Glires
Phyllotis_caprinus	2.16667	Glires
Phyllotis_xanthopygus	2.16667	Glires
Phyllotis_darwini	2.16667	Glires
Phyllotis_amicus	2.16667	Glires
Paralomys_gerbillus	2.16667	Glires
Phyllotis_haggardi	2.16667	Glires
Phyllotis_andium	2.16667	Glires
Calassomys_apicalis	1.71429	Glires
Akodon_neocenus	2.16667	Glires
Wiedomys_pyrrhorhinos	1.71429	Glires
Juliomys_pictipes	2.16667	Glires
Abrothrix_olivaceus	2.16667	Glires
Abrothrix_andinus	2.16667	Glires
Abrothrix_jelskii	2.16667	Glires
Abrothrix_illuteus	2.16667	Glires
Abrothrix_longipilis	2.16667	Glires
Abrothrix_sanborni	2.16667	Glires
Notiomys_edwardsii	2.16667	Glires
Geoxus_valdivianus	2.16667	Glires
Chelemys_macronyx	2.16667	Glires
Mystromys_albicaudatus	2.16667	Glires
Saccostomus_campestris	1.71429	Glires
Beamys_hindei	2.16667	Glires
Cricetomys_gambianus	2.16667	Glires
Brachytarsomys_albicauda	1.85714	Glires
Gymnuromys_roberti	1.85714	Glires
Eliurus_myoxinus	1.85714	Glires
Brachyuromys_ramirohitra	1.85714	Glires
Nesomys_rufus	1.85714	Glires
Nesomys_audeberti	1.85714	Glires
Macrotarsomys_bastardi	1.85714	Glires
Calomyscus_baluchi	2.16667	Glires
Lophiomys_imhausi	2.28571	Glires
Pachyuromys_duprasi	1.71429	Glires
Psammomys_obesus	1.71429	Glires
Meriones_shawi	1.71429	Glires
Meriones_unguiculatus	1.71429	Glires
Sekeetamys_calurus	1.71429	Glires
Ammodillus_imbellis	1.71429	Glires
Microdillus_peeli	1.71429	Glires
Gerbillus_cheesmani	1.71429	Glires
Taterillus_arenarius	1.71429	Glires
Gerbilliscus_nigricaudus	1.71429	Glires
Gerbillurus_setzeri	1.71429	Glires
Desmodillus_auricularis	1.71429	Glires
Tatera_indica	1.71429	Glires
Notomys_amplus	1.71429	Glires
Conilurus_albipes	1.85714	Glires
Hydromys_chrysogaster	2	Glires
Mastomys_coucha	2.16667	Glires
Mus_musculus	1.71429	Glires
Rhabdomys_pumilio	1.71429	Glires
Micromys_minutus	2.16667	Glires
Maxomys_inflatus	2.16667	Glires
Rattus_rattus	2.16667	Glires
Rattus_fuscipes	2.16667	Glires
Rattus_norvegicus	2.16667	Glires
Pedetes_surdaster	1.71429	Glires
Pedetes_capensis	1.71429	Glires
Anomalurus_pelii	1.5	Glires
Anomalurus_derbianus	1.5	Glires
Anomalurus_beecrofti	1.77778	Glires
Anomalurus_pusillus	1.66667	Glires
Microdipodops_pallidus	1.71429	Glires
Dipodomys_spectabilis	1.71429	Glires
Dipodomys_ordii	1.71429	Glires
Dipodomys_heermanni	1.71429	Glires
Dipodomys_merriami	1.71429	Glires
Thomomys_bulbivorus	1.71429	Glires
Thomomys_umbrinus	1.71429	Glires
Thomomys_bottae	1.71429	Glires
Geomys_pinetis	1.71429	Glires
Geomys_bursarius	1.71429	Glires
Geomys_arenarius	2.16667	Glires
Cratogeomys_castanops	2	Glires
Liomys_salvini	1.71429	Glires
Heteromys_anomalus	1.71429	Glires
Perognathus_fasciatus	1.71429	Glires
Castor_fiber	2.8	Glires
Castor_canadensis	2.8	Glires
Hydrodamalis_gigas	5.66667	Afrotheria
Trichechus_manatus	8.5	Afrotheria
Trichechus_senegalensis	8.5	Afrotheria
Trichechus_inunguis	7.5	Afrotheria
Dugong_dugon	6.33333	Afrotheria
Loxodonta_africana	6.66667	Afrotheria
Elephas_maximus	4.5	Afrotheria
Procavia_capensis	2.625	Afrotheria
Heterohyrax_brucei	3.14286	Afrotheria
Dendrohyrax_validus	2.875	Afrotheria
Dendrohyrax_dorsalis	2.5	Afrotheria
Dendrohyrax_arboreus	3.14286	Afrotheria
Orycteropus_afer	1.625	Afrotheria
Rhynchocyon_cirnei	1.85714	Afrotheria
Rhynchocyon_chrysopygus	1.625	Afrotheria
Rhynchocyon_petersi	1.625	Afrotheria
Elephantulus_myurus	1.85714	Afrotheria
Elephantulus_edwardii	2.33333	Afrotheria
Macroscelides_proboscideus	2.33333	Afrotheria
Petrodromus_tetradactylus	1.85714	Afrotheria
Elephantulus_rufescens	1.85714	Afrotheria
Elephantulus_brachyrhynchus	2.33333	Afrotheria
Elephantulus_intufi	1.85714	Afrotheria
Elephantulus_rupestris	2.33333	Afrotheria
Potamogale_velox	3.4	Afrotheria
Limnogale_mergulus	3.4	Afrotheria
Microgale_talazaci	2.28571	Afrotheria
Microgale_longicaudata	2.83333	Afrotheria
Microgale_cowani	3.4	Afrotheria
Oryzorictes_tetradactylus	3.4	Afrotheria
Tenrec_ecaudatus	3.8	Afrotheria
Hemicentetes_semispinosus	4.25	Afrotheria
Setifer_setosus	2.28571	Afrotheria
Echinops_telfairi	4	Afrotheria
Eremitalpa_granti	8.5	Afrotheria
Amblysomus_hottentotus	6.33333	Afrotheria
Calcochloris_obtusirostris	6.33333	Afrotheria
Chrysospalax_trevelyani	6.33333	Afrotheria
Chrysochloris_asiatica	6.33333	Afrotheria
Dasypus_hybridus	1.8	Xenarthra
Dasypus_novemcinctus	2	Xenarthra
Dasypus_kappleri	1.8	Xenarthra
Dasypus_septemcinctus	2.5	Xenarthra
Zaedyus_pichiy	3.66667	Xenarthra
Euphractus_sexcinctus	3.66667	Xenarthra
Chaetophractus_vellerosus	3.66667	Xenarthra
Chaetophractus_villosus	3.66667	Xenarthra
Chlamyphorus_truncatus	3.66667	Xenarthra
Tolypeutes_matacus	3.66667	Xenarthra
Priodontes_maximus	2.75	Xenarthra
Cabassous_unicinctus	4	Xenarthra
Tamandua_tetradactyla	5.66667	Xenarthra
Tamandua_mexicana	5.66667	Xenarthra
Myrmecophaga_tridactyla	8	Xenarthra
Cyclopes_didactylus	7.5	Xenarthra
Choloepus_hoffmanni	7.66667	Xenarthra
Choloepus_didactylus	6	Xenarthra
Bradypus_tridactylus	3.75	Xenarthra
Bradypus_variegatus	3.75	Xenarthra
Rhyncholestes_raphanurus	2.16667	MonotremataMarsupialia
Caenolestes_fuliginosus	2.16667	MonotremataMarsupialia
Glironia_venusta	2.16667	MonotremataMarsupialia
Monodelphis_domestica	2.33333	MonotremataMarsupialia
Gracilinanus_microtarsus	2.6	MonotremataMarsupialia
Metachirus_nudicaudatus	2.16667	MonotremataMarsupialia
Didelphis_virginiana	2.16667	MonotremataMarsupialia
Didelphis_marsupialis	2.16667	MonotremataMarsupialia
Didelphis_albiventris	2.16667	MonotremataMarsupialia
Chironectes_minimus	2.16667	MonotremataMarsupialia
Caluromys_philander	2.16667	MonotremataMarsupialia
Dromiciops_gliroides	2.6	MonotremataMarsupialia
Notoryctes_typhlops	3.8	MonotremataMarsupialia
Notoryctes_caurinus	3.25	MonotremataMarsupialia
Macrotis_lagotis	2.16667	MonotremataMarsupialia
Isoodon_macrourus	2.16667	MonotremataMarsupialia
Isoodon_obesulus	2.16667	MonotremataMarsupialia
Perameles_gunnii	2.16667	MonotremataMarsupialia
Perameles_nasuta	2.16667	MonotremataMarsupialia
Sarcophilus_harrisii	2.16667	MonotremataMarsupialia
Dasyurus_maculatus	2.16667	MonotremataMarsupialia
Dasyurus_viverrinus	2.16667	MonotremataMarsupialia
Dasyuroides_byrnei	2.16667	MonotremataMarsupialia
Dasycercus_cristicauda	2.16667	MonotremataMarsupialia
Antechinus_flavipes	2.16667	MonotremataMarsupialia
Thylacinus_cynocephalus	2.16667	MonotremataMarsupialia
Myrmecobius_fasciatus	2.16667	MonotremataMarsupialia
Phascolarctos_cinereus	1.375	MonotremataMarsupialia
Vombatus_ursinus	3.75	MonotremataMarsupialia
Lasiorhinus_latifrons	3.75	MonotremataMarsupialia
Cercartetus_concinnus	2.16667	MonotremataMarsupialia
Trichosurus_vulpecula	2.16667	MonotremataMarsupialia
Spilocuscus_maculatus	2.16667	MonotremataMarsupialia
Phalanger_sericeus	2.16667	MonotremataMarsupialia
Phalanger_orientalis	2.16667	MonotremataMarsupialia
Hypsiprymnodon_moschatus	2.16667	MonotremataMarsupialia
Thylogale_billardierii	2.16667	MonotremataMarsupialia
Petrogale_lateralis	2.16667	MonotremataMarsupialia
Petrogale_penicillata	2.16667	MonotremataMarsupialia
Dendrolagus_goodfellowi	2.16667	MonotremataMarsupialia
Dendrolagus_matschiei	2.16667	MonotremataMarsupialia
Dendrolagus_bennettianus	2.16667	MonotremataMarsupialia
Dendrolagus_lumholtzi	2.16667	MonotremataMarsupialia
Macropus_fuliginosus	2.16667	MonotremataMarsupialia
Macropus_giganteus	2.16667	MonotremataMarsupialia
Macropus_antilopinus	2.16667	MonotremataMarsupialia
Macropus_robustus	2.16667	MonotremataMarsupialia
Macropus_rufus	2.16667	MonotremataMarsupialia
Macropus_rufogriseus	2.16667	MonotremataMarsupialia
Macropus_eugenii	2.16667	MonotremataMarsupialia
Macropus_agilis	2.16667	MonotremataMarsupialia
Macropus_parryi	2.16667	MonotremataMarsupialia
Macropus_parma	2.16667	MonotremataMarsupialia
Macropus_irma	2.16667	MonotremataMarsupialia
Dendrolagus_ursinus	2.16667	MonotremataMarsupialia
Potorous_longipes	2.16667	MonotremataMarsupialia
Potorous_tridactylus	2.16667	MonotremataMarsupialia
Bettongia_penicillata	2.16667	MonotremataMarsupialia
Bettongia_gaimardi	2.16667	MonotremataMarsupialia
Aepyprymnus_rufescens	2.16667	MonotremataMarsupialia
Pseudocheirus_peregrinus	2.16667	MonotremataMarsupialia
Petauroides_volans	1.71429	MonotremataMarsupialia
Petaurus_australis	2.16667	MonotremataMarsupialia
Petaurus_norfolcensis	2.16667	MonotremataMarsupialia
Petaurus_breviceps	2.16667	MonotremataMarsupialia
