# Supplementary material for: Divergent vertebral formulae shape the evolution of axial complexity in mammals
Source: Nat Ecol Evol. 2023 Mar 6;7(3):367–81. doi: 10.1038/s41559-023-01982-5 (PMC9998275; doi:10.1038/s41559-023-01982-5)
Supplement: Source Data Fig. 4 — Tabulations of thoracolumbar counts and three thoracolumbar complexity indices re-ordered by group. Each tabulation is reported in a separate Excel sheet. [file 41559_2023_1982_MOESM9_ESM.xlsx]

## Sheet: TL_counts
	Thoracolumbar_counts
Zaglossus_bruijnii	21
Tachyglossus_aculeatus	19
Ornithorhynchus_anatinus	19
Solenodon_paradoxus	20
Solenodon_cubanus	19
Galemys_pyrenaicus	19
Scapanus_latimanus	19
Scalopus_aquaticus	19
Talpa_europaea	19
Euroscaptor_mizura	19
Euroscaptor_micrura	18
Mogera_tokudae	19
Mogera_imaizumii	19
Mogera_wogura	19
Euroscaptor_subanura	19
Condylura_cristata	19
Hylomys_suillus	20
Echinosorex_gymnura	21
Erinaceus_europaeus	21
Paraechinus_micropus	19
Hemiechinus_auritus	19
Atelerix_algirus	21
Scutisorex_somereni	24
Suncus_madagascariensis	20
Crocidura_crenata	19
Crocidura_canariensis	19
Sorex_araneus	20
Sorex_minutus	20
Cryptotis_parva	19
Blarina_hylophaga	20
Notiosorex_crawfordi	19
Smutsia_gigantea	19
Phataginus_tricuspis	20
Manis_pentadactyla	22
Urocyon_cinereoargenteus	20
Vulpes_lagopus	20
Vulpes_zerda	20
Vulpes_vulpes	20
Otocyon_megalotis	20
Nyctereutes_procyonoides	20
Lycaon_pictus	20
Chrysocyon_brachyurus	20
Canis_mesomelas	20
Canis_simensis	20
Canis_latrans	20
Canis_aureus	20
Canis_lupus	20
Cuon_alpinus	20
Canis_adustus	20
Pseudalopex_gymnocercus	20
Speothos_venaticus	20
Cerdocyon_thous	20
Neomonachus_tropicalis	20
Monachus_monachus	20
Mirounga_leonina	20
Mirounga_angustirostris	20
Lobodon_carcinophaga	20
Leptonychotes_weddellii	20
Ommatophoca_rossii	20
Hydrurga_leptonyx	20
Erignathus_barbatus	20
Pagophilus_groenlandicus	20
Phoca_vitulina	20
Pusa_hispida	20
Halichoerus_grypus	20
Cystophora_cristata	20
Odobenus_rosmarus	20
Callorhinus_ursinus	20
Zalophus_californianus	20
Zalophus_japonicus	20
Eumetopias_jubatus	20
Arctocephalus_pusillus	20
Neophoca_cinerea	20
Otaria_bryonia	20
Arctocephalus_tropicalis	20
Arctocephalus_forsteri	20
Arctocephalus_australis	20
Mydaus_javanensis	20
Spilogale_gracilis	21
Mephitis_mephitis	22
Conepatus_humboldtii	21
Conepatus_chinga	21
Potos_flavus	20
Procyon_lotor	20
Procyon_cancrivorus	20
Bassariscus_astutus	20
Nasua_nasua	20
Nasua_narica	20
Bassaricyon_alleni	20
Taxidea_taxus	20
Meles_meles	20
Meles_anakuma	20
Arctonyx_collaris	20
Mellivora_capensis	19
Gulo_gulo	20
Martes_flavigula	20
Martes_foina	20
Martes_zibellina	20
Martes_martes	20
Martes_americana	20
Martes_pennanti	20
Eira_barbara	20
Melogale_orientalis	20
Neovison_vison	20
Mustela_frenata	20
Mustela_felipei	20
Mustela_erminea	20
Mustela_nivalis	20
Mustela_sibirica	20
Mustela_nigripes	20
Mustela_lutreolina	20
Mustela_putorius	20
Ictonyx_libyca	20
Galictis_vittata	21
Lyncodon_patagonicus	20
Galictis_cuja	20
Pteronura_brasiliensis	20
Lontra_longicaudis	20
Lontra_provocax	20
Lontra_canadensis	20
Enhydra_lutris	21
Lutra_maculicollis	20
Lutra_lutra	20
Aonyx_cinerea	20
Lutrogale_perspicillata	20
Aonyx_capensis	20
Ailurus_fulgens	20
Ursus_maritimus	20
Ursus_arctos	19
Melursus_ursinus	20
Ursus_thibetanus	20
Ursus_americanus	20
Helarctos_malayanus	19
Ailuropoda_melanoleuca	18
Nandinia_binotata	20
Hyaena_hyaena	19
Hyaena_brunnea	20
Proteles_cristata	20
Crocuta_crocuta	20
Eupleres_goudotii	20
Salanoia_concolor	20
Galidictis_fasciata	20
Galidia_elegans	20
Cryptoprocta_ferox	20
Herpestes_vitticollis	20
Herpestes_javanicus	20
Herpestes_edwardsii	20
Herpestes_ichneumon	20
Ichneumia_albicauda	20
Cynictis_penicillata	20
Bdeogale_crassicauda	20
Crossarchus_obscurus	20
Helogale_parvula	20
Liberiictis_kuhni	20
Mungos_mungo	20
Suricata_suricatta	20
Genetta_maculata	20
Genetta_tigrina	20
Genetta_genetta	20
Genetta_servalina	20
Viverricula_indica	20
Viverra_tangalunga	20
Viverra_zibetha	20
Civettictis_civetta	20
Macrogalidia_musschenbroekii	19
Cynogale_bennettii	20
Hemigalus_derbyanus	20
Paradoxurus_hermaphroditus	20
Arctictis_binturong	20
Prionodon_pardicolor	19
Prionodon_linsang	19
Neofelis_nebulosa	20
Panthera_tigris	20
Panthera_onca	20
Panthera_uncia	20
Panthera_pardus	20
Panthera_leo	20
Lynx_rufus	20
Lynx_lynx	20
Lynx_canadensis	20
Acinonyx_jubatus	20
Puma_concolor	20
Felis_catus	20
Felis_silvestris	20
Leopardus_pardalis	20
Leopardus_wiedii	20
Leopardus_tigrinus	20
Prionailurus_bengalensis	20
Leptailurus_serval	20
Caracal_caracal	20
Equus_africanus	23
Equus_grevyi	24
Equus_quagga	24
Equus_zebra	24
Equus_hemionus	24
Equus_caballus	24
Equus_ferus	24
Tapirus_indicus	23
Tapirus_terrestris	23
Tapirus_bairdii	23
Rhinoceros_unicornis	22
Rhinoceros_sondaicus	22
Dicerorhinus_sumatrensis	22
Diceros_bicornis	23
Ceratotherium_simum	22
Vicugna_pacos	19
Vicugna_vicugna	19
Lama_glama	19
Camelus_dromedarius	17
Camelus_ferus	19
Tayassu_pecari	20
Pecari_tajacu	19
Sus_scrofa	19
Sus_barbatus	17
Potamochoerus_porcus	19
Phacochoerus_africanus	19
Phacochoerus_aethiopicus	18
Hylochoerus_meinertzhageni	19
Babyrousa_babyrussa	19
Hippopotamus_amphibius	19
Choeropsis_liberiensis	19
Indopacetus_pacificus	29
Kogia_sima	23
Kogia_breviceps	21
Physeter_macrocephalus	19
Platanista_gangetica	18
Pontoporia_blainvillei	16
Inia_geoffrensis	16
Inia_araguaiaensis	14
Lipotes_vexillifer	17
Delphinapterus_leucas	20
Mesoplodon_bowdoini	20
Monodon_monoceros	20
Neophocaena_phocaenoides	24
Phocoenoides_dalli	42
Phocoena_phocoena	27
Phocoena_spinipinnis	29
Phocoena_dioptrica	28
Lagenorhynchus_acutus	34
Lagenorhynchus_albirostris	38
Orcinus_orca	21
Orcaella_brevirostris	27
Grampus_griseus	30
Pseudorca_crassidens	20
Peponocephala_electra	29
Globicephala_melas	25
Globicephala_macrorhynchus	23
Feresa_attenuata	28
Steno_bredanensis	27
Sotalia_guianensis	24
Sotalia_fluviatilis	24
Tursiops_truncatus	27
Stenella_attenuata	36
Lagenodelphis_hosei	37
Stenella_longirostris	34
Sousa_chinensis	21
Tursiops_aduncus	27
Stenella_frontalis	30
Stenella_coeruleoalba	34
Stenella_clymene	32
Delphinus_delphis	35
Delphinus_capensis	34
Lagenorhynchus_obscurus	35
Lagenorhynchus_obliquidens	36
Lagenorhynchus_cruciger	35
Lagenorhynchus_australis	27
Cephalorhynchus_hectori	29
Cephalorhynchus_heavisidii	32
Cephalorhynchus_eutropia	29
Cephalorhynchus_commersonii	28
Berardius_bairdii	24
Berardius_arnuxii	22
Mesoplodon_bidens	20
Ziphius_cavirostris	20
Mesoplodon_stejnegeri	20
Hyperoodon_planifrons	19
Hyperoodon_ampullatus	19
Mesoplodon_hectori	21
Mesoplodon_carlhubbsi	21
Mesoplodon_layardii	20
Mesoplodon_mirus	20
Mesoplodon_europaeus	20
Mesoplodon_densirostris	20
Mesoplodon_grayi	21
Tasmacetus_shepherdi	20
Eubalaena_glacialis	26
Eubalaena_japonica	25
Balaenoptera_physalus	29
Balaenoptera_musculus	30
Balaenoptera_omurai	25
Balaenoptera_borealis	27
Balaenoptera_edeni	26
Mesoplodon_perrini	21
Balaenoptera_bonaerensis	23
Mesoplodon_peruvianus	20
Lissodelphis_peronii	46
Lissodelphis_borealis	48
Balaena_mysticetus	22
Caperea_marginata	20
Balaenoptera_acutorostrata	23
Mesoplodon_ginkgodens	21
Megaptera_novaeangliae	25
Eschrichtius_robustus	26
Moschiola_meminna	19
Moschiola_indica	19
Tragulus_javanicus	19
Tragulus_kanchil	19
Tragulus_napu	19
Okapia_johnstoni	19
Giraffa_camelopardalis	19
Antilocapra_americana	19
Muntiacus_muntjak	19
Dama_dama	19
Elaphurus_davidianus	19
Rusa_unicolor	19
Cervus_elaphus	19
Axis_calamianensis	19
Axis_axis	19
Rangifer_tarandus	19
Odocoileus_virginianus	19
Odocoileus_hemionus	19
Mazama_gouazoubira	19
Blastocerus_dichotomus	18
Pudu_puda	19
Hydropotes_inermis	18
Capreolus_capreolus	19
Alces_alces	19
Moschus_moschiferus	19
Moschus_berezovskii	19
Boselaphus_tragocamelus	19
Tetracerus_quadricornis	19
Tragelaphus_imberbis	19
Tragelaphus_angasii	19
Tragelaphus_scriptus	19
Tragelaphus_eurycerus	19
Tragelaphus_spekii	19
Tragelaphus_buxtoni	19
Tragelaphus_strepsiceros	19
Syncerus_caffer	19
Bubalus_mindorensis	19
Bubalus_depressicornis	20
Bubalus_arnee	19
Bos_gaurus	19
Bos_taurus	19
Bos_indicus	19
Bison_bonasus	19
Bos_mutus	19
Bos_grunniens	19
Bison_bison	19
Nesotragus_moschatus	19
Aepyceros_melampus	19
Pelea_capreolus	19
Redunca_fulvorufula	19
Redunca_redunca	19
Redunca_arundinum	19
Kobus_megaceros	19
Kobus_leche	19
Kobus_vardonii	19
Kobus_kob	19
Kobus_ellipsiprymnus	19
Ourebia_ourebi	19
Raphicerus_melanotis	19
Raphicerus_sharpei	19
Raphicerus_campestris	19
Madoqua_kirkii	19
Madoqua_guentheri	19
Saiga_tatarica	19
Nanger_granti	19
Eudorcas_rufifrons	19
Gazella_dorcas	19
Gazella_gazella	19
Gazella_spekei	19
Antilope_cervicapra	19
Litocranius_walleri	19
Antidorcas_marsupialis	19
Neotragus_pygmaeus	22
Oreotragus_oreotragus	19
Philantomba_monticola	19
Sylvicapra_grimmia	19
Cephalophus_silvicultor	19
Cephalophus_dorsalis	19
Cephalophus_leucogaster	19
Cephalophus_nigrifrons	19
Cephalophus_natalensis	19
Cephalophus_weynsi	19
Ovibos_moschatus	19
Capricornis_crispus	19
Ovis_canadensis	19
Ovis_orientalis	19
Ovis_aries	20
Ovis_ammon	19
Capra_ibex	19
Capra_hircus	19
Pseudois_nayaur	19
Myotragus_balearicus	18
Oreamnos_americanus	19
Rupicapra_rupicapra	19
Ammotragus_lervia	19
Connochaetes_taurinus	19
Connochaetes_gnou	20
Damaliscus_pygargus	19
Damaliscus_lunatus	19
Beatragus_hunteri	19
Alcelaphus_buselaphus	19
Hippotragus_niger	19
Hippotragus_equinus	20
Oryx_dammah	19
Oryx_leucoryx	19
Oryx_gazella	19
Oryx_beisa	19
Rhinopoma_hardwickii	16
Rhinopoma_microphyllum	18
Lavia_frons	16
Megaderma_spasma	17
Rhinolophus_hipposideros	18
Asellia_tridens	18
Hipposideros_caffer	18
Hipposideros_diadema	18
Cynopterus_titthaecheilus	19
Cynopterus_brachyotis	18
Epomops_franqueti	18
Hypsignathus_monstrosus	18
Rousettus_aegyptiacus	18
Eidolon_helvum	16
Pteropus_giganteus	18
Pteropus_rufus	17
Pteropus_vampyrus	18
Macroglossus_minimus	17
Myzopoda_aurita	18
Mystacina_tuberculata	18
Thyroptera_discifera	17
Noctilio_leporinus	17
Pteronotus_parnellii	18
Mormoops_megalophylla	19
Micronycteris_microtis	18
Anoura_caudifer	17
Glossophaga_soricina	17
Glossophaga_morenoi	17
Phylloderma_stenops	18
Phyllostomus_discolor	18
Lonchorhina_inusitata	18
Chrotopterus_auritus	18
Vampyrum_spectrum	18
Lonchophylla_inexpectata	16
Carollia_perspicillata	17
Artibeus_jamaicensis	18
Artibeus_planirostris	16
Pygoderma_bilabiatum	17
Vampyressa_pusilla	17
Sturnira_erythromos	16
Sturnira_aratathomasi	17
Rhinophylla_pumilio	15
Lonchorhina_orinocensis	18
Lonchorhina_fernandezi	18
Lonchorhina_marinkellei	18
Lonchorhina_aurita	18
Diphylla_ecaudata	17
Desmodus_rotundus	17
Diaemus_youngi	17
Macrotus_waterhousii	18
Macrotus_californicus	18
Nyctinomops_macrotis	19
Molossus_molossus	17
Promops_nasutus	19
Molossops_temminckii	19
Cynomops_planirostris	18
Eumops_perotis	19
Tadarida_brasiliensis	19
Molossus_currentium	17
Myotis_daubentonii	16
Myotis_keaysi	16
Myotis_velifer	16
Myotis_chiloensis	16
Myotis_lucifugus	15
Myotis_evotis	16
Eptesicus_nilssonii	16
Eptesicus_serotinus	16
Histiotus_montanus	16
Histiotus_magellanicus	16
Eptesicus_diminutus	16
Lasionycteris_noctivagans	16
Pipistrellus_pipistrellus	16
Nyctalus_noctula	16
Vespertilio_murinus	19
Chalinolobus_tuberculatus	16
Neoromicia_nana	16
Lasiurus_cinereus	16
Lasiurus_ega	16
Antrozous_pallidus	16
Otonycteris_hemprichii	17
Plecotus_auritus	16
Euderma_maculatum	16
Barbastella_barbastellus	16
Miniopterus_schreibersii	17
Nycteris_javanica	17
Nycteris_thebaica	15
Saccopteryx_bilineata	18
Peropteryx_leucoptera	19
Balantiopteryx_plicata	19
Galeopterus_variegatus	19
Cynocephalus_volans	19
Nycticebus_coucang	23
Loris_tardigradus	24
Otolemur_garnettii	20
Otolemur_crassicaudatus	20
Galago_senegalensis	19
Euoticus_elegantulus	19
Perodicticus_potto	22
Arctocebus_calabarensis	21
Daubentonia_madagascariensis	19
Indri_indri	21
Propithecus_diadema	20
Propithecus_verreauxi	20
Propithecus_coquereli	20
Avahi_laniger	21
Varecia_variegata	19
Lemur_catta	19
Hapalemur_griseus	19
Eulemur_macaco	19
Eulemur_rubriventer	19
Eulemur_mongoz	19
Eulemur_collaris	19
Eulemur_fulvus	19
Eulemur_sanfordi	19
Eulemur_albifrons	19
Lepilemur_mustelinus	21
Cheirogaleus_medius	20
Microcebus_murinus	20
Microcebus_rufus	20
Tarsius_syrichta	19
Pithecia_irrorata	19
Pithecia_monachus	19
Pithecia_pithecia	19
Cacajao_melanocephalus	19
Callicebus_moloch	19
Leontocebus_nigricollis	19
Saguinus_oedipus	19
Leontopithecus_rosalia	19
Mico_humeralifer	19
Callithrix_jacchus	19
Cebuella_pygmaea	19
Saimiri_sciureus	20
Cebus_olivaceus	19
Cebus_albifrons	20
Cebus_capucinus	19
Aotus_azarae	22
Aotus_nancymaae	22
Alouatta_seniculus	19
Alouatta_caraya	19
Alouatta_palliata	19
Alouatta_pigra	19
Lagothrix_lagotricha	18
Brachyteles_hypoxanthus	18
Brachyteles_arachnoides	18
Ateles_geoffroyi	18
Ateles_fusciceps	18
Ateles_paniscus	17
Ateles_chamek	18
Ateles_belzebuth	18
Symphalangus_syndactylus	18
Hylobates_pileatus	17
Hylobates_lar	18
Hylobates_muelleri	18
Hylobates_moloch	18
Hylobates_klossii	18
Hylobates_agilis	18
Nomascus_concolor	18
Nomascus_gabriellae	19
Nomascus_leucogenys	19
Hoolock_hoolock	18
Pongo_pygmaeus	16
Pongo_abelii	16
Pan_troglodytes	17
Pan_paniscus	17
Homo_sapiens	17
Gorilla_gorilla	17
Gorilla_beringei	16
Semnopithecus_schistaceus	19
Trachypithecus_cristatus	19
Trachypithecus_phayrei	19
Semnopithecus_entellus	19
Presbytis_rubicunda	19
Presbytis_melalophos	19
Rhinopithecus_bieti	19
Rhinopithecus_roxellana	19
Nasalis_larvatus	19
Colobus_guereza	19
Colobus_vellerosus	19
Macaca_leonina	19
Macaca_sinica	19
Macaca_silenus	19
Macaca_nemestrina	19
Macaca_maura	19
Macaca_radiata	19
Macaca_fascicularis	19
Macaca_arctoides	19
Macaca_nigra	19
Macaca_fuscata	19
Macaca_mulatta	19
Macaca_sylvanus	19
Theropithecus_gelada	19
Papio_cynocephalus	19
Papio_papio	19
Papio_hamadryas	19
Papio_anubis	19
Lophocebus_aterrimus	19
Lophocebus_albigena	19
Cercocebus_atys	19
Mandrillus_sphinx	19
Mandrillus_leucophaeus	19
Cercopithecus_mitis	19
Cercopithecus_ascanius	19
Erythrocebus_patas	19
Chlorocebus_pygerythrus	19
Chlorocebus_aethiops	19
Chlorocebus_cynosuros	19
Chlorocebus_sabaeus	19
Miopithecus_talapoin	19
Ptilocercus_lowii	19
Tupaia_glis	19
Tupaia_nicobarica	19
Urogale_everetti	19
Tupaia_tana	19
Dendrogale_melanura	19
Anathana_ellioti	19
Sylvilagus_audubonii	19
Oryctolagus_cuniculus	19
Pentalagus_furnessi	19
Lepus_californicus	19
Lepus_alleni	19
Lepus_townsendii	19
Lepus_timidus	19
Lepus_europaeus	19
Lepus_americanus	19
Nesolagus_timminsi	19
Nesolagus_netscheri	19
Ochotona_hyperborea	22
Ochotona_princeps	22
Muscardinus_avellanarius	19
Aplodontia_rufa	19
Ratufa_indica	19
Callosciurus_erythraeus	19
Tamias_striatus	19
Tamias_minimus	19
Spermophilus_dauricus	19
Ictidomys_tridecemlineatus	15
Cynomys_ludovicianus	19
Marmota_monax	19
Marmota_caligata	19
Marmota_marmota	19
Marmota_sibirica	19
Sciurus_anomalus	19
Sciurus_niger	19
Sciurus_carolinensis	19
Sciurus_griseus	19
Microsciurus_mimulus	19
Microsciurus_alfari	19
Microsciurus_flaviventer	19
Sciurus_vulgaris	19
Tamiasciurus_hudsonicus	19
Glaucomys_volans	19
Petaurista_leucogenys	19
Petaurista_philippensis	19
Petaurista_alborufus	19
Petaurista_grandis	19
Laonastes_aenigmamus	20
Atherurus_macrourus	19
Hystrix_javanica	19
Hystrix_cristata	19
Thryonomys_swinderianus	18
Heterocephalus_glaber	19
Heliophobius_argenteocinereus	18
Cryptomys_hottentotus	19
Georychus_capensis	19
Bathyergus_suillus	20
Cuniculus_paca	19
Myoprocta_acouchy	19
Dasyprocta_leporina	19
Dasyprocta_azarae	20
Hydrochoerus_hydrochaeris	19
Dolichotis_patagonum	19
Cavia_porcellus	19
Cavia_aperea	19
Erethizon_dorsatum	20
Coendou_prehensilis	21
Lagostomus_maximus	19
Chinchilla_lanigera	19
Chinchilla_chinchilla	19
Phyllomys_sulinus	20
Myocastor_coypus	19
Capromys_pilorides	23
Ctenomys_boliviensis	19
Ctenomys_talarum	19
Octodon_degus	19
Spalacopus_cyanus	20
Dipus_sagitta	19
Jaculus_orientalis	19
Jaculus_jaculus	19
Stylodipus_telum	19
Allactaga_euphratica	19
Allactaga_major	19
Zapus_princeps	19
Sicista_concolor	19
Spalax_leucodon	19
Rhizomys_pruinosus	20
Dicrostonyx_groenlandicus	19
Ondatra_zibethicus	19
Lemmus_sibiricus	19
Synaptomys_cooperi	19
Ellobius_talpinus	19
Microtus_arvalis	19
Microtus_pennsylvanicus	19
Microtus_ochrogaster	19
Microtus_chrotorrhinus	19
Microtus_oeconomus	19
Myodes_gapperi	19
Mesocricetus_auratus	19
Tscherskia_triton	19
Cricetus_cricetus	19
Cricetulus_migratorius	19
Cricetulus_longicaudatus	19
Cricetulus_barabensis	19
Phodopus_sungorus	19
Neotoma_fuscipes	19
Neotoma_lepida	19
Neotoma_floridana	19
Neotoma_albigula	19
Neotoma_mexicana	19
Neotoma_cinerea	19
Hodomys_alleni	19
Nelsonia_neotomodon	19
Xenomys_nelsoni	20
Ochrotomys_nuttalli	19
Reithrodontomys_creper	19
Reithrodontomys_mexicanus	19
Reithrodontomys_fulvescens	19
Reithrodontomys_sumichrasti	19
Reithrodontomys_megalotis	19
Reithrodontomys_humulis	19
Reithrodontomys_montanus	19
Isthmomys_pirrensis	19
Isthmomys_flavidus	19
Onychomys_torridus	19
Onychomys_leucogaster	19
Peromyscus_maniculatus	19
Peromyscus_leucopus	19
Megadontomys_thomasi	19
Peromyscus_yucatanicus	19
Peromyscus_guatemalensis	19
Peromyscus_mexicanus	19
Peromyscus_megalops	19
Peromyscus_melanophrys	19
Habromys_lepturus	20
Habromys_lophurus	20
Peromyscus_crinitus	19
Peromyscus_ochraventer	19
Peromyscus_truei	19
Peromyscus_difficilis	19
Peromyscus_attwateri	19
Peromyscus_furvus	19
Peromyscus_spicilegus	19
Peromyscus_boylii	19
Podomys_floridanus	19
Neotomodon_alstoni	19
Peromyscus_californicus	19
Peromyscus_eremicus	19
Osgoodomys_banderanus	19
Scotinomys_xerampelinus	19
Scotinomys_teguina	19
Baiomys_taylori	19
Baiomys_musculus	19
Tylomys_panamensis	20
Tylomys_mirae	20
Tylomys_watsoni	20
Tylomys_fulviventer	20
Tylomys_nudicaudus	20
Ototylomys_phyllotis	21
Nyctomys_sumichrasti	19
Chibchanomys_trichotis	19
Reithrodon_auritus	19
Rheomys_underwoodi	19
Rheomys_thomasi	19
Rheomys_mexicanus	19
Rheomys_raptor	19
Ichthyomys_pittieri	19
Ichthyomys_hydrobates	19
Ichthyomys_tweedii	19
Neusticomys_venezuelae	19
Neusticomys_ferreirai	19
Neusticomys_monticolus	19
Anotomys_leander	20
Chinchillula_sahamae	19
Sigmodon_leucotis	19
Sigmodon_fulviventer	19
Sigmodon_alleni	19
Sigmodon_ochrognathus	19
Sigmodon_hispidus	19
Rhipidomys_macconnelli	19
Rhipidomys_nitela	19
Rhipidomys_mastacalis	19
Rhipidomys_fulviventer	19
Rhipidomys_venustus	19
Rhipidomys_couesi	19
Rhipidomys_venezuelae	19
Rhipidomys_latimanus	19
Rhipidomys_austrinus	19
Aepeomys_lugens	19
Thomasomys_gracilis	19
Thomasomys_cinereus	19
Thomasomys_rhoadsi	19
Thomasomys_baeops	20
Thomasomys_aureus	19
Thomasomys_pyrrhonotus	20
Thomasomys_daphne	19
Thomasomys_oreas	19
Thomasomys_hylophilus	19
Thomasomys_paramorum	19
Chilomys_instans	19
Akodon_bogotensis	19
Blarinomys_breviceps	19
Scapteromys_tumidus	19
Scapteromys_meridionalis	19
Scapteromys_aquaticus	19
Kunsia_tomentosus	18
Thalpomys_lasiotis	19
Necromys_amoenus	19
Necromys_urichi	19
Necromys_lasiurus	19
Necromys_temchuki	19
Necromys_obscurus	19
Necromys_lactens	19
Akodon_mimus	19
Akodon_azarae	19
Akodon_boliviensis	19
Akodon_subfuscus	19
Akodon_lutescens	19
Akodon_cursor	19
Akodon_simulator	19
Akodon_albiventer	19
Akodon_mollis	19
Akodon_torques	19
Akodon_aerosus	19
Deltamys_kempi	19
Thaptomys_nigrita	19
Oxymycterus_delator	19
Oxymycterus_paramensis	19
Oxymycterus_rufus	19
Oxymycterus_inca	19
Zygodontomys_brevicauda	19
Oecomys_concolor	19
Oecomys_roberti	19
Oecomys_bicolor	19
Oecomys_superans	19
Oecomys_trinitatis	19
Oecomys_mamorae	19
Oecomys_paricola	19
Transandinomys_talamancae	19
Transandinomys_bolivaris	19
Euryoryzomys_nitidus	19
Euryoryzomys_russatus	19
Euryoryzomys_legatus	19
Nephelomys_albigularis	19
Nephelomys_keaysi	19
Hylaeamys_megacephalus	19
Handleyomys_alfaroi	19
Handleyomys_melanotis	19
Handleyomys_chapmani	19
Neacomys_guianae	19
Neacomys_spinosus	19
Neacomys_tenuipes	19
Microryzomys_minutus	19
Microryzomys_altissimus	19
Oligoryzomys_microtis	19
Oligoryzomys_nigripes	19
Oligoryzomys_destructor	19
Oligoryzomys_fulvescens	19
Oligoryzomys_eliurus	19
Oligoryzomys_delticola	19
Oligoryzomys_chacoensis	19
Oligoryzomys_andinus	19
Oligoryzomys_magellanicus	19
Oligoryzomys_longicaudatus	19
Oligoryzomys_flavescens	19
Eremoryzomys_polius	19
Cerradomys_subflavus	19
Sooretamys_angouya	19
Holochilus_brasiliensis	19
Holochilus_chacarius	19
Pseudoryzomys_simplex	19
Lundomys_molitor	19
Nectomys_squamipes	19
Oryzomys_couesi	19
Oryzomys_palustris	19
Sigmodontomys_alfari	19
Melanomys_caliginosus	19
Nesoryzomys_indefessus	19
Irenomys_tarsalis	19
Euneomys_petersoni	19
Euneomys_chinchilloides	19
Andinomys_edax	19
Punomys_kofordi	19
Delomys_sublineatus	19
Delomys_dorsalis	19
Calomys_lepidus	19
Calomys_sorellus	19
Calomys_musculinus	19
Calomys_laucha	19
Calomys_tener	19
Calomys_boliviae	19
Calomys_callosus	19
Calomys_venustus	19
Calomys_hummelincki	19
Eligmodontia_morgani	19
Eligmodontia_puerulus	19
Eligmodontia_moreni	19
Eligmodontia_hirtipes	19
Eligmodontia_bolsonensis	19
Graomys_griseoflavus	19
Graomys_domorum	19
Andalgalomys_pearsoni	19
Andalgalomys_olrogi	19
Salinomys_delicatus	19
Phyllotis_wolffsohni	19
Tapecomys_primus	19
Auliscomys_sublimis	19
Auliscomys_pictus	19
Auliscomys_boliviensis	19
Galenomys_garleppi	19
Loxodontomys_micropus	19
Phyllotis_osilae	19
Phyllotis_alisosiensis	19
Phyllotis_anitae	19
Phyllotis_caprinus	19
Phyllotis_xanthopygus	19
Phyllotis_darwini	19
Phyllotis_amicus	19
Paralomys_gerbillus	19
Phyllotis_haggardi	19
Phyllotis_andium	19
Calassomys_apicalis	19
Akodon_neocenus	19
Wiedomys_pyrrhorhinos	19
Juliomys_pictipes	19
Abrothrix_olivaceus	19
Abrothrix_andinus	19
Abrothrix_jelskii	19
Abrothrix_illuteus	19
Abrothrix_longipilis	19
Abrothrix_sanborni	19
Notiomys_edwardsii	19
Geoxus_valdivianus	19
Chelemys_macronyx	19
Mystromys_albicaudatus	19
Saccostomus_campestris	19
Beamys_hindei	19
Cricetomys_gambianus	19
Brachytarsomys_albicauda	20
Gymnuromys_roberti	20
Eliurus_myoxinus	20
Brachyuromys_ramirohitra	20
Nesomys_rufus	20
Nesomys_audeberti	20
Macrotarsomys_bastardi	20
Calomyscus_baluchi	19
Lophiomys_imhausi	23
Pachyuromys_duprasi	19
Psammomys_obesus	19
Meriones_shawi	19
Meriones_unguiculatus	19
Sekeetamys_calurus	19
Ammodillus_imbellis	19
Microdillus_peeli	19
Gerbillus_cheesmani	19
Taterillus_arenarius	19
Gerbilliscus_nigricaudus	19
Gerbillurus_setzeri	19
Desmodillus_auricularis	19
Tatera_indica	19
Notomys_amplus	19
Conilurus_albipes	20
Hydromys_chrysogaster	21
Mastomys_coucha	19
Mus_musculus	19
Rhabdomys_pumilio	19
Micromys_minutus	19
Maxomys_inflatus	19
Rattus_rattus	19
Rattus_fuscipes	19
Rattus_norvegicus	19
Pedetes_surdaster	19
Pedetes_capensis	19
Anomalurus_pelii	25
Anomalurus_derbianus	25
Anomalurus_beecrofti	25
Anomalurus_pusillus	24
Microdipodops_pallidus	19
Dipodomys_spectabilis	19
Dipodomys_ordii	19
Dipodomys_heermanni	19
Dipodomys_merriami	19
Thomomys_bulbivorus	19
Thomomys_umbrinus	19
Thomomys_bottae	19
Geomys_pinetis	19
Geomys_bursarius	19
Geomys_arenarius	19
Cratogeomys_castanops	18
Liomys_salvini	19
Heteromys_anomalus	19
Perognathus_fasciatus	19
Castor_fiber	19
Castor_canadensis	19
Hydrodamalis_gigas	20
Trichechus_manatus	19
Trichechus_senegalensis	19
Trichechus_inunguis	17
Dugong_dugon	22
Loxodonta_africana	23
Elephas_maximus	22
Procavia_capensis	29
Heterohyrax_brucei	29
Dendrohyrax_validus	31
Dendrohyrax_dorsalis	28
Dendrohyrax_arboreus	29
Orycteropus_afer	21
Rhynchocyon_cirnei	20
Rhynchocyon_chrysopygus	21
Rhynchocyon_petersi	21
Elephantulus_myurus	20
Elephantulus_edwardii	20
Macroscelides_proboscideus	20
Petrodromus_tetradactylus	20
Elephantulus_rufescens	20
Elephantulus_brachyrhynchus	20
Elephantulus_intufi	20
Elephantulus_rupestris	20
Potamogale_velox	22
Limnogale_mergulus	22
Microgale_talazaci	23
Microgale_longicaudata	23
Microgale_cowani	22
Oryzorictes_tetradactylus	22
Tenrec_ecaudatus	24
Hemicentetes_semispinosus	21
Setifer_setosus	23
Echinops_telfairi	20
Eremitalpa_granti	19
Amblysomus_hottentotus	22
Calcochloris_obtusirostris	22
Chrysospalax_trevelyani	22
Chrysochloris_asiatica	22
Dasypus_hybridus	14
Dasypus_novemcinctus	15
Dasypus_kappleri	14
Dasypus_septemcinctus	14
Zaedyus_pichiy	14
Euphractus_sexcinctus	14
Chaetophractus_vellerosus	14
Chaetophractus_villosus	14
Chlamyphorus_truncatus	14
Tolypeutes_matacus	14
Priodontes_maximus	15
Cabassous_unicinctus	15
Tamandua_tetradactyla	20
Tamandua_mexicana	20
Myrmecophaga_tridactyla	18
Cyclopes_didactylus	17
Choloepus_hoffmanni	26
Choloepus_didactylus	28
Bradypus_tridactylus	19
Bradypus_variegatus	19
Rhyncholestes_raphanurus	19
Caenolestes_fuliginosus	19
Glironia_venusta	19
Monodelphis_domestica	20
Gracilinanus_microtarsus	18
Metachirus_nudicaudatus	19
Didelphis_virginiana	19
Didelphis_marsupialis	19
Didelphis_albiventris	19
Chironectes_minimus	19
Caluromys_philander	19
Dromiciops_gliroides	18
Notoryctes_typhlops	24
Notoryctes_caurinus	17
Macrotis_lagotis	19
Isoodon_macrourus	19
Isoodon_obesulus	19
Perameles_gunnii	19
Perameles_nasuta	19
Sarcophilus_harrisii	19
Dasyurus_maculatus	19
Dasyurus_viverrinus	19
Dasyuroides_byrnei	19
Dasycercus_cristicauda	19
Antechinus_flavipes	19
Thylacinus_cynocephalus	19
Myrmecobius_fasciatus	19
Phascolarctos_cinereus	19
Vombatus_ursinus	19
Lasiorhinus_latifrons	19
Cercartetus_concinnus	19
Trichosurus_vulpecula	19
Spilocuscus_maculatus	19
Phalanger_sericeus	19
Phalanger_orientalis	19
Hypsiprymnodon_moschatus	19
Thylogale_billardierii	19
Petrogale_lateralis	19
Petrogale_penicillata	19
Dendrolagus_goodfellowi	19
Dendrolagus_matschiei	19
Dendrolagus_bennettianus	19
Dendrolagus_lumholtzi	19
Macropus_fuliginosus	19
Macropus_giganteus	19
Macropus_antilopinus	19
Macropus_robustus	19
Macropus_rufus	19
Macropus_rufogriseus	19
Macropus_eugenii	19
Macropus_agilis	19
Macropus_parryi	19
Macropus_parma	19
Macropus_irma	19
Dendrolagus_ursinus	19
Potorous_longipes	19
Potorous_tridactylus	19
Bettongia_penicillata	19
Bettongia_gaimardi	19
Aepyprymnus_rufescens	19
Pseudocheirus_peregrinus	19
Petauroides_volans	19
Petaurus_australis	19
Petaurus_norfolcensis	19
Petaurus_breviceps	19

## Sheet: Brillouin_TL
	Brillouin_TL
Zaglossus_bruijnii	0.414143
Tachyglossus_aculeatus	0.361909
Ornithorhynchus_anatinus	0.270614
Solenodon_paradoxus	0.424285
Solenodon_cubanus	0.434872
Galemys_pyrenaicus	0.492693
Scapanus_latimanus	0.492693
Scalopus_aquaticus	0.492693
Talpa_europaea	0.537288
Euroscaptor_mizura	0.537288
Euroscaptor_micrura	0.503099
Mogera_tokudae	0.537288
Mogera_imaizumii	0.492693
Mogera_wogura	0.492693
Euroscaptor_subanura	0.537288
Condylura_cristata	0.537288
Hylomys_suillus	0.528257
Echinosorex_gymnura	0.519125
Erinaceus_europaeus	0.519125
Paraechinus_micropus	0.492693
Hemiechinus_auritus	0.492693
Atelerix_algirus	0.472418
Scutisorex_somereni	0.613761
Suncus_madagascariensis	0.482443
Crocidura_crenata	0.537288
Crocidura_canariensis	0.492693
Sorex_araneus	0.528257
Sorex_minutus	0.528257
Cryptotis_parva	0.537288
Blarina_hylophaga	0.562915
Notiosorex_crawfordi	0.537288
Smutsia_gigantea	0.492693
Phataginus_tricuspis	0.528257
Manis_pentadactyla	0.510003
Urocyon_cinereoargenteus	0.562915
Vulpes_lagopus	0.562915
Vulpes_zerda	0.562915
Vulpes_vulpes	0.562915
Otocyon_megalotis	0.562915
Nyctereutes_procyonoides	0.562915
Lycaon_pictus	0.562915
Chrysocyon_brachyurus	0.562915
Canis_mesomelas	0.562915
Canis_simensis	0.562915
Canis_latrans	0.562915
Canis_aureus	0.562915
Canis_lupus	0.562915
Cuon_alpinus	0.562915
Canis_adustus	0.562915
Pseudalopex_gymnocercus	0.562915
Speothos_venaticus	0.562915
Cerdocyon_thous	0.562915
Neomonachus_tropicalis	0.482443
Monachus_monachus	0.482443
Mirounga_leonina	0.482443
Mirounga_angustirostris	0.482443
Lobodon_carcinophaga	0.482443
Leptonychotes_weddellii	0.482443
Ommatophoca_rossii	0.482443
Hydrurga_leptonyx	0.528257
Erignathus_barbatus	0.482443
Pagophilus_groenlandicus	0.482443
Phoca_vitulina	0.482443
Pusa_hispida	0.482443
Halichoerus_grypus	0.482443
Cystophora_cristata	0.482443
Odobenus_rosmarus	0.482443
Callorhinus_ursinus	0.482443
Zalophus_californianus	0.482443
Zalophus_japonicus	0.482443
Eumetopias_jubatus	0.482443
Arctocephalus_pusillus	0.482443
Neophoca_cinerea	0.482443
Otaria_bryonia	0.482443
Arctocephalus_tropicalis	0.482443
Arctocephalus_forsteri	0.482443
Arctocephalus_australis	0.482443
Mydaus_javanensis	0.528257
Spilogale_gracilis	0.555417
Mephitis_mephitis	0.510003
Conepatus_humboldtii	0.472418
Conepatus_chinga	0.472418
Potos_flavus	0.528257
Procyon_lotor	0.528257
Procyon_cancrivorus	0.528257
Bassariscus_astutus	0.562915
Nasua_nasua	0.528257
Nasua_narica	0.482443
Bassaricyon_alleni	0.562915
Taxidea_taxus	0.528257
Meles_meles	0.482443
Meles_anakuma	0.482443
Arctonyx_collaris	0.424285
Mellivora_capensis	0.434872
Gulo_gulo	0.482443
Martes_flavigula	0.528257
Martes_foina	0.528257
Martes_zibellina	0.528257
Martes_martes	0.528257
Martes_americana	0.528257
Martes_pennanti	0.528257
Eira_barbara	0.528257
Melogale_orientalis	0.528257
Neovison_vison	0.528257
Mustela_frenata	0.528257
Mustela_felipei	0.528257
Mustela_erminea	0.528257
Mustela_nivalis	0.528257
Mustela_sibirica	0.528257
Mustela_nigripes	0.528257
Mustela_lutreolina	0.528257
Mustela_putorius	0.528257
Ictonyx_libyca	0.482443
Galictis_vittata	0.472418
Lyncodon_patagonicus	0.424285
Galictis_cuja	0.482443
Pteronura_brasiliensis	0.482443
Lontra_longicaudis	0.482443
Lontra_provocax	0.482443
Lontra_canadensis	0.528257
Enhydra_lutris	0.519125
Lutra_maculicollis	0.528257
Lutra_lutra	0.528257
Aonyx_cinerea	0.528257
Lutrogale_perspicillata	0.528257
Aonyx_capensis	0.528257
Ailurus_fulgens	0.528257
Ursus_maritimus	0.528257
Ursus_arctos	0.434872
Melursus_ursinus	0.482443
Ursus_thibetanus	0.528257
Ursus_americanus	0.528257
Helarctos_malayanus	0.434872
Ailuropoda_melanoleuca	0.503099
Nandinia_binotata	0.562915
Hyaena_hyaena	0.434872
Hyaena_brunnea	0.424285
Proteles_cristata	0.482443
Crocuta_crocuta	0.482443
Eupleres_goudotii	0.562915
Salanoia_concolor	0.562915
Galidictis_fasciata	0.528257
Galidia_elegans	0.562915
Cryptoprocta_ferox	0.562915
Herpestes_vitticollis	0.562915
Herpestes_javanicus	0.562915
Herpestes_edwardsii	0.562915
Herpestes_ichneumon	0.562915
Ichneumia_albicauda	0.562915
Cynictis_penicillata	0.562915
Bdeogale_crassicauda	0.528257
Crossarchus_obscurus	0.528257
Helogale_parvula	0.562915
Liberiictis_kuhni	0.562915
Mungos_mungo	0.528257
Suricata_suricatta	0.528257
Genetta_maculata	0.562915
Genetta_tigrina	0.562915
Genetta_genetta	0.562915
Genetta_servalina	0.562915
Viverricula_indica	0.562915
Viverra_tangalunga	0.562915
Viverra_zibetha	0.562915
Civettictis_civetta	0.528257
Macrogalidia_musschenbroekii	0.569869
Cynogale_bennettii	0.528257
Hemigalus_derbyanus	0.562915
Paradoxurus_hermaphroditus	0.562915
Arctictis_binturong	0.562915
Prionodon_pardicolor	0.569869
Prionodon_linsang	0.569869
Neofelis_nebulosa	0.562915
Panthera_tigris	0.562915
Panthera_onca	0.562915
Panthera_uncia	0.562915
Panthera_pardus	0.562915
Panthera_leo	0.562915
Lynx_rufus	0.562915
Lynx_lynx	0.562915
Lynx_canadensis	0.562915
Acinonyx_jubatus	0.562915
Puma_concolor	0.562915
Felis_catus	0.562915
Felis_silvestris	0.562915
Leopardus_pardalis	0.562915
Leopardus_wiedii	0.562915
Leopardus_tigrinus	0.562915
Prionailurus_bengalensis	0.562915
Leptailurus_serval	0.562915
Caracal_caracal	0.562915
Equus_africanus	0.453206
Equus_grevyi	0.492085
Equus_quagga	0.492085
Equus_zebra	0.492085
Equus_hemionus	0.492085
Equus_caballus	0.444056
Equus_ferus	0.492085
Tapirus_indicus	0.453206
Tapirus_terrestris	0.453206
Tapirus_bairdii	0.453206
Rhinoceros_unicornis	0.333615
Rhinoceros_sondaicus	0.333615
Dicerorhinus_sumatrensis	0.333615
Diceros_bicornis	0.325187
Ceratotherium_simum	0.333615
Vicugna_pacos	0.569869
Vicugna_vicugna	0.569869
Lama_glama	0.569869
Camelus_dromedarius	0.554324
Camelus_ferus	0.569869
Tayassu_pecari	0.528257
Pecari_tajacu	0.492693
Sus_scrofa	0.537288
Sus_barbatus	0.457344
Potamochoerus_porcus	0.492693
Phacochoerus_africanus	0.537288
Phacochoerus_aethiopicus	0.503099
Hylochoerus_meinertzhageni	0.492693
Babyrousa_babyrussa	0.537288
Hippopotamus_amphibius	0.434872
Choeropsis_liberiensis	0.434872
Indopacetus_pacificus	0.57975
Kogia_sima	0.606526
Kogia_breviceps	0.599576
Physeter_macrocephalus	0.591209
Platanista_gangetica	0.593691
Pontoporia_blainvillei	0.561762
Inia_geoffrensis	0.395496
Inia_araguaiaensis	0.421225
Lipotes_vexillifer	0.580912
Delphinapterus_leucas	0.601574
Mesoplodon_bowdoini	0.60634
Monodon_monoceros	0.601574
Neophocaena_phocaenoides	0.613761
Phocoenoides_dalli	0.625314
Phocoena_phocoena	0.622746
Phocoena_spinipinnis	0.626433
Phocoena_dioptrica	0.625261
Lagenorhynchus_acutus	0.627696
Lagenorhynchus_albirostris	0.617428
Orcinus_orca	0.599576
Orcaella_brevirostris	0.622746
Grampus_griseus	0.620033
Pseudorca_crassidens	0.60634
Peponocephala_electra	0.626433
Globicephala_melas	0.612403
Globicephala_macrorhynchus	0.613789
Feresa_attenuata	0.615381
Steno_bredanensis	0.617446
Sotalia_guianensis	0.617096
Sotalia_fluviatilis	0.617096
Tursiops_truncatus	0.622746
Stenella_attenuata	0.623341
Lagenodelphis_hosei	0.608992
Stenella_longirostris	0.627696
Sousa_chinensis	0.599576
Tursiops_aduncus	0.622746
Stenella_frontalis	0.626505
Stenella_coeruleoalba	0.627696
Stenella_clymene	0.6298
Delphinus_delphis	0.616138
Delphinus_capensis	0.619235
Lagenorhynchus_obscurus	0.603224
Lagenorhynchus_obliquidens	0.612703
Lagenorhynchus_cruciger	0.603224
Lagenorhynchus_australis	0.622746
Cephalorhynchus_hectori	0.612578
Cephalorhynchus_heavisidii	0.61456
Cephalorhynchus_eutropia	0.621828
Cephalorhynchus_commersonii	0.622797
Berardius_bairdii	0.613761
Berardius_arnuxii	0.608162
Mesoplodon_bidens	0.60634
Ziphius_cavirostris	0.60634
Mesoplodon_stejnegeri	0.601574
Hyperoodon_planifrons	0.601771
Hyperoodon_ampullatus	0.601771
Mesoplodon_hectori	0.608258
Mesoplodon_carlhubbsi	0.608258
Mesoplodon_layardii	0.60634
Mesoplodon_mirus	0.60634
Mesoplodon_europaeus	0.60634
Mesoplodon_densirostris	0.60634
Mesoplodon_grayi	0.608258
Tasmacetus_shepherdi	0.60634
Eubalaena_glacialis	0.618587
Eubalaena_japonica	0.612403
Balaenoptera_physalus	0.626433
Balaenoptera_musculus	0.626505
Balaenoptera_omurai	0.618569
Balaenoptera_borealis	0.622746
Balaenoptera_edeni	0.621437
Mesoplodon_perrini	0.608258
Balaenoptera_bonaerensis	0.613789
Mesoplodon_peruvianus	0.60634
Lissodelphis_peronii	0.569639
Lissodelphis_borealis	0.577504
Balaena_mysticetus	0.608162
Caperea_marginata	0.351939
Balaenoptera_acutorostrata	0.613789
Mesoplodon_ginkgodens	0.608258
Megaptera_novaeangliae	0.612403
Eschrichtius_robustus	0.618587
Moschiola_meminna	0.537288
Moschiola_indica	0.537288
Tragulus_javanicus	0.537288
Tragulus_kanchil	0.537288
Tragulus_napu	0.537288
Okapia_johnstoni	0.492693
Giraffa_camelopardalis	0.492693
Antilocapra_americana	0.537288
Muntiacus_muntjak	0.537288
Dama_dama	0.537288
Elaphurus_davidianus	0.537288
Rusa_unicolor	0.537288
Cervus_elaphus	0.537288
Axis_calamianensis	0.537288
Axis_axis	0.537288
Rangifer_tarandus	0.492693
Odocoileus_virginianus	0.537288
Odocoileus_hemionus	0.537288
Mazama_gouazoubira	0.537288
Blastocerus_dichotomus	0.546054
Pudu_puda	0.537288
Hydropotes_inermis	0.546054
Capreolus_capreolus	0.537288
Alces_alces	0.537288
Moschus_moschiferus	0.492693
Moschus_berezovskii	0.537288
Boselaphus_tragocamelus	0.537288
Tetracerus_quadricornis	0.537288
Tragelaphus_imberbis	0.537288
Tragelaphus_angasii	0.537288
Tragelaphus_scriptus	0.537288
Tragelaphus_eurycerus	0.537288
Tragelaphus_spekii	0.537288
Tragelaphus_buxtoni	0.537288
Tragelaphus_strepsiceros	0.537288
Syncerus_caffer	0.537288
Bubalus_mindorensis	0.537288
Bubalus_depressicornis	0.562915
Bubalus_arnee	0.537288
Bos_gaurus	0.537288
Bos_taurus	0.537288
Bos_indicus	0.537288
Bison_bonasus	0.492693
Bos_mutus	0.492693
Bos_grunniens	0.492693
Bison_bison	0.492693
Nesotragus_moschatus	0.537288
Aepyceros_melampus	0.537288
Pelea_capreolus	0.537288
Redunca_fulvorufula	0.537288
Redunca_redunca	0.537288
Redunca_arundinum	0.537288
Kobus_megaceros	0.537288
Kobus_leche	0.537288
Kobus_vardonii	0.537288
Kobus_kob	0.537288
Kobus_ellipsiprymnus	0.537288
Ourebia_ourebi	0.537288
Raphicerus_melanotis	0.537288
Raphicerus_sharpei	0.537288
Raphicerus_campestris	0.537288
Madoqua_kirkii	0.537288
Madoqua_guentheri	0.537288
Saiga_tatarica	0.569869
Nanger_granti	0.537288
Eudorcas_rufifrons	0.537288
Gazella_dorcas	0.537288
Gazella_gazella	0.537288
Gazella_spekei	0.537288
Antilope_cervicapra	0.537288
Litocranius_walleri	0.537288
Antidorcas_marsupialis	0.537288
Neotragus_pygmaeus	0.547579
Oreotragus_oreotragus	0.537288
Philantomba_monticola	0.492693
Sylvicapra_grimmia	0.492693
Cephalophus_silvicultor	0.492693
Cephalophus_dorsalis	0.492693
Cephalophus_leucogaster	0.492693
Cephalophus_nigrifrons	0.492693
Cephalophus_natalensis	0.492693
Cephalophus_weynsi	0.492693
Ovibos_moschatus	0.537288
Capricornis_crispus	0.537288
Ovis_canadensis	0.537288
Ovis_orientalis	0.537288
Ovis_aries	0.562915
Ovis_ammon	0.537288
Capra_ibex	0.537288
Capra_hircus	0.537288
Pseudois_nayaur	0.537288
Myotragus_balearicus	0.546054
Oreamnos_americanus	0.537288
Rupicapra_rupicapra	0.537288
Ammotragus_lervia	0.537288
Connochaetes_taurinus	0.537288
Connochaetes_gnou	0.528257
Damaliscus_pygargus	0.537288
Damaliscus_lunatus	0.537288
Beatragus_hunteri	0.537288
Alcelaphus_buselaphus	0.537288
Hippotragus_niger	0.537288
Hippotragus_equinus	0.528257
Oryx_dammah	0.537288
Oryx_leucoryx	0.537288
Oryx_gazella	0.537288
Oryx_beisa	0.537288
Rhinopoma_hardwickii	0.469162
Rhinopoma_microphyllum	0.546054
Lavia_frons	0.469162
Megaderma_spasma	0.457344
Rhinolophus_hipposideros	0.546054
Asellia_tridens	0.575999
Hipposideros_caffer	0.546054
Hipposideros_diadema	0.575999
Cynopterus_titthaecheilus	0.492693
Cynopterus_brachyotis	0.445898
Epomops_franqueti	0.503099
Hypsignathus_monstrosus	0.372468
Rousettus_aegyptiacus	0.503099
Eidolon_helvum	0.395496
Pteropus_giganteus	0.503099
Pteropus_rufus	0.513551
Pteropus_vampyrus	0.503099
Macroglossus_minimus	0.457344
Myzopoda_aurita	0.503099
Mystacina_tuberculata	0.503099
Thyroptera_discifera	0.513551
Noctilio_leporinus	0.554324
Pteronotus_parnellii	0.503099
Mormoops_megalophylla	0.537288
Micronycteris_microtis	0.503099
Anoura_caudifer	0.457344
Glossophaga_soricina	0.513551
Glossophaga_morenoi	0.513551
Phylloderma_stenops	0.503099
Phyllostomus_discolor	0.546054
Lonchorhina_inusitata	0.546054
Chrotopterus_auritus	0.546054
Vampyrum_spectrum	0.546054
Lonchophylla_inexpectata	0.469162
Carollia_perspicillata	0.513551
Artibeus_jamaicensis	0.503099
Artibeus_planirostris	0.469162
Pygoderma_bilabiatum	0.513551
Vampyressa_pusilla	0.457344
Sturnira_erythromos	0.469162
Sturnira_aratathomasi	0.513551
Rhinophylla_pumilio	0.481261
Lonchorhina_orinocensis	0.546054
Lonchorhina_fernandezi	0.546054
Lonchorhina_marinkellei	0.546054
Lonchorhina_aurita	0.546054
Diphylla_ecaudata	0.513551
Desmodus_rotundus	0.513551
Diaemus_youngi	0.554324
Macrotus_waterhousii	0.546054
Macrotus_californicus	0.546054
Nyctinomops_macrotis	0.537288
Molossus_molossus	0.554324
Promops_nasutus	0.537288
Molossops_temminckii	0.537288
Cynomops_planirostris	0.503099
Eumops_perotis	0.537288
Tadarida_brasiliensis	0.537288
Molossus_currentium	0.554324
Myotis_daubentonii	0.523879
Myotis_keaysi	0.523879
Myotis_velifer	0.523879
Myotis_chiloensis	0.523879
Myotis_lucifugus	0.481261
Myotis_evotis	0.523879
Eptesicus_nilssonii	0.523879
Eptesicus_serotinus	0.523879
Histiotus_montanus	0.523879
Histiotus_magellanicus	0.469162
Eptesicus_diminutus	0.523879
Lasionycteris_noctivagans	0.523879
Pipistrellus_pipistrellus	0.469162
Nyctalus_noctula	0.523879
Vespertilio_murinus	0.569869
Chalinolobus_tuberculatus	0.523879
Neoromicia_nana	0.523879
Lasiurus_cinereus	0.523879
Lasiurus_ega	0.523879
Antrozous_pallidus	0.523879
Otonycteris_hemprichii	0.554324
Plecotus_auritus	0.523879
Euderma_maculatum	0.523879
Barbastella_barbastellus	0.523879
Miniopterus_schreibersii	0.513551
Nycteris_javanica	0.513551
Nycteris_thebaica	0.481261
Saccopteryx_bilineata	0.546054
Peropteryx_leucoptera	0.537288
Balantiopteryx_plicata	0.569869
Galeopterus_variegatus	0.537288
Cynocephalus_volans	0.537288
Nycticebus_coucang	0.53955
Loris_tardigradus	0.562844
Otolemur_garnettii	0.528257
Otolemur_crassicaudatus	0.562915
Galago_senegalensis	0.537288
Euoticus_elegantulus	0.537288
Perodicticus_potto	0.510003
Arctocebus_calabarensis	0.555417
Daubentonia_madagascariensis	0.537288
Indri_indri	0.599576
Propithecus_diadema	0.58719
Propithecus_verreauxi	0.58719
Propithecus_coquereli	0.58719
Avahi_laniger	0.599576
Varecia_variegata	0.569869
Lemur_catta	0.569869
Hapalemur_griseus	0.569869
Eulemur_macaco	0.569869
Eulemur_rubriventer	0.569869
Eulemur_mongoz	0.569869
Eulemur_collaris	0.569869
Eulemur_fulvus	0.569869
Eulemur_sanfordi	0.569869
Eulemur_albifrons	0.569869
Lepilemur_mustelinus	0.599576
Cheirogaleus_medius	0.528257
Microcebus_murinus	0.562915
Microcebus_rufus	0.562915
Tarsius_syrichta	0.537288
Pithecia_irrorata	0.537288
Pithecia_monachus	0.537288
Pithecia_pithecia	0.537288
Cacajao_melanocephalus	0.537288
Callicebus_moloch	0.537288
Leontocebus_nigricollis	0.569869
Saguinus_oedipus	0.569869
Leontopithecus_rosalia	0.569869
Mico_humeralifer	0.569869
Callithrix_jacchus	0.537288
Cebuella_pygmaea	0.537288
Saimiri_sciureus	0.562915
Cebus_olivaceus	0.492693
Cebus_albifrons	0.528257
Cebus_capucinus	0.537288
Aotus_azarae	0.576153
Aotus_nancymaae	0.576153
Alouatta_seniculus	0.492693
Alouatta_caraya	0.492693
Alouatta_palliata	0.492693
Alouatta_pigra	0.492693
Lagothrix_lagotricha	0.445898
Brachyteles_hypoxanthus	0.503099
Brachyteles_arachnoides	0.445898
Ateles_geoffroyi	0.445898
Ateles_fusciceps	0.445898
Ateles_paniscus	0.457344
Ateles_chamek	0.445898
Ateles_belzebuth	0.445898
Symphalangus_syndactylus	0.503099
Hylobates_pileatus	0.513551
Hylobates_lar	0.503099
Hylobates_muelleri	0.503099
Hylobates_moloch	0.503099
Hylobates_klossii	0.503099
Hylobates_agilis	0.503099
Nomascus_concolor	0.503099
Nomascus_gabriellae	0.492693
Nomascus_leucogenys	0.492693
Hoolock_hoolock	0.503099
Pongo_pygmaeus	0.469162
Pongo_abelii	0.469162
Pan_troglodytes	0.457344
Pan_paniscus	0.457344
Homo_sapiens	0.513551
Gorilla_gorilla	0.457344
Gorilla_beringei	0.395496
Semnopithecus_schistaceus	0.569869
Trachypithecus_cristatus	0.569869
Trachypithecus_phayrei	0.569869
Semnopithecus_entellus	0.569869
Presbytis_rubicunda	0.569869
Presbytis_melalophos	0.569869
Rhinopithecus_bieti	0.569869
Rhinopithecus_roxellana	0.569869
Nasalis_larvatus	0.569869
Colobus_guereza	0.569869
Colobus_vellerosus	0.569869
Macaca_leonina	0.569869
Macaca_sinica	0.569869
Macaca_silenus	0.569869
Macaca_nemestrina	0.569869
Macaca_maura	0.569869
Macaca_radiata	0.569869
Macaca_fascicularis	0.569869
Macaca_arctoides	0.569869
Macaca_nigra	0.569869
Macaca_fuscata	0.569869
Macaca_mulatta	0.569869
Macaca_sylvanus	0.569869
Theropithecus_gelada	0.537288
Papio_cynocephalus	0.537288
Papio_papio	0.537288
Papio_hamadryas	0.537288
Papio_anubis	0.537288
Lophocebus_aterrimus	0.537288
Lophocebus_albigena	0.537288
Cercocebus_atys	0.569869
Mandrillus_sphinx	0.569869
Mandrillus_leucophaeus	0.569869
Cercopithecus_mitis	0.569869
Cercopithecus_ascanius	0.569869
Erythrocebus_patas	0.569869
Chlorocebus_pygerythrus	0.569869
Chlorocebus_aethiops	0.569869
Chlorocebus_cynosuros	0.569869
Chlorocebus_sabaeus	0.569869
Miopithecus_talapoin	0.537288
Ptilocercus_lowii	0.492693
Tupaia_glis	0.537288
Tupaia_nicobarica	0.537288
Urogale_everetti	0.537288
Tupaia_tana	0.537288
Dendrogale_melanura	0.537288
Anathana_ellioti	0.537288
Sylvilagus_audubonii	0.569869
Oryctolagus_cuniculus	0.569869
Pentalagus_furnessi	0.569869
Lepus_californicus	0.569869
Lepus_alleni	0.569869
Lepus_townsendii	0.569869
Lepus_timidus	0.569869
Lepus_europaeus	0.569869
Lepus_americanus	0.569869
Nesolagus_timminsi	0.569869
Nesolagus_netscheri	0.569869
Ochotona_hyperborea	0.40444
Ochotona_princeps	0.462664
Muscardinus_avellanarius	0.537288
Aplodontia_rufa	0.537288
Ratufa_indica	0.537288
Callosciurus_erythraeus	0.569869
Tamias_striatus	0.569869
Tamias_minimus	0.569869
Spermophilus_dauricus	0.569869
Ictidomys_tridecemlineatus	0.533825
Cynomys_ludovicianus	0.569869
Marmota_monax	0.569869
Marmota_caligata	0.569869
Marmota_marmota	0.569869
Marmota_sibirica	0.569869
Sciurus_anomalus	0.569869
Sciurus_niger	0.569869
Sciurus_carolinensis	0.569869
Sciurus_griseus	0.569869
Microsciurus_mimulus	0.569869
Microsciurus_alfari	0.569869
Microsciurus_flaviventer	0.569869
Sciurus_vulgaris	0.569869
Tamiasciurus_hudsonicus	0.569869
Glaucomys_volans	0.569869
Petaurista_leucogenys	0.569869
Petaurista_philippensis	0.569869
Petaurista_alborufus	0.569869
Petaurista_grandis	0.569869
Laonastes_aenigmamus	0.601574
Atherurus_macrourus	0.434872
Hystrix_javanica	0.492693
Hystrix_cristata	0.492693
Thryonomys_swinderianus	0.503099
Heterocephalus_glaber	0.591209
Heliophobius_argenteocinereus	0.546054
Cryptomys_hottentotus	0.537288
Georychus_capensis	0.569869
Bathyergus_suillus	0.562915
Cuniculus_paca	0.537288
Myoprocta_acouchy	0.537288
Dasyprocta_leporina	0.569869
Dasyprocta_azarae	0.562915
Hydrochoerus_hydrochaeris	0.537288
Dolichotis_patagonum	0.569869
Cavia_porcellus	0.537288
Cavia_aperea	0.537288
Erethizon_dorsatum	0.528257
Coendou_prehensilis	0.519125
Lagostomus_maximus	0.569869
Chinchilla_lanigera	0.537288
Chinchilla_chinchilla	0.537288
Phyllomys_sulinus	0.528257
Myocastor_coypus	0.537288
Capromys_pilorides	0.53955
Ctenomys_boliviensis	0.569869
Ctenomys_talarum	0.569869
Octodon_degus	0.569869
Spalacopus_cyanus	0.562915
Dipus_sagitta	0.569869
Jaculus_orientalis	0.569869
Jaculus_jaculus	0.569869
Stylodipus_telum	0.569869
Allactaga_euphratica	0.569869
Allactaga_major	0.537288
Zapus_princeps	0.537288
Sicista_concolor	0.537288
Spalax_leucodon	0.537288
Rhizomys_pruinosus	0.482443
Dicrostonyx_groenlandicus	0.537288
Ondatra_zibethicus	0.537288
Lemmus_sibiricus	0.537288
Synaptomys_cooperi	0.537288
Ellobius_talpinus	0.537288
Microtus_arvalis	0.537288
Microtus_pennsylvanicus	0.537288
Microtus_ochrogaster	0.537288
Microtus_chrotorrhinus	0.537288
Microtus_oeconomus	0.537288
Myodes_gapperi	0.537288
Mesocricetus_auratus	0.537288
Tscherskia_triton	0.537288
Cricetus_cricetus	0.537288
Cricetulus_migratorius	0.537288
Cricetulus_longicaudatus	0.537288
Cricetulus_barabensis	0.537288
Phodopus_sungorus	0.537288
Neotoma_fuscipes	0.537288
Neotoma_lepida	0.537288
Neotoma_floridana	0.537288
Neotoma_albigula	0.537288
Neotoma_mexicana	0.537288
Neotoma_cinerea	0.537288
Hodomys_alleni	0.537288
Nelsonia_neotomodon	0.537288
Xenomys_nelsoni	0.528257
Ochrotomys_nuttalli	0.537288
Reithrodontomys_creper	0.537288
Reithrodontomys_mexicanus	0.537288
Reithrodontomys_fulvescens	0.537288
Reithrodontomys_sumichrasti	0.537288
Reithrodontomys_megalotis	0.537288
Reithrodontomys_humulis	0.537288
Reithrodontomys_montanus	0.537288
Isthmomys_pirrensis	0.537288
Isthmomys_flavidus	0.537288
Onychomys_torridus	0.537288
Onychomys_leucogaster	0.537288
Peromyscus_maniculatus	0.537288
Peromyscus_leucopus	0.537288
Megadontomys_thomasi	0.537288
Peromyscus_yucatanicus	0.537288
Peromyscus_guatemalensis	0.537288
Peromyscus_mexicanus	0.537288
Peromyscus_megalops	0.537288
Peromyscus_melanophrys	0.537288
Habromys_lepturus	0.562915
Habromys_lophurus	0.562915
Peromyscus_crinitus	0.537288
Peromyscus_ochraventer	0.537288
Peromyscus_truei	0.537288
Peromyscus_difficilis	0.537288
Peromyscus_attwateri	0.537288
Peromyscus_furvus	0.537288
Peromyscus_spicilegus	0.537288
Peromyscus_boylii	0.537288
Podomys_floridanus	0.537288
Neotomodon_alstoni	0.537288
Peromyscus_californicus	0.537288
Peromyscus_eremicus	0.537288
Osgoodomys_banderanus	0.537288
Scotinomys_xerampelinus	0.537288
Scotinomys_teguina	0.537288
Baiomys_taylori	0.537288
Baiomys_musculus	0.537288
Tylomys_panamensis	0.528257
Tylomys_mirae	0.528257
Tylomys_watsoni	0.528257
Tylomys_fulviventer	0.528257
Tylomys_nudicaudus	0.528257
Ototylomys_phyllotis	0.519125
Nyctomys_sumichrasti	0.537288
Chibchanomys_trichotis	0.492693
Reithrodon_auritus	0.569869
Rheomys_underwoodi	0.537288
Rheomys_thomasi	0.537288
Rheomys_mexicanus	0.537288
Rheomys_raptor	0.537288
Ichthyomys_pittieri	0.537288
Ichthyomys_hydrobates	0.537288
Ichthyomys_tweedii	0.537288
Neusticomys_venezuelae	0.492693
Neusticomys_ferreirai	0.537288
Neusticomys_monticolus	0.537288
Anotomys_leander	0.528257
Chinchillula_sahamae	0.537288
Sigmodon_leucotis	0.569869
Sigmodon_fulviventer	0.569869
Sigmodon_alleni	0.569869
Sigmodon_ochrognathus	0.569869
Sigmodon_hispidus	0.569869
Rhipidomys_macconnelli	0.537288
Rhipidomys_nitela	0.569869
Rhipidomys_mastacalis	0.569869
Rhipidomys_fulviventer	0.537288
Rhipidomys_venustus	0.537288
Rhipidomys_couesi	0.569869
Rhipidomys_venezuelae	0.569869
Rhipidomys_latimanus	0.537288
Rhipidomys_austrinus	0.537288
Aepeomys_lugens	0.537288
Thomasomys_gracilis	0.537288
Thomasomys_cinereus	0.537288
Thomasomys_rhoadsi	0.537288
Thomasomys_baeops	0.562915
Thomasomys_aureus	0.537288
Thomasomys_pyrrhonotus	0.562915
Thomasomys_daphne	0.537288
Thomasomys_oreas	0.537288
Thomasomys_hylophilus	0.537288
Thomasomys_paramorum	0.537288
Chilomys_instans	0.537288
Akodon_bogotensis	0.569869
Blarinomys_breviceps	0.537288
Scapteromys_tumidus	0.537288
Scapteromys_meridionalis	0.537288
Scapteromys_aquaticus	0.537288
Kunsia_tomentosus	0.546054
Thalpomys_lasiotis	0.537288
Necromys_amoenus	0.537288
Necromys_urichi	0.537288
Necromys_lasiurus	0.569869
Necromys_temchuki	0.537288
Necromys_obscurus	0.537288
Necromys_lactens	0.537288
Akodon_mimus	0.537288
Akodon_azarae	0.537288
Akodon_boliviensis	0.537288
Akodon_subfuscus	0.537288
Akodon_lutescens	0.537288
Akodon_cursor	0.537288
Akodon_simulator	0.537288
Akodon_albiventer	0.537288
Akodon_mollis	0.537288
Akodon_torques	0.537288
Akodon_aerosus	0.537288
Deltamys_kempi	0.537288
Thaptomys_nigrita	0.537288
Oxymycterus_delator	0.537288
Oxymycterus_paramensis	0.537288
Oxymycterus_rufus	0.537288
Oxymycterus_inca	0.537288
Zygodontomys_brevicauda	0.569869
Oecomys_concolor	0.569869
Oecomys_roberti	0.569869
Oecomys_bicolor	0.569869
Oecomys_superans	0.569869
Oecomys_trinitatis	0.569869
Oecomys_mamorae	0.569869
Oecomys_paricola	0.569869
Transandinomys_talamancae	0.569869
Transandinomys_bolivaris	0.569869
Euryoryzomys_nitidus	0.569869
Euryoryzomys_russatus	0.569869
Euryoryzomys_legatus	0.569869
Nephelomys_albigularis	0.569869
Nephelomys_keaysi	0.569869
Hylaeamys_megacephalus	0.569869
Handleyomys_alfaroi	0.569869
Handleyomys_melanotis	0.569869
Handleyomys_chapmani	0.569869
Neacomys_guianae	0.569869
Neacomys_spinosus	0.569869
Neacomys_tenuipes	0.569869
Microryzomys_minutus	0.569869
Microryzomys_altissimus	0.569869
Oligoryzomys_microtis	0.569869
Oligoryzomys_nigripes	0.569869
Oligoryzomys_destructor	0.569869
Oligoryzomys_fulvescens	0.569869
Oligoryzomys_eliurus	0.569869
Oligoryzomys_delticola	0.569869
Oligoryzomys_chacoensis	0.569869
Oligoryzomys_andinus	0.569869
Oligoryzomys_magellanicus	0.569869
Oligoryzomys_longicaudatus	0.569869
Oligoryzomys_flavescens	0.569869
Eremoryzomys_polius	0.569869
Cerradomys_subflavus	0.569869
Sooretamys_angouya	0.569869
Holochilus_brasiliensis	0.569869
Holochilus_chacarius	0.569869
Pseudoryzomys_simplex	0.569869
Lundomys_molitor	0.569869
Nectomys_squamipes	0.569869
Oryzomys_couesi	0.569869
Oryzomys_palustris	0.569869
Sigmodontomys_alfari	0.569869
Melanomys_caliginosus	0.569869
Nesoryzomys_indefessus	0.537288
Irenomys_tarsalis	0.537288
Euneomys_petersoni	0.537288
Euneomys_chinchilloides	0.537288
Andinomys_edax	0.537288
Punomys_kofordi	0.537288
Delomys_sublineatus	0.537288
Delomys_dorsalis	0.537288
Calomys_lepidus	0.537288
Calomys_sorellus	0.537288
Calomys_musculinus	0.537288
Calomys_laucha	0.537288
Calomys_tener	0.569869
Calomys_boliviae	0.569869
Calomys_callosus	0.569869
Calomys_venustus	0.569869
Calomys_hummelincki	0.569869
Eligmodontia_morgani	0.537288
Eligmodontia_puerulus	0.537288
Eligmodontia_moreni	0.569869
Eligmodontia_hirtipes	0.569869
Eligmodontia_bolsonensis	0.569869
Graomys_griseoflavus	0.569869
Graomys_domorum	0.569869
Andalgalomys_pearsoni	0.537288
Andalgalomys_olrogi	0.569869
Salinomys_delicatus	0.569869
Phyllotis_wolffsohni	0.537288
Tapecomys_primus	0.537288
Auliscomys_sublimis	0.537288
Auliscomys_pictus	0.537288
Auliscomys_boliviensis	0.537288
Galenomys_garleppi	0.537288
Loxodontomys_micropus	0.537288
Phyllotis_osilae	0.537288
Phyllotis_alisosiensis	0.537288
Phyllotis_anitae	0.537288
Phyllotis_caprinus	0.537288
Phyllotis_xanthopygus	0.537288
Phyllotis_darwini	0.537288
Phyllotis_amicus	0.537288
Paralomys_gerbillus	0.537288
Phyllotis_haggardi	0.537288
Phyllotis_andium	0.537288
Calassomys_apicalis	0.569869
Akodon_neocenus	0.537288
Wiedomys_pyrrhorhinos	0.569869
Juliomys_pictipes	0.537288
Abrothrix_olivaceus	0.537288
Abrothrix_andinus	0.537288
Abrothrix_jelskii	0.537288
Abrothrix_illuteus	0.537288
Abrothrix_longipilis	0.537288
Abrothrix_sanborni	0.537288
Notiomys_edwardsii	0.537288
Geoxus_valdivianus	0.537288
Chelemys_macronyx	0.537288
Mystromys_albicaudatus	0.537288
Saccostomus_campestris	0.569869
Beamys_hindei	0.537288
Cricetomys_gambianus	0.537288
Brachytarsomys_albicauda	0.562915
Gymnuromys_roberti	0.562915
Eliurus_myoxinus	0.562915
Brachyuromys_ramirohitra	0.562915
Nesomys_rufus	0.562915
Nesomys_audeberti	0.562915
Macrotarsomys_bastardi	0.562915
Calomyscus_baluchi	0.537288
Lophiomys_imhausi	0.53955
Pachyuromys_duprasi	0.569869
Psammomys_obesus	0.569869
Meriones_shawi	0.569869
Meriones_unguiculatus	0.569869
Sekeetamys_calurus	0.569869
Ammodillus_imbellis	0.569869
Microdillus_peeli	0.569869
Gerbillus_cheesmani	0.569869
Taterillus_arenarius	0.569869
Gerbilliscus_nigricaudus	0.569869
Gerbillurus_setzeri	0.569869
Desmodillus_auricularis	0.569869
Tatera_indica	0.569869
Notomys_amplus	0.569869
Conilurus_albipes	0.562915
Hydromys_chrysogaster	0.555417
Mastomys_coucha	0.537288
Mus_musculus	0.569869
Rhabdomys_pumilio	0.569869
Micromys_minutus	0.537288
Maxomys_inflatus	0.537288
Rattus_rattus	0.537288
Rattus_fuscipes	0.537288
Rattus_norvegicus	0.537288
Pedetes_surdaster	0.569869
Pedetes_capensis	0.569869
Anomalurus_pelii	0.599997
Anomalurus_derbianus	0.599997
Anomalurus_beecrofti	0.581197
Anomalurus_pusillus	0.586818
Microdipodops_pallidus	0.569869
Dipodomys_spectabilis	0.569869
Dipodomys_ordii	0.569869
Dipodomys_heermanni	0.569869
Dipodomys_merriami	0.569869
Thomomys_bulbivorus	0.569869
Thomomys_umbrinus	0.569869
Thomomys_bottae	0.569869
Geomys_pinetis	0.569869
Geomys_bursarius	0.569869
Geomys_arenarius	0.537288
Cratogeomys_castanops	0.546054
Liomys_salvini	0.569869
Heteromys_anomalus	0.569869
Perognathus_fasciatus	0.569869
Castor_fiber	0.492693
Castor_canadensis	0.492693
Hydrodamalis_gigas	0.351939
Trichechus_manatus	0.270614
Trichechus_senegalensis	0.270614
Trichechus_inunguis	0.28898
Dugong_dugon	0.333615
Loxodonta_africana	0.325187
Elephas_maximus	0.40444
Procavia_capensis	0.526631
Heterohyrax_brucei	0.491748
Dendrohyrax_validus	0.512289
Dendrohyrax_dorsalis	0.533912
Dendrohyrax_arboreus	0.491748
Orycteropus_afer	0.582065
Rhynchocyon_cirnei	0.562915
Rhynchocyon_chrysopygus	0.582065
Rhynchocyon_petersi	0.582065
Elephantulus_myurus	0.562915
Elephantulus_edwardii	0.528257
Macroscelides_proboscideus	0.528257
Petrodromus_tetradactylus	0.562915
Elephantulus_rufescens	0.562915
Elephantulus_brachyrhynchus	0.528257
Elephantulus_intufi	0.562915
Elephantulus_rupestris	0.528257
Potamogale_velox	0.462664
Limnogale_mergulus	0.462664
Microgale_talazaci	0.53955
Microgale_longicaudata	0.500972
Microgale_cowani	0.462664
Oryzorictes_tetradactylus	0.462664
Tenrec_ecaudatus	0.444056
Hemicentetes_semispinosus	0.414143
Setifer_setosus	0.53955
Echinops_telfairi	0.424285
Eremitalpa_granti	0.270614
Amblysomus_hottentotus	0.333615
Calcochloris_obtusirostris	0.333615
Chrysospalax_trevelyani	0.333615
Chrysochloris_asiatica	0.333615
Dasypus_hybridus	0.542993
Dasypus_novemcinctus	0.533825
Dasypus_kappleri	0.542993
Dasypus_septemcinctus	0.493482
Zaedyus_pichiy	0.421225
Euphractus_sexcinctus	0.421225
Chaetophractus_vellerosus	0.421225
Chaetophractus_villosus	0.421225
Chlamyphorus_truncatus	0.421225
Tolypeutes_matacus	0.421225
Priodontes_maximus	0.481261
Cabassous_unicinctus	0.40802
Tamandua_tetradactyla	0.351939
Tamandua_mexicana	0.351939
Myrmecophaga_tridactyla	0.279469
Cyclopes_didactylus	0.28898
Choloepus_hoffmanni	0.302433
Choloepus_didactylus	0.354534
Bradypus_tridactylus	0.434872
Bradypus_variegatus	0.434872
Rhyncholestes_raphanurus	0.537288
Caenolestes_fuliginosus	0.537288
Glironia_venusta	0.537288
Monodelphis_domestica	0.528257
Gracilinanus_microtarsus	0.503099
Metachirus_nudicaudatus	0.537288
Didelphis_virginiana	0.537288
Didelphis_marsupialis	0.537288
Didelphis_albiventris	0.537288
Chironectes_minimus	0.537288
Caluromys_philander	0.537288
Dromiciops_gliroides	0.503099
Notoryctes_typhlops	0.444056
Notoryctes_caurinus	0.457344
Macrotis_lagotis	0.537288
Isoodon_macrourus	0.537288
Isoodon_obesulus	0.537288
Perameles_gunnii	0.537288
Perameles_nasuta	0.537288
Sarcophilus_harrisii	0.537288
Dasyurus_maculatus	0.537288
Dasyurus_viverrinus	0.537288
Dasyuroides_byrnei	0.537288
Dasycercus_cristicauda	0.537288
Antechinus_flavipes	0.537288
Thylacinus_cynocephalus	0.537288
Myrmecobius_fasciatus	0.537288
Phascolarctos_cinereus	0.591209
Vombatus_ursinus	0.434872
Lasiorhinus_latifrons	0.434872
Cercartetus_concinnus	0.537288
Trichosurus_vulpecula	0.537288
Spilocuscus_maculatus	0.537288
Phalanger_sericeus	0.537288
Phalanger_orientalis	0.537288
Hypsiprymnodon_moschatus	0.537288
Thylogale_billardierii	0.537288
Petrogale_lateralis	0.537288
Petrogale_penicillata	0.537288
Dendrolagus_goodfellowi	0.537288
Dendrolagus_matschiei	0.537288
Dendrolagus_bennettianus	0.537288
Dendrolagus_lumholtzi	0.537288
Macropus_fuliginosus	0.537288
Macropus_giganteus	0.537288
Macropus_antilopinus	0.537288
Macropus_robustus	0.537288
Macropus_rufus	0.537288
Macropus_rufogriseus	0.537288
Macropus_eugenii	0.537288
Macropus_agilis	0.537288
Macropus_parryi	0.537288
Macropus_parma	0.537288
Macropus_irma	0.537288
Dendrolagus_ursinus	0.537288
Potorous_longipes	0.537288
Potorous_tridactylus	0.537288
Bettongia_penicillata	0.537288
Bettongia_gaimardi	0.537288
Aepyprymnus_rufescens	0.537288
Pseudocheirus_peregrinus	0.537288
Petauroides_volans	0.569869
Petaurus_australis	0.537288
Petaurus_norfolcensis	0.537288
Petaurus_breviceps	0.537288

## Sheet: evenness_TL
	evenness_TL
Zaglossus_bruijnii	0.680868
Tachyglossus_aculeatus	0.601406
Ornithorhynchus_anatinus	0.449696
Solenodon_paradoxus	0.699748
Solenodon_cubanus	0.722653
Galemys_pyrenaicus	0.818739
Scapanus_latimanus	0.818739
Scalopus_aquaticus	0.818739
Talpa_europaea	0.892845
Euroscaptor_mizura	0.892845
Euroscaptor_micrura	0.839137
Mogera_tokudae	0.892845
Mogera_imaizumii	0.818739
Mogera_wogura	0.818739
Euroscaptor_subanura	0.892845
Condylura_cristata	0.892845
Hylomys_suillus	0.871223
Echinosorex_gymnura	0.853461
Erinaceus_europaeus	0.853461
Paraechinus_micropus	0.818739
Hemiechinus_auritus	0.818739
Atelerix_algirus	0.776674
Scutisorex_somereni	0.994595
Suncus_madagascariensis	0.795664
Crocidura_crenata	0.892845
Crocidura_canariensis	0.818739
Sorex_araneus	0.871223
Sorex_minutus	0.871223
Cryptotis_parva	0.892845
Blarina_hylophaga	0.928382
Notiosorex_crawfordi	0.892845
Smutsia_gigantea	0.818739
Phataginus_tricuspis	0.871223
Manis_pentadactyla	0.83318
Urocyon_cinereoargenteus	0.928382
Vulpes_lagopus	0.928382
Vulpes_zerda	0.928382
Vulpes_vulpes	0.928382
Otocyon_megalotis	0.928382
Nyctereutes_procyonoides	0.928382
Lycaon_pictus	0.928382
Chrysocyon_brachyurus	0.928382
Canis_mesomelas	0.928382
Canis_simensis	0.928382
Canis_latrans	0.928382
Canis_aureus	0.928382
Canis_lupus	0.928382
Cuon_alpinus	0.928382
Canis_adustus	0.928382
Pseudalopex_gymnocercus	0.928382
Speothos_venaticus	0.928382
Cerdocyon_thous	0.928382
Neomonachus_tropicalis	0.795664
Monachus_monachus	0.795664
Mirounga_leonina	0.795664
Mirounga_angustirostris	0.795664
Lobodon_carcinophaga	0.795664
Leptonychotes_weddellii	0.795664
Ommatophoca_rossii	0.795664
Hydrurga_leptonyx	0.871223
Erignathus_barbatus	0.795664
Pagophilus_groenlandicus	0.795664
Phoca_vitulina	0.795664
Pusa_hispida	0.795664
Halichoerus_grypus	0.795664
Cystophora_cristata	0.795664
Odobenus_rosmarus	0.795664
Callorhinus_ursinus	0.795664
Zalophus_californianus	0.795664
Zalophus_japonicus	0.795664
Eumetopias_jubatus	0.795664
Arctocephalus_pusillus	0.795664
Neophoca_cinerea	0.795664
Otaria_bryonia	0.795664
Arctocephalus_tropicalis	0.795664
Arctocephalus_forsteri	0.795664
Arctocephalus_australis	0.795664
Mydaus_javanensis	0.871223
Spilogale_gracilis	0.913127
Mephitis_mephitis	0.83318
Conepatus_humboldtii	0.776674
Conepatus_chinga	0.776674
Potos_flavus	0.871223
Procyon_lotor	0.871223
Procyon_cancrivorus	0.871223
Bassariscus_astutus	0.928382
Nasua_nasua	0.871223
Nasua_narica	0.795664
Bassaricyon_alleni	0.928382
Taxidea_taxus	0.871223
Meles_meles	0.795664
Meles_anakuma	0.795664
Arctonyx_collaris	0.699748
Mellivora_capensis	0.722653
Gulo_gulo	0.795664
Martes_flavigula	0.871223
Martes_foina	0.871223
Martes_zibellina	0.871223
Martes_martes	0.871223
Martes_americana	0.871223
Martes_pennanti	0.871223
Eira_barbara	0.871223
Melogale_orientalis	0.871223
Neovison_vison	0.871223
Mustela_frenata	0.871223
Mustela_felipei	0.871223
Mustela_erminea	0.871223
Mustela_nivalis	0.871223
Mustela_sibirica	0.871223
Mustela_nigripes	0.871223
Mustela_lutreolina	0.871223
Mustela_putorius	0.871223
Ictonyx_libyca	0.795664
Galictis_vittata	0.776674
Lyncodon_patagonicus	0.699748
Galictis_cuja	0.795664
Pteronura_brasiliensis	0.795664
Lontra_longicaudis	0.795664
Lontra_provocax	0.795664
Lontra_canadensis	0.871223
Enhydra_lutris	0.853461
Lutra_maculicollis	0.871223
Lutra_lutra	0.871223
Aonyx_cinerea	0.871223
Lutrogale_perspicillata	0.871223
Aonyx_capensis	0.871223
Ailurus_fulgens	0.871223
Ursus_maritimus	0.871223
Ursus_arctos	0.722653
Melursus_ursinus	0.795664
Ursus_thibetanus	0.871223
Ursus_americanus	0.871223
Helarctos_malayanus	0.722653
Ailuropoda_melanoleuca	0.839137
Nandinia_binotata	0.928382
Hyaena_hyaena	0.722653
Hyaena_brunnea	0.699748
Proteles_cristata	0.795664
Crocuta_crocuta	0.795664
Eupleres_goudotii	0.928382
Salanoia_concolor	0.928382
Galidictis_fasciata	0.871223
Galidia_elegans	0.928382
Cryptoprocta_ferox	0.928382
Herpestes_vitticollis	0.928382
Herpestes_javanicus	0.928382
Herpestes_edwardsii	0.928382
Herpestes_ichneumon	0.928382
Ichneumia_albicauda	0.928382
Cynictis_penicillata	0.928382
Bdeogale_crassicauda	0.871223
Crossarchus_obscurus	0.871223
Helogale_parvula	0.928382
Liberiictis_kuhni	0.928382
Mungos_mungo	0.871223
Suricata_suricatta	0.871223
Genetta_maculata	0.928382
Genetta_tigrina	0.928382
Genetta_genetta	0.928382
Genetta_servalina	0.928382
Viverricula_indica	0.928382
Viverra_tangalunga	0.928382
Viverra_zibetha	0.928382
Civettictis_civetta	0.871223
Macrogalidia_musschenbroekii	0.946987
Cynogale_bennettii	0.871223
Hemigalus_derbyanus	0.928382
Paradoxurus_hermaphroditus	0.928382
Arctictis_binturong	0.928382
Prionodon_pardicolor	0.946987
Prionodon_linsang	0.946987
Neofelis_nebulosa	0.928382
Panthera_tigris	0.928382
Panthera_onca	0.928382
Panthera_uncia	0.928382
Panthera_pardus	0.928382
Panthera_leo	0.928382
Lynx_rufus	0.928382
Lynx_lynx	0.928382
Lynx_canadensis	0.928382
Acinonyx_jubatus	0.928382
Puma_concolor	0.928382
Felis_catus	0.928382
Felis_silvestris	0.928382
Leopardus_pardalis	0.928382
Leopardus_wiedii	0.928382
Leopardus_tigrinus	0.928382
Prionailurus_bengalensis	0.928382
Leptailurus_serval	0.928382
Caracal_caracal	0.928382
Equus_africanus	0.738374
Equus_grevyi	0.79742
Equus_quagga	0.79742
Equus_zebra	0.79742
Equus_hemionus	0.79742
Equus_caballus	0.719591
Equus_ferus	0.79742
Tapirus_indicus	0.738374
Tapirus_terrestris	0.738374
Tapirus_bairdii	0.738374
Rhinoceros_unicornis	0.545019
Rhinoceros_sondaicus	0.545019
Dicerorhinus_sumatrensis	0.545019
Diceros_bicornis	0.529802
Ceratotherium_simum	0.545019
Vicugna_pacos	0.946987
Vicugna_vicugna	0.946987
Lama_glama	0.946987
Camelus_dromedarius	0.933147
Camelus_ferus	0.946987
Tayassu_pecari	0.871223
Pecari_tajacu	0.818739
Sus_scrofa	0.892845
Sus_barbatus	0.769891
Potamochoerus_porcus	0.818739
Phacochoerus_africanus	0.892845
Phacochoerus_aethiopicus	0.839137
Hylochoerus_meinertzhageni	0.818739
Babyrousa_babyrussa	0.892845
Hippopotamus_amphibius	0.722653
Choeropsis_liberiensis	0.722653
Indopacetus_pacificus	0.925478
Kogia_sima	0.988167
Kogia_breviceps	0.985726
Physeter_macrocephalus	0.982449
Platanista_gangetica	0.990237
Pontoporia_blainvillei	0.94986
Inia_geoffrensis	0.668728
Inia_araguaiaensis	0.724386
Lipotes_vexillifer	0.977904
Delphinapterus_leucas	0.99214
Mesoplodon_bowdoini	1
Monodon_monoceros	0.99214
Neophocaena_phocaenoides	0.994595
Phocoenoides_dalli	0.972293
Phocoena_phocoena	1
Phocoena_spinipinnis	1
Phocoena_dioptrica	1
Lagenorhynchus_acutus	0.989383
Lagenorhynchus_albirostris	0.965985
Orcinus_orca	0.985726
Orcaella_brevirostris	1
Grampus_griseus	0.986283
Pseudorca_crassidens	1
Peponocephala_electra	1
Globicephala_melas	0.990032
Globicephala_macrorhynchus	1
Feresa_attenuata	0.984199
Steno_bredanensis	0.991489
Sotalia_guianensis	1
Sotalia_fluviatilis	1
Tursiops_truncatus	1
Stenella_attenuata	0.978694
Lagenodelphis_hosei	0.954967
Stenella_longirostris	0.989383
Sousa_chinensis	0.985726
Tursiops_aduncus	1
Stenella_frontalis	0.996578
Stenella_coeruleoalba	0.989383
Stenella_clymene	0.997001
Delphinus_delphis	0.96983
Delphinus_capensis	0.976047
Lagenorhynchus_obscurus	0.949503
Lagenorhynchus_obliquidens	0.96199
Lagenorhynchus_cruciger	0.949503
Lagenorhynchus_australis	1
Cephalorhynchus_hectori	0.977883
Cephalorhynchus_heavisidii	0.972874
Cephalorhynchus_eutropia	0.99265
Cephalorhynchus_commersonii	0.996059
Berardius_bairdii	0.994595
Berardius_arnuxii	0.993539
Mesoplodon_bidens	1
Ziphius_cavirostris	1
Mesoplodon_stejnegeri	0.99214
Hyperoodon_planifrons	1
Hyperoodon_ampullatus	1
Mesoplodon_hectori	1
Mesoplodon_carlhubbsi	1
Mesoplodon_layardii	1
Mesoplodon_mirus	1
Mesoplodon_europaeus	1
Mesoplodon_densirostris	1
Mesoplodon_grayi	1
Tasmacetus_shepherdi	1
Eubalaena_glacialis	0.995413
Eubalaena_japonica	0.990032
Balaenoptera_physalus	1
Balaenoptera_musculus	0.996578
Balaenoptera_omurai	1
Balaenoptera_borealis	1
Balaenoptera_edeni	1
Mesoplodon_perrini	1
Balaenoptera_bonaerensis	1
Mesoplodon_peruvianus	1
Lissodelphis_peronii	0.881105
Lissodelphis_borealis	0.891196
Balaena_mysticetus	0.993539
Caperea_marginata	0.580433
Balaenoptera_acutorostrata	1
Mesoplodon_ginkgodens	1
Megaptera_novaeangliae	0.990032
Eschrichtius_robustus	0.995413
Moschiola_meminna	0.892845
Moschiola_indica	0.892845
Tragulus_javanicus	0.892845
Tragulus_kanchil	0.892845
Tragulus_napu	0.892845
Okapia_johnstoni	0.818739
Giraffa_camelopardalis	0.818739
Antilocapra_americana	0.892845
Muntiacus_muntjak	0.892845
Dama_dama	0.892845
Elaphurus_davidianus	0.892845
Rusa_unicolor	0.892845
Cervus_elaphus	0.892845
Axis_calamianensis	0.892845
Axis_axis	0.892845
Rangifer_tarandus	0.818739
Odocoileus_virginianus	0.892845
Odocoileus_hemionus	0.892845
Mazama_gouazoubira	0.892845
Blastocerus_dichotomus	0.910783
Pudu_puda	0.892845
Hydropotes_inermis	0.910783
Capreolus_capreolus	0.892845
Alces_alces	0.892845
Moschus_moschiferus	0.818739
Moschus_berezovskii	0.892845
Boselaphus_tragocamelus	0.892845
Tetracerus_quadricornis	0.892845
Tragelaphus_imberbis	0.892845
Tragelaphus_angasii	0.892845
Tragelaphus_scriptus	0.892845
Tragelaphus_eurycerus	0.892845
Tragelaphus_spekii	0.892845
Tragelaphus_buxtoni	0.892845
Tragelaphus_strepsiceros	0.892845
Syncerus_caffer	0.892845
Bubalus_mindorensis	0.892845
Bubalus_depressicornis	0.928382
Bubalus_arnee	0.892845
Bos_gaurus	0.892845
Bos_taurus	0.892845
Bos_indicus	0.892845
Bison_bonasus	0.818739
Bos_mutus	0.818739
Bos_grunniens	0.818739
Bison_bison	0.818739
Nesotragus_moschatus	0.892845
Aepyceros_melampus	0.892845
Pelea_capreolus	0.892845
Redunca_fulvorufula	0.892845
Redunca_redunca	0.892845
Redunca_arundinum	0.892845
Kobus_megaceros	0.892845
Kobus_leche	0.892845
Kobus_vardonii	0.892845
Kobus_kob	0.892845
Kobus_ellipsiprymnus	0.892845
Ourebia_ourebi	0.892845
Raphicerus_melanotis	0.892845
Raphicerus_sharpei	0.892845
Raphicerus_campestris	0.892845
Madoqua_kirkii	0.892845
Madoqua_guentheri	0.892845
Saiga_tatarica	0.946987
Nanger_granti	0.892845
Eudorcas_rufifrons	0.892845
Gazella_dorcas	0.892845
Gazella_gazella	0.892845
Gazella_spekei	0.892845
Antilope_cervicapra	0.892845
Litocranius_walleri	0.892845
Antidorcas_marsupialis	0.892845
Neotragus_pygmaeus	0.894567
Oreotragus_oreotragus	0.892845
Philantomba_monticola	0.818739
Sylvicapra_grimmia	0.818739
Cephalophus_silvicultor	0.818739
Cephalophus_dorsalis	0.818739
Cephalophus_leucogaster	0.818739
Cephalophus_nigrifrons	0.818739
Cephalophus_natalensis	0.818739
Cephalophus_weynsi	0.818739
Ovibos_moschatus	0.892845
Capricornis_crispus	0.892845
Ovis_canadensis	0.892845
Ovis_orientalis	0.892845
Ovis_aries	0.928382
Ovis_ammon	0.892845
Capra_ibex	0.892845
Capra_hircus	0.892845
Pseudois_nayaur	0.892845
Myotragus_balearicus	0.910783
Oreamnos_americanus	0.892845
Rupicapra_rupicapra	0.892845
Ammotragus_lervia	0.892845
Connochaetes_taurinus	0.892845
Connochaetes_gnou	0.871223
Damaliscus_pygargus	0.892845
Damaliscus_lunatus	0.892845
Beatragus_hunteri	0.892845
Alcelaphus_buselaphus	0.892845
Hippotragus_niger	0.892845
Hippotragus_equinus	0.871223
Oryx_dammah	0.892845
Oryx_leucoryx	0.892845
Oryx_gazella	0.892845
Oryx_beisa	0.892845
Rhinopoma_hardwickii	0.793286
Rhinopoma_microphyllum	0.910783
Lavia_frons	0.793286
Megaderma_spasma	0.769891
Rhinolophus_hipposideros	0.910783
Asellia_tridens	0.960728
Hipposideros_caffer	0.910783
Hipposideros_diadema	0.960728
Cynopterus_titthaecheilus	0.818739
Cynopterus_brachyotis	0.743729
Epomops_franqueti	0.839137
Hypsignathus_monstrosus	0.621251
Rousettus_aegyptiacus	0.839137
Eidolon_helvum	0.668728
Pteropus_giganteus	0.839137
Pteropus_rufus	0.864509
Pteropus_vampyrus	0.839137
Macroglossus_minimus	0.769891
Myzopoda_aurita	0.839137
Mystacina_tuberculata	0.839137
Thyroptera_discifera	0.864509
Noctilio_leporinus	0.933147
Pteronotus_parnellii	0.839137
Mormoops_megalophylla	0.892845
Micronycteris_microtis	0.839137
Anoura_caudifer	0.769891
Glossophaga_soricina	0.864509
Glossophaga_morenoi	0.864509
Phylloderma_stenops	0.839137
Phyllostomus_discolor	0.910783
Lonchorhina_inusitata	0.910783
Chrotopterus_auritus	0.910783
Vampyrum_spectrum	0.910783
Lonchophylla_inexpectata	0.793286
Carollia_perspicillata	0.864509
Artibeus_jamaicensis	0.839137
Artibeus_planirostris	0.793286
Pygoderma_bilabiatum	0.864509
Vampyressa_pusilla	0.769891
Sturnira_erythromos	0.793286
Sturnira_aratathomasi	0.864509
Rhinophylla_pumilio	0.823183
Lonchorhina_orinocensis	0.910783
Lonchorhina_fernandezi	0.910783
Lonchorhina_marinkellei	0.910783
Lonchorhina_aurita	0.910783
Diphylla_ecaudata	0.864509
Desmodus_rotundus	0.864509
Diaemus_youngi	0.933147
Macrotus_waterhousii	0.910783
Macrotus_californicus	0.910783
Nyctinomops_macrotis	0.892845
Molossus_molossus	0.933147
Promops_nasutus	0.892845
Molossops_temminckii	0.892845
Cynomops_planirostris	0.839137
Eumops_perotis	0.892845
Tadarida_brasiliensis	0.892845
Molossus_currentium	0.933147
Myotis_daubentonii	0.885804
Myotis_keaysi	0.885804
Myotis_velifer	0.885804
Myotis_chiloensis	0.885804
Myotis_lucifugus	0.823183
Myotis_evotis	0.885804
Eptesicus_nilssonii	0.885804
Eptesicus_serotinus	0.885804
Histiotus_montanus	0.885804
Histiotus_magellanicus	0.793286
Eptesicus_diminutus	0.885804
Lasionycteris_noctivagans	0.885804
Pipistrellus_pipistrellus	0.793286
Nyctalus_noctula	0.885804
Vespertilio_murinus	0.946987
Chalinolobus_tuberculatus	0.885804
Neoromicia_nana	0.885804
Lasiurus_cinereus	0.885804
Lasiurus_ega	0.885804
Antrozous_pallidus	0.885804
Otonycteris_hemprichii	0.933147
Plecotus_auritus	0.885804
Euderma_maculatum	0.885804
Barbastella_barbastellus	0.885804
Miniopterus_schreibersii	0.864509
Nycteris_javanica	0.864509
Nycteris_thebaica	0.823183
Saccopteryx_bilineata	0.910783
Peropteryx_leucoptera	0.892845
Balantiopteryx_plicata	0.946987
Galeopterus_variegatus	0.892845
Cynocephalus_volans	0.892845
Nycticebus_coucang	0.879048
Loris_tardigradus	0.912086
Otolemur_garnettii	0.871223
Otolemur_crassicaudatus	0.928382
Galago_senegalensis	0.892845
Euoticus_elegantulus	0.892845
Perodicticus_potto	0.83318
Arctocebus_calabarensis	0.913127
Daubentonia_madagascariensis	0.892845
Indri_indri	0.985726
Propithecus_diadema	0.968418
Propithecus_verreauxi	0.968418
Propithecus_coquereli	0.968418
Avahi_laniger	0.985726
Varecia_variegata	0.946987
Lemur_catta	0.946987
Hapalemur_griseus	0.946987
Eulemur_macaco	0.946987
Eulemur_rubriventer	0.946987
Eulemur_mongoz	0.946987
Eulemur_collaris	0.946987
Eulemur_fulvus	0.946987
Eulemur_sanfordi	0.946987
Eulemur_albifrons	0.946987
Lepilemur_mustelinus	0.985726
Cheirogaleus_medius	0.871223
Microcebus_murinus	0.928382
Microcebus_rufus	0.928382
Tarsius_syrichta	0.892845
Pithecia_irrorata	0.892845
Pithecia_monachus	0.892845
Pithecia_pithecia	0.892845
Cacajao_melanocephalus	0.892845
Callicebus_moloch	0.892845
Leontocebus_nigricollis	0.946987
Saguinus_oedipus	0.946987
Leontopithecus_rosalia	0.946987
Mico_humeralifer	0.946987
Callithrix_jacchus	0.892845
Cebuella_pygmaea	0.892845
Saimiri_sciureus	0.928382
Cebus_olivaceus	0.818739
Cebus_albifrons	0.871223
Cebus_capucinus	0.892845
Aotus_azarae	0.941246
Aotus_nancymaae	0.941246
Alouatta_seniculus	0.818739
Alouatta_caraya	0.818739
Alouatta_palliata	0.818739
Alouatta_pigra	0.818739
Lagothrix_lagotricha	0.743729
Brachyteles_hypoxanthus	0.839137
Brachyteles_arachnoides	0.743729
Ateles_geoffroyi	0.743729
Ateles_fusciceps	0.743729
Ateles_paniscus	0.769891
Ateles_chamek	0.743729
Ateles_belzebuth	0.743729
Symphalangus_syndactylus	0.839137
Hylobates_pileatus	0.864509
Hylobates_lar	0.839137
Hylobates_muelleri	0.839137
Hylobates_moloch	0.839137
Hylobates_klossii	0.839137
Hylobates_agilis	0.839137
Nomascus_concolor	0.839137
Nomascus_gabriellae	0.818739
Nomascus_leucogenys	0.818739
Hoolock_hoolock	0.839137
Pongo_pygmaeus	0.793286
Pongo_abelii	0.793286
Pan_troglodytes	0.769891
Pan_paniscus	0.769891
Homo_sapiens	0.864509
Gorilla_gorilla	0.769891
Gorilla_beringei	0.668728
Semnopithecus_schistaceus	0.946987
Trachypithecus_cristatus	0.946987
Trachypithecus_phayrei	0.946987
Semnopithecus_entellus	0.946987
Presbytis_rubicunda	0.946987
Presbytis_melalophos	0.946987
Rhinopithecus_bieti	0.946987
Rhinopithecus_roxellana	0.946987
Nasalis_larvatus	0.946987
Colobus_guereza	0.946987
Colobus_vellerosus	0.946987
Macaca_leonina	0.946987
Macaca_sinica	0.946987
Macaca_silenus	0.946987
Macaca_nemestrina	0.946987
Macaca_maura	0.946987
Macaca_radiata	0.946987
Macaca_fascicularis	0.946987
Macaca_arctoides	0.946987
Macaca_nigra	0.946987
Macaca_fuscata	0.946987
Macaca_mulatta	0.946987
Macaca_sylvanus	0.946987
Theropithecus_gelada	0.892845
Papio_cynocephalus	0.892845
Papio_papio	0.892845
Papio_hamadryas	0.892845
Papio_anubis	0.892845
Lophocebus_aterrimus	0.892845
Lophocebus_albigena	0.892845
Cercocebus_atys	0.946987
Mandrillus_sphinx	0.946987
Mandrillus_leucophaeus	0.946987
Cercopithecus_mitis	0.946987
Cercopithecus_ascanius	0.946987
Erythrocebus_patas	0.946987
Chlorocebus_pygerythrus	0.946987
Chlorocebus_aethiops	0.946987
Chlorocebus_cynosuros	0.946987
Chlorocebus_sabaeus	0.946987
Miopithecus_talapoin	0.892845
Ptilocercus_lowii	0.818739
Tupaia_glis	0.892845
Tupaia_nicobarica	0.892845
Urogale_everetti	0.892845
Tupaia_tana	0.892845
Dendrogale_melanura	0.892845
Anathana_ellioti	0.892845
Sylvilagus_audubonii	0.946987
Oryctolagus_cuniculus	0.946987
Pentalagus_furnessi	0.946987
Lepus_californicus	0.946987
Lepus_alleni	0.946987
Lepus_townsendii	0.946987
Lepus_timidus	0.946987
Lepus_europaeus	0.946987
Lepus_americanus	0.946987
Nesolagus_timminsi	0.946987
Nesolagus_netscheri	0.946987
Ochotona_hyperborea	0.660724
Ochotona_princeps	0.755844
Muscardinus_avellanarius	0.892845
Aplodontia_rufa	0.892845
Ratufa_indica	0.892845
Callosciurus_erythraeus	0.946987
Tamias_striatus	0.946987
Tamias_minimus	0.946987
Spermophilus_dauricus	0.946987
Ictidomys_tridecemlineatus	0.913092
Cynomys_ludovicianus	0.946987
Marmota_monax	0.946987
Marmota_caligata	0.946987
Marmota_marmota	0.946987
Marmota_sibirica	0.946987
Sciurus_anomalus	0.946987
Sciurus_niger	0.946987
Sciurus_carolinensis	0.946987
Sciurus_griseus	0.946987
Microsciurus_mimulus	0.946987
Microsciurus_alfari	0.946987
Microsciurus_flaviventer	0.946987
Sciurus_vulgaris	0.946987
Tamiasciurus_hudsonicus	0.946987
Glaucomys_volans	0.946987
Petaurista_leucogenys	0.946987
Petaurista_philippensis	0.946987
Petaurista_alborufus	0.946987
Petaurista_grandis	0.946987
Laonastes_aenigmamus	0.99214
Atherurus_macrourus	0.722653
Hystrix_javanica	0.818739
Hystrix_cristata	0.818739
Thryonomys_swinderianus	0.839137
Heterocephalus_glaber	0.982449
Heliophobius_argenteocinereus	0.910783
Cryptomys_hottentotus	0.892845
Georychus_capensis	0.946987
Bathyergus_suillus	0.928382
Cuniculus_paca	0.892845
Myoprocta_acouchy	0.892845
Dasyprocta_leporina	0.946987
Dasyprocta_azarae	0.928382
Hydrochoerus_hydrochaeris	0.892845
Dolichotis_patagonum	0.946987
Cavia_porcellus	0.892845
Cavia_aperea	0.892845
Erethizon_dorsatum	0.871223
Coendou_prehensilis	0.853461
Lagostomus_maximus	0.946987
Chinchilla_lanigera	0.892845
Chinchilla_chinchilla	0.892845
Phyllomys_sulinus	0.871223
Myocastor_coypus	0.892845
Capromys_pilorides	0.879048
Ctenomys_boliviensis	0.946987
Ctenomys_talarum	0.946987
Octodon_degus	0.946987
Spalacopus_cyanus	0.928382
Dipus_sagitta	0.946987
Jaculus_orientalis	0.946987
Jaculus_jaculus	0.946987
Stylodipus_telum	0.946987
Allactaga_euphratica	0.946987
Allactaga_major	0.892845
Zapus_princeps	0.892845
Sicista_concolor	0.892845
Spalax_leucodon	0.892845
Rhizomys_pruinosus	0.795664
Dicrostonyx_groenlandicus	0.892845
Ondatra_zibethicus	0.892845
Lemmus_sibiricus	0.892845
Synaptomys_cooperi	0.892845
Ellobius_talpinus	0.892845
Microtus_arvalis	0.892845
Microtus_pennsylvanicus	0.892845
Microtus_ochrogaster	0.892845
Microtus_chrotorrhinus	0.892845
Microtus_oeconomus	0.892845
Myodes_gapperi	0.892845
Mesocricetus_auratus	0.892845
Tscherskia_triton	0.892845
Cricetus_cricetus	0.892845
Cricetulus_migratorius	0.892845
Cricetulus_longicaudatus	0.892845
Cricetulus_barabensis	0.892845
Phodopus_sungorus	0.892845
Neotoma_fuscipes	0.892845
Neotoma_lepida	0.892845
Neotoma_floridana	0.892845
Neotoma_albigula	0.892845
Neotoma_mexicana	0.892845
Neotoma_cinerea	0.892845
Hodomys_alleni	0.892845
Nelsonia_neotomodon	0.892845
Xenomys_nelsoni	0.871223
Ochrotomys_nuttalli	0.892845
Reithrodontomys_creper	0.892845
Reithrodontomys_mexicanus	0.892845
Reithrodontomys_fulvescens	0.892845
Reithrodontomys_sumichrasti	0.892845
Reithrodontomys_megalotis	0.892845
Reithrodontomys_humulis	0.892845
Reithrodontomys_montanus	0.892845
Isthmomys_pirrensis	0.892845
Isthmomys_flavidus	0.892845
Onychomys_torridus	0.892845
Onychomys_leucogaster	0.892845
Peromyscus_maniculatus	0.892845
Peromyscus_leucopus	0.892845
Megadontomys_thomasi	0.892845
Peromyscus_yucatanicus	0.892845
Peromyscus_guatemalensis	0.892845
Peromyscus_mexicanus	0.892845
Peromyscus_megalops	0.892845
Peromyscus_melanophrys	0.892845
Habromys_lepturus	0.928382
Habromys_lophurus	0.928382
Peromyscus_crinitus	0.892845
Peromyscus_ochraventer	0.892845
Peromyscus_truei	0.892845
Peromyscus_difficilis	0.892845
Peromyscus_attwateri	0.892845
Peromyscus_furvus	0.892845
Peromyscus_spicilegus	0.892845
Peromyscus_boylii	0.892845
Podomys_floridanus	0.892845
Neotomodon_alstoni	0.892845
Peromyscus_californicus	0.892845
Peromyscus_eremicus	0.892845
Osgoodomys_banderanus	0.892845
Scotinomys_xerampelinus	0.892845
Scotinomys_teguina	0.892845
Baiomys_taylori	0.892845
Baiomys_musculus	0.892845
Tylomys_panamensis	0.871223
Tylomys_mirae	0.871223
Tylomys_watsoni	0.871223
Tylomys_fulviventer	0.871223
Tylomys_nudicaudus	0.871223
Ototylomys_phyllotis	0.853461
Nyctomys_sumichrasti	0.892845
Chibchanomys_trichotis	0.818739
Reithrodon_auritus	0.946987
Rheomys_underwoodi	0.892845
Rheomys_thomasi	0.892845
Rheomys_mexicanus	0.892845
Rheomys_raptor	0.892845
Ichthyomys_pittieri	0.892845
Ichthyomys_hydrobates	0.892845
Ichthyomys_tweedii	0.892845
Neusticomys_venezuelae	0.818739
Neusticomys_ferreirai	0.892845
Neusticomys_monticolus	0.892845
Anotomys_leander	0.871223
Chinchillula_sahamae	0.892845
Sigmodon_leucotis	0.946987
Sigmodon_fulviventer	0.946987
Sigmodon_alleni	0.946987
Sigmodon_ochrognathus	0.946987
Sigmodon_hispidus	0.946987
Rhipidomys_macconnelli	0.892845
Rhipidomys_nitela	0.946987
Rhipidomys_mastacalis	0.946987
Rhipidomys_fulviventer	0.892845
Rhipidomys_venustus	0.892845
Rhipidomys_couesi	0.946987
Rhipidomys_venezuelae	0.946987
Rhipidomys_latimanus	0.892845
Rhipidomys_austrinus	0.892845
Aepeomys_lugens	0.892845
Thomasomys_gracilis	0.892845
Thomasomys_cinereus	0.892845
Thomasomys_rhoadsi	0.892845
Thomasomys_baeops	0.928382
Thomasomys_aureus	0.892845
Thomasomys_pyrrhonotus	0.928382
Thomasomys_daphne	0.892845
Thomasomys_oreas	0.892845
Thomasomys_hylophilus	0.892845
Thomasomys_paramorum	0.892845
Chilomys_instans	0.892845
Akodon_bogotensis	0.946987
Blarinomys_breviceps	0.892845
Scapteromys_tumidus	0.892845
Scapteromys_meridionalis	0.892845
Scapteromys_aquaticus	0.892845
Kunsia_tomentosus	0.910783
Thalpomys_lasiotis	0.892845
Necromys_amoenus	0.892845
Necromys_urichi	0.892845
Necromys_lasiurus	0.946987
Necromys_temchuki	0.892845
Necromys_obscurus	0.892845
Necromys_lactens	0.892845
Akodon_mimus	0.892845
Akodon_azarae	0.892845
Akodon_boliviensis	0.892845
Akodon_subfuscus	0.892845
Akodon_lutescens	0.892845
Akodon_cursor	0.892845
Akodon_simulator	0.892845
Akodon_albiventer	0.892845
Akodon_mollis	0.892845
Akodon_torques	0.892845
Akodon_aerosus	0.892845
Deltamys_kempi	0.892845
Thaptomys_nigrita	0.892845
Oxymycterus_delator	0.892845
Oxymycterus_paramensis	0.892845
Oxymycterus_rufus	0.892845
Oxymycterus_inca	0.892845
Zygodontomys_brevicauda	0.946987
Oecomys_concolor	0.946987
Oecomys_roberti	0.946987
Oecomys_bicolor	0.946987
Oecomys_superans	0.946987
Oecomys_trinitatis	0.946987
Oecomys_mamorae	0.946987
Oecomys_paricola	0.946987
Transandinomys_talamancae	0.946987
Transandinomys_bolivaris	0.946987
Euryoryzomys_nitidus	0.946987
Euryoryzomys_russatus	0.946987
Euryoryzomys_legatus	0.946987
Nephelomys_albigularis	0.946987
Nephelomys_keaysi	0.946987
Hylaeamys_megacephalus	0.946987
Handleyomys_alfaroi	0.946987
Handleyomys_melanotis	0.946987
Handleyomys_chapmani	0.946987
Neacomys_guianae	0.946987
Neacomys_spinosus	0.946987
Neacomys_tenuipes	0.946987
Microryzomys_minutus	0.946987
Microryzomys_altissimus	0.946987
Oligoryzomys_microtis	0.946987
Oligoryzomys_nigripes	0.946987
Oligoryzomys_destructor	0.946987
Oligoryzomys_fulvescens	0.946987
Oligoryzomys_eliurus	0.946987
Oligoryzomys_delticola	0.946987
Oligoryzomys_chacoensis	0.946987
Oligoryzomys_andinus	0.946987
Oligoryzomys_magellanicus	0.946987
Oligoryzomys_longicaudatus	0.946987
Oligoryzomys_flavescens	0.946987
Eremoryzomys_polius	0.946987
Cerradomys_subflavus	0.946987
Sooretamys_angouya	0.946987
Holochilus_brasiliensis	0.946987
Holochilus_chacarius	0.946987
Pseudoryzomys_simplex	0.946987
Lundomys_molitor	0.946987
Nectomys_squamipes	0.946987
Oryzomys_couesi	0.946987
Oryzomys_palustris	0.946987
Sigmodontomys_alfari	0.946987
Melanomys_caliginosus	0.946987
Nesoryzomys_indefessus	0.892845
Irenomys_tarsalis	0.892845
Euneomys_petersoni	0.892845
Euneomys_chinchilloides	0.892845
Andinomys_edax	0.892845
Punomys_kofordi	0.892845
Delomys_sublineatus	0.892845
Delomys_dorsalis	0.892845
Calomys_lepidus	0.892845
Calomys_sorellus	0.892845
Calomys_musculinus	0.892845
Calomys_laucha	0.892845
Calomys_tener	0.946987
Calomys_boliviae	0.946987
Calomys_callosus	0.946987
Calomys_venustus	0.946987
Calomys_hummelincki	0.946987
Eligmodontia_morgani	0.892845
Eligmodontia_puerulus	0.892845
Eligmodontia_moreni	0.946987
Eligmodontia_hirtipes	0.946987
Eligmodontia_bolsonensis	0.946987
Graomys_griseoflavus	0.946987
Graomys_domorum	0.946987
Andalgalomys_pearsoni	0.892845
Andalgalomys_olrogi	0.946987
Salinomys_delicatus	0.946987
Phyllotis_wolffsohni	0.892845
Tapecomys_primus	0.892845
Auliscomys_sublimis	0.892845
Auliscomys_pictus	0.892845
Auliscomys_boliviensis	0.892845
Galenomys_garleppi	0.892845
Loxodontomys_micropus	0.892845
Phyllotis_osilae	0.892845
Phyllotis_alisosiensis	0.892845
Phyllotis_anitae	0.892845
Phyllotis_caprinus	0.892845
Phyllotis_xanthopygus	0.892845
Phyllotis_darwini	0.892845
Phyllotis_amicus	0.892845
Paralomys_gerbillus	0.892845
Phyllotis_haggardi	0.892845
Phyllotis_andium	0.892845
Calassomys_apicalis	0.946987
Akodon_neocenus	0.892845
Wiedomys_pyrrhorhinos	0.946987
Juliomys_pictipes	0.892845
Abrothrix_olivaceus	0.892845
Abrothrix_andinus	0.892845
Abrothrix_jelskii	0.892845
Abrothrix_illuteus	0.892845
Abrothrix_longipilis	0.892845
Abrothrix_sanborni	0.892845
Notiomys_edwardsii	0.892845
Geoxus_valdivianus	0.892845
Chelemys_macronyx	0.892845
Mystromys_albicaudatus	0.892845
Saccostomus_campestris	0.946987
Beamys_hindei	0.892845
Cricetomys_gambianus	0.892845
Brachytarsomys_albicauda	0.928382
Gymnuromys_roberti	0.928382
Eliurus_myoxinus	0.928382
Brachyuromys_ramirohitra	0.928382
Nesomys_rufus	0.928382
Nesomys_audeberti	0.928382
Macrotarsomys_bastardi	0.928382
Calomyscus_baluchi	0.892845
Lophiomys_imhausi	0.879048
Pachyuromys_duprasi	0.946987
Psammomys_obesus	0.946987
Meriones_shawi	0.946987
Meriones_unguiculatus	0.946987
Sekeetamys_calurus	0.946987
Ammodillus_imbellis	0.946987
Microdillus_peeli	0.946987
Gerbillus_cheesmani	0.946987
Taterillus_arenarius	0.946987
Gerbilliscus_nigricaudus	0.946987
Gerbillurus_setzeri	0.946987
Desmodillus_auricularis	0.946987
Tatera_indica	0.946987
Notomys_amplus	0.946987
Conilurus_albipes	0.928382
Hydromys_chrysogaster	0.913127
Mastomys_coucha	0.892845
Mus_musculus	0.946987
Rhabdomys_pumilio	0.946987
Micromys_minutus	0.892845
Maxomys_inflatus	0.892845
Rattus_rattus	0.892845
Rattus_fuscipes	0.892845
Rattus_norvegicus	0.892845
Pedetes_surdaster	0.946987
Pedetes_capensis	0.946987
Anomalurus_pelii	0.969975
Anomalurus_derbianus	0.969975
Anomalurus_beecrofti	0.939582
Anomalurus_pusillus	0.950935
Microdipodops_pallidus	0.946987
Dipodomys_spectabilis	0.946987
Dipodomys_ordii	0.946987
Dipodomys_heermanni	0.946987
Dipodomys_merriami	0.946987
Thomomys_bulbivorus	0.946987
Thomomys_umbrinus	0.946987
Thomomys_bottae	0.946987
Geomys_pinetis	0.946987
Geomys_bursarius	0.946987
Geomys_arenarius	0.892845
Cratogeomys_castanops	0.910783
Liomys_salvini	0.946987
Heteromys_anomalus	0.946987
Perognathus_fasciatus	0.946987
Castor_fiber	0.818739
Castor_canadensis	0.818739
Hydrodamalis_gigas	0.580433
Trichechus_manatus	0.449696
Trichechus_senegalensis	0.449696
Trichechus_inunguis	0.486467
Dugong_dugon	0.545019
Loxodonta_africana	0.529802
Elephas_maximus	0.660724
Procavia_capensis	0.840682
Heterohyrax_brucei	0.784998
Dendrohyrax_validus	0.813527
Dendrohyrax_dorsalis	0.853902
Dendrohyrax_arboreus	0.784998
Orycteropus_afer	0.956938
Rhynchocyon_cirnei	0.928382
Rhynchocyon_chrysopygus	0.956938
Rhynchocyon_petersi	0.956938
Elephantulus_myurus	0.928382
Elephantulus_edwardii	0.871223
Macroscelides_proboscideus	0.871223
Petrodromus_tetradactylus	0.928382
Elephantulus_rufescens	0.928382
Elephantulus_brachyrhynchus	0.871223
Elephantulus_intufi	0.928382
Elephantulus_rupestris	0.871223
Potamogale_velox	0.755844
Limnogale_mergulus	0.755844
Microgale_talazaci	0.879048
Microgale_longicaudata	0.816195
Microgale_cowani	0.755844
Oryzorictes_tetradactylus	0.755844
Tenrec_ecaudatus	0.719591
Hemicentetes_semispinosus	0.680868
Setifer_setosus	0.879048
Echinops_telfairi	0.699748
Eremitalpa_granti	0.449696
Amblysomus_hottentotus	0.545019
Calcochloris_obtusirostris	0.545019
Chrysospalax_trevelyani	0.545019
Chrysochloris_asiatica	0.545019
Dasypus_hybridus	0.933791
Dasypus_novemcinctus	0.913092
Dasypus_kappleri	0.933791
Dasypus_septemcinctus	0.848648
Zaedyus_pichiy	0.724386
Euphractus_sexcinctus	0.724386
Chaetophractus_vellerosus	0.724386
Chaetophractus_villosus	0.724386
Chlamyphorus_truncatus	0.724386
Tolypeutes_matacus	0.724386
Priodontes_maximus	0.823183
Cabassous_unicinctus	0.697907
Tamandua_tetradactyla	0.580433
Tamandua_mexicana	0.580433
Myrmecophaga_tridactyla	0.466136
Cyclopes_didactylus	0.486467
Choloepus_hoffmanni	0.486667
Choloepus_didactylus	0.567018
Bradypus_tridactylus	0.722653
Bradypus_variegatus	0.722653
Rhyncholestes_raphanurus	0.892845
Caenolestes_fuliginosus	0.892845
Glironia_venusta	0.892845
Monodelphis_domestica	0.871223
Gracilinanus_microtarsus	0.839137
Metachirus_nudicaudatus	0.892845
Didelphis_virginiana	0.892845
Didelphis_marsupialis	0.892845
Didelphis_albiventris	0.892845
Chironectes_minimus	0.892845
Caluromys_philander	0.892845
Dromiciops_gliroides	0.839137
Notoryctes_typhlops	0.719591
Notoryctes_caurinus	0.769891
Macrotis_lagotis	0.892845
Isoodon_macrourus	0.892845
Isoodon_obesulus	0.892845
Perameles_gunnii	0.892845
Perameles_nasuta	0.892845
Sarcophilus_harrisii	0.892845
Dasyurus_maculatus	0.892845
Dasyurus_viverrinus	0.892845
Dasyuroides_byrnei	0.892845
Dasycercus_cristicauda	0.892845
Antechinus_flavipes	0.892845
Thylacinus_cynocephalus	0.892845
Myrmecobius_fasciatus	0.892845
Phascolarctos_cinereus	0.982449
Vombatus_ursinus	0.722653
Lasiorhinus_latifrons	0.722653
Cercartetus_concinnus	0.892845
Trichosurus_vulpecula	0.892845
Spilocuscus_maculatus	0.892845
Phalanger_sericeus	0.892845
Phalanger_orientalis	0.892845
Hypsiprymnodon_moschatus	0.892845
Thylogale_billardierii	0.892845
Petrogale_lateralis	0.892845
Petrogale_penicillata	0.892845
Dendrolagus_goodfellowi	0.892845
Dendrolagus_matschiei	0.892845
Dendrolagus_bennettianus	0.892845
Dendrolagus_lumholtzi	0.892845
Macropus_fuliginosus	0.892845
Macropus_giganteus	0.892845
Macropus_antilopinus	0.892845
Macropus_robustus	0.892845
Macropus_rufus	0.892845
Macropus_rufogriseus	0.892845
Macropus_eugenii	0.892845
Macropus_agilis	0.892845
Macropus_parryi	0.892845
Macropus_parma	0.892845
Macropus_irma	0.892845
Dendrolagus_ursinus	0.892845
Potorous_longipes	0.892845
Potorous_tridactylus	0.892845
Bettongia_penicillata	0.892845
Bettongia_gaimardi	0.892845
Aepyprymnus_rufescens	0.892845
Pseudocheirus_peregrinus	0.892845
Petauroides_volans	0.946987
Petaurus_australis	0.892845
Petaurus_norfolcensis	0.892845
Petaurus_breviceps	0.892845

## Sheet: TL_ratio
	TL_ratio
Zaglossus_bruijnii	4.25
Tachyglossus_aculeatus	5.33333
Ornithorhynchus_anatinus	8.5
Solenodon_paradoxus	4
Solenodon_cubanus	3.75
Galemys_pyrenaicus	2.8
Scapanus_latimanus	2.8
Scalopus_aquaticus	2.8
Talpa_europaea	2.16667
Euroscaptor_mizura	2.16667
Euroscaptor_micrura	2.6
Mogera_tokudae	2.16667
Mogera_imaizumii	2.8
Mogera_wogura	2.8
Euroscaptor_subanura	2.16667
Condylura_cristata	2.16667
Hylomys_suillus	2.33333
Echinosorex_gymnura	2.5
Erinaceus_europaeus	2.5
Paraechinus_micropus	2.8
Hemiechinus_auritus	2.8
Atelerix_algirus	3.2
Scutisorex_somereni	1.18182
Suncus_madagascariensis	3
Crocidura_crenata	2.16667
Crocidura_canariensis	2.8
Sorex_araneus	2.33333
Sorex_minutus	2.33333
Cryptotis_parva	2.16667
Blarina_hylophaga	1.85714
Notiosorex_crawfordi	2.16667
Smutsia_gigantea	2.8
Phataginus_tricuspis	2.33333
Manis_pentadactyla	2.66667
Urocyon_cinereoargenteus	1.85714
Vulpes_lagopus	1.85714
Vulpes_zerda	1.85714
Vulpes_vulpes	1.85714
Otocyon_megalotis	1.85714
Nyctereutes_procyonoides	1.85714
Lycaon_pictus	1.85714
Chrysocyon_brachyurus	1.85714
Canis_mesomelas	1.85714
Canis_simensis	1.85714
Canis_latrans	1.85714
Canis_aureus	1.85714
Canis_lupus	1.85714
Cuon_alpinus	1.85714
Canis_adustus	1.85714
Pseudalopex_gymnocercus	1.85714
Speothos_venaticus	1.85714
Cerdocyon_thous	1.85714
Neomonachus_tropicalis	3
Monachus_monachus	3
Mirounga_leonina	3
Mirounga_angustirostris	3
Lobodon_carcinophaga	3
Leptonychotes_weddellii	3
Ommatophoca_rossii	3
Hydrurga_leptonyx	2.33333
Erignathus_barbatus	3
Pagophilus_groenlandicus	3
Phoca_vitulina	3
Pusa_hispida	3
Halichoerus_grypus	3
Cystophora_cristata	3
Odobenus_rosmarus	3
Callorhinus_ursinus	3
Zalophus_californianus	3
Zalophus_japonicus	3
Eumetopias_jubatus	3
Arctocephalus_pusillus	3
Neophoca_cinerea	3
Otaria_bryonia	3
Arctocephalus_tropicalis	3
Arctocephalus_forsteri	3
Arctocephalus_australis	3
Mydaus_javanensis	2.33333
Spilogale_gracilis	2
Mephitis_mephitis	2.66667
Conepatus_humboldtii	3.2
Conepatus_chinga	3.2
Potos_flavus	2.33333
Procyon_lotor	2.33333
Procyon_cancrivorus	2.33333
Bassariscus_astutus	1.85714
Nasua_nasua	2.33333
Nasua_narica	3
Bassaricyon_alleni	1.85714
Taxidea_taxus	2.33333
Meles_meles	3
Meles_anakuma	3
Arctonyx_collaris	4
Mellivora_capensis	3.75
Gulo_gulo	3
Martes_flavigula	2.33333
Martes_foina	2.33333
Martes_zibellina	2.33333
Martes_martes	2.33333
Martes_americana	2.33333
Martes_pennanti	2.33333
Eira_barbara	2.33333
Melogale_orientalis	2.33333
Neovison_vison	2.33333
Mustela_frenata	2.33333
Mustela_felipei	2.33333
Mustela_erminea	2.33333
Mustela_nivalis	2.33333
Mustela_sibirica	2.33333
Mustela_nigripes	2.33333
Mustela_lutreolina	2.33333
Mustela_putorius	2.33333
Ictonyx_libyca	3
Galictis_vittata	3.2
Lyncodon_patagonicus	4
Galictis_cuja	3
Pteronura_brasiliensis	3
Lontra_longicaudis	3
Lontra_provocax	3
Lontra_canadensis	2.33333
Enhydra_lutris	2.5
Lutra_maculicollis	2.33333
Lutra_lutra	2.33333
Aonyx_cinerea	2.33333
Lutrogale_perspicillata	2.33333
Aonyx_capensis	2.33333
Ailurus_fulgens	2.33333
Ursus_maritimus	2.33333
Ursus_arctos	3.75
Melursus_ursinus	3
Ursus_thibetanus	2.33333
Ursus_americanus	2.33333
Helarctos_malayanus	3.75
Ailuropoda_melanoleuca	2.6
Nandinia_binotata	1.85714
Hyaena_hyaena	3.75
Hyaena_brunnea	4
Proteles_cristata	3
Crocuta_crocuta	3
Eupleres_goudotii	1.85714
Salanoia_concolor	1.85714
Galidictis_fasciata	2.33333
Galidia_elegans	1.85714
Cryptoprocta_ferox	1.85714
Herpestes_vitticollis	1.85714
Herpestes_javanicus	1.85714
Herpestes_edwardsii	1.85714
Herpestes_ichneumon	1.85714
Ichneumia_albicauda	1.85714
Cynictis_penicillata	1.85714
Bdeogale_crassicauda	2.33333
Crossarchus_obscurus	2.33333
Helogale_parvula	1.85714
Liberiictis_kuhni	1.85714
Mungos_mungo	2.33333
Suricata_suricatta	2.33333
Genetta_maculata	1.85714
Genetta_tigrina	1.85714
Genetta_genetta	1.85714
Genetta_servalina	1.85714
Viverricula_indica	1.85714
Viverra_tangalunga	1.85714
Viverra_zibetha	1.85714
Civettictis_civetta	2.33333
Macrogalidia_musschenbroekii	1.71429
Cynogale_bennettii	2.33333
Hemigalus_derbyanus	1.85714
Paradoxurus_hermaphroditus	1.85714
Arctictis_binturong	1.85714
Prionodon_pardicolor	1.71429
Prionodon_linsang	1.71429
Neofelis_nebulosa	1.85714
Panthera_tigris	1.85714
Panthera_onca	1.85714
Panthera_uncia	1.85714
Panthera_pardus	1.85714
Panthera_leo	1.85714
Lynx_rufus	1.85714
Lynx_lynx	1.85714
Lynx_canadensis	1.85714
Acinonyx_jubatus	1.85714
Puma_concolor	1.85714
Felis_catus	1.85714
Felis_silvestris	1.85714
Leopardus_pardalis	1.85714
Leopardus_wiedii	1.85714
Leopardus_tigrinus	1.85714
Prionailurus_bengalensis	1.85714
Leptailurus_serval	1.85714
Caracal_caracal	1.85714
Equus_africanus	3.6
Equus_grevyi	3
Equus_quagga	3
Equus_zebra	3
Equus_hemionus	3
Equus_caballus	3.8
Equus_ferus	3
Tapirus_indicus	3.6
Tapirus_terrestris	3.6
Tapirus_bairdii	3.6
Rhinoceros_unicornis	6.33333
Rhinoceros_sondaicus	6.33333
Dicerorhinus_sumatrensis	6.33333
Diceros_bicornis	6.66667
Ceratotherium_simum	6.33333
Vicugna_pacos	1.71429
Vicugna_vicugna	1.71429
Lama_glama	1.71429
Camelus_dromedarius	1.83333
Camelus_ferus	1.71429
Tayassu_pecari	2.33333
Pecari_tajacu	2.8
Sus_scrofa	2.16667
Sus_barbatus	3.25
Potamochoerus_porcus	2.8
Phacochoerus_africanus	2.16667
Phacochoerus_aethiopicus	2.6
Hylochoerus_meinertzhageni	2.8
Babyrousa_babyrussa	2.16667
Hippopotamus_amphibius	3.75
Choeropsis_liberiensis	3.75
Indopacetus_pacificus	0.526316
Kogia_sima	1.3
Kogia_breviceps	1.33333
Physeter_macrocephalus	1.375
Platanista_gangetica	1.25
Pontoporia_blainvillei	1.66667
Inia_geoffrensis	4.33333
Inia_araguaiaensis	3.66667
Lipotes_vexillifer	1.42857
Delphinapterus_leucas	1.22222
Mesoplodon_bowdoini	1
Monodon_monoceros	1.22222
Neophocaena_phocaenoides	1.18182
Phocoenoides_dalli	0.68
Phocoena_phocoena	0.928571
Phocoena_spinipinnis	0.933333
Phocoena_dioptrica	1
Lagenorhynchus_acutus	0.789474
Lagenorhynchus_albirostris	0.652174
Orcinus_orca	1.33333
Orcaella_brevirostris	0.928571
Grampus_griseus	0.764706
Pseudorca_crassidens	1
Peponocephala_electra	0.933333
Globicephala_melas	0.785714
Globicephala_macrorhynchus	0.916667
Feresa_attenuata	0.75
Steno_bredanensis	0.8
Sotalia_guianensis	1
Sotalia_fluviatilis	1
Tursiops_truncatus	0.928571
Stenella_attenuata	0.714286
Lagenodelphis_hosei	0.608696
Stenella_longirostris	0.789474
Sousa_chinensis	1.33333
Tursiops_aduncus	0.928571
Stenella_frontalis	0.875
Stenella_coeruleoalba	0.789474
Stenella_clymene	0.882353
Delphinus_delphis	0.666667
Delphinus_capensis	0.7
Lagenorhynchus_obscurus	0.590909
Lagenorhynchus_obliquidens	0.636364
Lagenorhynchus_cruciger	0.590909
Lagenorhynchus_australis	0.928571
Cephalorhynchus_hectori	0.705882
Cephalorhynchus_heavisidii	0.684211
Cephalorhynchus_eutropia	0.8125
Cephalorhynchus_commersonii	0.866667
Berardius_bairdii	0.846154
Berardius_arnuxii	0.833333
Mesoplodon_bidens	1
Ziphius_cavirostris	1
Mesoplodon_stejnegeri	0.818182
Hyperoodon_planifrons	0.9
Hyperoodon_ampullatus	0.9
Mesoplodon_hectori	1.1
Mesoplodon_carlhubbsi	0.909091
Mesoplodon_layardii	1
Mesoplodon_mirus	1
Mesoplodon_europaeus	1
Mesoplodon_densirostris	1
Mesoplodon_grayi	0.909091
Tasmacetus_shepherdi	1
Eubalaena_glacialis	1.16667
Eubalaena_japonica	1.27273
Balaenoptera_physalus	1.07143
Balaenoptera_musculus	0.875
Balaenoptera_omurai	1.08333
Balaenoptera_borealis	0.928571
Balaenoptera_edeni	1
Mesoplodon_perrini	0.909091
Balaenoptera_bonaerensis	0.916667
Mesoplodon_peruvianus	1
Lissodelphis_peronii	0.4375
Lissodelphis_borealis	0.454545
Balaena_mysticetus	1.2
Caperea_marginata	5.66667
Balaenoptera_acutorostrata	0.916667
Mesoplodon_ginkgodens	0.909091
Megaptera_novaeangliae	1.27273
Eschrichtius_robustus	1.16667
Moschiola_meminna	2.16667
Moschiola_indica	2.16667
Tragulus_javanicus	2.16667
Tragulus_kanchil	2.16667
Tragulus_napu	2.16667
Okapia_johnstoni	2.8
Giraffa_camelopardalis	2.8
Antilocapra_americana	2.16667
Muntiacus_muntjak	2.16667
Dama_dama	2.16667
Elaphurus_davidianus	2.16667
Rusa_unicolor	2.16667
Cervus_elaphus	2.16667
Axis_calamianensis	2.16667
Axis_axis	2.16667
Rangifer_tarandus	2.8
Odocoileus_virginianus	2.16667
Odocoileus_hemionus	2.16667
Mazama_gouazoubira	2.16667
Blastocerus_dichotomus	2
Pudu_puda	2.16667
Hydropotes_inermis	2
Capreolus_capreolus	2.16667
Alces_alces	2.16667
Moschus_moschiferus	2.8
Moschus_berezovskii	2.16667
Boselaphus_tragocamelus	2.16667
Tetracerus_quadricornis	2.16667
Tragelaphus_imberbis	2.16667
Tragelaphus_angasii	2.16667
Tragelaphus_scriptus	2.16667
Tragelaphus_eurycerus	2.16667
Tragelaphus_spekii	2.16667
Tragelaphus_buxtoni	2.16667
Tragelaphus_strepsiceros	2.16667
Syncerus_caffer	2.16667
Bubalus_mindorensis	2.16667
Bubalus_depressicornis	1.85714
Bubalus_arnee	2.16667
Bos_gaurus	2.16667
Bos_taurus	2.16667
Bos_indicus	2.16667
Bison_bonasus	2.8
Bos_mutus	2.8
Bos_grunniens	2.8
Bison_bison	2.8
Nesotragus_moschatus	2.16667
Aepyceros_melampus	2.16667
Pelea_capreolus	2.16667
Redunca_fulvorufula	2.16667
Redunca_redunca	2.16667
Redunca_arundinum	2.16667
Kobus_megaceros	2.16667
Kobus_leche	2.16667
Kobus_vardonii	2.16667
Kobus_kob	2.16667
Kobus_ellipsiprymnus	2.16667
Ourebia_ourebi	2.16667
Raphicerus_melanotis	2.16667
Raphicerus_sharpei	2.16667
Raphicerus_campestris	2.16667
Madoqua_kirkii	2.16667
Madoqua_guentheri	2.16667
Saiga_tatarica	1.71429
Nanger_granti	2.16667
Eudorcas_rufifrons	2.16667
Gazella_dorcas	2.16667
Gazella_gazella	2.16667
Gazella_spekei	2.16667
Antilope_cervicapra	2.16667
Litocranius_walleri	2.16667
Antidorcas_marsupialis	2.16667
Neotragus_pygmaeus	2.14286
Oreotragus_oreotragus	2.16667
Philantomba_monticola	2.8
Sylvicapra_grimmia	2.8
Cephalophus_silvicultor	2.8
Cephalophus_dorsalis	2.8
Cephalophus_leucogaster	2.8
Cephalophus_nigrifrons	2.8
Cephalophus_natalensis	2.8
Cephalophus_weynsi	2.8
Ovibos_moschatus	2.16667
Capricornis_crispus	2.16667
Ovis_canadensis	2.16667
Ovis_orientalis	2.16667
Ovis_aries	1.85714
Ovis_ammon	2.16667
Capra_ibex	2.16667
Capra_hircus	2.16667
Pseudois_nayaur	2.16667
Myotragus_balearicus	2
Oreamnos_americanus	2.16667
Rupicapra_rupicapra	2.16667
Ammotragus_lervia	2.16667
Connochaetes_taurinus	2.16667
Connochaetes_gnou	2.33333
Damaliscus_pygargus	2.16667
Damaliscus_lunatus	2.16667
Beatragus_hunteri	2.16667
Alcelaphus_buselaphus	2.16667
Hippotragus_niger	2.16667
Hippotragus_equinus	2.33333
Oryx_dammah	2.16667
Oryx_leucoryx	2.16667
Oryx_gazella	2.16667
Oryx_beisa	2.16667
Rhinopoma_hardwickii	3
Rhinopoma_microphyllum	2
Lavia_frons	3
Megaderma_spasma	3.25
Rhinolophus_hipposideros	2
Asellia_tridens	1.57143
Hipposideros_caffer	2
Hipposideros_diadema	1.57143
Cynopterus_titthaecheilus	2.8
Cynopterus_brachyotis	3.5
Epomops_franqueti	2.6
Hypsignathus_monstrosus	5
Rousettus_aegyptiacus	2.6
Eidolon_helvum	4.33333
Pteropus_giganteus	2.6
Pteropus_rufus	2.4
Pteropus_vampyrus	2.6
Macroglossus_minimus	3.25
Myzopoda_aurita	2.6
Mystacina_tuberculata	2.6
Thyroptera_discifera	2.4
Noctilio_leporinus	1.83333
Pteronotus_parnellii	2.6
Mormoops_megalophylla	2.16667
Micronycteris_microtis	2.6
Anoura_caudifer	3.25
Glossophaga_soricina	2.4
Glossophaga_morenoi	2.4
Phylloderma_stenops	2.6
Phyllostomus_discolor	2
Lonchorhina_inusitata	2
Chrotopterus_auritus	2
Vampyrum_spectrum	2
Lonchophylla_inexpectata	3
Carollia_perspicillata	2.4
Artibeus_jamaicensis	2.6
Artibeus_planirostris	3
Pygoderma_bilabiatum	2.4
Vampyressa_pusilla	3.25
Sturnira_erythromos	3
Sturnira_aratathomasi	2.4
Rhinophylla_pumilio	2.75
Lonchorhina_orinocensis	2
Lonchorhina_fernandezi	2
Lonchorhina_marinkellei	2
Lonchorhina_aurita	2
Diphylla_ecaudata	2.4
Desmodus_rotundus	2.4
Diaemus_youngi	1.83333
Macrotus_waterhousii	2
Macrotus_californicus	2
Nyctinomops_macrotis	2.16667
Molossus_molossus	1.83333
Promops_nasutus	2.16667
Molossops_temminckii	2.16667
Cynomops_planirostris	2.6
Eumops_perotis	2.16667
Tadarida_brasiliensis	2.16667
Molossus_currentium	1.83333
Myotis_daubentonii	2.2
Myotis_keaysi	2.2
Myotis_velifer	2.2
Myotis_chiloensis	2.2
Myotis_lucifugus	2.75
Myotis_evotis	2.2
Eptesicus_nilssonii	2.2
Eptesicus_serotinus	2.2
Histiotus_montanus	2.2
Histiotus_magellanicus	3
Eptesicus_diminutus	2.2
Lasionycteris_noctivagans	2.2
Pipistrellus_pipistrellus	3
Nyctalus_noctula	2.2
Vespertilio_murinus	1.71429
Chalinolobus_tuberculatus	2.2
Neoromicia_nana	2.2
Lasiurus_cinereus	2.2
Lasiurus_ega	2.2
Antrozous_pallidus	2.2
Otonycteris_hemprichii	1.83333
Plecotus_auritus	2.2
Euderma_maculatum	2.2
Barbastella_barbastellus	2.2
Miniopterus_schreibersii	2.4
Nycteris_javanica	2.4
Nycteris_thebaica	2.75
Saccopteryx_bilineata	2
Peropteryx_leucoptera	2.16667
Balantiopteryx_plicata	1.71429
Galeopterus_variegatus	2.16667
Cynocephalus_volans	2.16667
Nycticebus_coucang	2.28571
Loris_tardigradus	2
Otolemur_garnettii	2.33333
Otolemur_crassicaudatus	1.85714
Galago_senegalensis	2.16667
Euoticus_elegantulus	2.16667
Perodicticus_potto	2.66667
Arctocebus_calabarensis	2
Daubentonia_madagascariensis	2.16667
Indri_indri	1.33333
Propithecus_diadema	1.5
Propithecus_verreauxi	1.5
Propithecus_coquereli	1.5
Avahi_laniger	1.33333
Varecia_variegata	1.71429
Lemur_catta	1.71429
Hapalemur_griseus	1.71429
Eulemur_macaco	1.71429
Eulemur_rubriventer	1.71429
Eulemur_mongoz	1.71429
Eulemur_collaris	1.71429
Eulemur_fulvus	1.71429
Eulemur_sanfordi	1.71429
Eulemur_albifrons	1.71429
Lepilemur_mustelinus	1.33333
Cheirogaleus_medius	2.33333
Microcebus_murinus	1.85714
Microcebus_rufus	1.85714
Tarsius_syrichta	2.16667
Pithecia_irrorata	2.16667
Pithecia_monachus	2.16667
Pithecia_pithecia	2.16667
Cacajao_melanocephalus	2.16667
Callicebus_moloch	2.16667
Leontocebus_nigricollis	1.71429
Saguinus_oedipus	1.71429
Leontopithecus_rosalia	1.71429
Mico_humeralifer	1.71429
Callithrix_jacchus	2.16667
Cebuella_pygmaea	2.16667
Saimiri_sciureus	1.85714
Cebus_olivaceus	2.8
Cebus_albifrons	2.33333
Cebus_capucinus	2.16667
Aotus_azarae	1.75
Aotus_nancymaae	1.75
Alouatta_seniculus	2.8
Alouatta_caraya	2.8
Alouatta_palliata	2.8
Alouatta_pigra	2.8
Lagothrix_lagotricha	3.5
Brachyteles_hypoxanthus	2.6
Brachyteles_arachnoides	3.5
Ateles_geoffroyi	3.5
Ateles_fusciceps	3.5
Ateles_paniscus	3.25
Ateles_chamek	3.5
Ateles_belzebuth	3.5
Symphalangus_syndactylus	2.6
Hylobates_pileatus	2.4
Hylobates_lar	2.6
Hylobates_muelleri	2.6
Hylobates_moloch	2.6
Hylobates_klossii	2.6
Hylobates_agilis	2.6
Nomascus_concolor	2.6
Nomascus_gabriellae	2.8
Nomascus_leucogenys	2.8
Hoolock_hoolock	2.6
Pongo_pygmaeus	3
Pongo_abelii	3
Pan_troglodytes	3.25
Pan_paniscus	3.25
Homo_sapiens	2.4
Gorilla_gorilla	3.25
Gorilla_beringei	4.33333
Semnopithecus_schistaceus	1.71429
Trachypithecus_cristatus	1.71429
Trachypithecus_phayrei	1.71429
Semnopithecus_entellus	1.71429
Presbytis_rubicunda	1.71429
Presbytis_melalophos	1.71429
Rhinopithecus_bieti	1.71429
Rhinopithecus_roxellana	1.71429
Nasalis_larvatus	1.71429
Colobus_guereza	1.71429
Colobus_vellerosus	1.71429
Macaca_leonina	1.71429
Macaca_sinica	1.71429
Macaca_silenus	1.71429
Macaca_nemestrina	1.71429
Macaca_maura	1.71429
Macaca_radiata	1.71429
Macaca_fascicularis	1.71429
Macaca_arctoides	1.71429
Macaca_nigra	1.71429
Macaca_fuscata	1.71429
Macaca_mulatta	1.71429
Macaca_sylvanus	1.71429
Theropithecus_gelada	2.16667
Papio_cynocephalus	2.16667
Papio_papio	2.16667
Papio_hamadryas	2.16667
Papio_anubis	2.16667
Lophocebus_aterrimus	2.16667
Lophocebus_albigena	2.16667
Cercocebus_atys	1.71429
Mandrillus_sphinx	1.71429
Mandrillus_leucophaeus	1.71429
Cercopithecus_mitis	1.71429
Cercopithecus_ascanius	1.71429
Erythrocebus_patas	1.71429
Chlorocebus_pygerythrus	1.71429
Chlorocebus_aethiops	1.71429
Chlorocebus_cynosuros	1.71429
Chlorocebus_sabaeus	1.71429
Miopithecus_talapoin	2.16667
Ptilocercus_lowii	2.8
Tupaia_glis	2.16667
Tupaia_nicobarica	2.16667
Urogale_everetti	2.16667
Tupaia_tana	2.16667
Dendrogale_melanura	2.16667
Anathana_ellioti	2.16667
Sylvilagus_audubonii	1.71429
Oryctolagus_cuniculus	1.71429
Pentalagus_furnessi	1.71429
Lepus_californicus	1.71429
Lepus_alleni	1.71429
Lepus_townsendii	1.71429
Lepus_timidus	1.71429
Lepus_europaeus	1.71429
Lepus_americanus	1.71429
Nesolagus_timminsi	1.71429
Nesolagus_netscheri	1.71429
Ochotona_hyperborea	4.5
Ochotona_princeps	3.4
Muscardinus_avellanarius	2.16667
Aplodontia_rufa	2.16667
Ratufa_indica	2.16667
Callosciurus_erythraeus	1.71429
Tamias_striatus	1.71429
Tamias_minimus	1.71429
Spermophilus_dauricus	1.71429
Ictidomys_tridecemlineatus	2
Cynomys_ludovicianus	1.71429
Marmota_monax	1.71429
Marmota_caligata	1.71429
Marmota_marmota	1.71429
Marmota_sibirica	1.71429
Sciurus_anomalus	1.71429
Sciurus_niger	1.71429
Sciurus_carolinensis	1.71429
Sciurus_griseus	1.71429
Microsciurus_mimulus	1.71429
Microsciurus_alfari	1.71429
Microsciurus_flaviventer	1.71429
Sciurus_vulgaris	1.71429
Tamiasciurus_hudsonicus	1.71429
Glaucomys_volans	1.71429
Petaurista_leucogenys	1.71429
Petaurista_philippensis	1.71429
Petaurista_alborufus	1.71429
Petaurista_grandis	1.71429
Laonastes_aenigmamus	0.818182
Atherurus_macrourus	3.75
Hystrix_javanica	2.8
Hystrix_cristata	2.8
Thryonomys_swinderianus	2.6
Heterocephalus_glaber	1.375
Heliophobius_argenteocinereus	2
Cryptomys_hottentotus	2.16667
Georychus_capensis	1.71429
Bathyergus_suillus	1.85714
Cuniculus_paca	2.16667
Myoprocta_acouchy	2.16667
Dasyprocta_leporina	1.71429
Dasyprocta_azarae	1.85714
Hydrochoerus_hydrochaeris	2.16667
Dolichotis_patagonum	1.71429
Cavia_porcellus	2.16667
Cavia_aperea	2.16667
Erethizon_dorsatum	2.33333
Coendou_prehensilis	2.5
Lagostomus_maximus	1.71429
Chinchilla_lanigera	2.16667
Chinchilla_chinchilla	2.16667
Phyllomys_sulinus	2.33333
Myocastor_coypus	2.16667
Capromys_pilorides	2.28571
Ctenomys_boliviensis	1.71429
Ctenomys_talarum	1.71429
Octodon_degus	1.71429
Spalacopus_cyanus	1.85714
Dipus_sagitta	1.71429
Jaculus_orientalis	1.71429
Jaculus_jaculus	1.71429
Stylodipus_telum	1.71429
Allactaga_euphratica	1.71429
Allactaga_major	2.16667
Zapus_princeps	2.16667
Sicista_concolor	2.16667
Spalax_leucodon	2.16667
Rhizomys_pruinosus	3
Dicrostonyx_groenlandicus	2.16667
Ondatra_zibethicus	2.16667
Lemmus_sibiricus	2.16667
Synaptomys_cooperi	2.16667
Ellobius_talpinus	2.16667
Microtus_arvalis	2.16667
Microtus_pennsylvanicus	2.16667
Microtus_ochrogaster	2.16667
Microtus_chrotorrhinus	2.16667
Microtus_oeconomus	2.16667
Myodes_gapperi	2.16667
Mesocricetus_auratus	2.16667
Tscherskia_triton	2.16667
Cricetus_cricetus	2.16667
Cricetulus_migratorius	2.16667
Cricetulus_longicaudatus	2.16667
Cricetulus_barabensis	2.16667
Phodopus_sungorus	2.16667
Neotoma_fuscipes	2.16667
Neotoma_lepida	2.16667
Neotoma_floridana	2.16667
Neotoma_albigula	2.16667
Neotoma_mexicana	2.16667
Neotoma_cinerea	2.16667
Hodomys_alleni	2.16667
Nelsonia_neotomodon	2.16667
Xenomys_nelsoni	2.33333
Ochrotomys_nuttalli	2.16667
Reithrodontomys_creper	2.16667
Reithrodontomys_mexicanus	2.16667
Reithrodontomys_fulvescens	2.16667
Reithrodontomys_sumichrasti	2.16667
Reithrodontomys_megalotis	2.16667
Reithrodontomys_humulis	2.16667
Reithrodontomys_montanus	2.16667
Isthmomys_pirrensis	2.16667
Isthmomys_flavidus	2.16667
Onychomys_torridus	2.16667
Onychomys_leucogaster	2.16667
Peromyscus_maniculatus	2.16667
Peromyscus_leucopus	2.16667
Megadontomys_thomasi	2.16667
Peromyscus_yucatanicus	2.16667
Peromyscus_guatemalensis	2.16667
Peromyscus_mexicanus	2.16667
Peromyscus_megalops	2.16667
Peromyscus_melanophrys	2.16667
Habromys_lepturus	1.85714
Habromys_lophurus	1.85714
Peromyscus_crinitus	2.16667
Peromyscus_ochraventer	2.16667
Peromyscus_truei	2.16667
Peromyscus_difficilis	2.16667
Peromyscus_attwateri	2.16667
Peromyscus_furvus	2.16667
Peromyscus_spicilegus	2.16667
Peromyscus_boylii	2.16667
Podomys_floridanus	2.16667
Neotomodon_alstoni	2.16667
Peromyscus_californicus	2.16667
Peromyscus_eremicus	2.16667
Osgoodomys_banderanus	2.16667
Scotinomys_xerampelinus	2.16667
Scotinomys_teguina	2.16667
Baiomys_taylori	2.16667
Baiomys_musculus	2.16667
Tylomys_panamensis	2.33333
Tylomys_mirae	2.33333
Tylomys_watsoni	2.33333
Tylomys_fulviventer	2.33333
Tylomys_nudicaudus	2.33333
Ototylomys_phyllotis	2.5
Nyctomys_sumichrasti	2.16667
Chibchanomys_trichotis	2.8
Reithrodon_auritus	1.71429
Rheomys_underwoodi	2.16667
Rheomys_thomasi	2.16667
Rheomys_mexicanus	2.16667
Rheomys_raptor	2.16667
Ichthyomys_pittieri	2.16667
Ichthyomys_hydrobates	2.16667
Ichthyomys_tweedii	2.16667
Neusticomys_venezuelae	2.8
Neusticomys_ferreirai	2.16667
Neusticomys_monticolus	2.16667
Anotomys_leander	2.33333
Chinchillula_sahamae	2.16667
Sigmodon_leucotis	1.71429
Sigmodon_fulviventer	1.71429
Sigmodon_alleni	1.71429
Sigmodon_ochrognathus	1.71429
Sigmodon_hispidus	1.71429
Rhipidomys_macconnelli	2.16667
Rhipidomys_nitela	1.71429
Rhipidomys_mastacalis	1.71429
Rhipidomys_fulviventer	2.16667
Rhipidomys_venustus	2.16667
Rhipidomys_couesi	1.71429
Rhipidomys_venezuelae	1.71429
Rhipidomys_latimanus	2.16667
Rhipidomys_austrinus	2.16667
Aepeomys_lugens	2.16667
Thomasomys_gracilis	2.16667
Thomasomys_cinereus	2.16667
Thomasomys_rhoadsi	2.16667
Thomasomys_baeops	1.85714
Thomasomys_aureus	2.16667
Thomasomys_pyrrhonotus	1.85714
Thomasomys_daphne	2.16667
Thomasomys_oreas	2.16667
Thomasomys_hylophilus	2.16667
Thomasomys_paramorum	2.16667
Chilomys_instans	2.16667
Akodon_bogotensis	1.71429
Blarinomys_breviceps	2.16667
Scapteromys_tumidus	2.16667
Scapteromys_meridionalis	2.16667
Scapteromys_aquaticus	2.16667
Kunsia_tomentosus	2
Thalpomys_lasiotis	2.16667
Necromys_amoenus	2.16667
Necromys_urichi	2.16667
Necromys_lasiurus	1.71429
Necromys_temchuki	2.16667
Necromys_obscurus	2.16667
Necromys_lactens	2.16667
Akodon_mimus	2.16667
Akodon_azarae	2.16667
Akodon_boliviensis	2.16667
Akodon_subfuscus	2.16667
Akodon_lutescens	2.16667
Akodon_cursor	2.16667
Akodon_simulator	2.16667
Akodon_albiventer	2.16667
Akodon_mollis	2.16667
Akodon_torques	2.16667
Akodon_aerosus	2.16667
Deltamys_kempi	2.16667
Thaptomys_nigrita	2.16667
Oxymycterus_delator	2.16667
Oxymycterus_paramensis	2.16667
Oxymycterus_rufus	2.16667
Oxymycterus_inca	2.16667
Zygodontomys_brevicauda	1.71429
Oecomys_concolor	1.71429
Oecomys_roberti	1.71429
Oecomys_bicolor	1.71429
Oecomys_superans	1.71429
Oecomys_trinitatis	1.71429
Oecomys_mamorae	1.71429
Oecomys_paricola	1.71429
Transandinomys_talamancae	1.71429
Transandinomys_bolivaris	1.71429
Euryoryzomys_nitidus	1.71429
Euryoryzomys_russatus	1.71429
Euryoryzomys_legatus	1.71429
Nephelomys_albigularis	1.71429
Nephelomys_keaysi	1.71429
Hylaeamys_megacephalus	1.71429
Handleyomys_alfaroi	1.71429
Handleyomys_melanotis	1.71429
Handleyomys_chapmani	1.71429
Neacomys_guianae	1.71429
Neacomys_spinosus	1.71429
Neacomys_tenuipes	1.71429
Microryzomys_minutus	1.71429
Microryzomys_altissimus	1.71429
Oligoryzomys_microtis	1.71429
Oligoryzomys_nigripes	1.71429
Oligoryzomys_destructor	1.71429
Oligoryzomys_fulvescens	1.71429
Oligoryzomys_eliurus	1.71429
Oligoryzomys_delticola	1.71429
Oligoryzomys_chacoensis	1.71429
Oligoryzomys_andinus	1.71429
Oligoryzomys_magellanicus	1.71429
Oligoryzomys_longicaudatus	1.71429
Oligoryzomys_flavescens	1.71429
Eremoryzomys_polius	1.71429
Cerradomys_subflavus	1.71429
Sooretamys_angouya	1.71429
Holochilus_brasiliensis	1.71429
Holochilus_chacarius	1.71429
Pseudoryzomys_simplex	1.71429
Lundomys_molitor	1.71429
Nectomys_squamipes	1.71429
Oryzomys_couesi	1.71429
Oryzomys_palustris	1.71429
Sigmodontomys_alfari	1.71429
Melanomys_caliginosus	1.71429
Nesoryzomys_indefessus	2.16667
Irenomys_tarsalis	2.16667
Euneomys_petersoni	2.16667
Euneomys_chinchilloides	2.16667
Andinomys_edax	2.16667
Punomys_kofordi	2.16667
Delomys_sublineatus	2.16667
Delomys_dorsalis	2.16667
Calomys_lepidus	2.16667
Calomys_sorellus	2.16667
Calomys_musculinus	2.16667
Calomys_laucha	2.16667
Calomys_tener	1.71429
Calomys_boliviae	1.71429
Calomys_callosus	1.71429
Calomys_venustus	1.71429
Calomys_hummelincki	1.71429
Eligmodontia_morgani	2.16667
Eligmodontia_puerulus	2.16667
Eligmodontia_moreni	1.71429
Eligmodontia_hirtipes	1.71429
Eligmodontia_bolsonensis	1.71429
Graomys_griseoflavus	1.71429
Graomys_domorum	1.71429
Andalgalomys_pearsoni	2.16667
Andalgalomys_olrogi	1.71429
Salinomys_delicatus	1.71429
Phyllotis_wolffsohni	2.16667
Tapecomys_primus	2.16667
Auliscomys_sublimis	2.16667
Auliscomys_pictus	2.16667
Auliscomys_boliviensis	2.16667
Galenomys_garleppi	2.16667
Loxodontomys_micropus	2.16667
Phyllotis_osilae	2.16667
Phyllotis_alisosiensis	2.16667
Phyllotis_anitae	2.16667
Phyllotis_caprinus	2.16667
Phyllotis_xanthopygus	2.16667
Phyllotis_darwini	2.16667
Phyllotis_amicus	2.16667
Paralomys_gerbillus	2.16667
Phyllotis_haggardi	2.16667
Phyllotis_andium	2.16667
Calassomys_apicalis	1.71429
Akodon_neocenus	2.16667
Wiedomys_pyrrhorhinos	1.71429
Juliomys_pictipes	2.16667
Abrothrix_olivaceus	2.16667
Abrothrix_andinus	2.16667
Abrothrix_jelskii	2.16667
Abrothrix_illuteus	2.16667
Abrothrix_longipilis	2.16667
Abrothrix_sanborni	2.16667
Notiomys_edwardsii	2.16667
Geoxus_valdivianus	2.16667
Chelemys_macronyx	2.16667
Mystromys_albicaudatus	2.16667
Saccostomus_campestris	1.71429
Beamys_hindei	2.16667
Cricetomys_gambianus	2.16667
Brachytarsomys_albicauda	1.85714
Gymnuromys_roberti	1.85714
Eliurus_myoxinus	1.85714
Brachyuromys_ramirohitra	1.85714
Nesomys_rufus	1.85714
Nesomys_audeberti	1.85714
Macrotarsomys_bastardi	1.85714
Calomyscus_baluchi	2.16667
Lophiomys_imhausi	2.28571
Pachyuromys_duprasi	1.71429
Psammomys_obesus	1.71429
Meriones_shawi	1.71429
Meriones_unguiculatus	1.71429
Sekeetamys_calurus	1.71429
Ammodillus_imbellis	1.71429
Microdillus_peeli	1.71429
Gerbillus_cheesmani	1.71429
Taterillus_arenarius	1.71429
Gerbilliscus_nigricaudus	1.71429
Gerbillurus_setzeri	1.71429
Desmodillus_auricularis	1.71429
Tatera_indica	1.71429
Notomys_amplus	1.71429
Conilurus_albipes	1.85714
Hydromys_chrysogaster	2
Mastomys_coucha	2.16667
Mus_musculus	1.71429
Rhabdomys_pumilio	1.71429
Micromys_minutus	2.16667
Maxomys_inflatus	2.16667
Rattus_rattus	2.16667
Rattus_fuscipes	2.16667
Rattus_norvegicus	2.16667
Pedetes_surdaster	1.71429
Pedetes_capensis	1.71429
Anomalurus_pelii	1.5
Anomalurus_derbianus	1.5
Anomalurus_beecrofti	1.77778
Anomalurus_pusillus	1.66667
Microdipodops_pallidus	1.71429
Dipodomys_spectabilis	1.71429
Dipodomys_ordii	1.71429
Dipodomys_heermanni	1.71429
Dipodomys_merriami	1.71429
Thomomys_bulbivorus	1.71429
Thomomys_umbrinus	1.71429
Thomomys_bottae	1.71429
Geomys_pinetis	1.71429
Geomys_bursarius	1.71429
Geomys_arenarius	2.16667
Cratogeomys_castanops	2
Liomys_salvini	1.71429
Heteromys_anomalus	1.71429
Perognathus_fasciatus	1.71429
Castor_fiber	2.8
Castor_canadensis	2.8
Hydrodamalis_gigas	5.66667
Trichechus_manatus	8.5
Trichechus_senegalensis	8.5
Trichechus_inunguis	7.5
Dugong_dugon	6.33333
Loxodonta_africana	6.66667
Elephas_maximus	4.5
Procavia_capensis	2.625
Heterohyrax_brucei	3.14286
Dendrohyrax_validus	2.875
Dendrohyrax_dorsalis	2.5
Dendrohyrax_arboreus	3.14286
Orycteropus_afer	1.625
Rhynchocyon_cirnei	1.85714
Rhynchocyon_chrysopygus	1.625
Rhynchocyon_petersi	1.625
Elephantulus_myurus	1.85714
Elephantulus_edwardii	2.33333
Macroscelides_proboscideus	2.33333
Petrodromus_tetradactylus	1.85714
Elephantulus_rufescens	1.85714
Elephantulus_brachyrhynchus	2.33333
Elephantulus_intufi	1.85714
Elephantulus_rupestris	2.33333
Potamogale_velox	3.4
Limnogale_mergulus	3.4
Microgale_talazaci	2.28571
Microgale_longicaudata	2.83333
Microgale_cowani	3.4
Oryzorictes_tetradactylus	3.4
Tenrec_ecaudatus	3.8
Hemicentetes_semispinosus	4.25
Setifer_setosus	2.28571
Echinops_telfairi	4
Eremitalpa_granti	8.5
Amblysomus_hottentotus	6.33333
Calcochloris_obtusirostris	6.33333
Chrysospalax_trevelyani	6.33333
Chrysochloris_asiatica	6.33333
Dasypus_hybridus	1.8
Dasypus_novemcinctus	2
Dasypus_kappleri	1.8
Dasypus_septemcinctus	2.5
Zaedyus_pichiy	3.66667
Euphractus_sexcinctus	3.66667
Chaetophractus_vellerosus	3.66667
Chaetophractus_villosus	3.66667
Chlamyphorus_truncatus	3.66667
Tolypeutes_matacus	3.66667
Priodontes_maximus	2.75
Cabassous_unicinctus	4
Tamandua_tetradactyla	5.66667
Tamandua_mexicana	5.66667
Myrmecophaga_tridactyla	8
Cyclopes_didactylus	7.5
Choloepus_hoffmanni	7.66667
Choloepus_didactylus	6
Bradypus_tridactylus	3.75
Bradypus_variegatus	3.75
Rhyncholestes_raphanurus	2.16667
Caenolestes_fuliginosus	2.16667
Glironia_venusta	2.16667
Monodelphis_domestica	2.33333
Gracilinanus_microtarsus	2.6
Metachirus_nudicaudatus	2.16667
Didelphis_virginiana	2.16667
Didelphis_marsupialis	2.16667
Didelphis_albiventris	2.16667
Chironectes_minimus	2.16667
Caluromys_philander	2.16667
Dromiciops_gliroides	2.6
Notoryctes_typhlops	3.8
Notoryctes_caurinus	3.25
Macrotis_lagotis	2.16667
Isoodon_macrourus	2.16667
Isoodon_obesulus	2.16667
Perameles_gunnii	2.16667
Perameles_nasuta	2.16667
Sarcophilus_harrisii	2.16667
Dasyurus_maculatus	2.16667
Dasyurus_viverrinus	2.16667
Dasyuroides_byrnei	2.16667
Dasycercus_cristicauda	2.16667
Antechinus_flavipes	2.16667
Thylacinus_cynocephalus	2.16667
Myrmecobius_fasciatus	2.16667
Phascolarctos_cinereus	1.375
Vombatus_ursinus	3.75
Lasiorhinus_latifrons	3.75
Cercartetus_concinnus	2.16667
Trichosurus_vulpecula	2.16667
Spilocuscus_maculatus	2.16667
Phalanger_sericeus	2.16667
Phalanger_orientalis	2.16667
Hypsiprymnodon_moschatus	2.16667
Thylogale_billardierii	2.16667
Petrogale_lateralis	2.16667
Petrogale_penicillata	2.16667
Dendrolagus_goodfellowi	2.16667
Dendrolagus_matschiei	2.16667
Dendrolagus_bennettianus	2.16667
Dendrolagus_lumholtzi	2.16667
Macropus_fuliginosus	2.16667
Macropus_giganteus	2.16667
Macropus_antilopinus	2.16667
Macropus_robustus	2.16667
Macropus_rufus	2.16667
Macropus_rufogriseus	2.16667
Macropus_eugenii	2.16667
Macropus_agilis	2.16667
Macropus_parryi	2.16667
Macropus_parma	2.16667
Macropus_irma	2.16667
Dendrolagus_ursinus	2.16667
Potorous_longipes	2.16667
Potorous_tridactylus	2.16667
Bettongia_penicillata	2.16667
Bettongia_gaimardi	2.16667
Aepyprymnus_rufescens	2.16667
Pseudocheirus_peregrinus	2.16667
Petauroides_volans	1.71429
Petaurus_australis	2.16667
Petaurus_norfolcensis	2.16667
Petaurus_breviceps	2.16667
