# Supplementary material for: Divergent vertebral formulae shape the evolution of axial complexity in mammals
Source: Nat Ecol Evol. 2023 Mar 6;7(3):367–81. doi: 10.1038/s41559-023-01982-5 (PMC9998275; doi:10.1038/s41559-023-01982-5)
Supplement: Source Data Fig. 5 — Tabulations of thoracolumbar, thoracic and lumbar counts, as well as thoracic:lumbar ratios, re-ordered by group. Each tabulation is reported in a separate Excel sheet. [file 41559_2023_1982_MOESM10_ESM.xlsx]

## Sheet: TL_counts vs TL ratios
	Thoracolumbar_counts	TL_ratio	group
Zaglossus_bruijnii	21	4.25	MonotremataMarsupialia
Tachyglossus_aculeatus	19	5.33333	MonotremataMarsupialia
Ornithorhynchus_anatinus	19	8.5	MonotremataMarsupialia
Solenodon_paradoxus	20	4	Eulipotyphla
Solenodon_cubanus	19	3.75	Eulipotyphla
Galemys_pyrenaicus	19	2.8	Eulipotyphla
Scapanus_latimanus	19	2.8	Eulipotyphla
Scalopus_aquaticus	19	2.8	Eulipotyphla
Talpa_europaea	19	2.16667	Eulipotyphla
Euroscaptor_mizura	19	2.16667	Eulipotyphla
Euroscaptor_micrura	18	2.6	Eulipotyphla
Mogera_tokudae	19	2.16667	Eulipotyphla
Mogera_imaizumii	19	2.8	Eulipotyphla
Mogera_wogura	19	2.8	Eulipotyphla
Euroscaptor_subanura	19	2.16667	Eulipotyphla
Condylura_cristata	19	2.16667	Eulipotyphla
Hylomys_suillus	20	2.33333	Eulipotyphla
Echinosorex_gymnura	21	2.5	Eulipotyphla
Erinaceus_europaeus	21	2.5	Eulipotyphla
Paraechinus_micropus	19	2.8	Eulipotyphla
Hemiechinus_auritus	19	2.8	Eulipotyphla
Atelerix_algirus	21	3.2	Eulipotyphla
Scutisorex_somereni	24	1.18182	Eulipotyphla
Suncus_madagascariensis	20	3	Eulipotyphla
Crocidura_crenata	19	2.16667	Eulipotyphla
Crocidura_canariensis	19	2.8	Eulipotyphla
Sorex_araneus	20	2.33333	Eulipotyphla
Sorex_minutus	20	2.33333	Eulipotyphla
Cryptotis_parva	19	2.16667	Eulipotyphla
Blarina_hylophaga	20	1.85714	Eulipotyphla
Notiosorex_crawfordi	19	2.16667	Eulipotyphla
Smutsia_gigantea	19	2.8	PholidotaCarnivora
Phataginus_tricuspis	20	2.33333	PholidotaCarnivora
Manis_pentadactyla	22	2.66667	PholidotaCarnivora
Urocyon_cinereoargenteus	20	1.85714	PholidotaCarnivora
Vulpes_lagopus	20	1.85714	PholidotaCarnivora
Vulpes_zerda	20	1.85714	PholidotaCarnivora
Vulpes_vulpes	20	1.85714	PholidotaCarnivora
Otocyon_megalotis	20	1.85714	PholidotaCarnivora
Nyctereutes_procyonoides	20	1.85714	PholidotaCarnivora
Lycaon_pictus	20	1.85714	PholidotaCarnivora
Chrysocyon_brachyurus	20	1.85714	PholidotaCarnivora
Canis_mesomelas	20	1.85714	PholidotaCarnivora
Canis_simensis	20	1.85714	PholidotaCarnivora
Canis_latrans	20	1.85714	PholidotaCarnivora
Canis_aureus	20	1.85714	PholidotaCarnivora
Canis_lupus	20	1.85714	PholidotaCarnivora
Cuon_alpinus	20	1.85714	PholidotaCarnivora
Canis_adustus	20	1.85714	PholidotaCarnivora
Pseudalopex_gymnocercus	20	1.85714	PholidotaCarnivora
Speothos_venaticus	20	1.85714	PholidotaCarnivora
Cerdocyon_thous	20	1.85714	PholidotaCarnivora
Neomonachus_tropicalis	20	3	PholidotaCarnivora
Monachus_monachus	20	3	PholidotaCarnivora
Mirounga_leonina	20	3	PholidotaCarnivora
Mirounga_angustirostris	20	3	PholidotaCarnivora
Lobodon_carcinophaga	20	3	PholidotaCarnivora
Leptonychotes_weddellii	20	3	PholidotaCarnivora
Ommatophoca_rossii	20	3	PholidotaCarnivora
Hydrurga_leptonyx	20	2.33333	PholidotaCarnivora
Erignathus_barbatus	20	3	PholidotaCarnivora
Pagophilus_groenlandicus	20	3	PholidotaCarnivora
Phoca_vitulina	20	3	PholidotaCarnivora
Pusa_hispida	20	3	PholidotaCarnivora
Halichoerus_grypus	20	3	PholidotaCarnivora
Cystophora_cristata	20	3	PholidotaCarnivora
Odobenus_rosmarus	20	3	PholidotaCarnivora
Callorhinus_ursinus	20	3	PholidotaCarnivora
Zalophus_californianus	20	3	PholidotaCarnivora
Zalophus_japonicus	20	3	PholidotaCarnivora
Eumetopias_jubatus	20	3	PholidotaCarnivora
Arctocephalus_pusillus	20	3	PholidotaCarnivora
Neophoca_cinerea	20	3	PholidotaCarnivora
Otaria_bryonia	20	3	PholidotaCarnivora
Arctocephalus_tropicalis	20	3	PholidotaCarnivora
Arctocephalus_forsteri	20	3	PholidotaCarnivora
Arctocephalus_australis	20	3	PholidotaCarnivora
Mydaus_javanensis	20	2.33333	PholidotaCarnivora
Spilogale_gracilis	21	2	PholidotaCarnivora
Mephitis_mephitis	22	2.66667	PholidotaCarnivora
Conepatus_humboldtii	21	3.2	PholidotaCarnivora
Conepatus_chinga	21	3.2	PholidotaCarnivora
Potos_flavus	20	2.33333	PholidotaCarnivora
Procyon_lotor	20	2.33333	PholidotaCarnivora
Procyon_cancrivorus	20	2.33333	PholidotaCarnivora
Bassariscus_astutus	20	1.85714	PholidotaCarnivora
Nasua_nasua	20	2.33333	PholidotaCarnivora
Nasua_narica	20	3	PholidotaCarnivora
Bassaricyon_alleni	20	1.85714	PholidotaCarnivora
Taxidea_taxus	20	2.33333	PholidotaCarnivora
Meles_meles	20	3	PholidotaCarnivora
Meles_anakuma	20	3	PholidotaCarnivora
Arctonyx_collaris	20	4	PholidotaCarnivora
Mellivora_capensis	19	3.75	PholidotaCarnivora
Gulo_gulo	20	3	PholidotaCarnivora
Martes_flavigula	20	2.33333	PholidotaCarnivora
Martes_foina	20	2.33333	PholidotaCarnivora
Martes_zibellina	20	2.33333	PholidotaCarnivora
Martes_martes	20	2.33333	PholidotaCarnivora
Martes_americana	20	2.33333	PholidotaCarnivora
Martes_pennanti	20	2.33333	PholidotaCarnivora
Eira_barbara	20	2.33333	PholidotaCarnivora
Melogale_orientalis	20	2.33333	PholidotaCarnivora
Neovison_vison	20	2.33333	PholidotaCarnivora
Mustela_frenata	20	2.33333	PholidotaCarnivora
Mustela_felipei	20	2.33333	PholidotaCarnivora
Mustela_erminea	20	2.33333	PholidotaCarnivora
Mustela_nivalis	20	2.33333	PholidotaCarnivora
Mustela_sibirica	20	2.33333	PholidotaCarnivora
Mustela_nigripes	20	2.33333	PholidotaCarnivora
Mustela_lutreolina	20	2.33333	PholidotaCarnivora
Mustela_putorius	20	2.33333	PholidotaCarnivora
Ictonyx_libyca	20	3	PholidotaCarnivora
Galictis_vittata	21	3.2	PholidotaCarnivora
Lyncodon_patagonicus	20	4	PholidotaCarnivora
Galictis_cuja	20	3	PholidotaCarnivora
Pteronura_brasiliensis	20	3	PholidotaCarnivora
Lontra_longicaudis	20	3	PholidotaCarnivora
Lontra_provocax	20	3	PholidotaCarnivora
Lontra_canadensis	20	2.33333	PholidotaCarnivora
Enhydra_lutris	21	2.5	PholidotaCarnivora
Lutra_maculicollis	20	2.33333	PholidotaCarnivora
Lutra_lutra	20	2.33333	PholidotaCarnivora
Aonyx_cinerea	20	2.33333	PholidotaCarnivora
Lutrogale_perspicillata	20	2.33333	PholidotaCarnivora
Aonyx_capensis	20	2.33333	PholidotaCarnivora
Ailurus_fulgens	20	2.33333	PholidotaCarnivora
Ursus_maritimus	20	2.33333	PholidotaCarnivora
Ursus_arctos	19	3.75	PholidotaCarnivora
Melursus_ursinus	20	3	PholidotaCarnivora
Ursus_thibetanus	20	2.33333	PholidotaCarnivora
Ursus_americanus	20	2.33333	PholidotaCarnivora
Helarctos_malayanus	19	3.75	PholidotaCarnivora
Ailuropoda_melanoleuca	18	2.6	PholidotaCarnivora
Nandinia_binotata	20	1.85714	PholidotaCarnivora
Hyaena_hyaena	19	3.75	PholidotaCarnivora
Hyaena_brunnea	20	4	PholidotaCarnivora
Proteles_cristata	20	3	PholidotaCarnivora
Crocuta_crocuta	20	3	PholidotaCarnivora
Eupleres_goudotii	20	1.85714	PholidotaCarnivora
Salanoia_concolor	20	1.85714	PholidotaCarnivora
Galidictis_fasciata	20	2.33333	PholidotaCarnivora
Galidia_elegans	20	1.85714	PholidotaCarnivora
Cryptoprocta_ferox	20	1.85714	PholidotaCarnivora
Herpestes_vitticollis	20	1.85714	PholidotaCarnivora
Herpestes_javanicus	20	1.85714	PholidotaCarnivora
Herpestes_edwardsii	20	1.85714	PholidotaCarnivora
Herpestes_ichneumon	20	1.85714	PholidotaCarnivora
Ichneumia_albicauda	20	1.85714	PholidotaCarnivora
Cynictis_penicillata	20	1.85714	PholidotaCarnivora
Bdeogale_crassicauda	20	2.33333	PholidotaCarnivora
Crossarchus_obscurus	20	2.33333	PholidotaCarnivora
Helogale_parvula	20	1.85714	PholidotaCarnivora
Liberiictis_kuhni	20	1.85714	PholidotaCarnivora
Mungos_mungo	20	2.33333	PholidotaCarnivora
Suricata_suricatta	20	2.33333	PholidotaCarnivora
Genetta_maculata	20	1.85714	PholidotaCarnivora
Genetta_tigrina	20	1.85714	PholidotaCarnivora
Genetta_genetta	20	1.85714	PholidotaCarnivora
Genetta_servalina	20	1.85714	PholidotaCarnivora
Viverricula_indica	20	1.85714	PholidotaCarnivora
Viverra_tangalunga	20	1.85714	PholidotaCarnivora
Viverra_zibetha	20	1.85714	PholidotaCarnivora
Civettictis_civetta	20	2.33333	PholidotaCarnivora
Macrogalidia_musschenbroekii	19	1.71429	PholidotaCarnivora
Cynogale_bennettii	20	2.33333	PholidotaCarnivora
Hemigalus_derbyanus	20	1.85714	PholidotaCarnivora
Paradoxurus_hermaphroditus	20	1.85714	PholidotaCarnivora
Arctictis_binturong	20	1.85714	PholidotaCarnivora
Prionodon_pardicolor	19	1.71429	PholidotaCarnivora
Prionodon_linsang	19	1.71429	PholidotaCarnivora
Neofelis_nebulosa	20	1.85714	PholidotaCarnivora
Panthera_tigris	20	1.85714	PholidotaCarnivora
Panthera_onca	20	1.85714	PholidotaCarnivora
Panthera_uncia	20	1.85714	PholidotaCarnivora
Panthera_pardus	20	1.85714	PholidotaCarnivora
Panthera_leo	20	1.85714	PholidotaCarnivora
Lynx_rufus	20	1.85714	PholidotaCarnivora
Lynx_lynx	20	1.85714	PholidotaCarnivora
Lynx_canadensis	20	1.85714	PholidotaCarnivora
Acinonyx_jubatus	20	1.85714	PholidotaCarnivora
Puma_concolor	20	1.85714	PholidotaCarnivora
Felis_catus	20	1.85714	PholidotaCarnivora
Felis_silvestris	20	1.85714	PholidotaCarnivora
Leopardus_pardalis	20	1.85714	PholidotaCarnivora
Leopardus_wiedii	20	1.85714	PholidotaCarnivora
Leopardus_tigrinus	20	1.85714	PholidotaCarnivora
Prionailurus_bengalensis	20	1.85714	PholidotaCarnivora
Leptailurus_serval	20	1.85714	PholidotaCarnivora
Caracal_caracal	20	1.85714	PholidotaCarnivora
Equus_africanus	23	3.6	Perissodactyla
Equus_grevyi	24	3	Perissodactyla
Equus_quagga	24	3	Perissodactyla
Equus_zebra	24	3	Perissodactyla
Equus_hemionus	24	3	Perissodactyla
Equus_caballus	24	3.8	Perissodactyla
Equus_ferus	24	3	Perissodactyla
Tapirus_indicus	23	3.6	Perissodactyla
Tapirus_terrestris	23	3.6	Perissodactyla
Tapirus_bairdii	23	3.6	Perissodactyla
Rhinoceros_unicornis	22	6.33333	Perissodactyla
Rhinoceros_sondaicus	22	6.33333	Perissodactyla
Dicerorhinus_sumatrensis	22	6.33333	Perissodactyla
Diceros_bicornis	23	6.66667	Perissodactyla
Ceratotherium_simum	22	6.33333	Perissodactyla
Vicugna_pacos	19	1.71429	Cetartiodactyla
Vicugna_vicugna	19	1.71429	Cetartiodactyla
Lama_glama	19	1.71429	Cetartiodactyla
Camelus_dromedarius	17	1.83333	Cetartiodactyla
Camelus_ferus	19	1.71429	Cetartiodactyla
Tayassu_pecari	20	2.33333	Cetartiodactyla
Pecari_tajacu	19	2.8	Cetartiodactyla
Sus_scrofa	19	2.16667	Cetartiodactyla
Sus_barbatus	17	3.25	Cetartiodactyla
Potamochoerus_porcus	19	2.8	Cetartiodactyla
Phacochoerus_africanus	19	2.16667	Cetartiodactyla
Phacochoerus_aethiopicus	18	2.6	Cetartiodactyla
Hylochoerus_meinertzhageni	19	2.8	Cetartiodactyla
Babyrousa_babyrussa	19	2.16667	Cetartiodactyla
Hippopotamus_amphibius	19	3.75	Cetartiodactyla
Choeropsis_liberiensis	19	3.75	Cetartiodactyla
Indopacetus_pacificus	29	0.526316	Cetartiodactyla
Kogia_sima	23	1.3	Cetartiodactyla
Kogia_breviceps	21	1.33333	Cetartiodactyla
Physeter_macrocephalus	19	1.375	Cetartiodactyla
Platanista_gangetica	18	1.25	Cetartiodactyla
Pontoporia_blainvillei	16	1.66667	Cetartiodactyla
Inia_geoffrensis	16	4.33333	Cetartiodactyla
Inia_araguaiaensis	14	3.66667	Cetartiodactyla
Lipotes_vexillifer	17	1.42857	Cetartiodactyla
Delphinapterus_leucas	20	1.22222	Cetartiodactyla
Mesoplodon_bowdoini	20	1	Cetartiodactyla
Monodon_monoceros	20	1.22222	Cetartiodactyla
Neophocaena_phocaenoides	24	1.18182	Cetartiodactyla
Phocoenoides_dalli	42	0.68	Cetartiodactyla
Phocoena_phocoena	27	0.928571	Cetartiodactyla
Phocoena_spinipinnis	29	0.933333	Cetartiodactyla
Phocoena_dioptrica	28	1	Cetartiodactyla
Lagenorhynchus_acutus	34	0.789474	Cetartiodactyla
Lagenorhynchus_albirostris	38	0.652174	Cetartiodactyla
Orcinus_orca	21	1.33333	Cetartiodactyla
Orcaella_brevirostris	27	0.928571	Cetartiodactyla
Grampus_griseus	30	0.764706	Cetartiodactyla
Pseudorca_crassidens	20	1	Cetartiodactyla
Peponocephala_electra	29	0.933333	Cetartiodactyla
Globicephala_melas	25	0.785714	Cetartiodactyla
Globicephala_macrorhynchus	23	0.916667	Cetartiodactyla
Feresa_attenuata	28	0.75	Cetartiodactyla
Steno_bredanensis	27	0.8	Cetartiodactyla
Sotalia_guianensis	24	1	Cetartiodactyla
Sotalia_fluviatilis	24	1	Cetartiodactyla
Tursiops_truncatus	27	0.928571	Cetartiodactyla
Stenella_attenuata	36	0.714286	Cetartiodactyla
Lagenodelphis_hosei	37	0.608696	Cetartiodactyla
Stenella_longirostris	34	0.789474	Cetartiodactyla
Sousa_chinensis	21	1.33333	Cetartiodactyla
Tursiops_aduncus	27	0.928571	Cetartiodactyla
Stenella_frontalis	30	0.875	Cetartiodactyla
Stenella_coeruleoalba	34	0.789474	Cetartiodactyla
Stenella_clymene	32	0.882353	Cetartiodactyla
Delphinus_delphis	35	0.666667	Cetartiodactyla
Delphinus_capensis	34	0.7	Cetartiodactyla
Lagenorhynchus_obscurus	35	0.590909	Cetartiodactyla
Lagenorhynchus_obliquidens	36	0.636364	Cetartiodactyla
Lagenorhynchus_cruciger	35	0.590909	Cetartiodactyla
Lagenorhynchus_australis	27	0.928571	Cetartiodactyla
Cephalorhynchus_hectori	29	0.705882	Cetartiodactyla
Cephalorhynchus_heavisidii	32	0.684211	Cetartiodactyla
Cephalorhynchus_eutropia	29	0.8125	Cetartiodactyla
Cephalorhynchus_commersonii	28	0.866667	Cetartiodactyla
Berardius_bairdii	24	0.846154	Cetartiodactyla
Berardius_arnuxii	22	0.833333	Cetartiodactyla
Mesoplodon_bidens	20	1	Cetartiodactyla
Ziphius_cavirostris	20	1	Cetartiodactyla
Mesoplodon_stejnegeri	20	0.818182	Cetartiodactyla
Hyperoodon_planifrons	19	0.9	Cetartiodactyla
Hyperoodon_ampullatus	19	0.9	Cetartiodactyla
Mesoplodon_hectori	21	1.1	Cetartiodactyla
Mesoplodon_carlhubbsi	21	0.909091	Cetartiodactyla
Mesoplodon_layardii	20	1	Cetartiodactyla
Mesoplodon_mirus	20	1	Cetartiodactyla
Mesoplodon_europaeus	20	1	Cetartiodactyla
Mesoplodon_densirostris	20	1	Cetartiodactyla
Mesoplodon_grayi	21	0.909091	Cetartiodactyla
Tasmacetus_shepherdi	20	1	Cetartiodactyla
Eubalaena_glacialis	26	1.16667	Cetartiodactyla
Eubalaena_japonica	25	1.27273	Cetartiodactyla
Balaenoptera_physalus	29	1.07143	Cetartiodactyla
Balaenoptera_musculus	30	0.875	Cetartiodactyla
Balaenoptera_omurai	25	1.08333	Cetartiodactyla
Balaenoptera_borealis	27	0.928571	Cetartiodactyla
Balaenoptera_edeni	26	1	Cetartiodactyla
Mesoplodon_perrini	21	0.909091	Cetartiodactyla
Balaenoptera_bonaerensis	23	0.916667	Cetartiodactyla
Mesoplodon_peruvianus	20	1	Cetartiodactyla
Lissodelphis_peronii	46	0.4375	Cetartiodactyla
Lissodelphis_borealis	48	0.454545	Cetartiodactyla
Balaena_mysticetus	22	1.2	Cetartiodactyla
Caperea_marginata	20	5.66667	Cetartiodactyla
Balaenoptera_acutorostrata	23	0.916667	Cetartiodactyla
Mesoplodon_ginkgodens	21	0.909091	Cetartiodactyla
Megaptera_novaeangliae	25	1.27273	Cetartiodactyla
Eschrichtius_robustus	26	1.16667	Cetartiodactyla
Moschiola_meminna	19	2.16667	Cetartiodactyla
Moschiola_indica	19	2.16667	Cetartiodactyla
Tragulus_javanicus	19	2.16667	Cetartiodactyla
Tragulus_kanchil	19	2.16667	Cetartiodactyla
Tragulus_napu	19	2.16667	Cetartiodactyla
Okapia_johnstoni	19	2.8	Cetartiodactyla
Giraffa_camelopardalis	19	2.8	Cetartiodactyla
Antilocapra_americana	19	2.16667	Cetartiodactyla
Muntiacus_muntjak	19	2.16667	Cetartiodactyla
Dama_dama	19	2.16667	Cetartiodactyla
Elaphurus_davidianus	19	2.16667	Cetartiodactyla
Rusa_unicolor	19	2.16667	Cetartiodactyla
Cervus_elaphus	19	2.16667	Cetartiodactyla
Axis_calamianensis	19	2.16667	Cetartiodactyla
Axis_axis	19	2.16667	Cetartiodactyla
Rangifer_tarandus	19	2.8	Cetartiodactyla
Odocoileus_virginianus	19	2.16667	Cetartiodactyla
Odocoileus_hemionus	19	2.16667	Cetartiodactyla
Mazama_gouazoubira	19	2.16667	Cetartiodactyla
Blastocerus_dichotomus	18	2	Cetartiodactyla
Pudu_puda	19	2.16667	Cetartiodactyla
Hydropotes_inermis	18	2	Cetartiodactyla
Capreolus_capreolus	19	2.16667	Cetartiodactyla
Alces_alces	19	2.16667	Cetartiodactyla
Moschus_moschiferus	19	2.8	Cetartiodactyla
Moschus_berezovskii	19	2.16667	Cetartiodactyla
Boselaphus_tragocamelus	19	2.16667	Cetartiodactyla
Tetracerus_quadricornis	19	2.16667	Cetartiodactyla
Tragelaphus_imberbis	19	2.16667	Cetartiodactyla
Tragelaphus_angasii	19	2.16667	Cetartiodactyla
Tragelaphus_scriptus	19	2.16667	Cetartiodactyla
Tragelaphus_eurycerus	19	2.16667	Cetartiodactyla
Tragelaphus_spekii	19	2.16667	Cetartiodactyla
Tragelaphus_buxtoni	19	2.16667	Cetartiodactyla
Tragelaphus_strepsiceros	19	2.16667	Cetartiodactyla
Syncerus_caffer	19	2.16667	Cetartiodactyla
Bubalus_mindorensis	19	2.16667	Cetartiodactyla
Bubalus_depressicornis	20	1.85714	Cetartiodactyla
Bubalus_arnee	19	2.16667	Cetartiodactyla
Bos_gaurus	19	2.16667	Cetartiodactyla
Bos_taurus	19	2.16667	Cetartiodactyla
Bos_indicus	19	2.16667	Cetartiodactyla
Bison_bonasus	19	2.8	Cetartiodactyla
Bos_mutus	19	2.8	Cetartiodactyla
Bos_grunniens	19	2.8	Cetartiodactyla
Bison_bison	19	2.8	Cetartiodactyla
Nesotragus_moschatus	19	2.16667	Cetartiodactyla
Aepyceros_melampus	19	2.16667	Cetartiodactyla
Pelea_capreolus	19	2.16667	Cetartiodactyla
Redunca_fulvorufula	19	2.16667	Cetartiodactyla
Redunca_redunca	19	2.16667	Cetartiodactyla
Redunca_arundinum	19	2.16667	Cetartiodactyla
Kobus_megaceros	19	2.16667	Cetartiodactyla
Kobus_leche	19	2.16667	Cetartiodactyla
Kobus_vardonii	19	2.16667	Cetartiodactyla
Kobus_kob	19	2.16667	Cetartiodactyla
Kobus_ellipsiprymnus	19	2.16667	Cetartiodactyla
Ourebia_ourebi	19	2.16667	Cetartiodactyla
Raphicerus_melanotis	19	2.16667	Cetartiodactyla
Raphicerus_sharpei	19	2.16667	Cetartiodactyla
Raphicerus_campestris	19	2.16667	Cetartiodactyla
Madoqua_kirkii	19	2.16667	Cetartiodactyla
Madoqua_guentheri	19	2.16667	Cetartiodactyla
Saiga_tatarica	19	1.71429	Cetartiodactyla
Nanger_granti	19	2.16667	Cetartiodactyla
Eudorcas_rufifrons	19	2.16667	Cetartiodactyla
Gazella_dorcas	19	2.16667	Cetartiodactyla
Gazella_gazella	19	2.16667	Cetartiodactyla
Gazella_spekei	19	2.16667	Cetartiodactyla
Antilope_cervicapra	19	2.16667	Cetartiodactyla
Litocranius_walleri	19	2.16667	Cetartiodactyla
Antidorcas_marsupialis	19	2.16667	Cetartiodactyla
Neotragus_pygmaeus	22	2.14286	Cetartiodactyla
Oreotragus_oreotragus	19	2.16667	Cetartiodactyla
Philantomba_monticola	19	2.8	Cetartiodactyla
Sylvicapra_grimmia	19	2.8	Cetartiodactyla
Cephalophus_silvicultor	19	2.8	Cetartiodactyla
Cephalophus_dorsalis	19	2.8	Cetartiodactyla
Cephalophus_leucogaster	19	2.8	Cetartiodactyla
Cephalophus_nigrifrons	19	2.8	Cetartiodactyla
Cephalophus_natalensis	19	2.8	Cetartiodactyla
Cephalophus_weynsi	19	2.8	Cetartiodactyla
Ovibos_moschatus	19	2.16667	Cetartiodactyla
Capricornis_crispus	19	2.16667	Cetartiodactyla
Ovis_canadensis	19	2.16667	Cetartiodactyla
Ovis_orientalis	19	2.16667	Cetartiodactyla
Ovis_aries	20	1.85714	Cetartiodactyla
Ovis_ammon	19	2.16667	Cetartiodactyla
Capra_ibex	19	2.16667	Cetartiodactyla
Capra_hircus	19	2.16667	Cetartiodactyla
Pseudois_nayaur	19	2.16667	Cetartiodactyla
Myotragus_balearicus	18	2	Cetartiodactyla
Oreamnos_americanus	19	2.16667	Cetartiodactyla
Rupicapra_rupicapra	19	2.16667	Cetartiodactyla
Ammotragus_lervia	19	2.16667	Cetartiodactyla
Connochaetes_taurinus	19	2.16667	Cetartiodactyla
Connochaetes_gnou	20	2.33333	Cetartiodactyla
Damaliscus_pygargus	19	2.16667	Cetartiodactyla
Damaliscus_lunatus	19	2.16667	Cetartiodactyla
Beatragus_hunteri	19	2.16667	Cetartiodactyla
Alcelaphus_buselaphus	19	2.16667	Cetartiodactyla
Hippotragus_niger	19	2.16667	Cetartiodactyla
Hippotragus_equinus	20	2.33333	Cetartiodactyla
Oryx_dammah	19	2.16667	Cetartiodactyla
Oryx_leucoryx	19	2.16667	Cetartiodactyla
Oryx_gazella	19	2.16667	Cetartiodactyla
Oryx_beisa	19	2.16667	Cetartiodactyla
Rhinopoma_hardwickii	16	3	Chiroptera
Rhinopoma_microphyllum	18	2	Chiroptera
Lavia_frons	16	3	Chiroptera
Megaderma_spasma	17	3.25	Chiroptera
Rhinolophus_hipposideros	18	2	Chiroptera
Asellia_tridens	18	1.57143	Chiroptera
Hipposideros_caffer	18	2	Chiroptera
Hipposideros_diadema	18	1.57143	Chiroptera
Cynopterus_titthaecheilus	19	2.8	Chiroptera
Cynopterus_brachyotis	18	3.5	Chiroptera
Epomops_franqueti	18	2.6	Chiroptera
Hypsignathus_monstrosus	18	5	Chiroptera
Rousettus_aegyptiacus	18	2.6	Chiroptera
Eidolon_helvum	16	4.33333	Chiroptera
Pteropus_giganteus	18	2.6	Chiroptera
Pteropus_rufus	17	2.4	Chiroptera
Pteropus_vampyrus	18	2.6	Chiroptera
Macroglossus_minimus	17	3.25	Chiroptera
Myzopoda_aurita	18	2.6	Chiroptera
Mystacina_tuberculata	18	2.6	Chiroptera
Thyroptera_discifera	17	2.4	Chiroptera
Noctilio_leporinus	17	1.83333	Chiroptera
Pteronotus_parnellii	18	2.6	Chiroptera
Mormoops_megalophylla	19	2.16667	Chiroptera
Micronycteris_microtis	18	2.6	Chiroptera
Anoura_caudifer	17	3.25	Chiroptera
Glossophaga_soricina	17	2.4	Chiroptera
Glossophaga_morenoi	17	2.4	Chiroptera
Phylloderma_stenops	18	2.6	Chiroptera
Phyllostomus_discolor	18	2	Chiroptera
Lonchorhina_inusitata	18	2	Chiroptera
Chrotopterus_auritus	18	2	Chiroptera
Vampyrum_spectrum	18	2	Chiroptera
Lonchophylla_inexpectata	16	3	Chiroptera
Carollia_perspicillata	17	2.4	Chiroptera
Artibeus_jamaicensis	18	2.6	Chiroptera
Artibeus_planirostris	16	3	Chiroptera
Pygoderma_bilabiatum	17	2.4	Chiroptera
Vampyressa_pusilla	17	3.25	Chiroptera
Sturnira_erythromos	16	3	Chiroptera
Sturnira_aratathomasi	17	2.4	Chiroptera
Rhinophylla_pumilio	15	2.75	Chiroptera
Lonchorhina_orinocensis	18	2	Chiroptera
Lonchorhina_fernandezi	18	2	Chiroptera
Lonchorhina_marinkellei	18	2	Chiroptera
Lonchorhina_aurita	18	2	Chiroptera
Diphylla_ecaudata	17	2.4	Chiroptera
Desmodus_rotundus	17	2.4	Chiroptera
Diaemus_youngi	17	1.83333	Chiroptera
Macrotus_waterhousii	18	2	Chiroptera
Macrotus_californicus	18	2	Chiroptera
Nyctinomops_macrotis	19	2.16667	Chiroptera
Molossus_molossus	17	1.83333	Chiroptera
Promops_nasutus	19	2.16667	Chiroptera
Molossops_temminckii	19	2.16667	Chiroptera
Cynomops_planirostris	18	2.6	Chiroptera
Eumops_perotis	19	2.16667	Chiroptera
Tadarida_brasiliensis	19	2.16667	Chiroptera
Molossus_currentium	17	1.83333	Chiroptera
Myotis_daubentonii	16	2.2	Chiroptera
Myotis_keaysi	16	2.2	Chiroptera
Myotis_velifer	16	2.2	Chiroptera
Myotis_chiloensis	16	2.2	Chiroptera
Myotis_lucifugus	15	2.75	Chiroptera
Myotis_evotis	16	2.2	Chiroptera
Eptesicus_nilssonii	16	2.2	Chiroptera
Eptesicus_serotinus	16	2.2	Chiroptera
Histiotus_montanus	16	2.2	Chiroptera
Histiotus_magellanicus	16	3	Chiroptera
Eptesicus_diminutus	16	2.2	Chiroptera
Lasionycteris_noctivagans	16	2.2	Chiroptera
Pipistrellus_pipistrellus	16	3	Chiroptera
Nyctalus_noctula	16	2.2	Chiroptera
Vespertilio_murinus	19	1.71429	Chiroptera
Chalinolobus_tuberculatus	16	2.2	Chiroptera
Neoromicia_nana	16	2.2	Chiroptera
Lasiurus_cinereus	16	2.2	Chiroptera
Lasiurus_ega	16	2.2	Chiroptera
Antrozous_pallidus	16	2.2	Chiroptera
Otonycteris_hemprichii	17	1.83333	Chiroptera
Plecotus_auritus	16	2.2	Chiroptera
Euderma_maculatum	16	2.2	Chiroptera
Barbastella_barbastellus	16	2.2	Chiroptera
Miniopterus_schreibersii	17	2.4	Chiroptera
Nycteris_javanica	17	2.4	Chiroptera
Nycteris_thebaica	15	2.75	Chiroptera
Saccopteryx_bilineata	18	2	Chiroptera
Peropteryx_leucoptera	19	2.16667	Chiroptera
Balantiopteryx_plicata	19	1.71429	Chiroptera
Galeopterus_variegatus	19	2.16667	ScandentiaPrimates
Cynocephalus_volans	19	2.16667	ScandentiaPrimates
Nycticebus_coucang	23	2.28571	ScandentiaPrimates
Loris_tardigradus	24	2	ScandentiaPrimates
Otolemur_garnettii	20	2.33333	ScandentiaPrimates
Otolemur_crassicaudatus	20	1.85714	ScandentiaPrimates
Galago_senegalensis	19	2.16667	ScandentiaPrimates
Euoticus_elegantulus	19	2.16667	ScandentiaPrimates
Perodicticus_potto	22	2.66667	ScandentiaPrimates
Arctocebus_calabarensis	21	2	ScandentiaPrimates
Daubentonia_madagascariensis	19	2.16667	ScandentiaPrimates
Indri_indri	21	1.33333	ScandentiaPrimates
Propithecus_diadema	20	1.5	ScandentiaPrimates
Propithecus_verreauxi	20	1.5	ScandentiaPrimates
Propithecus_coquereli	20	1.5	ScandentiaPrimates
Avahi_laniger	21	1.33333	ScandentiaPrimates
Varecia_variegata	19	1.71429	ScandentiaPrimates
Lemur_catta	19	1.71429	ScandentiaPrimates
Hapalemur_griseus	19	1.71429	ScandentiaPrimates
Eulemur_macaco	19	1.71429	ScandentiaPrimates
Eulemur_rubriventer	19	1.71429	ScandentiaPrimates
Eulemur_mongoz	19	1.71429	ScandentiaPrimates
Eulemur_collaris	19	1.71429	ScandentiaPrimates
Eulemur_fulvus	19	1.71429	ScandentiaPrimates
Eulemur_sanfordi	19	1.71429	ScandentiaPrimates
Eulemur_albifrons	19	1.71429	ScandentiaPrimates
Lepilemur_mustelinus	21	1.33333	ScandentiaPrimates
Cheirogaleus_medius	20	2.33333	ScandentiaPrimates
Microcebus_murinus	20	1.85714	ScandentiaPrimates
Microcebus_rufus	20	1.85714	ScandentiaPrimates
Tarsius_syrichta	19	2.16667	ScandentiaPrimates
Pithecia_irrorata	19	2.16667	ScandentiaPrimates
Pithecia_monachus	19	2.16667	ScandentiaPrimates
Pithecia_pithecia	19	2.16667	ScandentiaPrimates
Cacajao_melanocephalus	19	2.16667	ScandentiaPrimates
Callicebus_moloch	19	2.16667	ScandentiaPrimates
Leontocebus_nigricollis	19	1.71429	ScandentiaPrimates
Saguinus_oedipus	19	1.71429	ScandentiaPrimates
Leontopithecus_rosalia	19	1.71429	ScandentiaPrimates
Mico_humeralifer	19	1.71429	ScandentiaPrimates
Callithrix_jacchus	19	2.16667	ScandentiaPrimates
Cebuella_pygmaea	19	2.16667	ScandentiaPrimates
Saimiri_sciureus	20	1.85714	ScandentiaPrimates
Cebus_olivaceus	19	2.8	ScandentiaPrimates
Cebus_albifrons	20	2.33333	ScandentiaPrimates
Cebus_capucinus	19	2.16667	ScandentiaPrimates
Aotus_azarae	22	1.75	ScandentiaPrimates
Aotus_nancymaae	22	1.75	ScandentiaPrimates
Alouatta_seniculus	19	2.8	ScandentiaPrimates
Alouatta_caraya	19	2.8	ScandentiaPrimates
Alouatta_palliata	19	2.8	ScandentiaPrimates
Alouatta_pigra	19	2.8	ScandentiaPrimates
Lagothrix_lagotricha	18	3.5	ScandentiaPrimates
Brachyteles_hypoxanthus	18	2.6	ScandentiaPrimates
Brachyteles_arachnoides	18	3.5	ScandentiaPrimates
Ateles_geoffroyi	18	3.5	ScandentiaPrimates
Ateles_fusciceps	18	3.5	ScandentiaPrimates
Ateles_paniscus	17	3.25	ScandentiaPrimates
Ateles_chamek	18	3.5	ScandentiaPrimates
Ateles_belzebuth	18	3.5	ScandentiaPrimates
Symphalangus_syndactylus	18	2.6	ScandentiaPrimates
Hylobates_pileatus	17	2.4	ScandentiaPrimates
Hylobates_lar	18	2.6	ScandentiaPrimates
Hylobates_muelleri	18	2.6	ScandentiaPrimates
Hylobates_moloch	18	2.6	ScandentiaPrimates
Hylobates_klossii	18	2.6	ScandentiaPrimates
Hylobates_agilis	18	2.6	ScandentiaPrimates
Nomascus_concolor	18	2.6	ScandentiaPrimates
Nomascus_gabriellae	19	2.8	ScandentiaPrimates
Nomascus_leucogenys	19	2.8	ScandentiaPrimates
Hoolock_hoolock	18	2.6	ScandentiaPrimates
Pongo_pygmaeus	16	3	ScandentiaPrimates
Pongo_abelii	16	3	ScandentiaPrimates
Pan_troglodytes	17	3.25	ScandentiaPrimates
Pan_paniscus	17	3.25	ScandentiaPrimates
Homo_sapiens	17	2.4	ScandentiaPrimates
Gorilla_gorilla	17	3.25	ScandentiaPrimates
Gorilla_beringei	16	4.33333	ScandentiaPrimates
Semnopithecus_schistaceus	19	1.71429	ScandentiaPrimates
Trachypithecus_cristatus	19	1.71429	ScandentiaPrimates
Trachypithecus_phayrei	19	1.71429	ScandentiaPrimates
Semnopithecus_entellus	19	1.71429	ScandentiaPrimates
Presbytis_rubicunda	19	1.71429	ScandentiaPrimates
Presbytis_melalophos	19	1.71429	ScandentiaPrimates
Rhinopithecus_bieti	19	1.71429	ScandentiaPrimates
Rhinopithecus_roxellana	19	1.71429	ScandentiaPrimates
Nasalis_larvatus	19	1.71429	ScandentiaPrimates
Colobus_guereza	19	1.71429	ScandentiaPrimates
Colobus_vellerosus	19	1.71429	ScandentiaPrimates
Macaca_leonina	19	1.71429	ScandentiaPrimates
Macaca_sinica	19	1.71429	ScandentiaPrimates
Macaca_silenus	19	1.71429	ScandentiaPrimates
Macaca_nemestrina	19	1.71429	ScandentiaPrimates
Macaca_maura	19	1.71429	ScandentiaPrimates
Macaca_radiata	19	1.71429	ScandentiaPrimates
Macaca_fascicularis	19	1.71429	ScandentiaPrimates
Macaca_arctoides	19	1.71429	ScandentiaPrimates
Macaca_nigra	19	1.71429	ScandentiaPrimates
Macaca_fuscata	19	1.71429	ScandentiaPrimates
Macaca_mulatta	19	1.71429	ScandentiaPrimates
Macaca_sylvanus	19	1.71429	ScandentiaPrimates
Theropithecus_gelada	19	2.16667	ScandentiaPrimates
Papio_cynocephalus	19	2.16667	ScandentiaPrimates
Papio_papio	19	2.16667	ScandentiaPrimates
Papio_hamadryas	19	2.16667	ScandentiaPrimates
Papio_anubis	19	2.16667	ScandentiaPrimates
Lophocebus_aterrimus	19	2.16667	ScandentiaPrimates
Lophocebus_albigena	19	2.16667	ScandentiaPrimates
Cercocebus_atys	19	1.71429	ScandentiaPrimates
Mandrillus_sphinx	19	1.71429	ScandentiaPrimates
Mandrillus_leucophaeus	19	1.71429	ScandentiaPrimates
Cercopithecus_mitis	19	1.71429	ScandentiaPrimates
Cercopithecus_ascanius	19	1.71429	ScandentiaPrimates
Erythrocebus_patas	19	1.71429	ScandentiaPrimates
Chlorocebus_pygerythrus	19	1.71429	ScandentiaPrimates
Chlorocebus_aethiops	19	1.71429	ScandentiaPrimates
Chlorocebus_cynosuros	19	1.71429	ScandentiaPrimates
Chlorocebus_sabaeus	19	1.71429	ScandentiaPrimates
Miopithecus_talapoin	19	2.16667	ScandentiaPrimates
Ptilocercus_lowii	19	2.8	ScandentiaPrimates
Tupaia_glis	19	2.16667	ScandentiaPrimates
Tupaia_nicobarica	19	2.16667	ScandentiaPrimates
Urogale_everetti	19	2.16667	ScandentiaPrimates
Tupaia_tana	19	2.16667	ScandentiaPrimates
Dendrogale_melanura	19	2.16667	ScandentiaPrimates
Anathana_ellioti	19	2.16667	ScandentiaPrimates
Sylvilagus_audubonii	19	1.71429	Glires
Oryctolagus_cuniculus	19	1.71429	Glires
Pentalagus_furnessi	19	1.71429	Glires
Lepus_californicus	19	1.71429	Glires
Lepus_alleni	19	1.71429	Glires
Lepus_townsendii	19	1.71429	Glires
Lepus_timidus	19	1.71429	Glires
Lepus_europaeus	19	1.71429	Glires
Lepus_americanus	19	1.71429	Glires
Nesolagus_timminsi	19	1.71429	Glires
Nesolagus_netscheri	19	1.71429	Glires
Ochotona_hyperborea	22	4.5	Glires
Ochotona_princeps	22	3.4	Glires
Muscardinus_avellanarius	19	2.16667	Glires
Aplodontia_rufa	19	2.16667	Glires
Ratufa_indica	19	2.16667	Glires
Callosciurus_erythraeus	19	1.71429	Glires
Tamias_striatus	19	1.71429	Glires
Tamias_minimus	19	1.71429	Glires
Spermophilus_dauricus	19	1.71429	Glires
Ictidomys_tridecemlineatus	15	2	Glires
Cynomys_ludovicianus	19	1.71429	Glires
Marmota_monax	19	1.71429	Glires
Marmota_caligata	19	1.71429	Glires
Marmota_marmota	19	1.71429	Glires
Marmota_sibirica	19	1.71429	Glires
Sciurus_anomalus	19	1.71429	Glires
Sciurus_niger	19	1.71429	Glires
Sciurus_carolinensis	19	1.71429	Glires
Sciurus_griseus	19	1.71429	Glires
Microsciurus_mimulus	19	1.71429	Glires
Microsciurus_alfari	19	1.71429	Glires
Microsciurus_flaviventer	19	1.71429	Glires
Sciurus_vulgaris	19	1.71429	Glires
Tamiasciurus_hudsonicus	19	1.71429	Glires
Glaucomys_volans	19	1.71429	Glires
Petaurista_leucogenys	19	1.71429	Glires
Petaurista_philippensis	19	1.71429	Glires
Petaurista_alborufus	19	1.71429	Glires
Petaurista_grandis	19	1.71429	Glires
Laonastes_aenigmamus	20	0.818182	Glires
Atherurus_macrourus	19	3.75	Glires
Hystrix_javanica	19	2.8	Glires
Hystrix_cristata	19	2.8	Glires
Thryonomys_swinderianus	18	2.6	Glires
Heterocephalus_glaber	19	1.375	Glires
Heliophobius_argenteocinereus	18	2	Glires
Cryptomys_hottentotus	19	2.16667	Glires
Georychus_capensis	19	1.71429	Glires
Bathyergus_suillus	20	1.85714	Glires
Cuniculus_paca	19	2.16667	Glires
Myoprocta_acouchy	19	2.16667	Glires
Dasyprocta_leporina	19	1.71429	Glires
Dasyprocta_azarae	20	1.85714	Glires
Hydrochoerus_hydrochaeris	19	2.16667	Glires
Dolichotis_patagonum	19	1.71429	Glires
Cavia_porcellus	19	2.16667	Glires
Cavia_aperea	19	2.16667	Glires
Erethizon_dorsatum	20	2.33333	Glires
Coendou_prehensilis	21	2.5	Glires
Lagostomus_maximus	19	1.71429	Glires
Chinchilla_lanigera	19	2.16667	Glires
Chinchilla_chinchilla	19	2.16667	Glires
Phyllomys_sulinus	20	2.33333	Glires
Myocastor_coypus	19	2.16667	Glires
Capromys_pilorides	23	2.28571	Glires
Ctenomys_boliviensis	19	1.71429	Glires
Ctenomys_talarum	19	1.71429	Glires
Octodon_degus	19	1.71429	Glires
Spalacopus_cyanus	20	1.85714	Glires
Dipus_sagitta	19	1.71429	Glires
Jaculus_orientalis	19	1.71429	Glires
Jaculus_jaculus	19	1.71429	Glires
Stylodipus_telum	19	1.71429	Glires
Allactaga_euphratica	19	1.71429	Glires
Allactaga_major	19	2.16667	Glires
Zapus_princeps	19	2.16667	Glires
Sicista_concolor	19	2.16667	Glires
Spalax_leucodon	19	2.16667	Glires
Rhizomys_pruinosus	20	3	Glires
Dicrostonyx_groenlandicus	19	2.16667	Glires
Ondatra_zibethicus	19	2.16667	Glires
Lemmus_sibiricus	19	2.16667	Glires
Synaptomys_cooperi	19	2.16667	Glires
Ellobius_talpinus	19	2.16667	Glires
Microtus_arvalis	19	2.16667	Glires
Microtus_pennsylvanicus	19	2.16667	Glires
Microtus_ochrogaster	19	2.16667	Glires
Microtus_chrotorrhinus	19	2.16667	Glires
Microtus_oeconomus	19	2.16667	Glires
Myodes_gapperi	19	2.16667	Glires
Mesocricetus_auratus	19	2.16667	Glires
Tscherskia_triton	19	2.16667	Glires
Cricetus_cricetus	19	2.16667	Glires
Cricetulus_migratorius	19	2.16667	Glires
Cricetulus_longicaudatus	19	2.16667	Glires
Cricetulus_barabensis	19	2.16667	Glires
Phodopus_sungorus	19	2.16667	Glires
Neotoma_fuscipes	19	2.16667	Glires
Neotoma_lepida	19	2.16667	Glires
Neotoma_floridana	19	2.16667	Glires
Neotoma_albigula	19	2.16667	Glires
Neotoma_mexicana	19	2.16667	Glires
Neotoma_cinerea	19	2.16667	Glires
Hodomys_alleni	19	2.16667	Glires
Nelsonia_neotomodon	19	2.16667	Glires
Xenomys_nelsoni	20	2.33333	Glires
Ochrotomys_nuttalli	19	2.16667	Glires
Reithrodontomys_creper	19	2.16667	Glires
Reithrodontomys_mexicanus	19	2.16667	Glires
Reithrodontomys_fulvescens	19	2.16667	Glires
Reithrodontomys_sumichrasti	19	2.16667	Glires
Reithrodontomys_megalotis	19	2.16667	Glires
Reithrodontomys_humulis	19	2.16667	Glires
Reithrodontomys_montanus	19	2.16667	Glires
Isthmomys_pirrensis	19	2.16667	Glires
Isthmomys_flavidus	19	2.16667	Glires
Onychomys_torridus	19	2.16667	Glires
Onychomys_leucogaster	19	2.16667	Glires
Peromyscus_maniculatus	19	2.16667	Glires
Peromyscus_leucopus	19	2.16667	Glires
Megadontomys_thomasi	19	2.16667	Glires
Peromyscus_yucatanicus	19	2.16667	Glires
Peromyscus_guatemalensis	19	2.16667	Glires
Peromyscus_mexicanus	19	2.16667	Glires
Peromyscus_megalops	19	2.16667	Glires
Peromyscus_melanophrys	19	2.16667	Glires
Habromys_lepturus	20	1.85714	Glires
Habromys_lophurus	20	1.85714	Glires
Peromyscus_crinitus	19	2.16667	Glires
Peromyscus_ochraventer	19	2.16667	Glires
Peromyscus_truei	19	2.16667	Glires
Peromyscus_difficilis	19	2.16667	Glires
Peromyscus_attwateri	19	2.16667	Glires
Peromyscus_furvus	19	2.16667	Glires
Peromyscus_spicilegus	19	2.16667	Glires
Peromyscus_boylii	19	2.16667	Glires
Podomys_floridanus	19	2.16667	Glires
Neotomodon_alstoni	19	2.16667	Glires
Peromyscus_californicus	19	2.16667	Glires
Peromyscus_eremicus	19	2.16667	Glires
Osgoodomys_banderanus	19	2.16667	Glires
Scotinomys_xerampelinus	19	2.16667	Glires
Scotinomys_teguina	19	2.16667	Glires
Baiomys_taylori	19	2.16667	Glires
Baiomys_musculus	19	2.16667	Glires
Tylomys_panamensis	20	2.33333	Glires
Tylomys_mirae	20	2.33333	Glires
Tylomys_watsoni	20	2.33333	Glires
Tylomys_fulviventer	20	2.33333	Glires
Tylomys_nudicaudus	20	2.33333	Glires
Ototylomys_phyllotis	21	2.5	Glires
Nyctomys_sumichrasti	19	2.16667	Glires
Chibchanomys_trichotis	19	2.8	Glires
Reithrodon_auritus	19	1.71429	Glires
Rheomys_underwoodi	19	2.16667	Glires
Rheomys_thomasi	19	2.16667	Glires
Rheomys_mexicanus	19	2.16667	Glires
Rheomys_raptor	19	2.16667	Glires
Ichthyomys_pittieri	19	2.16667	Glires
Ichthyomys_hydrobates	19	2.16667	Glires
Ichthyomys_tweedii	19	2.16667	Glires
Neusticomys_venezuelae	19	2.8	Glires
Neusticomys_ferreirai	19	2.16667	Glires
Neusticomys_monticolus	19	2.16667	Glires
Anotomys_leander	20	2.33333	Glires
Chinchillula_sahamae	19	2.16667	Glires
Sigmodon_leucotis	19	1.71429	Glires
Sigmodon_fulviventer	19	1.71429	Glires
Sigmodon_alleni	19	1.71429	Glires
Sigmodon_ochrognathus	19	1.71429	Glires
Sigmodon_hispidus	19	1.71429	Glires
Rhipidomys_macconnelli	19	2.16667	Glires
Rhipidomys_nitela	19	1.71429	Glires
Rhipidomys_mastacalis	19	1.71429	Glires
Rhipidomys_fulviventer	19	2.16667	Glires
Rhipidomys_venustus	19	2.16667	Glires
Rhipidomys_couesi	19	1.71429	Glires
Rhipidomys_venezuelae	19	1.71429	Glires
Rhipidomys_latimanus	19	2.16667	Glires
Rhipidomys_austrinus	19	2.16667	Glires
Aepeomys_lugens	19	2.16667	Glires
Thomasomys_gracilis	19	2.16667	Glires
Thomasomys_cinereus	19	2.16667	Glires
Thomasomys_rhoadsi	19	2.16667	Glires
Thomasomys_baeops	20	1.85714	Glires
Thomasomys_aureus	19	2.16667	Glires
Thomasomys_pyrrhonotus	20	1.85714	Glires
Thomasomys_daphne	19	2.16667	Glires
Thomasomys_oreas	19	2.16667	Glires
Thomasomys_hylophilus	19	2.16667	Glires
Thomasomys_paramorum	19	2.16667	Glires
Chilomys_instans	19	2.16667	Glires
Akodon_bogotensis	19	1.71429	Glires
Blarinomys_breviceps	19	2.16667	Glires
Scapteromys_tumidus	19	2.16667	Glires
Scapteromys_meridionalis	19	2.16667	Glires
Scapteromys_aquaticus	19	2.16667	Glires
Kunsia_tomentosus	18	2	Glires
Thalpomys_lasiotis	19	2.16667	Glires
Necromys_amoenus	19	2.16667	Glires
Necromys_urichi	19	2.16667	Glires
Necromys_lasiurus	19	1.71429	Glires
Necromys_temchuki	19	2.16667	Glires
Necromys_obscurus	19	2.16667	Glires
Necromys_lactens	19	2.16667	Glires
Akodon_mimus	19	2.16667	Glires
Akodon_azarae	19	2.16667	Glires
Akodon_boliviensis	19	2.16667	Glires
Akodon_subfuscus	19	2.16667	Glires
Akodon_lutescens	19	2.16667	Glires
Akodon_cursor	19	2.16667	Glires
Akodon_simulator	19	2.16667	Glires
Akodon_albiventer	19	2.16667	Glires
Akodon_mollis	19	2.16667	Glires
Akodon_torques	19	2.16667	Glires
Akodon_aerosus	19	2.16667	Glires
Deltamys_kempi	19	2.16667	Glires
Thaptomys_nigrita	19	2.16667	Glires
Oxymycterus_delator	19	2.16667	Glires
Oxymycterus_paramensis	19	2.16667	Glires
Oxymycterus_rufus	19	2.16667	Glires
Oxymycterus_inca	19	2.16667	Glires
Zygodontomys_brevicauda	19	1.71429	Glires
Oecomys_concolor	19	1.71429	Glires
Oecomys_roberti	19	1.71429	Glires
Oecomys_bicolor	19	1.71429	Glires
Oecomys_superans	19	1.71429	Glires
Oecomys_trinitatis	19	1.71429	Glires
Oecomys_mamorae	19	1.71429	Glires
Oecomys_paricola	19	1.71429	Glires
Transandinomys_talamancae	19	1.71429	Glires
Transandinomys_bolivaris	19	1.71429	Glires
Euryoryzomys_nitidus	19	1.71429	Glires
Euryoryzomys_russatus	19	1.71429	Glires
Euryoryzomys_legatus	19	1.71429	Glires
Nephelomys_albigularis	19	1.71429	Glires
Nephelomys_keaysi	19	1.71429	Glires
Hylaeamys_megacephalus	19	1.71429	Glires
Handleyomys_alfaroi	19	1.71429	Glires
Handleyomys_melanotis	19	1.71429	Glires
Handleyomys_chapmani	19	1.71429	Glires
Neacomys_guianae	19	1.71429	Glires
Neacomys_spinosus	19	1.71429	Glires
Neacomys_tenuipes	19	1.71429	Glires
Microryzomys_minutus	19	1.71429	Glires
Microryzomys_altissimus	19	1.71429	Glires
Oligoryzomys_microtis	19	1.71429	Glires
Oligoryzomys_nigripes	19	1.71429	Glires
Oligoryzomys_destructor	19	1.71429	Glires
Oligoryzomys_fulvescens	19	1.71429	Glires
Oligoryzomys_eliurus	19	1.71429	Glires
Oligoryzomys_delticola	19	1.71429	Glires
Oligoryzomys_chacoensis	19	1.71429	Glires
Oligoryzomys_andinus	19	1.71429	Glires
Oligoryzomys_magellanicus	19	1.71429	Glires
Oligoryzomys_longicaudatus	19	1.71429	Glires
Oligoryzomys_flavescens	19	1.71429	Glires
Eremoryzomys_polius	19	1.71429	Glires
Cerradomys_subflavus	19	1.71429	Glires
Sooretamys_angouya	19	1.71429	Glires
Holochilus_brasiliensis	19	1.71429	Glires
Holochilus_chacarius	19	1.71429	Glires
Pseudoryzomys_simplex	19	1.71429	Glires
Lundomys_molitor	19	1.71429	Glires
Nectomys_squamipes	19	1.71429	Glires
Oryzomys_couesi	19	1.71429	Glires
Oryzomys_palustris	19	1.71429	Glires
Sigmodontomys_alfari	19	1.71429	Glires
Melanomys_caliginosus	19	1.71429	Glires
Nesoryzomys_indefessus	19	2.16667	Glires
Irenomys_tarsalis	19	2.16667	Glires
Euneomys_petersoni	19	2.16667	Glires
Euneomys_chinchilloides	19	2.16667	Glires
Andinomys_edax	19	2.16667	Glires
Punomys_kofordi	19	2.16667	Glires
Delomys_sublineatus	19	2.16667	Glires
Delomys_dorsalis	19	2.16667	Glires
Calomys_lepidus	19	2.16667	Glires
Calomys_sorellus	19	2.16667	Glires
Calomys_musculinus	19	2.16667	Glires
Calomys_laucha	19	2.16667	Glires
Calomys_tener	19	1.71429	Glires
Calomys_boliviae	19	1.71429	Glires
Calomys_callosus	19	1.71429	Glires
Calomys_venustus	19	1.71429	Glires
Calomys_hummelincki	19	1.71429	Glires
Eligmodontia_morgani	19	2.16667	Glires
Eligmodontia_puerulus	19	2.16667	Glires
Eligmodontia_moreni	19	1.71429	Glires
Eligmodontia_hirtipes	19	1.71429	Glires
Eligmodontia_bolsonensis	19	1.71429	Glires
Graomys_griseoflavus	19	1.71429	Glires
Graomys_domorum	19	1.71429	Glires
Andalgalomys_pearsoni	19	2.16667	Glires
Andalgalomys_olrogi	19	1.71429	Glires
Salinomys_delicatus	19	1.71429	Glires
Phyllotis_wolffsohni	19	2.16667	Glires
Tapecomys_primus	19	2.16667	Glires
Auliscomys_sublimis	19	2.16667	Glires
Auliscomys_pictus	19	2.16667	Glires
Auliscomys_boliviensis	19	2.16667	Glires
Galenomys_garleppi	19	2.16667	Glires
Loxodontomys_micropus	19	2.16667	Glires
Phyllotis_osilae	19	2.16667	Glires
Phyllotis_alisosiensis	19	2.16667	Glires
Phyllotis_anitae	19	2.16667	Glires
Phyllotis_caprinus	19	2.16667	Glires
Phyllotis_xanthopygus	19	2.16667	Glires
Phyllotis_darwini	19	2.16667	Glires
Phyllotis_amicus	19	2.16667	Glires
Paralomys_gerbillus	19	2.16667	Glires
Phyllotis_haggardi	19	2.16667	Glires
Phyllotis_andium	19	2.16667	Glires
Calassomys_apicalis	19	1.71429	Glires
Akodon_neocenus	19	2.16667	Glires
Wiedomys_pyrrhorhinos	19	1.71429	Glires
Juliomys_pictipes	19	2.16667	Glires
Abrothrix_olivaceus	19	2.16667	Glires
Abrothrix_andinus	19	2.16667	Glires
Abrothrix_jelskii	19	2.16667	Glires
Abrothrix_illuteus	19	2.16667	Glires
Abrothrix_longipilis	19	2.16667	Glires
Abrothrix_sanborni	19	2.16667	Glires
Notiomys_edwardsii	19	2.16667	Glires
Geoxus_valdivianus	19	2.16667	Glires
Chelemys_macronyx	19	2.16667	Glires
Mystromys_albicaudatus	19	2.16667	Glires
Saccostomus_campestris	19	1.71429	Glires
Beamys_hindei	19	2.16667	Glires
Cricetomys_gambianus	19	2.16667	Glires
Brachytarsomys_albicauda	20	1.85714	Glires
Gymnuromys_roberti	20	1.85714	Glires
Eliurus_myoxinus	20	1.85714	Glires
Brachyuromys_ramirohitra	20	1.85714	Glires
Nesomys_rufus	20	1.85714	Glires
Nesomys_audeberti	20	1.85714	Glires
Macrotarsomys_bastardi	20	1.85714	Glires
Calomyscus_baluchi	19	2.16667	Glires
Lophiomys_imhausi	23	2.28571	Glires
Pachyuromys_duprasi	19	1.71429	Glires
Psammomys_obesus	19	1.71429	Glires
Meriones_shawi	19	1.71429	Glires
Meriones_unguiculatus	19	1.71429	Glires
Sekeetamys_calurus	19	1.71429	Glires
Ammodillus_imbellis	19	1.71429	Glires
Microdillus_peeli	19	1.71429	Glires
Gerbillus_cheesmani	19	1.71429	Glires
Taterillus_arenarius	19	1.71429	Glires
Gerbilliscus_nigricaudus	19	1.71429	Glires
Gerbillurus_setzeri	19	1.71429	Glires
Desmodillus_auricularis	19	1.71429	Glires
Tatera_indica	19	1.71429	Glires
Notomys_amplus	19	1.71429	Glires
Conilurus_albipes	20	1.85714	Glires
Hydromys_chrysogaster	21	2	Glires
Mastomys_coucha	19	2.16667	Glires
Mus_musculus	19	1.71429	Glires
Rhabdomys_pumilio	19	1.71429	Glires
Micromys_minutus	19	2.16667	Glires
Maxomys_inflatus	19	2.16667	Glires
Rattus_rattus	19	2.16667	Glires
Rattus_fuscipes	19	2.16667	Glires
Rattus_norvegicus	19	2.16667	Glires
Pedetes_surdaster	19	1.71429	Glires
Pedetes_capensis	19	1.71429	Glires
Anomalurus_pelii	25	1.5	Glires
Anomalurus_derbianus	25	1.5	Glires
Anomalurus_beecrofti	25	1.77778	Glires
Anomalurus_pusillus	24	1.66667	Glires
Microdipodops_pallidus	19	1.71429	Glires
Dipodomys_spectabilis	19	1.71429	Glires
Dipodomys_ordii	19	1.71429	Glires
Dipodomys_heermanni	19	1.71429	Glires
Dipodomys_merriami	19	1.71429	Glires
Thomomys_bulbivorus	19	1.71429	Glires
Thomomys_umbrinus	19	1.71429	Glires
Thomomys_bottae	19	1.71429	Glires
Geomys_pinetis	19	1.71429	Glires
Geomys_bursarius	19	1.71429	Glires
Geomys_arenarius	19	2.16667	Glires
Cratogeomys_castanops	18	2	Glires
Liomys_salvini	19	1.71429	Glires
Heteromys_anomalus	19	1.71429	Glires
Perognathus_fasciatus	19	1.71429	Glires
Castor_fiber	19	2.8	Glires
Castor_canadensis	19	2.8	Glires
Hydrodamalis_gigas	20	5.66667	Afrotheria
Trichechus_manatus	19	8.5	Afrotheria
Trichechus_senegalensis	19	8.5	Afrotheria
Trichechus_inunguis	17	7.5	Afrotheria
Dugong_dugon	22	6.33333	Afrotheria
Loxodonta_africana	23	6.66667	Afrotheria
Elephas_maximus	22	4.5	Afrotheria
Procavia_capensis	29	2.625	Afrotheria
Heterohyrax_brucei	29	3.14286	Afrotheria
Dendrohyrax_validus	31	2.875	Afrotheria
Dendrohyrax_dorsalis	28	2.5	Afrotheria
Dendrohyrax_arboreus	29	3.14286	Afrotheria
Orycteropus_afer	21	1.625	Afrotheria
Rhynchocyon_cirnei	20	1.85714	Afrotheria
Rhynchocyon_chrysopygus	21	1.625	Afrotheria
Rhynchocyon_petersi	21	1.625	Afrotheria
Elephantulus_myurus	20	1.85714	Afrotheria
Elephantulus_edwardii	20	2.33333	Afrotheria
Macroscelides_proboscideus	20	2.33333	Afrotheria
Petrodromus_tetradactylus	20	1.85714	Afrotheria
Elephantulus_rufescens	20	1.85714	Afrotheria
Elephantulus_brachyrhynchus	20	2.33333	Afrotheria
Elephantulus_intufi	20	1.85714	Afrotheria
Elephantulus_rupestris	20	2.33333	Afrotheria
Potamogale_velox	22	3.4	Afrotheria
Limnogale_mergulus	22	3.4	Afrotheria
Microgale_talazaci	23	2.28571	Afrotheria
Microgale_longicaudata	23	2.83333	Afrotheria
Microgale_cowani	22	3.4	Afrotheria
Oryzorictes_tetradactylus	22	3.4	Afrotheria
Tenrec_ecaudatus	24	3.8	Afrotheria
Hemicentetes_semispinosus	21	4.25	Afrotheria
Setifer_setosus	23	2.28571	Afrotheria
Echinops_telfairi	20	4	Afrotheria
Eremitalpa_granti	19	8.5	Afrotheria
Amblysomus_hottentotus	22	6.33333	Afrotheria
Calcochloris_obtusirostris	22	6.33333	Afrotheria
Chrysospalax_trevelyani	22	6.33333	Afrotheria
Chrysochloris_asiatica	22	6.33333	Afrotheria
Dasypus_hybridus	14	1.8	Xenarthra
Dasypus_novemcinctus	15	2	Xenarthra
Dasypus_kappleri	14	1.8	Xenarthra
Dasypus_septemcinctus	14	2.5	Xenarthra
Zaedyus_pichiy	14	3.66667	Xenarthra
Euphractus_sexcinctus	14	3.66667	Xenarthra
Chaetophractus_vellerosus	14	3.66667	Xenarthra
Chaetophractus_villosus	14	3.66667	Xenarthra
Chlamyphorus_truncatus	14	3.66667	Xenarthra
Tolypeutes_matacus	14	3.66667	Xenarthra
Priodontes_maximus	15	2.75	Xenarthra
Cabassous_unicinctus	15	4	Xenarthra
Tamandua_tetradactyla	20	5.66667	Xenarthra
Tamandua_mexicana	20	5.66667	Xenarthra
Myrmecophaga_tridactyla	18	8	Xenarthra
Cyclopes_didactylus	17	7.5	Xenarthra
Choloepus_hoffmanni	26	7.66667	Xenarthra
Choloepus_didactylus	28	6	Xenarthra
Bradypus_tridactylus	19	3.75	Xenarthra
Bradypus_variegatus	19	3.75	Xenarthra
Rhyncholestes_raphanurus	19	2.16667	MonotremataMarsupialia
Caenolestes_fuliginosus	19	2.16667	MonotremataMarsupialia
Glironia_venusta	19	2.16667	MonotremataMarsupialia
Monodelphis_domestica	20	2.33333	MonotremataMarsupialia
Gracilinanus_microtarsus	18	2.6	MonotremataMarsupialia
Metachirus_nudicaudatus	19	2.16667	MonotremataMarsupialia
Didelphis_virginiana	19	2.16667	MonotremataMarsupialia
Didelphis_marsupialis	19	2.16667	MonotremataMarsupialia
Didelphis_albiventris	19	2.16667	MonotremataMarsupialia
Chironectes_minimus	19	2.16667	MonotremataMarsupialia
Caluromys_philander	19	2.16667	MonotremataMarsupialia
Dromiciops_gliroides	18	2.6	MonotremataMarsupialia
Notoryctes_typhlops	24	3.8	MonotremataMarsupialia
Notoryctes_caurinus	17	3.25	MonotremataMarsupialia
Macrotis_lagotis	19	2.16667	MonotremataMarsupialia
Isoodon_macrourus	19	2.16667	MonotremataMarsupialia
Isoodon_obesulus	19	2.16667	MonotremataMarsupialia
Perameles_gunnii	19	2.16667	MonotremataMarsupialia
Perameles_nasuta	19	2.16667	MonotremataMarsupialia
Sarcophilus_harrisii	19	2.16667	MonotremataMarsupialia
Dasyurus_maculatus	19	2.16667	MonotremataMarsupialia
Dasyurus_viverrinus	19	2.16667	MonotremataMarsupialia
Dasyuroides_byrnei	19	2.16667	MonotremataMarsupialia
Dasycercus_cristicauda	19	2.16667	MonotremataMarsupialia
Antechinus_flavipes	19	2.16667	MonotremataMarsupialia
Thylacinus_cynocephalus	19	2.16667	MonotremataMarsupialia
Myrmecobius_fasciatus	19	2.16667	MonotremataMarsupialia
Phascolarctos_cinereus	19	1.375	MonotremataMarsupialia
Vombatus_ursinus	19	3.75	MonotremataMarsupialia
Lasiorhinus_latifrons	19	3.75	MonotremataMarsupialia
Cercartetus_concinnus	19	2.16667	MonotremataMarsupialia
Trichosurus_vulpecula	19	2.16667	MonotremataMarsupialia
Spilocuscus_maculatus	19	2.16667	MonotremataMarsupialia
Phalanger_sericeus	19	2.16667	MonotremataMarsupialia
Phalanger_orientalis	19	2.16667	MonotremataMarsupialia
Hypsiprymnodon_moschatus	19	2.16667	MonotremataMarsupialia
Thylogale_billardierii	19	2.16667	MonotremataMarsupialia
Petrogale_lateralis	19	2.16667	MonotremataMarsupialia
Petrogale_penicillata	19	2.16667	MonotremataMarsupialia
Dendrolagus_goodfellowi	19	2.16667	MonotremataMarsupialia
Dendrolagus_matschiei	19	2.16667	MonotremataMarsupialia
Dendrolagus_bennettianus	19	2.16667	MonotremataMarsupialia
Dendrolagus_lumholtzi	19	2.16667	MonotremataMarsupialia
Macropus_fuliginosus	19	2.16667	MonotremataMarsupialia
Macropus_giganteus	19	2.16667	MonotremataMarsupialia
Macropus_antilopinus	19	2.16667	MonotremataMarsupialia
Macropus_robustus	19	2.16667	MonotremataMarsupialia
Macropus_rufus	19	2.16667	MonotremataMarsupialia
Macropus_rufogriseus	19	2.16667	MonotremataMarsupialia
Macropus_eugenii	19	2.16667	MonotremataMarsupialia
Macropus_agilis	19	2.16667	MonotremataMarsupialia
Macropus_parryi	19	2.16667	MonotremataMarsupialia
Macropus_parma	19	2.16667	MonotremataMarsupialia
Macropus_irma	19	2.16667	MonotremataMarsupialia
Dendrolagus_ursinus	19	2.16667	MonotremataMarsupialia
Potorous_longipes	19	2.16667	MonotremataMarsupialia
Potorous_tridactylus	19	2.16667	MonotremataMarsupialia
Bettongia_penicillata	19	2.16667	MonotremataMarsupialia
Bettongia_gaimardi	19	2.16667	MonotremataMarsupialia
Aepyprymnus_rufescens	19	2.16667	MonotremataMarsupialia
Pseudocheirus_peregrinus	19	2.16667	MonotremataMarsupialia
Petauroides_volans	19	1.71429	MonotremataMarsupialia
Petaurus_australis	19	2.16667	MonotremataMarsupialia
Petaurus_norfolcensis	19	2.16667	MonotremataMarsupialia
Petaurus_breviceps	19	2.16667	MonotremataMarsupialia

## Sheet: T_counts vs TL_ratios
	Thoracic_counts	TL_ratio	group
Zaglossus_bruijnii	17	4.25	MonotremataMarsupialia
Tachyglossus_aculeatus	16	5.33333	MonotremataMarsupialia
Ornithorhynchus_anatinus	17	8.5	MonotremataMarsupialia
Solenodon_paradoxus	16	4	Eulipotyphla
Solenodon_cubanus	15	3.75	Eulipotyphla
Galemys_pyrenaicus	14	2.8	Eulipotyphla
Scapanus_latimanus	14	2.8	Eulipotyphla
Scalopus_aquaticus	14	2.8	Eulipotyphla
Talpa_europaea	13	2.16667	Eulipotyphla
Euroscaptor_mizura	13	2.16667	Eulipotyphla
Euroscaptor_micrura	13	2.6	Eulipotyphla
Mogera_tokudae	13	2.16667	Eulipotyphla
Mogera_imaizumii	14	2.8	Eulipotyphla
Mogera_wogura	14	2.8	Eulipotyphla
Euroscaptor_subanura	13	2.16667	Eulipotyphla
Condylura_cristata	13	2.16667	Eulipotyphla
Hylomys_suillus	14	2.33333	Eulipotyphla
Echinosorex_gymnura	15	2.5	Eulipotyphla
Erinaceus_europaeus	15	2.5	Eulipotyphla
Paraechinus_micropus	14	2.8	Eulipotyphla
Hemiechinus_auritus	14	2.8	Eulipotyphla
Atelerix_algirus	16	3.2	Eulipotyphla
Scutisorex_somereni	13	1.18182	Eulipotyphla
Suncus_madagascariensis	15	3	Eulipotyphla
Crocidura_crenata	13	2.16667	Eulipotyphla
Crocidura_canariensis	14	2.8	Eulipotyphla
Sorex_araneus	14	2.33333	Eulipotyphla
Sorex_minutus	14	2.33333	Eulipotyphla
Cryptotis_parva	13	2.16667	Eulipotyphla
Blarina_hylophaga	13	1.85714	Eulipotyphla
Notiosorex_crawfordi	13	2.16667	Eulipotyphla
Smutsia_gigantea	14	2.8	PholidotaCarnivora
Phataginus_tricuspis	14	2.33333	PholidotaCarnivora
Manis_pentadactyla	16	2.66667	PholidotaCarnivora
Urocyon_cinereoargenteus	13	1.85714	PholidotaCarnivora
Vulpes_lagopus	13	1.85714	PholidotaCarnivora
Vulpes_zerda	13	1.85714	PholidotaCarnivora
Vulpes_vulpes	13	1.85714	PholidotaCarnivora
Otocyon_megalotis	13	1.85714	PholidotaCarnivora
Nyctereutes_procyonoides	13	1.85714	PholidotaCarnivora
Lycaon_pictus	13	1.85714	PholidotaCarnivora
Chrysocyon_brachyurus	13	1.85714	PholidotaCarnivora
Canis_mesomelas	13	1.85714	PholidotaCarnivora
Canis_simensis	13	1.85714	PholidotaCarnivora
Canis_latrans	13	1.85714	PholidotaCarnivora
Canis_aureus	13	1.85714	PholidotaCarnivora
Canis_lupus	13	1.85714	PholidotaCarnivora
Cuon_alpinus	13	1.85714	PholidotaCarnivora
Canis_adustus	13	1.85714	PholidotaCarnivora
Pseudalopex_gymnocercus	13	1.85714	PholidotaCarnivora
Speothos_venaticus	13	1.85714	PholidotaCarnivora
Cerdocyon_thous	13	1.85714	PholidotaCarnivora
Neomonachus_tropicalis	15	3	PholidotaCarnivora
Monachus_monachus	15	3	PholidotaCarnivora
Mirounga_leonina	15	3	PholidotaCarnivora
Mirounga_angustirostris	15	3	PholidotaCarnivora
Lobodon_carcinophaga	15	3	PholidotaCarnivora
Leptonychotes_weddellii	15	3	PholidotaCarnivora
Ommatophoca_rossii	15	3	PholidotaCarnivora
Hydrurga_leptonyx	14	2.33333	PholidotaCarnivora
Erignathus_barbatus	15	3	PholidotaCarnivora
Pagophilus_groenlandicus	15	3	PholidotaCarnivora
Phoca_vitulina	15	3	PholidotaCarnivora
Pusa_hispida	15	3	PholidotaCarnivora
Halichoerus_grypus	15	3	PholidotaCarnivora
Cystophora_cristata	15	3	PholidotaCarnivora
Odobenus_rosmarus	15	3	PholidotaCarnivora
Callorhinus_ursinus	15	3	PholidotaCarnivora
Zalophus_californianus	15	3	PholidotaCarnivora
Zalophus_japonicus	15	3	PholidotaCarnivora
Eumetopias_jubatus	15	3	PholidotaCarnivora
Arctocephalus_pusillus	15	3	PholidotaCarnivora
Neophoca_cinerea	15	3	PholidotaCarnivora
Otaria_bryonia	15	3	PholidotaCarnivora
Arctocephalus_tropicalis	15	3	PholidotaCarnivora
Arctocephalus_forsteri	15	3	PholidotaCarnivora
Arctocephalus_australis	15	3	PholidotaCarnivora
Mydaus_javanensis	14	2.33333	PholidotaCarnivora
Spilogale_gracilis	14	2	PholidotaCarnivora
Mephitis_mephitis	16	2.66667	PholidotaCarnivora
Conepatus_humboldtii	16	3.2	PholidotaCarnivora
Conepatus_chinga	16	3.2	PholidotaCarnivora
Potos_flavus	14	2.33333	PholidotaCarnivora
Procyon_lotor	14	2.33333	PholidotaCarnivora
Procyon_cancrivorus	14	2.33333	PholidotaCarnivora
Bassariscus_astutus	13	1.85714	PholidotaCarnivora
Nasua_nasua	14	2.33333	PholidotaCarnivora
Nasua_narica	15	3	PholidotaCarnivora
Bassaricyon_alleni	13	1.85714	PholidotaCarnivora
Taxidea_taxus	14	2.33333	PholidotaCarnivora
Meles_meles	15	3	PholidotaCarnivora
Meles_anakuma	15	3	PholidotaCarnivora
Arctonyx_collaris	16	4	PholidotaCarnivora
Mellivora_capensis	15	3.75	PholidotaCarnivora
Gulo_gulo	15	3	PholidotaCarnivora
Martes_flavigula	14	2.33333	PholidotaCarnivora
Martes_foina	14	2.33333	PholidotaCarnivora
Martes_zibellina	14	2.33333	PholidotaCarnivora
Martes_martes	14	2.33333	PholidotaCarnivora
Martes_americana	14	2.33333	PholidotaCarnivora
Martes_pennanti	14	2.33333	PholidotaCarnivora
Eira_barbara	14	2.33333	PholidotaCarnivora
Melogale_orientalis	14	2.33333	PholidotaCarnivora
Neovison_vison	14	2.33333	PholidotaCarnivora
Mustela_frenata	14	2.33333	PholidotaCarnivora
Mustela_felipei	14	2.33333	PholidotaCarnivora
Mustela_erminea	14	2.33333	PholidotaCarnivora
Mustela_nivalis	14	2.33333	PholidotaCarnivora
Mustela_sibirica	14	2.33333	PholidotaCarnivora
Mustela_nigripes	14	2.33333	PholidotaCarnivora
Mustela_lutreolina	14	2.33333	PholidotaCarnivora
Mustela_putorius	14	2.33333	PholidotaCarnivora
Ictonyx_libyca	15	3	PholidotaCarnivora
Galictis_vittata	16	3.2	PholidotaCarnivora
Lyncodon_patagonicus	16	4	PholidotaCarnivora
Galictis_cuja	15	3	PholidotaCarnivora
Pteronura_brasiliensis	15	3	PholidotaCarnivora
Lontra_longicaudis	15	3	PholidotaCarnivora
Lontra_provocax	15	3	PholidotaCarnivora
Lontra_canadensis	14	2.33333	PholidotaCarnivora
Enhydra_lutris	15	2.5	PholidotaCarnivora
Lutra_maculicollis	14	2.33333	PholidotaCarnivora
Lutra_lutra	14	2.33333	PholidotaCarnivora
Aonyx_cinerea	14	2.33333	PholidotaCarnivora
Lutrogale_perspicillata	14	2.33333	PholidotaCarnivora
Aonyx_capensis	14	2.33333	PholidotaCarnivora
Ailurus_fulgens	14	2.33333	PholidotaCarnivora
Ursus_maritimus	14	2.33333	PholidotaCarnivora
Ursus_arctos	15	3.75	PholidotaCarnivora
Melursus_ursinus	15	3	PholidotaCarnivora
Ursus_thibetanus	14	2.33333	PholidotaCarnivora
Ursus_americanus	14	2.33333	PholidotaCarnivora
Helarctos_malayanus	15	3.75	PholidotaCarnivora
Ailuropoda_melanoleuca	13	2.6	PholidotaCarnivora
Nandinia_binotata	13	1.85714	PholidotaCarnivora
Hyaena_hyaena	15	3.75	PholidotaCarnivora
Hyaena_brunnea	16	4	PholidotaCarnivora
Proteles_cristata	15	3	PholidotaCarnivora
Crocuta_crocuta	15	3	PholidotaCarnivora
Eupleres_goudotii	13	1.85714	PholidotaCarnivora
Salanoia_concolor	13	1.85714	PholidotaCarnivora
Galidictis_fasciata	14	2.33333	PholidotaCarnivora
Galidia_elegans	13	1.85714	PholidotaCarnivora
Cryptoprocta_ferox	13	1.85714	PholidotaCarnivora
Herpestes_vitticollis	13	1.85714	PholidotaCarnivora
Herpestes_javanicus	13	1.85714	PholidotaCarnivora
Herpestes_edwardsii	13	1.85714	PholidotaCarnivora
Herpestes_ichneumon	13	1.85714	PholidotaCarnivora
Ichneumia_albicauda	13	1.85714	PholidotaCarnivora
Cynictis_penicillata	13	1.85714	PholidotaCarnivora
Bdeogale_crassicauda	14	2.33333	PholidotaCarnivora
Crossarchus_obscurus	14	2.33333	PholidotaCarnivora
Helogale_parvula	13	1.85714	PholidotaCarnivora
Liberiictis_kuhni	13	1.85714	PholidotaCarnivora
Mungos_mungo	14	2.33333	PholidotaCarnivora
Suricata_suricatta	14	2.33333	PholidotaCarnivora
Genetta_maculata	13	1.85714	PholidotaCarnivora
Genetta_tigrina	13	1.85714	PholidotaCarnivora
Genetta_genetta	13	1.85714	PholidotaCarnivora
Genetta_servalina	13	1.85714	PholidotaCarnivora
Viverricula_indica	13	1.85714	PholidotaCarnivora
Viverra_tangalunga	13	1.85714	PholidotaCarnivora
Viverra_zibetha	13	1.85714	PholidotaCarnivora
Civettictis_civetta	14	2.33333	PholidotaCarnivora
Macrogalidia_musschenbroekii	12	1.71429	PholidotaCarnivora
Cynogale_bennettii	14	2.33333	PholidotaCarnivora
Hemigalus_derbyanus	13	1.85714	PholidotaCarnivora
Paradoxurus_hermaphroditus	13	1.85714	PholidotaCarnivora
Arctictis_binturong	13	1.85714	PholidotaCarnivora
Prionodon_pardicolor	12	1.71429	PholidotaCarnivora
Prionodon_linsang	12	1.71429	PholidotaCarnivora
Neofelis_nebulosa	13	1.85714	PholidotaCarnivora
Panthera_tigris	13	1.85714	PholidotaCarnivora
Panthera_onca	13	1.85714	PholidotaCarnivora
Panthera_uncia	13	1.85714	PholidotaCarnivora
Panthera_pardus	13	1.85714	PholidotaCarnivora
Panthera_leo	13	1.85714	PholidotaCarnivora
Lynx_rufus	13	1.85714	PholidotaCarnivora
Lynx_lynx	13	1.85714	PholidotaCarnivora
Lynx_canadensis	13	1.85714	PholidotaCarnivora
Acinonyx_jubatus	13	1.85714	PholidotaCarnivora
Puma_concolor	13	1.85714	PholidotaCarnivora
Felis_catus	13	1.85714	PholidotaCarnivora
Felis_silvestris	13	1.85714	PholidotaCarnivora
Leopardus_pardalis	13	1.85714	PholidotaCarnivora
Leopardus_wiedii	13	1.85714	PholidotaCarnivora
Leopardus_tigrinus	13	1.85714	PholidotaCarnivora
Prionailurus_bengalensis	13	1.85714	PholidotaCarnivora
Leptailurus_serval	13	1.85714	PholidotaCarnivora
Caracal_caracal	13	1.85714	PholidotaCarnivora
Equus_africanus	18	3.6	Perissodactyla
Equus_grevyi	18	3	Perissodactyla
Equus_quagga	18	3	Perissodactyla
Equus_zebra	18	3	Perissodactyla
Equus_hemionus	18	3	Perissodactyla
Equus_caballus	19	3.8	Perissodactyla
Equus_ferus	18	3	Perissodactyla
Tapirus_indicus	18	3.6	Perissodactyla
Tapirus_terrestris	18	3.6	Perissodactyla
Tapirus_bairdii	18	3.6	Perissodactyla
Rhinoceros_unicornis	19	6.33333	Perissodactyla
Rhinoceros_sondaicus	19	6.33333	Perissodactyla
Dicerorhinus_sumatrensis	19	6.33333	Perissodactyla
Diceros_bicornis	20	6.66667	Perissodactyla
Ceratotherium_simum	19	6.33333	Perissodactyla
Vicugna_pacos	12	1.71429	Cetartiodactyla
Vicugna_vicugna	12	1.71429	Cetartiodactyla
Lama_glama	12	1.71429	Cetartiodactyla
Camelus_dromedarius	11	1.83333	Cetartiodactyla
Camelus_ferus	12	1.71429	Cetartiodactyla
Tayassu_pecari	14	2.33333	Cetartiodactyla
Pecari_tajacu	14	2.8	Cetartiodactyla
Sus_scrofa	13	2.16667	Cetartiodactyla
Sus_barbatus	13	3.25	Cetartiodactyla
Potamochoerus_porcus	14	2.8	Cetartiodactyla
Phacochoerus_africanus	13	2.16667	Cetartiodactyla
Phacochoerus_aethiopicus	13	2.6	Cetartiodactyla
Hylochoerus_meinertzhageni	14	2.8	Cetartiodactyla
Babyrousa_babyrussa	13	2.16667	Cetartiodactyla
Hippopotamus_amphibius	15	3.75	Cetartiodactyla
Choeropsis_liberiensis	15	3.75	Cetartiodactyla
Indopacetus_pacificus	10	0.526316	Cetartiodactyla
Kogia_sima	13	1.3	Cetartiodactyla
Kogia_breviceps	12	1.33333	Cetartiodactyla
Physeter_macrocephalus	11	1.375	Cetartiodactyla
Platanista_gangetica	10	1.25	Cetartiodactyla
Pontoporia_blainvillei	10	1.66667	Cetartiodactyla
Inia_geoffrensis	13	4.33333	Cetartiodactyla
Inia_araguaiaensis	11	3.66667	Cetartiodactyla
Lipotes_vexillifer	10	1.42857	Cetartiodactyla
Delphinapterus_leucas	11	1.22222	Cetartiodactyla
Mesoplodon_bowdoini	10	1	Cetartiodactyla
Monodon_monoceros	11	1.22222	Cetartiodactyla
Neophocaena_phocaenoides	13	1.18182	Cetartiodactyla
Phocoenoides_dalli	17	0.68	Cetartiodactyla
Phocoena_phocoena	13	0.928571	Cetartiodactyla
Phocoena_spinipinnis	14	0.933333	Cetartiodactyla
Phocoena_dioptrica	14	1	Cetartiodactyla
Lagenorhynchus_acutus	15	0.789474	Cetartiodactyla
Lagenorhynchus_albirostris	15	0.652174	Cetartiodactyla
Orcinus_orca	12	1.33333	Cetartiodactyla
Orcaella_brevirostris	13	0.928571	Cetartiodactyla
Grampus_griseus	13	0.764706	Cetartiodactyla
Pseudorca_crassidens	10	1	Cetartiodactyla
Peponocephala_electra	14	0.933333	Cetartiodactyla
Globicephala_melas	11	0.785714	Cetartiodactyla
Globicephala_macrorhynchus	11	0.916667	Cetartiodactyla
Feresa_attenuata	12	0.75	Cetartiodactyla
Steno_bredanensis	12	0.8	Cetartiodactyla
Sotalia_guianensis	12	1	Cetartiodactyla
Sotalia_fluviatilis	12	1	Cetartiodactyla
Tursiops_truncatus	13	0.928571	Cetartiodactyla
Stenella_attenuata	15	0.714286	Cetartiodactyla
Lagenodelphis_hosei	14	0.608696	Cetartiodactyla
Stenella_longirostris	15	0.789474	Cetartiodactyla
Sousa_chinensis	12	1.33333	Cetartiodactyla
Tursiops_aduncus	13	0.928571	Cetartiodactyla
Stenella_frontalis	14	0.875	Cetartiodactyla
Stenella_coeruleoalba	15	0.789474	Cetartiodactyla
Stenella_clymene	15	0.882353	Cetartiodactyla
Delphinus_delphis	14	0.666667	Cetartiodactyla
Delphinus_capensis	14	0.7	Cetartiodactyla
Lagenorhynchus_obscurus	13	0.590909	Cetartiodactyla
Lagenorhynchus_obliquidens	14	0.636364	Cetartiodactyla
Lagenorhynchus_cruciger	13	0.590909	Cetartiodactyla
Lagenorhynchus_australis	13	0.928571	Cetartiodactyla
Cephalorhynchus_hectori	12	0.705882	Cetartiodactyla
Cephalorhynchus_heavisidii	13	0.684211	Cetartiodactyla
Cephalorhynchus_eutropia	13	0.8125	Cetartiodactyla
Cephalorhynchus_commersonii	13	0.866667	Cetartiodactyla
Berardius_bairdii	11	0.846154	Cetartiodactyla
Berardius_arnuxii	10	0.833333	Cetartiodactyla
Mesoplodon_bidens	10	1	Cetartiodactyla
Ziphius_cavirostris	10	1	Cetartiodactyla
Mesoplodon_stejnegeri	9	0.818182	Cetartiodactyla
Hyperoodon_planifrons	9	0.9	Cetartiodactyla
Hyperoodon_ampullatus	9	0.9	Cetartiodactyla
Mesoplodon_hectori	11	1.1	Cetartiodactyla
Mesoplodon_carlhubbsi	10	0.909091	Cetartiodactyla
Mesoplodon_layardii	10	1	Cetartiodactyla
Mesoplodon_mirus	10	1	Cetartiodactyla
Mesoplodon_europaeus	10	1	Cetartiodactyla
Mesoplodon_densirostris	10	1	Cetartiodactyla
Mesoplodon_grayi	10	0.909091	Cetartiodactyla
Tasmacetus_shepherdi	10	1	Cetartiodactyla
Eubalaena_glacialis	14	1.16667	Cetartiodactyla
Eubalaena_japonica	14	1.27273	Cetartiodactyla
Balaenoptera_physalus	15	1.07143	Cetartiodactyla
Balaenoptera_musculus	14	0.875	Cetartiodactyla
Balaenoptera_omurai	13	1.08333	Cetartiodactyla
Balaenoptera_borealis	13	0.928571	Cetartiodactyla
Balaenoptera_edeni	13	1	Cetartiodactyla
Mesoplodon_perrini	10	0.909091	Cetartiodactyla
Balaenoptera_bonaerensis	11	0.916667	Cetartiodactyla
Mesoplodon_peruvianus	10	1	Cetartiodactyla
Lissodelphis_peronii	14	0.4375	Cetartiodactyla
Lissodelphis_borealis	15	0.454545	Cetartiodactyla
Balaena_mysticetus	12	1.2	Cetartiodactyla
Caperea_marginata	17	5.66667	Cetartiodactyla
Balaenoptera_acutorostrata	11	0.916667	Cetartiodactyla
Mesoplodon_ginkgodens	10	0.909091	Cetartiodactyla
Megaptera_novaeangliae	14	1.27273	Cetartiodactyla
Eschrichtius_robustus	14	1.16667	Cetartiodactyla
Moschiola_meminna	13	2.16667	Cetartiodactyla
Moschiola_indica	13	2.16667	Cetartiodactyla
Tragulus_javanicus	13	2.16667	Cetartiodactyla
Tragulus_kanchil	13	2.16667	Cetartiodactyla
Tragulus_napu	13	2.16667	Cetartiodactyla
Okapia_johnstoni	14	2.8	Cetartiodactyla
Giraffa_camelopardalis	14	2.8	Cetartiodactyla
Antilocapra_americana	13	2.16667	Cetartiodactyla
Muntiacus_muntjak	13	2.16667	Cetartiodactyla
Dama_dama	13	2.16667	Cetartiodactyla
Elaphurus_davidianus	13	2.16667	Cetartiodactyla
Rusa_unicolor	13	2.16667	Cetartiodactyla
Cervus_elaphus	13	2.16667	Cetartiodactyla
Axis_calamianensis	13	2.16667	Cetartiodactyla
Axis_axis	13	2.16667	Cetartiodactyla
Rangifer_tarandus	14	2.8	Cetartiodactyla
Odocoileus_virginianus	13	2.16667	Cetartiodactyla
Odocoileus_hemionus	13	2.16667	Cetartiodactyla
Mazama_gouazoubira	13	2.16667	Cetartiodactyla
Blastocerus_dichotomus	12	2	Cetartiodactyla
Pudu_puda	13	2.16667	Cetartiodactyla
Hydropotes_inermis	12	2	Cetartiodactyla
Capreolus_capreolus	13	2.16667	Cetartiodactyla
Alces_alces	13	2.16667	Cetartiodactyla
Moschus_moschiferus	14	2.8	Cetartiodactyla
Moschus_berezovskii	13	2.16667	Cetartiodactyla
Boselaphus_tragocamelus	13	2.16667	Cetartiodactyla
Tetracerus_quadricornis	13	2.16667	Cetartiodactyla
Tragelaphus_imberbis	13	2.16667	Cetartiodactyla
Tragelaphus_angasii	13	2.16667	Cetartiodactyla
Tragelaphus_scriptus	13	2.16667	Cetartiodactyla
Tragelaphus_eurycerus	13	2.16667	Cetartiodactyla
Tragelaphus_spekii	13	2.16667	Cetartiodactyla
Tragelaphus_buxtoni	13	2.16667	Cetartiodactyla
Tragelaphus_strepsiceros	13	2.16667	Cetartiodactyla
Syncerus_caffer	13	2.16667	Cetartiodactyla
Bubalus_mindorensis	13	2.16667	Cetartiodactyla
Bubalus_depressicornis	13	1.85714	Cetartiodactyla
Bubalus_arnee	13	2.16667	Cetartiodactyla
Bos_gaurus	13	2.16667	Cetartiodactyla
Bos_taurus	13	2.16667	Cetartiodactyla
Bos_indicus	13	2.16667	Cetartiodactyla
Bison_bonasus	14	2.8	Cetartiodactyla
Bos_mutus	14	2.8	Cetartiodactyla
Bos_grunniens	14	2.8	Cetartiodactyla
Bison_bison	14	2.8	Cetartiodactyla
Nesotragus_moschatus	13	2.16667	Cetartiodactyla
Aepyceros_melampus	13	2.16667	Cetartiodactyla
Pelea_capreolus	13	2.16667	Cetartiodactyla
Redunca_fulvorufula	13	2.16667	Cetartiodactyla
Redunca_redunca	13	2.16667	Cetartiodactyla
Redunca_arundinum	13	2.16667	Cetartiodactyla
Kobus_megaceros	13	2.16667	Cetartiodactyla
Kobus_leche	13	2.16667	Cetartiodactyla
Kobus_vardonii	13	2.16667	Cetartiodactyla
Kobus_kob	13	2.16667	Cetartiodactyla
Kobus_ellipsiprymnus	13	2.16667	Cetartiodactyla
Ourebia_ourebi	13	2.16667	Cetartiodactyla
Raphicerus_melanotis	13	2.16667	Cetartiodactyla
Raphicerus_sharpei	13	2.16667	Cetartiodactyla
Raphicerus_campestris	13	2.16667	Cetartiodactyla
Madoqua_kirkii	13	2.16667	Cetartiodactyla
Madoqua_guentheri	13	2.16667	Cetartiodactyla
Saiga_tatarica	12	1.71429	Cetartiodactyla
Nanger_granti	13	2.16667	Cetartiodactyla
Eudorcas_rufifrons	13	2.16667	Cetartiodactyla
Gazella_dorcas	13	2.16667	Cetartiodactyla
Gazella_gazella	13	2.16667	Cetartiodactyla
Gazella_spekei	13	2.16667	Cetartiodactyla
Antilope_cervicapra	13	2.16667	Cetartiodactyla
Litocranius_walleri	13	2.16667	Cetartiodactyla
Antidorcas_marsupialis	13	2.16667	Cetartiodactyla
Neotragus_pygmaeus	15	2.14286	Cetartiodactyla
Oreotragus_oreotragus	13	2.16667	Cetartiodactyla
Philantomba_monticola	14	2.8	Cetartiodactyla
Sylvicapra_grimmia	14	2.8	Cetartiodactyla
Cephalophus_silvicultor	14	2.8	Cetartiodactyla
Cephalophus_dorsalis	14	2.8	Cetartiodactyla
Cephalophus_leucogaster	14	2.8	Cetartiodactyla
Cephalophus_nigrifrons	14	2.8	Cetartiodactyla
Cephalophus_natalensis	14	2.8	Cetartiodactyla
Cephalophus_weynsi	14	2.8	Cetartiodactyla
Ovibos_moschatus	13	2.16667	Cetartiodactyla
Capricornis_crispus	13	2.16667	Cetartiodactyla
Ovis_canadensis	13	2.16667	Cetartiodactyla
Ovis_orientalis	13	2.16667	Cetartiodactyla
Ovis_aries	13	1.85714	Cetartiodactyla
Ovis_ammon	13	2.16667	Cetartiodactyla
Capra_ibex	13	2.16667	Cetartiodactyla
Capra_hircus	13	2.16667	Cetartiodactyla
Pseudois_nayaur	13	2.16667	Cetartiodactyla
Myotragus_balearicus	12	2	Cetartiodactyla
Oreamnos_americanus	13	2.16667	Cetartiodactyla
Rupicapra_rupicapra	13	2.16667	Cetartiodactyla
Ammotragus_lervia	13	2.16667	Cetartiodactyla
Connochaetes_taurinus	13	2.16667	Cetartiodactyla
Connochaetes_gnou	14	2.33333	Cetartiodactyla
Damaliscus_pygargus	13	2.16667	Cetartiodactyla
Damaliscus_lunatus	13	2.16667	Cetartiodactyla
Beatragus_hunteri	13	2.16667	Cetartiodactyla
Alcelaphus_buselaphus	13	2.16667	Cetartiodactyla
Hippotragus_niger	13	2.16667	Cetartiodactyla
Hippotragus_equinus	14	2.33333	Cetartiodactyla
Oryx_dammah	13	2.16667	Cetartiodactyla
Oryx_leucoryx	13	2.16667	Cetartiodactyla
Oryx_gazella	13	2.16667	Cetartiodactyla
Oryx_beisa	13	2.16667	Cetartiodactyla
Rhinopoma_hardwickii	12	3	Chiroptera
Rhinopoma_microphyllum	12	2	Chiroptera
Lavia_frons	12	3	Chiroptera
Megaderma_spasma	13	3.25	Chiroptera
Rhinolophus_hipposideros	12	2	Chiroptera
Asellia_tridens	11	1.57143	Chiroptera
Hipposideros_caffer	12	2	Chiroptera
Hipposideros_diadema	11	1.57143	Chiroptera
Cynopterus_titthaecheilus	14	2.8	Chiroptera
Cynopterus_brachyotis	14	3.5	Chiroptera
Epomops_franqueti	13	2.6	Chiroptera
Hypsignathus_monstrosus	15	5	Chiroptera
Rousettus_aegyptiacus	13	2.6	Chiroptera
Eidolon_helvum	13	4.33333	Chiroptera
Pteropus_giganteus	13	2.6	Chiroptera
Pteropus_rufus	12	2.4	Chiroptera
Pteropus_vampyrus	13	2.6	Chiroptera
Macroglossus_minimus	13	3.25	Chiroptera
Myzopoda_aurita	13	2.6	Chiroptera
Mystacina_tuberculata	13	2.6	Chiroptera
Thyroptera_discifera	12	2.4	Chiroptera
Noctilio_leporinus	11	1.83333	Chiroptera
Pteronotus_parnellii	13	2.6	Chiroptera
Mormoops_megalophylla	13	2.16667	Chiroptera
Micronycteris_microtis	13	2.6	Chiroptera
Anoura_caudifer	13	3.25	Chiroptera
Glossophaga_soricina	12	2.4	Chiroptera
Glossophaga_morenoi	12	2.4	Chiroptera
Phylloderma_stenops	13	2.6	Chiroptera
Phyllostomus_discolor	12	2	Chiroptera
Lonchorhina_inusitata	12	2	Chiroptera
Chrotopterus_auritus	12	2	Chiroptera
Vampyrum_spectrum	12	2	Chiroptera
Lonchophylla_inexpectata	12	3	Chiroptera
Carollia_perspicillata	12	2.4	Chiroptera
Artibeus_jamaicensis	13	2.6	Chiroptera
Artibeus_planirostris	12	3	Chiroptera
Pygoderma_bilabiatum	12	2.4	Chiroptera
Vampyressa_pusilla	13	3.25	Chiroptera
Sturnira_erythromos	12	3	Chiroptera
Sturnira_aratathomasi	12	2.4	Chiroptera
Rhinophylla_pumilio	11	2.75	Chiroptera
Lonchorhina_orinocensis	12	2	Chiroptera
Lonchorhina_fernandezi	12	2	Chiroptera
Lonchorhina_marinkellei	12	2	Chiroptera
Lonchorhina_aurita	12	2	Chiroptera
Diphylla_ecaudata	12	2.4	Chiroptera
Desmodus_rotundus	12	2.4	Chiroptera
Diaemus_youngi	11	1.83333	Chiroptera
Macrotus_waterhousii	12	2	Chiroptera
Macrotus_californicus	12	2	Chiroptera
Nyctinomops_macrotis	13	2.16667	Chiroptera
Molossus_molossus	11	1.83333	Chiroptera
Promops_nasutus	13	2.16667	Chiroptera
Molossops_temminckii	13	2.16667	Chiroptera
Cynomops_planirostris	13	2.6	Chiroptera
Eumops_perotis	13	2.16667	Chiroptera
Tadarida_brasiliensis	13	2.16667	Chiroptera
Molossus_currentium	11	1.83333	Chiroptera
Myotis_daubentonii	11	2.2	Chiroptera
Myotis_keaysi	11	2.2	Chiroptera
Myotis_velifer	11	2.2	Chiroptera
Myotis_chiloensis	11	2.2	Chiroptera
Myotis_lucifugus	11	2.75	Chiroptera
Myotis_evotis	11	2.2	Chiroptera
Eptesicus_nilssonii	11	2.2	Chiroptera
Eptesicus_serotinus	11	2.2	Chiroptera
Histiotus_montanus	11	2.2	Chiroptera
Histiotus_magellanicus	12	3	Chiroptera
Eptesicus_diminutus	11	2.2	Chiroptera
Lasionycteris_noctivagans	11	2.2	Chiroptera
Pipistrellus_pipistrellus	12	3	Chiroptera
Nyctalus_noctula	11	2.2	Chiroptera
Vespertilio_murinus	12	1.71429	Chiroptera
Chalinolobus_tuberculatus	11	2.2	Chiroptera
Neoromicia_nana	11	2.2	Chiroptera
Lasiurus_cinereus	11	2.2	Chiroptera
Lasiurus_ega	11	2.2	Chiroptera
Antrozous_pallidus	11	2.2	Chiroptera
Otonycteris_hemprichii	11	1.83333	Chiroptera
Plecotus_auritus	11	2.2	Chiroptera
Euderma_maculatum	11	2.2	Chiroptera
Barbastella_barbastellus	11	2.2	Chiroptera
Miniopterus_schreibersii	12	2.4	Chiroptera
Nycteris_javanica	12	2.4	Chiroptera
Nycteris_thebaica	11	2.75	Chiroptera
Saccopteryx_bilineata	12	2	Chiroptera
Peropteryx_leucoptera	13	2.16667	Chiroptera
Balantiopteryx_plicata	12	1.71429	Chiroptera
Galeopterus_variegatus	13	2.16667	ScandentiaPrimates
Cynocephalus_volans	13	2.16667	ScandentiaPrimates
Nycticebus_coucang	16	2.28571	ScandentiaPrimates
Loris_tardigradus	16	2	ScandentiaPrimates
Otolemur_garnettii	14	2.33333	ScandentiaPrimates
Otolemur_crassicaudatus	13	1.85714	ScandentiaPrimates
Galago_senegalensis	13	2.16667	ScandentiaPrimates
Euoticus_elegantulus	13	2.16667	ScandentiaPrimates
Perodicticus_potto	16	2.66667	ScandentiaPrimates
Arctocebus_calabarensis	14	2	ScandentiaPrimates
Daubentonia_madagascariensis	13	2.16667	ScandentiaPrimates
Indri_indri	12	1.33333	ScandentiaPrimates
Propithecus_diadema	12	1.5	ScandentiaPrimates
Propithecus_verreauxi	12	1.5	ScandentiaPrimates
Propithecus_coquereli	12	1.5	ScandentiaPrimates
Avahi_laniger	12	1.33333	ScandentiaPrimates
Varecia_variegata	12	1.71429	ScandentiaPrimates
Lemur_catta	12	1.71429	ScandentiaPrimates
Hapalemur_griseus	12	1.71429	ScandentiaPrimates
Eulemur_macaco	12	1.71429	ScandentiaPrimates
Eulemur_rubriventer	12	1.71429	ScandentiaPrimates
Eulemur_mongoz	12	1.71429	ScandentiaPrimates
Eulemur_collaris	12	1.71429	ScandentiaPrimates
Eulemur_fulvus	12	1.71429	ScandentiaPrimates
Eulemur_sanfordi	12	1.71429	ScandentiaPrimates
Eulemur_albifrons	12	1.71429	ScandentiaPrimates
Lepilemur_mustelinus	12	1.33333	ScandentiaPrimates
Cheirogaleus_medius	14	2.33333	ScandentiaPrimates
Microcebus_murinus	13	1.85714	ScandentiaPrimates
Microcebus_rufus	13	1.85714	ScandentiaPrimates
Tarsius_syrichta	13	2.16667	ScandentiaPrimates
Pithecia_irrorata	13	2.16667	ScandentiaPrimates
Pithecia_monachus	13	2.16667	ScandentiaPrimates
Pithecia_pithecia	13	2.16667	ScandentiaPrimates
Cacajao_melanocephalus	13	2.16667	ScandentiaPrimates
Callicebus_moloch	13	2.16667	ScandentiaPrimates
Leontocebus_nigricollis	12	1.71429	ScandentiaPrimates
Saguinus_oedipus	12	1.71429	ScandentiaPrimates
Leontopithecus_rosalia	12	1.71429	ScandentiaPrimates
Mico_humeralifer	12	1.71429	ScandentiaPrimates
Callithrix_jacchus	13	2.16667	ScandentiaPrimates
Cebuella_pygmaea	13	2.16667	ScandentiaPrimates
Saimiri_sciureus	13	1.85714	ScandentiaPrimates
Cebus_olivaceus	14	2.8	ScandentiaPrimates
Cebus_albifrons	14	2.33333	ScandentiaPrimates
Cebus_capucinus	13	2.16667	ScandentiaPrimates
Aotus_azarae	14	1.75	ScandentiaPrimates
Aotus_nancymaae	14	1.75	ScandentiaPrimates
Alouatta_seniculus	14	2.8	ScandentiaPrimates
Alouatta_caraya	14	2.8	ScandentiaPrimates
Alouatta_palliata	14	2.8	ScandentiaPrimates
Alouatta_pigra	14	2.8	ScandentiaPrimates
Lagothrix_lagotricha	14	3.5	ScandentiaPrimates
Brachyteles_hypoxanthus	13	2.6	ScandentiaPrimates
Brachyteles_arachnoides	14	3.5	ScandentiaPrimates
Ateles_geoffroyi	14	3.5	ScandentiaPrimates
Ateles_fusciceps	14	3.5	ScandentiaPrimates
Ateles_paniscus	13	3.25	ScandentiaPrimates
Ateles_chamek	14	3.5	ScandentiaPrimates
Ateles_belzebuth	14	3.5	ScandentiaPrimates
Symphalangus_syndactylus	13	2.6	ScandentiaPrimates
Hylobates_pileatus	12	2.4	ScandentiaPrimates
Hylobates_lar	13	2.6	ScandentiaPrimates
Hylobates_muelleri	13	2.6	ScandentiaPrimates
Hylobates_moloch	13	2.6	ScandentiaPrimates
Hylobates_klossii	13	2.6	ScandentiaPrimates
Hylobates_agilis	13	2.6	ScandentiaPrimates
Nomascus_concolor	13	2.6	ScandentiaPrimates
Nomascus_gabriellae	14	2.8	ScandentiaPrimates
Nomascus_leucogenys	14	2.8	ScandentiaPrimates
Hoolock_hoolock	13	2.6	ScandentiaPrimates
Pongo_pygmaeus	12	3	ScandentiaPrimates
Pongo_abelii	12	3	ScandentiaPrimates
Pan_troglodytes	13	3.25	ScandentiaPrimates
Pan_paniscus	13	3.25	ScandentiaPrimates
Homo_sapiens	12	2.4	ScandentiaPrimates
Gorilla_gorilla	13	3.25	ScandentiaPrimates
Gorilla_beringei	13	4.33333	ScandentiaPrimates
Semnopithecus_schistaceus	12	1.71429	ScandentiaPrimates
Trachypithecus_cristatus	12	1.71429	ScandentiaPrimates
Trachypithecus_phayrei	12	1.71429	ScandentiaPrimates
Semnopithecus_entellus	12	1.71429	ScandentiaPrimates
Presbytis_rubicunda	12	1.71429	ScandentiaPrimates
Presbytis_melalophos	12	1.71429	ScandentiaPrimates
Rhinopithecus_bieti	12	1.71429	ScandentiaPrimates
Rhinopithecus_roxellana	12	1.71429	ScandentiaPrimates
Nasalis_larvatus	12	1.71429	ScandentiaPrimates
Colobus_guereza	12	1.71429	ScandentiaPrimates
Colobus_vellerosus	12	1.71429	ScandentiaPrimates
Macaca_leonina	12	1.71429	ScandentiaPrimates
Macaca_sinica	12	1.71429	ScandentiaPrimates
Macaca_silenus	12	1.71429	ScandentiaPrimates
Macaca_nemestrina	12	1.71429	ScandentiaPrimates
Macaca_maura	12	1.71429	ScandentiaPrimates
Macaca_radiata	12	1.71429	ScandentiaPrimates
Macaca_fascicularis	12	1.71429	ScandentiaPrimates
Macaca_arctoides	12	1.71429	ScandentiaPrimates
Macaca_nigra	12	1.71429	ScandentiaPrimates
Macaca_fuscata	12	1.71429	ScandentiaPrimates
Macaca_mulatta	12	1.71429	ScandentiaPrimates
Macaca_sylvanus	12	1.71429	ScandentiaPrimates
Theropithecus_gelada	13	2.16667	ScandentiaPrimates
Papio_cynocephalus	13	2.16667	ScandentiaPrimates
Papio_papio	13	2.16667	ScandentiaPrimates
Papio_hamadryas	13	2.16667	ScandentiaPrimates
Papio_anubis	13	2.16667	ScandentiaPrimates
Lophocebus_aterrimus	13	2.16667	ScandentiaPrimates
Lophocebus_albigena	13	2.16667	ScandentiaPrimates
Cercocebus_atys	12	1.71429	ScandentiaPrimates
Mandrillus_sphinx	12	1.71429	ScandentiaPrimates
Mandrillus_leucophaeus	12	1.71429	ScandentiaPrimates
Cercopithecus_mitis	12	1.71429	ScandentiaPrimates
Cercopithecus_ascanius	12	1.71429	ScandentiaPrimates
Erythrocebus_patas	12	1.71429	ScandentiaPrimates
Chlorocebus_pygerythrus	12	1.71429	ScandentiaPrimates
Chlorocebus_aethiops	12	1.71429	ScandentiaPrimates
Chlorocebus_cynosuros	12	1.71429	ScandentiaPrimates
Chlorocebus_sabaeus	12	1.71429	ScandentiaPrimates
Miopithecus_talapoin	13	2.16667	ScandentiaPrimates
Ptilocercus_lowii	14	2.8	ScandentiaPrimates
Tupaia_glis	13	2.16667	ScandentiaPrimates
Tupaia_nicobarica	13	2.16667	ScandentiaPrimates
Urogale_everetti	13	2.16667	ScandentiaPrimates
Tupaia_tana	13	2.16667	ScandentiaPrimates
Dendrogale_melanura	13	2.16667	ScandentiaPrimates
Anathana_ellioti	13	2.16667	ScandentiaPrimates
Sylvilagus_audubonii	12	1.71429	Glires
Oryctolagus_cuniculus	12	1.71429	Glires
Pentalagus_furnessi	12	1.71429	Glires
Lepus_californicus	12	1.71429	Glires
Lepus_alleni	12	1.71429	Glires
Lepus_townsendii	12	1.71429	Glires
Lepus_timidus	12	1.71429	Glires
Lepus_europaeus	12	1.71429	Glires
Lepus_americanus	12	1.71429	Glires
Nesolagus_timminsi	12	1.71429	Glires
Nesolagus_netscheri	12	1.71429	Glires
Ochotona_hyperborea	18	4.5	Glires
Ochotona_princeps	17	3.4	Glires
Muscardinus_avellanarius	13	2.16667	Glires
Aplodontia_rufa	13	2.16667	Glires
Ratufa_indica	13	2.16667	Glires
Callosciurus_erythraeus	12	1.71429	Glires
Tamias_striatus	12	1.71429	Glires
Tamias_minimus	12	1.71429	Glires
Spermophilus_dauricus	12	1.71429	Glires
Ictidomys_tridecemlineatus	10	2	Glires
Cynomys_ludovicianus	12	1.71429	Glires
Marmota_monax	12	1.71429	Glires
Marmota_caligata	12	1.71429	Glires
Marmota_marmota	12	1.71429	Glires
Marmota_sibirica	12	1.71429	Glires
Sciurus_anomalus	12	1.71429	Glires
Sciurus_niger	12	1.71429	Glires
Sciurus_carolinensis	12	1.71429	Glires
Sciurus_griseus	12	1.71429	Glires
Microsciurus_mimulus	12	1.71429	Glires
Microsciurus_alfari	12	1.71429	Glires
Microsciurus_flaviventer	12	1.71429	Glires
Sciurus_vulgaris	12	1.71429	Glires
Tamiasciurus_hudsonicus	12	1.71429	Glires
Glaucomys_volans	12	1.71429	Glires
Petaurista_leucogenys	12	1.71429	Glires
Petaurista_philippensis	12	1.71429	Glires
Petaurista_alborufus	12	1.71429	Glires
Petaurista_grandis	12	1.71429	Glires
Laonastes_aenigmamus	9	0.818182	Glires
Atherurus_macrourus	15	3.75	Glires
Hystrix_javanica	14	2.8	Glires
Hystrix_cristata	14	2.8	Glires
Thryonomys_swinderianus	13	2.6	Glires
Heterocephalus_glaber	11	1.375	Glires
Heliophobius_argenteocinereus	12	2	Glires
Cryptomys_hottentotus	13	2.16667	Glires
Georychus_capensis	12	1.71429	Glires
Bathyergus_suillus	13	1.85714	Glires
Cuniculus_paca	13	2.16667	Glires
Myoprocta_acouchy	13	2.16667	Glires
Dasyprocta_leporina	12	1.71429	Glires
Dasyprocta_azarae	13	1.85714	Glires
Hydrochoerus_hydrochaeris	13	2.16667	Glires
Dolichotis_patagonum	12	1.71429	Glires
Cavia_porcellus	13	2.16667	Glires
Cavia_aperea	13	2.16667	Glires
Erethizon_dorsatum	14	2.33333	Glires
Coendou_prehensilis	15	2.5	Glires
Lagostomus_maximus	12	1.71429	Glires
Chinchilla_lanigera	13	2.16667	Glires
Chinchilla_chinchilla	13	2.16667	Glires
Phyllomys_sulinus	14	2.33333	Glires
Myocastor_coypus	13	2.16667	Glires
Capromys_pilorides	16	2.28571	Glires
Ctenomys_boliviensis	12	1.71429	Glires
Ctenomys_talarum	12	1.71429	Glires
Octodon_degus	12	1.71429	Glires
Spalacopus_cyanus	13	1.85714	Glires
Dipus_sagitta	12	1.71429	Glires
Jaculus_orientalis	12	1.71429	Glires
Jaculus_jaculus	12	1.71429	Glires
Stylodipus_telum	12	1.71429	Glires
Allactaga_euphratica	12	1.71429	Glires
Allactaga_major	13	2.16667	Glires
Zapus_princeps	13	2.16667	Glires
Sicista_concolor	13	2.16667	Glires
Spalax_leucodon	13	2.16667	Glires
Rhizomys_pruinosus	15	3	Glires
Dicrostonyx_groenlandicus	13	2.16667	Glires
Ondatra_zibethicus	13	2.16667	Glires
Lemmus_sibiricus	13	2.16667	Glires
Synaptomys_cooperi	13	2.16667	Glires
Ellobius_talpinus	13	2.16667	Glires
Microtus_arvalis	13	2.16667	Glires
Microtus_pennsylvanicus	13	2.16667	Glires
Microtus_ochrogaster	13	2.16667	Glires
Microtus_chrotorrhinus	13	2.16667	Glires
Microtus_oeconomus	13	2.16667	Glires
Myodes_gapperi	13	2.16667	Glires
Mesocricetus_auratus	13	2.16667	Glires
Tscherskia_triton	13	2.16667	Glires
Cricetus_cricetus	13	2.16667	Glires
Cricetulus_migratorius	13	2.16667	Glires
Cricetulus_longicaudatus	13	2.16667	Glires
Cricetulus_barabensis	13	2.16667	Glires
Phodopus_sungorus	13	2.16667	Glires
Neotoma_fuscipes	13	2.16667	Glires
Neotoma_lepida	13	2.16667	Glires
Neotoma_floridana	13	2.16667	Glires
Neotoma_albigula	13	2.16667	Glires
Neotoma_mexicana	13	2.16667	Glires
Neotoma_cinerea	13	2.16667	Glires
Hodomys_alleni	13	2.16667	Glires
Nelsonia_neotomodon	13	2.16667	Glires
Xenomys_nelsoni	14	2.33333	Glires
Ochrotomys_nuttalli	13	2.16667	Glires
Reithrodontomys_creper	13	2.16667	Glires
Reithrodontomys_mexicanus	13	2.16667	Glires
Reithrodontomys_fulvescens	13	2.16667	Glires
Reithrodontomys_sumichrasti	13	2.16667	Glires
Reithrodontomys_megalotis	13	2.16667	Glires
Reithrodontomys_humulis	13	2.16667	Glires
Reithrodontomys_montanus	13	2.16667	Glires
Isthmomys_pirrensis	13	2.16667	Glires
Isthmomys_flavidus	13	2.16667	Glires
Onychomys_torridus	13	2.16667	Glires
Onychomys_leucogaster	13	2.16667	Glires
Peromyscus_maniculatus	13	2.16667	Glires
Peromyscus_leucopus	13	2.16667	Glires
Megadontomys_thomasi	13	2.16667	Glires
Peromyscus_yucatanicus	13	2.16667	Glires
Peromyscus_guatemalensis	13	2.16667	Glires
Peromyscus_mexicanus	13	2.16667	Glires
Peromyscus_megalops	13	2.16667	Glires
Peromyscus_melanophrys	13	2.16667	Glires
Habromys_lepturus	13	1.85714	Glires
Habromys_lophurus	13	1.85714	Glires
Peromyscus_crinitus	13	2.16667	Glires
Peromyscus_ochraventer	13	2.16667	Glires
Peromyscus_truei	13	2.16667	Glires
Peromyscus_difficilis	13	2.16667	Glires
Peromyscus_attwateri	13	2.16667	Glires
Peromyscus_furvus	13	2.16667	Glires
Peromyscus_spicilegus	13	2.16667	Glires
Peromyscus_boylii	13	2.16667	Glires
Podomys_floridanus	13	2.16667	Glires
Neotomodon_alstoni	13	2.16667	Glires
Peromyscus_californicus	13	2.16667	Glires
Peromyscus_eremicus	13	2.16667	Glires
Osgoodomys_banderanus	13	2.16667	Glires
Scotinomys_xerampelinus	13	2.16667	Glires
Scotinomys_teguina	13	2.16667	Glires
Baiomys_taylori	13	2.16667	Glires
Baiomys_musculus	13	2.16667	Glires
Tylomys_panamensis	14	2.33333	Glires
Tylomys_mirae	14	2.33333	Glires
Tylomys_watsoni	14	2.33333	Glires
Tylomys_fulviventer	14	2.33333	Glires
Tylomys_nudicaudus	14	2.33333	Glires
Ototylomys_phyllotis	15	2.5	Glires
Nyctomys_sumichrasti	13	2.16667	Glires
Chibchanomys_trichotis	14	2.8	Glires
Reithrodon_auritus	12	1.71429	Glires
Rheomys_underwoodi	13	2.16667	Glires
Rheomys_thomasi	13	2.16667	Glires
Rheomys_mexicanus	13	2.16667	Glires
Rheomys_raptor	13	2.16667	Glires
Ichthyomys_pittieri	13	2.16667	Glires
Ichthyomys_hydrobates	13	2.16667	Glires
Ichthyomys_tweedii	13	2.16667	Glires
Neusticomys_venezuelae	14	2.8	Glires
Neusticomys_ferreirai	13	2.16667	Glires
Neusticomys_monticolus	13	2.16667	Glires
Anotomys_leander	14	2.33333	Glires
Chinchillula_sahamae	13	2.16667	Glires
Sigmodon_leucotis	12	1.71429	Glires
Sigmodon_fulviventer	12	1.71429	Glires
Sigmodon_alleni	12	1.71429	Glires
Sigmodon_ochrognathus	12	1.71429	Glires
Sigmodon_hispidus	12	1.71429	Glires
Rhipidomys_macconnelli	13	2.16667	Glires
Rhipidomys_nitela	12	1.71429	Glires
Rhipidomys_mastacalis	12	1.71429	Glires
Rhipidomys_fulviventer	13	2.16667	Glires
Rhipidomys_venustus	13	2.16667	Glires
Rhipidomys_couesi	12	1.71429	Glires
Rhipidomys_venezuelae	12	1.71429	Glires
Rhipidomys_latimanus	13	2.16667	Glires
Rhipidomys_austrinus	13	2.16667	Glires
Aepeomys_lugens	13	2.16667	Glires
Thomasomys_gracilis	13	2.16667	Glires
Thomasomys_cinereus	13	2.16667	Glires
Thomasomys_rhoadsi	13	2.16667	Glires
Thomasomys_baeops	13	1.85714	Glires
Thomasomys_aureus	13	2.16667	Glires
Thomasomys_pyrrhonotus	13	1.85714	Glires
Thomasomys_daphne	13	2.16667	Glires
Thomasomys_oreas	13	2.16667	Glires
Thomasomys_hylophilus	13	2.16667	Glires
Thomasomys_paramorum	13	2.16667	Glires
Chilomys_instans	13	2.16667	Glires
Akodon_bogotensis	12	1.71429	Glires
Blarinomys_breviceps	13	2.16667	Glires
Scapteromys_tumidus	13	2.16667	Glires
Scapteromys_meridionalis	13	2.16667	Glires
Scapteromys_aquaticus	13	2.16667	Glires
Kunsia_tomentosus	12	2	Glires
Thalpomys_lasiotis	13	2.16667	Glires
Necromys_amoenus	13	2.16667	Glires
Necromys_urichi	13	2.16667	Glires
Necromys_lasiurus	12	1.71429	Glires
Necromys_temchuki	13	2.16667	Glires
Necromys_obscurus	13	2.16667	Glires
Necromys_lactens	13	2.16667	Glires
Akodon_mimus	13	2.16667	Glires
Akodon_azarae	13	2.16667	Glires
Akodon_boliviensis	13	2.16667	Glires
Akodon_subfuscus	13	2.16667	Glires
Akodon_lutescens	13	2.16667	Glires
Akodon_cursor	13	2.16667	Glires
Akodon_simulator	13	2.16667	Glires
Akodon_albiventer	13	2.16667	Glires
Akodon_mollis	13	2.16667	Glires
Akodon_torques	13	2.16667	Glires
Akodon_aerosus	13	2.16667	Glires
Deltamys_kempi	13	2.16667	Glires
Thaptomys_nigrita	13	2.16667	Glires
Oxymycterus_delator	13	2.16667	Glires
Oxymycterus_paramensis	13	2.16667	Glires
Oxymycterus_rufus	13	2.16667	Glires
Oxymycterus_inca	13	2.16667	Glires
Zygodontomys_brevicauda	12	1.71429	Glires
Oecomys_concolor	12	1.71429	Glires
Oecomys_roberti	12	1.71429	Glires
Oecomys_bicolor	12	1.71429	Glires
Oecomys_superans	12	1.71429	Glires
Oecomys_trinitatis	12	1.71429	Glires
Oecomys_mamorae	12	1.71429	Glires
Oecomys_paricola	12	1.71429	Glires
Transandinomys_talamancae	12	1.71429	Glires
Transandinomys_bolivaris	12	1.71429	Glires
Euryoryzomys_nitidus	12	1.71429	Glires
Euryoryzomys_russatus	12	1.71429	Glires
Euryoryzomys_legatus	12	1.71429	Glires
Nephelomys_albigularis	12	1.71429	Glires
Nephelomys_keaysi	12	1.71429	Glires
Hylaeamys_megacephalus	12	1.71429	Glires
Handleyomys_alfaroi	12	1.71429	Glires
Handleyomys_melanotis	12	1.71429	Glires
Handleyomys_chapmani	12	1.71429	Glires
Neacomys_guianae	12	1.71429	Glires
Neacomys_spinosus	12	1.71429	Glires
Neacomys_tenuipes	12	1.71429	Glires
Microryzomys_minutus	12	1.71429	Glires
Microryzomys_altissimus	12	1.71429	Glires
Oligoryzomys_microtis	12	1.71429	Glires
Oligoryzomys_nigripes	12	1.71429	Glires
Oligoryzomys_destructor	12	1.71429	Glires
Oligoryzomys_fulvescens	12	1.71429	Glires
Oligoryzomys_eliurus	12	1.71429	Glires
Oligoryzomys_delticola	12	1.71429	Glires
Oligoryzomys_chacoensis	12	1.71429	Glires
Oligoryzomys_andinus	12	1.71429	Glires
Oligoryzomys_magellanicus	12	1.71429	Glires
Oligoryzomys_longicaudatus	12	1.71429	Glires
Oligoryzomys_flavescens	12	1.71429	Glires
Eremoryzomys_polius	12	1.71429	Glires
Cerradomys_subflavus	12	1.71429	Glires
Sooretamys_angouya	12	1.71429	Glires
Holochilus_brasiliensis	12	1.71429	Glires
Holochilus_chacarius	12	1.71429	Glires
Pseudoryzomys_simplex	12	1.71429	Glires
Lundomys_molitor	12	1.71429	Glires
Nectomys_squamipes	12	1.71429	Glires
Oryzomys_couesi	12	1.71429	Glires
Oryzomys_palustris	12	1.71429	Glires
Sigmodontomys_alfari	12	1.71429	Glires
Melanomys_caliginosus	12	1.71429	Glires
Nesoryzomys_indefessus	13	2.16667	Glires
Irenomys_tarsalis	13	2.16667	Glires
Euneomys_petersoni	13	2.16667	Glires
Euneomys_chinchilloides	13	2.16667	Glires
Andinomys_edax	13	2.16667	Glires
Punomys_kofordi	13	2.16667	Glires
Delomys_sublineatus	13	2.16667	Glires
Delomys_dorsalis	13	2.16667	Glires
Calomys_lepidus	13	2.16667	Glires
Calomys_sorellus	13	2.16667	Glires
Calomys_musculinus	13	2.16667	Glires
Calomys_laucha	13	2.16667	Glires
Calomys_tener	12	1.71429	Glires
Calomys_boliviae	12	1.71429	Glires
Calomys_callosus	12	1.71429	Glires
Calomys_venustus	12	1.71429	Glires
Calomys_hummelincki	12	1.71429	Glires
Eligmodontia_morgani	13	2.16667	Glires
Eligmodontia_puerulus	13	2.16667	Glires
Eligmodontia_moreni	12	1.71429	Glires
Eligmodontia_hirtipes	12	1.71429	Glires
Eligmodontia_bolsonensis	12	1.71429	Glires
Graomys_griseoflavus	12	1.71429	Glires
Graomys_domorum	12	1.71429	Glires
Andalgalomys_pearsoni	13	2.16667	Glires
Andalgalomys_olrogi	12	1.71429	Glires
Salinomys_delicatus	12	1.71429	Glires
Phyllotis_wolffsohni	13	2.16667	Glires
Tapecomys_primus	13	2.16667	Glires
Auliscomys_sublimis	13	2.16667	Glires
Auliscomys_pictus	13	2.16667	Glires
Auliscomys_boliviensis	13	2.16667	Glires
Galenomys_garleppi	13	2.16667	Glires
Loxodontomys_micropus	13	2.16667	Glires
Phyllotis_osilae	13	2.16667	Glires
Phyllotis_alisosiensis	13	2.16667	Glires
Phyllotis_anitae	13	2.16667	Glires
Phyllotis_caprinus	13	2.16667	Glires
Phyllotis_xanthopygus	13	2.16667	Glires
Phyllotis_darwini	13	2.16667	Glires
Phyllotis_amicus	13	2.16667	Glires
Paralomys_gerbillus	13	2.16667	Glires
Phyllotis_haggardi	13	2.16667	Glires
Phyllotis_andium	13	2.16667	Glires
Calassomys_apicalis	12	1.71429	Glires
Akodon_neocenus	13	2.16667	Glires
Wiedomys_pyrrhorhinos	12	1.71429	Glires
Juliomys_pictipes	13	2.16667	Glires
Abrothrix_olivaceus	13	2.16667	Glires
Abrothrix_andinus	13	2.16667	Glires
Abrothrix_jelskii	13	2.16667	Glires
Abrothrix_illuteus	13	2.16667	Glires
Abrothrix_longipilis	13	2.16667	Glires
Abrothrix_sanborni	13	2.16667	Glires
Notiomys_edwardsii	13	2.16667	Glires
Geoxus_valdivianus	13	2.16667	Glires
Chelemys_macronyx	13	2.16667	Glires
Mystromys_albicaudatus	13	2.16667	Glires
Saccostomus_campestris	12	1.71429	Glires
Beamys_hindei	13	2.16667	Glires
Cricetomys_gambianus	13	2.16667	Glires
Brachytarsomys_albicauda	13	1.85714	Glires
Gymnuromys_roberti	13	1.85714	Glires
Eliurus_myoxinus	13	1.85714	Glires
Brachyuromys_ramirohitra	13	1.85714	Glires
Nesomys_rufus	13	1.85714	Glires
Nesomys_audeberti	13	1.85714	Glires
Macrotarsomys_bastardi	13	1.85714	Glires
Calomyscus_baluchi	13	2.16667	Glires
Lophiomys_imhausi	16	2.28571	Glires
Pachyuromys_duprasi	12	1.71429	Glires
Psammomys_obesus	12	1.71429	Glires
Meriones_shawi	12	1.71429	Glires
Meriones_unguiculatus	12	1.71429	Glires
Sekeetamys_calurus	12	1.71429	Glires
Ammodillus_imbellis	12	1.71429	Glires
Microdillus_peeli	12	1.71429	Glires
Gerbillus_cheesmani	12	1.71429	Glires
Taterillus_arenarius	12	1.71429	Glires
Gerbilliscus_nigricaudus	12	1.71429	Glires
Gerbillurus_setzeri	12	1.71429	Glires
Desmodillus_auricularis	12	1.71429	Glires
Tatera_indica	12	1.71429	Glires
Notomys_amplus	12	1.71429	Glires
Conilurus_albipes	13	1.85714	Glires
Hydromys_chrysogaster	14	2	Glires
Mastomys_coucha	13	2.16667	Glires
Mus_musculus	12	1.71429	Glires
Rhabdomys_pumilio	12	1.71429	Glires
Micromys_minutus	13	2.16667	Glires
Maxomys_inflatus	13	2.16667	Glires
Rattus_rattus	13	2.16667	Glires
Rattus_fuscipes	13	2.16667	Glires
Rattus_norvegicus	13	2.16667	Glires
Pedetes_surdaster	12	1.71429	Glires
Pedetes_capensis	12	1.71429	Glires
Anomalurus_pelii	15	1.5	Glires
Anomalurus_derbianus	15	1.5	Glires
Anomalurus_beecrofti	16	1.77778	Glires
Anomalurus_pusillus	15	1.66667	Glires
Microdipodops_pallidus	12	1.71429	Glires
Dipodomys_spectabilis	12	1.71429	Glires
Dipodomys_ordii	12	1.71429	Glires
Dipodomys_heermanni	12	1.71429	Glires
Dipodomys_merriami	12	1.71429	Glires
Thomomys_bulbivorus	12	1.71429	Glires
Thomomys_umbrinus	12	1.71429	Glires
Thomomys_bottae	12	1.71429	Glires
Geomys_pinetis	12	1.71429	Glires
Geomys_bursarius	12	1.71429	Glires
Geomys_arenarius	13	2.16667	Glires
Cratogeomys_castanops	12	2	Glires
Liomys_salvini	12	1.71429	Glires
Heteromys_anomalus	12	1.71429	Glires
Perognathus_fasciatus	12	1.71429	Glires
Castor_fiber	14	2.8	Glires
Castor_canadensis	14	2.8	Glires
Hydrodamalis_gigas	17	5.66667	Afrotheria
Trichechus_manatus	17	8.5	Afrotheria
Trichechus_senegalensis	17	8.5	Afrotheria
Trichechus_inunguis	15	7.5	Afrotheria
Dugong_dugon	19	6.33333	Afrotheria
Loxodonta_africana	20	6.66667	Afrotheria
Elephas_maximus	18	4.5	Afrotheria
Procavia_capensis	21	2.625	Afrotheria
Heterohyrax_brucei	22	3.14286	Afrotheria
Dendrohyrax_validus	23	2.875	Afrotheria
Dendrohyrax_dorsalis	20	2.5	Afrotheria
Dendrohyrax_arboreus	22	3.14286	Afrotheria
Orycteropus_afer	13	1.625	Afrotheria
Rhynchocyon_cirnei	13	1.85714	Afrotheria
Rhynchocyon_chrysopygus	13	1.625	Afrotheria
Rhynchocyon_petersi	13	1.625	Afrotheria
Elephantulus_myurus	13	1.85714	Afrotheria
Elephantulus_edwardii	14	2.33333	Afrotheria
Macroscelides_proboscideus	14	2.33333	Afrotheria
Petrodromus_tetradactylus	13	1.85714	Afrotheria
Elephantulus_rufescens	13	1.85714	Afrotheria
Elephantulus_brachyrhynchus	14	2.33333	Afrotheria
Elephantulus_intufi	13	1.85714	Afrotheria
Elephantulus_rupestris	14	2.33333	Afrotheria
Potamogale_velox	17	3.4	Afrotheria
Limnogale_mergulus	17	3.4	Afrotheria
Microgale_talazaci	16	2.28571	Afrotheria
Microgale_longicaudata	17	2.83333	Afrotheria
Microgale_cowani	17	3.4	Afrotheria
Oryzorictes_tetradactylus	17	3.4	Afrotheria
Tenrec_ecaudatus	19	3.8	Afrotheria
Hemicentetes_semispinosus	17	4.25	Afrotheria
Setifer_setosus	16	2.28571	Afrotheria
Echinops_telfairi	16	4	Afrotheria
Eremitalpa_granti	17	8.5	Afrotheria
Amblysomus_hottentotus	19	6.33333	Afrotheria
Calcochloris_obtusirostris	19	6.33333	Afrotheria
Chrysospalax_trevelyani	19	6.33333	Afrotheria
Chrysochloris_asiatica	19	6.33333	Afrotheria
Dasypus_hybridus	9	1.8	Xenarthra
Dasypus_novemcinctus	10	2	Xenarthra
Dasypus_kappleri	9	1.8	Xenarthra
Dasypus_septemcinctus	10	2.5	Xenarthra
Zaedyus_pichiy	11	3.66667	Xenarthra
Euphractus_sexcinctus	11	3.66667	Xenarthra
Chaetophractus_vellerosus	11	3.66667	Xenarthra
Chaetophractus_villosus	11	3.66667	Xenarthra
Chlamyphorus_truncatus	11	3.66667	Xenarthra
Tolypeutes_matacus	11	3.66667	Xenarthra
Priodontes_maximus	11	2.75	Xenarthra
Cabassous_unicinctus	12	4	Xenarthra
Tamandua_tetradactyla	17	5.66667	Xenarthra
Tamandua_mexicana	17	5.66667	Xenarthra
Myrmecophaga_tridactyla	16	8	Xenarthra
Cyclopes_didactylus	15	7.5	Xenarthra
Choloepus_hoffmanni	23	7.66667	Xenarthra
Choloepus_didactylus	24	6	Xenarthra
Bradypus_tridactylus	15	3.75	Xenarthra
Bradypus_variegatus	15	3.75	Xenarthra
Rhyncholestes_raphanurus	13	2.16667	MonotremataMarsupialia
Caenolestes_fuliginosus	13	2.16667	MonotremataMarsupialia
Glironia_venusta	13	2.16667	MonotremataMarsupialia
Monodelphis_domestica	14	2.33333	MonotremataMarsupialia
Gracilinanus_microtarsus	13	2.6	MonotremataMarsupialia
Metachirus_nudicaudatus	13	2.16667	MonotremataMarsupialia
Didelphis_virginiana	13	2.16667	MonotremataMarsupialia
Didelphis_marsupialis	13	2.16667	MonotremataMarsupialia
Didelphis_albiventris	13	2.16667	MonotremataMarsupialia
Chironectes_minimus	13	2.16667	MonotremataMarsupialia
Caluromys_philander	13	2.16667	MonotremataMarsupialia
Dromiciops_gliroides	13	2.6	MonotremataMarsupialia
Notoryctes_typhlops	19	3.8	MonotremataMarsupialia
Notoryctes_caurinus	13	3.25	MonotremataMarsupialia
Macrotis_lagotis	13	2.16667	MonotremataMarsupialia
Isoodon_macrourus	13	2.16667	MonotremataMarsupialia
Isoodon_obesulus	13	2.16667	MonotremataMarsupialia
Perameles_gunnii	13	2.16667	MonotremataMarsupialia
Perameles_nasuta	13	2.16667	MonotremataMarsupialia
Sarcophilus_harrisii	13	2.16667	MonotremataMarsupialia
Dasyurus_maculatus	13	2.16667	MonotremataMarsupialia
Dasyurus_viverrinus	13	2.16667	MonotremataMarsupialia
Dasyuroides_byrnei	13	2.16667	MonotremataMarsupialia
Dasycercus_cristicauda	13	2.16667	MonotremataMarsupialia
Antechinus_flavipes	13	2.16667	MonotremataMarsupialia
Thylacinus_cynocephalus	13	2.16667	MonotremataMarsupialia
Myrmecobius_fasciatus	13	2.16667	MonotremataMarsupialia
Phascolarctos_cinereus	11	1.375	MonotremataMarsupialia
Vombatus_ursinus	15	3.75	MonotremataMarsupialia
Lasiorhinus_latifrons	15	3.75	MonotremataMarsupialia
Cercartetus_concinnus	13	2.16667	MonotremataMarsupialia
Trichosurus_vulpecula	13	2.16667	MonotremataMarsupialia
Spilocuscus_maculatus	13	2.16667	MonotremataMarsupialia
Phalanger_sericeus	13	2.16667	MonotremataMarsupialia
Phalanger_orientalis	13	2.16667	MonotremataMarsupialia
Hypsiprymnodon_moschatus	13	2.16667	MonotremataMarsupialia
Thylogale_billardierii	13	2.16667	MonotremataMarsupialia
Petrogale_lateralis	13	2.16667	MonotremataMarsupialia
Petrogale_penicillata	13	2.16667	MonotremataMarsupialia
Dendrolagus_goodfellowi	13	2.16667	MonotremataMarsupialia
Dendrolagus_matschiei	13	2.16667	MonotremataMarsupialia
Dendrolagus_bennettianus	13	2.16667	MonotremataMarsupialia
Dendrolagus_lumholtzi	13	2.16667	MonotremataMarsupialia
Macropus_fuliginosus	13	2.16667	MonotremataMarsupialia
Macropus_giganteus	13	2.16667	MonotremataMarsupialia
Macropus_antilopinus	13	2.16667	MonotremataMarsupialia
Macropus_robustus	13	2.16667	MonotremataMarsupialia
Macropus_rufus	13	2.16667	MonotremataMarsupialia
Macropus_rufogriseus	13	2.16667	MonotremataMarsupialia
Macropus_eugenii	13	2.16667	MonotremataMarsupialia
Macropus_agilis	13	2.16667	MonotremataMarsupialia
Macropus_parryi	13	2.16667	MonotremataMarsupialia
Macropus_parma	13	2.16667	MonotremataMarsupialia
Macropus_irma	13	2.16667	MonotremataMarsupialia
Dendrolagus_ursinus	13	2.16667	MonotremataMarsupialia
Potorous_longipes	13	2.16667	MonotremataMarsupialia
Potorous_tridactylus	13	2.16667	MonotremataMarsupialia
Bettongia_penicillata	13	2.16667	MonotremataMarsupialia
Bettongia_gaimardi	13	2.16667	MonotremataMarsupialia
Aepyprymnus_rufescens	13	2.16667	MonotremataMarsupialia
Pseudocheirus_peregrinus	13	2.16667	MonotremataMarsupialia
Petauroides_volans	12	1.71429	MonotremataMarsupialia
Petaurus_australis	13	2.16667	MonotremataMarsupialia
Petaurus_norfolcensis	13	2.16667	MonotremataMarsupialia
Petaurus_breviceps	13	2.16667	MonotremataMarsupialia

## Sheet: L_counts vs TL_ratios
	Lumbar_counts	TL_ratio	group
Zaglossus_bruijnii	4	4.25	MonotremataMarsupialia
Tachyglossus_aculeatus	3	5.33333	MonotremataMarsupialia
Ornithorhynchus_anatinus	2	8.5	MonotremataMarsupialia
Solenodon_paradoxus	4	4	Eulipotyphla
Solenodon_cubanus	4	3.75	Eulipotyphla
Galemys_pyrenaicus	5	2.8	Eulipotyphla
Scapanus_latimanus	5	2.8	Eulipotyphla
Scalopus_aquaticus	5	2.8	Eulipotyphla
Talpa_europaea	6	2.16667	Eulipotyphla
Euroscaptor_mizura	6	2.16667	Eulipotyphla
Euroscaptor_micrura	5	2.6	Eulipotyphla
Mogera_tokudae	6	2.16667	Eulipotyphla
Mogera_imaizumii	5	2.8	Eulipotyphla
Mogera_wogura	5	2.8	Eulipotyphla
Euroscaptor_subanura	6	2.16667	Eulipotyphla
Condylura_cristata	6	2.16667	Eulipotyphla
Hylomys_suillus	6	2.33333	Eulipotyphla
Echinosorex_gymnura	6	2.5	Eulipotyphla
Erinaceus_europaeus	6	2.5	Eulipotyphla
Paraechinus_micropus	5	2.8	Eulipotyphla
Hemiechinus_auritus	5	2.8	Eulipotyphla
Atelerix_algirus	5	3.2	Eulipotyphla
Scutisorex_somereni	11	1.18182	Eulipotyphla
Suncus_madagascariensis	5	3	Eulipotyphla
Crocidura_crenata	6	2.16667	Eulipotyphla
Crocidura_canariensis	5	2.8	Eulipotyphla
Sorex_araneus	6	2.33333	Eulipotyphla
Sorex_minutus	6	2.33333	Eulipotyphla
Cryptotis_parva	6	2.16667	Eulipotyphla
Blarina_hylophaga	7	1.85714	Eulipotyphla
Notiosorex_crawfordi	6	2.16667	Eulipotyphla
Smutsia_gigantea	5	2.8	PholidotaCarnivora
Phataginus_tricuspis	6	2.33333	PholidotaCarnivora
Manis_pentadactyla	6	2.66667	PholidotaCarnivora
Urocyon_cinereoargenteus	7	1.85714	PholidotaCarnivora
Vulpes_lagopus	7	1.85714	PholidotaCarnivora
Vulpes_zerda	7	1.85714	PholidotaCarnivora
Vulpes_vulpes	7	1.85714	PholidotaCarnivora
Otocyon_megalotis	7	1.85714	PholidotaCarnivora
Nyctereutes_procyonoides	7	1.85714	PholidotaCarnivora
Lycaon_pictus	7	1.85714	PholidotaCarnivora
Chrysocyon_brachyurus	7	1.85714	PholidotaCarnivora
Canis_mesomelas	7	1.85714	PholidotaCarnivora
Canis_simensis	7	1.85714	PholidotaCarnivora
Canis_latrans	7	1.85714	PholidotaCarnivora
Canis_aureus	7	1.85714	PholidotaCarnivora
Canis_lupus	7	1.85714	PholidotaCarnivora
Cuon_alpinus	7	1.85714	PholidotaCarnivora
Canis_adustus	7	1.85714	PholidotaCarnivora
Pseudalopex_gymnocercus	7	1.85714	PholidotaCarnivora
Speothos_venaticus	7	1.85714	PholidotaCarnivora
Cerdocyon_thous	7	1.85714	PholidotaCarnivora
Neomonachus_tropicalis	5	3	PholidotaCarnivora
Monachus_monachus	5	3	PholidotaCarnivora
Mirounga_leonina	5	3	PholidotaCarnivora
Mirounga_angustirostris	5	3	PholidotaCarnivora
Lobodon_carcinophaga	5	3	PholidotaCarnivora
Leptonychotes_weddellii	5	3	PholidotaCarnivora
Ommatophoca_rossii	5	3	PholidotaCarnivora
Hydrurga_leptonyx	6	2.33333	PholidotaCarnivora
Erignathus_barbatus	5	3	PholidotaCarnivora
Pagophilus_groenlandicus	5	3	PholidotaCarnivora
Phoca_vitulina	5	3	PholidotaCarnivora
Pusa_hispida	5	3	PholidotaCarnivora
Halichoerus_grypus	5	3	PholidotaCarnivora
Cystophora_cristata	5	3	PholidotaCarnivora
Odobenus_rosmarus	5	3	PholidotaCarnivora
Callorhinus_ursinus	5	3	PholidotaCarnivora
Zalophus_californianus	5	3	PholidotaCarnivora
Zalophus_japonicus	5	3	PholidotaCarnivora
Eumetopias_jubatus	5	3	PholidotaCarnivora
Arctocephalus_pusillus	5	3	PholidotaCarnivora
Neophoca_cinerea	5	3	PholidotaCarnivora
Otaria_bryonia	5	3	PholidotaCarnivora
Arctocephalus_tropicalis	5	3	PholidotaCarnivora
Arctocephalus_forsteri	5	3	PholidotaCarnivora
Arctocephalus_australis	5	3	PholidotaCarnivora
Mydaus_javanensis	6	2.33333	PholidotaCarnivora
Spilogale_gracilis	7	2	PholidotaCarnivora
Mephitis_mephitis	6	2.66667	PholidotaCarnivora
Conepatus_humboldtii	5	3.2	PholidotaCarnivora
Conepatus_chinga	5	3.2	PholidotaCarnivora
Potos_flavus	6	2.33333	PholidotaCarnivora
Procyon_lotor	6	2.33333	PholidotaCarnivora
Procyon_cancrivorus	6	2.33333	PholidotaCarnivora
Bassariscus_astutus	7	1.85714	PholidotaCarnivora
Nasua_nasua	6	2.33333	PholidotaCarnivora
Nasua_narica	5	3	PholidotaCarnivora
Bassaricyon_alleni	7	1.85714	PholidotaCarnivora
Taxidea_taxus	6	2.33333	PholidotaCarnivora
Meles_meles	5	3	PholidotaCarnivora
Meles_anakuma	5	3	PholidotaCarnivora
Arctonyx_collaris	4	4	PholidotaCarnivora
Mellivora_capensis	4	3.75	PholidotaCarnivora
Gulo_gulo	5	3	PholidotaCarnivora
Martes_flavigula	6	2.33333	PholidotaCarnivora
Martes_foina	6	2.33333	PholidotaCarnivora
Martes_zibellina	6	2.33333	PholidotaCarnivora
Martes_martes	6	2.33333	PholidotaCarnivora
Martes_americana	6	2.33333	PholidotaCarnivora
Martes_pennanti	6	2.33333	PholidotaCarnivora
Eira_barbara	6	2.33333	PholidotaCarnivora
Melogale_orientalis	6	2.33333	PholidotaCarnivora
Neovison_vison	6	2.33333	PholidotaCarnivora
Mustela_frenata	6	2.33333	PholidotaCarnivora
Mustela_felipei	6	2.33333	PholidotaCarnivora
Mustela_erminea	6	2.33333	PholidotaCarnivora
Mustela_nivalis	6	2.33333	PholidotaCarnivora
Mustela_sibirica	6	2.33333	PholidotaCarnivora
Mustela_nigripes	6	2.33333	PholidotaCarnivora
Mustela_lutreolina	6	2.33333	PholidotaCarnivora
Mustela_putorius	6	2.33333	PholidotaCarnivora
Ictonyx_libyca	5	3	PholidotaCarnivora
Galictis_vittata	5	3.2	PholidotaCarnivora
Lyncodon_patagonicus	4	4	PholidotaCarnivora
Galictis_cuja	5	3	PholidotaCarnivora
Pteronura_brasiliensis	5	3	PholidotaCarnivora
Lontra_longicaudis	5	3	PholidotaCarnivora
Lontra_provocax	5	3	PholidotaCarnivora
Lontra_canadensis	6	2.33333	PholidotaCarnivora
Enhydra_lutris	6	2.5	PholidotaCarnivora
Lutra_maculicollis	6	2.33333	PholidotaCarnivora
Lutra_lutra	6	2.33333	PholidotaCarnivora
Aonyx_cinerea	6	2.33333	PholidotaCarnivora
Lutrogale_perspicillata	6	2.33333	PholidotaCarnivora
Aonyx_capensis	6	2.33333	PholidotaCarnivora
Ailurus_fulgens	6	2.33333	PholidotaCarnivora
Ursus_maritimus	6	2.33333	PholidotaCarnivora
Ursus_arctos	4	3.75	PholidotaCarnivora
Melursus_ursinus	5	3	PholidotaCarnivora
Ursus_thibetanus	6	2.33333	PholidotaCarnivora
Ursus_americanus	6	2.33333	PholidotaCarnivora
Helarctos_malayanus	4	3.75	PholidotaCarnivora
Ailuropoda_melanoleuca	5	2.6	PholidotaCarnivora
Nandinia_binotata	7	1.85714	PholidotaCarnivora
Hyaena_hyaena	4	3.75	PholidotaCarnivora
Hyaena_brunnea	4	4	PholidotaCarnivora
Proteles_cristata	5	3	PholidotaCarnivora
Crocuta_crocuta	5	3	PholidotaCarnivora
Eupleres_goudotii	7	1.85714	PholidotaCarnivora
Salanoia_concolor	7	1.85714	PholidotaCarnivora
Galidictis_fasciata	6	2.33333	PholidotaCarnivora
Galidia_elegans	7	1.85714	PholidotaCarnivora
Cryptoprocta_ferox	7	1.85714	PholidotaCarnivora
Herpestes_vitticollis	7	1.85714	PholidotaCarnivora
Herpestes_javanicus	7	1.85714	PholidotaCarnivora
Herpestes_edwardsii	7	1.85714	PholidotaCarnivora
Herpestes_ichneumon	7	1.85714	PholidotaCarnivora
Ichneumia_albicauda	7	1.85714	PholidotaCarnivora
Cynictis_penicillata	7	1.85714	PholidotaCarnivora
Bdeogale_crassicauda	6	2.33333	PholidotaCarnivora
Crossarchus_obscurus	6	2.33333	PholidotaCarnivora
Helogale_parvula	7	1.85714	PholidotaCarnivora
Liberiictis_kuhni	7	1.85714	PholidotaCarnivora
Mungos_mungo	6	2.33333	PholidotaCarnivora
Suricata_suricatta	6	2.33333	PholidotaCarnivora
Genetta_maculata	7	1.85714	PholidotaCarnivora
Genetta_tigrina	7	1.85714	PholidotaCarnivora
Genetta_genetta	7	1.85714	PholidotaCarnivora
Genetta_servalina	7	1.85714	PholidotaCarnivora
Viverricula_indica	7	1.85714	PholidotaCarnivora
Viverra_tangalunga	7	1.85714	PholidotaCarnivora
Viverra_zibetha	7	1.85714	PholidotaCarnivora
Civettictis_civetta	6	2.33333	PholidotaCarnivora
Macrogalidia_musschenbroekii	7	1.71429	PholidotaCarnivora
Cynogale_bennettii	6	2.33333	PholidotaCarnivora
Hemigalus_derbyanus	7	1.85714	PholidotaCarnivora
Paradoxurus_hermaphroditus	7	1.85714	PholidotaCarnivora
Arctictis_binturong	7	1.85714	PholidotaCarnivora
Prionodon_pardicolor	7	1.71429	PholidotaCarnivora
Prionodon_linsang	7	1.71429	PholidotaCarnivora
Neofelis_nebulosa	7	1.85714	PholidotaCarnivora
Panthera_tigris	7	1.85714	PholidotaCarnivora
Panthera_onca	7	1.85714	PholidotaCarnivora
Panthera_uncia	7	1.85714	PholidotaCarnivora
Panthera_pardus	7	1.85714	PholidotaCarnivora
Panthera_leo	7	1.85714	PholidotaCarnivora
Lynx_rufus	7	1.85714	PholidotaCarnivora
Lynx_lynx	7	1.85714	PholidotaCarnivora
Lynx_canadensis	7	1.85714	PholidotaCarnivora
Acinonyx_jubatus	7	1.85714	PholidotaCarnivora
Puma_concolor	7	1.85714	PholidotaCarnivora
Felis_catus	7	1.85714	PholidotaCarnivora
Felis_silvestris	7	1.85714	PholidotaCarnivora
Leopardus_pardalis	7	1.85714	PholidotaCarnivora
Leopardus_wiedii	7	1.85714	PholidotaCarnivora
Leopardus_tigrinus	7	1.85714	PholidotaCarnivora
Prionailurus_bengalensis	7	1.85714	PholidotaCarnivora
Leptailurus_serval	7	1.85714	PholidotaCarnivora
Caracal_caracal	7	1.85714	PholidotaCarnivora
Equus_africanus	5	3.6	Perissodactyla
Equus_grevyi	6	3	Perissodactyla
Equus_quagga	6	3	Perissodactyla
Equus_zebra	6	3	Perissodactyla
Equus_hemionus	6	3	Perissodactyla
Equus_caballus	5	3.8	Perissodactyla
Equus_ferus	6	3	Perissodactyla
Tapirus_indicus	5	3.6	Perissodactyla
Tapirus_terrestris	5	3.6	Perissodactyla
Tapirus_bairdii	5	3.6	Perissodactyla
Rhinoceros_unicornis	3	6.33333	Perissodactyla
Rhinoceros_sondaicus	3	6.33333	Perissodactyla
Dicerorhinus_sumatrensis	3	6.33333	Perissodactyla
Diceros_bicornis	3	6.66667	Perissodactyla
Ceratotherium_simum	3	6.33333	Perissodactyla
Vicugna_pacos	7	1.71429	Cetartiodactyla
Vicugna_vicugna	7	1.71429	Cetartiodactyla
Lama_glama	7	1.71429	Cetartiodactyla
Camelus_dromedarius	6	1.83333	Cetartiodactyla
Camelus_ferus	7	1.71429	Cetartiodactyla
Tayassu_pecari	6	2.33333	Cetartiodactyla
Pecari_tajacu	5	2.8	Cetartiodactyla
Sus_scrofa	6	2.16667	Cetartiodactyla
Sus_barbatus	4	3.25	Cetartiodactyla
Potamochoerus_porcus	5	2.8	Cetartiodactyla
Phacochoerus_africanus	6	2.16667	Cetartiodactyla
Phacochoerus_aethiopicus	5	2.6	Cetartiodactyla
Hylochoerus_meinertzhageni	5	2.8	Cetartiodactyla
Babyrousa_babyrussa	6	2.16667	Cetartiodactyla
Hippopotamus_amphibius	4	3.75	Cetartiodactyla
Choeropsis_liberiensis	4	3.75	Cetartiodactyla
Indopacetus_pacificus	19	0.526316	Cetartiodactyla
Kogia_sima	10	1.3	Cetartiodactyla
Kogia_breviceps	9	1.33333	Cetartiodactyla
Physeter_macrocephalus	8	1.375	Cetartiodactyla
Platanista_gangetica	8	1.25	Cetartiodactyla
Pontoporia_blainvillei	6	1.66667	Cetartiodactyla
Inia_geoffrensis	3	4.33333	Cetartiodactyla
Inia_araguaiaensis	3	3.66667	Cetartiodactyla
Lipotes_vexillifer	7	1.42857	Cetartiodactyla
Delphinapterus_leucas	9	1.22222	Cetartiodactyla
Mesoplodon_bowdoini	10	1	Cetartiodactyla
Monodon_monoceros	9	1.22222	Cetartiodactyla
Neophocaena_phocaenoides	11	1.18182	Cetartiodactyla
Phocoenoides_dalli	25	0.68	Cetartiodactyla
Phocoena_phocoena	14	0.928571	Cetartiodactyla
Phocoena_spinipinnis	15	0.933333	Cetartiodactyla
Phocoena_dioptrica	14	1	Cetartiodactyla
Lagenorhynchus_acutus	19	0.789474	Cetartiodactyla
Lagenorhynchus_albirostris	23	0.652174	Cetartiodactyla
Orcinus_orca	9	1.33333	Cetartiodactyla
Orcaella_brevirostris	14	0.928571	Cetartiodactyla
Grampus_griseus	17	0.764706	Cetartiodactyla
Pseudorca_crassidens	10	1	Cetartiodactyla
Peponocephala_electra	15	0.933333	Cetartiodactyla
Globicephala_melas	14	0.785714	Cetartiodactyla
Globicephala_macrorhynchus	12	0.916667	Cetartiodactyla
Feresa_attenuata	16	0.75	Cetartiodactyla
Steno_bredanensis	15	0.8	Cetartiodactyla
Sotalia_guianensis	12	1	Cetartiodactyla
Sotalia_fluviatilis	12	1	Cetartiodactyla
Tursiops_truncatus	14	0.928571	Cetartiodactyla
Stenella_attenuata	21	0.714286	Cetartiodactyla
Lagenodelphis_hosei	23	0.608696	Cetartiodactyla
Stenella_longirostris	19	0.789474	Cetartiodactyla
Sousa_chinensis	9	1.33333	Cetartiodactyla
Tursiops_aduncus	14	0.928571	Cetartiodactyla
Stenella_frontalis	16	0.875	Cetartiodactyla
Stenella_coeruleoalba	19	0.789474	Cetartiodactyla
Stenella_clymene	17	0.882353	Cetartiodactyla
Delphinus_delphis	21	0.666667	Cetartiodactyla
Delphinus_capensis	20	0.7	Cetartiodactyla
Lagenorhynchus_obscurus	22	0.590909	Cetartiodactyla
Lagenorhynchus_obliquidens	22	0.636364	Cetartiodactyla
Lagenorhynchus_cruciger	22	0.590909	Cetartiodactyla
Lagenorhynchus_australis	14	0.928571	Cetartiodactyla
Cephalorhynchus_hectori	17	0.705882	Cetartiodactyla
Cephalorhynchus_heavisidii	19	0.684211	Cetartiodactyla
Cephalorhynchus_eutropia	16	0.8125	Cetartiodactyla
Cephalorhynchus_commersonii	15	0.866667	Cetartiodactyla
Berardius_bairdii	13	0.846154	Cetartiodactyla
Berardius_arnuxii	12	0.833333	Cetartiodactyla
Mesoplodon_bidens	10	1	Cetartiodactyla
Ziphius_cavirostris	10	1	Cetartiodactyla
Mesoplodon_stejnegeri	11	0.818182	Cetartiodactyla
Hyperoodon_planifrons	10	0.9	Cetartiodactyla
Hyperoodon_ampullatus	10	0.9	Cetartiodactyla
Mesoplodon_hectori	10	1.1	Cetartiodactyla
Mesoplodon_carlhubbsi	11	0.909091	Cetartiodactyla
Mesoplodon_layardii	10	1	Cetartiodactyla
Mesoplodon_mirus	10	1	Cetartiodactyla
Mesoplodon_europaeus	10	1	Cetartiodactyla
Mesoplodon_densirostris	10	1	Cetartiodactyla
Mesoplodon_grayi	11	0.909091	Cetartiodactyla
Tasmacetus_shepherdi	10	1	Cetartiodactyla
Eubalaena_glacialis	12	1.16667	Cetartiodactyla
Eubalaena_japonica	11	1.27273	Cetartiodactyla
Balaenoptera_physalus	14	1.07143	Cetartiodactyla
Balaenoptera_musculus	16	0.875	Cetartiodactyla
Balaenoptera_omurai	12	1.08333	Cetartiodactyla
Balaenoptera_borealis	14	0.928571	Cetartiodactyla
Balaenoptera_edeni	13	1	Cetartiodactyla
Mesoplodon_perrini	11	0.909091	Cetartiodactyla
Balaenoptera_bonaerensis	12	0.916667	Cetartiodactyla
Mesoplodon_peruvianus	10	1	Cetartiodactyla
Lissodelphis_peronii	32	0.4375	Cetartiodactyla
Lissodelphis_borealis	33	0.454545	Cetartiodactyla
Balaena_mysticetus	10	1.2	Cetartiodactyla
Caperea_marginata	3	5.66667	Cetartiodactyla
Balaenoptera_acutorostrata	12	0.916667	Cetartiodactyla
Mesoplodon_ginkgodens	11	0.909091	Cetartiodactyla
Megaptera_novaeangliae	11	1.27273	Cetartiodactyla
Eschrichtius_robustus	12	1.16667	Cetartiodactyla
Moschiola_meminna	6	2.16667	Cetartiodactyla
Moschiola_indica	6	2.16667	Cetartiodactyla
Tragulus_javanicus	6	2.16667	Cetartiodactyla
Tragulus_kanchil	6	2.16667	Cetartiodactyla
Tragulus_napu	6	2.16667	Cetartiodactyla
Okapia_johnstoni	5	2.8	Cetartiodactyla
Giraffa_camelopardalis	5	2.8	Cetartiodactyla
Antilocapra_americana	6	2.16667	Cetartiodactyla
Muntiacus_muntjak	6	2.16667	Cetartiodactyla
Dama_dama	6	2.16667	Cetartiodactyla
Elaphurus_davidianus	6	2.16667	Cetartiodactyla
Rusa_unicolor	6	2.16667	Cetartiodactyla
Cervus_elaphus	6	2.16667	Cetartiodactyla
Axis_calamianensis	6	2.16667	Cetartiodactyla
Axis_axis	6	2.16667	Cetartiodactyla
Rangifer_tarandus	5	2.8	Cetartiodactyla
Odocoileus_virginianus	6	2.16667	Cetartiodactyla
Odocoileus_hemionus	6	2.16667	Cetartiodactyla
Mazama_gouazoubira	6	2.16667	Cetartiodactyla
Blastocerus_dichotomus	6	2	Cetartiodactyla
Pudu_puda	6	2.16667	Cetartiodactyla
Hydropotes_inermis	6	2	Cetartiodactyla
Capreolus_capreolus	6	2.16667	Cetartiodactyla
Alces_alces	6	2.16667	Cetartiodactyla
Moschus_moschiferus	5	2.8	Cetartiodactyla
Moschus_berezovskii	6	2.16667	Cetartiodactyla
Boselaphus_tragocamelus	6	2.16667	Cetartiodactyla
Tetracerus_quadricornis	6	2.16667	Cetartiodactyla
Tragelaphus_imberbis	6	2.16667	Cetartiodactyla
Tragelaphus_angasii	6	2.16667	Cetartiodactyla
Tragelaphus_scriptus	6	2.16667	Cetartiodactyla
Tragelaphus_eurycerus	6	2.16667	Cetartiodactyla
Tragelaphus_spekii	6	2.16667	Cetartiodactyla
Tragelaphus_buxtoni	6	2.16667	Cetartiodactyla
Tragelaphus_strepsiceros	6	2.16667	Cetartiodactyla
Syncerus_caffer	6	2.16667	Cetartiodactyla
Bubalus_mindorensis	6	2.16667	Cetartiodactyla
Bubalus_depressicornis	7	1.85714	Cetartiodactyla
Bubalus_arnee	6	2.16667	Cetartiodactyla
Bos_gaurus	6	2.16667	Cetartiodactyla
Bos_taurus	6	2.16667	Cetartiodactyla
Bos_indicus	6	2.16667	Cetartiodactyla
Bison_bonasus	5	2.8	Cetartiodactyla
Bos_mutus	5	2.8	Cetartiodactyla
Bos_grunniens	5	2.8	Cetartiodactyla
Bison_bison	5	2.8	Cetartiodactyla
Nesotragus_moschatus	6	2.16667	Cetartiodactyla
Aepyceros_melampus	6	2.16667	Cetartiodactyla
Pelea_capreolus	6	2.16667	Cetartiodactyla
Redunca_fulvorufula	6	2.16667	Cetartiodactyla
Redunca_redunca	6	2.16667	Cetartiodactyla
Redunca_arundinum	6	2.16667	Cetartiodactyla
Kobus_megaceros	6	2.16667	Cetartiodactyla
Kobus_leche	6	2.16667	Cetartiodactyla
Kobus_vardonii	6	2.16667	Cetartiodactyla
Kobus_kob	6	2.16667	Cetartiodactyla
Kobus_ellipsiprymnus	6	2.16667	Cetartiodactyla
Ourebia_ourebi	6	2.16667	Cetartiodactyla
Raphicerus_melanotis	6	2.16667	Cetartiodactyla
Raphicerus_sharpei	6	2.16667	Cetartiodactyla
Raphicerus_campestris	6	2.16667	Cetartiodactyla
Madoqua_kirkii	6	2.16667	Cetartiodactyla
Madoqua_guentheri	6	2.16667	Cetartiodactyla
Saiga_tatarica	7	1.71429	Cetartiodactyla
Nanger_granti	6	2.16667	Cetartiodactyla
Eudorcas_rufifrons	6	2.16667	Cetartiodactyla
Gazella_dorcas	6	2.16667	Cetartiodactyla
Gazella_gazella	6	2.16667	Cetartiodactyla
Gazella_spekei	6	2.16667	Cetartiodactyla
Antilope_cervicapra	6	2.16667	Cetartiodactyla
Litocranius_walleri	6	2.16667	Cetartiodactyla
Antidorcas_marsupialis	6	2.16667	Cetartiodactyla
Neotragus_pygmaeus	7	2.14286	Cetartiodactyla
Oreotragus_oreotragus	6	2.16667	Cetartiodactyla
Philantomba_monticola	5	2.8	Cetartiodactyla
Sylvicapra_grimmia	5	2.8	Cetartiodactyla
Cephalophus_silvicultor	5	2.8	Cetartiodactyla
Cephalophus_dorsalis	5	2.8	Cetartiodactyla
Cephalophus_leucogaster	5	2.8	Cetartiodactyla
Cephalophus_nigrifrons	5	2.8	Cetartiodactyla
Cephalophus_natalensis	5	2.8	Cetartiodactyla
Cephalophus_weynsi	5	2.8	Cetartiodactyla
Ovibos_moschatus	6	2.16667	Cetartiodactyla
Capricornis_crispus	6	2.16667	Cetartiodactyla
Ovis_canadensis	6	2.16667	Cetartiodactyla
Ovis_orientalis	6	2.16667	Cetartiodactyla
Ovis_aries	7	1.85714	Cetartiodactyla
Ovis_ammon	6	2.16667	Cetartiodactyla
Capra_ibex	6	2.16667	Cetartiodactyla
Capra_hircus	6	2.16667	Cetartiodactyla
Pseudois_nayaur	6	2.16667	Cetartiodactyla
Myotragus_balearicus	6	2	Cetartiodactyla
Oreamnos_americanus	6	2.16667	Cetartiodactyla
Rupicapra_rupicapra	6	2.16667	Cetartiodactyla
Ammotragus_lervia	6	2.16667	Cetartiodactyla
Connochaetes_taurinus	6	2.16667	Cetartiodactyla
Connochaetes_gnou	6	2.33333	Cetartiodactyla
Damaliscus_pygargus	6	2.16667	Cetartiodactyla
Damaliscus_lunatus	6	2.16667	Cetartiodactyla
Beatragus_hunteri	6	2.16667	Cetartiodactyla
Alcelaphus_buselaphus	6	2.16667	Cetartiodactyla
Hippotragus_niger	6	2.16667	Cetartiodactyla
Hippotragus_equinus	6	2.33333	Cetartiodactyla
Oryx_dammah	6	2.16667	Cetartiodactyla
Oryx_leucoryx	6	2.16667	Cetartiodactyla
Oryx_gazella	6	2.16667	Cetartiodactyla
Oryx_beisa	6	2.16667	Cetartiodactyla
Rhinopoma_hardwickii	4	3	Chiroptera
Rhinopoma_microphyllum	6	2	Chiroptera
Lavia_frons	4	3	Chiroptera
Megaderma_spasma	4	3.25	Chiroptera
Rhinolophus_hipposideros	6	2	Chiroptera
Asellia_tridens	7	1.57143	Chiroptera
Hipposideros_caffer	6	2	Chiroptera
Hipposideros_diadema	7	1.57143	Chiroptera
Cynopterus_titthaecheilus	5	2.8	Chiroptera
Cynopterus_brachyotis	4	3.5	Chiroptera
Epomops_franqueti	5	2.6	Chiroptera
Hypsignathus_monstrosus	3	5	Chiroptera
Rousettus_aegyptiacus	5	2.6	Chiroptera
Eidolon_helvum	3	4.33333	Chiroptera
Pteropus_giganteus	5	2.6	Chiroptera
Pteropus_rufus	5	2.4	Chiroptera
Pteropus_vampyrus	5	2.6	Chiroptera
Macroglossus_minimus	4	3.25	Chiroptera
Myzopoda_aurita	5	2.6	Chiroptera
Mystacina_tuberculata	5	2.6	Chiroptera
Thyroptera_discifera	5	2.4	Chiroptera
Noctilio_leporinus	6	1.83333	Chiroptera
Pteronotus_parnellii	5	2.6	Chiroptera
Mormoops_megalophylla	6	2.16667	Chiroptera
Micronycteris_microtis	5	2.6	Chiroptera
Anoura_caudifer	4	3.25	Chiroptera
Glossophaga_soricina	5	2.4	Chiroptera
Glossophaga_morenoi	5	2.4	Chiroptera
Phylloderma_stenops	5	2.6	Chiroptera
Phyllostomus_discolor	6	2	Chiroptera
Lonchorhina_inusitata	6	2	Chiroptera
Chrotopterus_auritus	6	2	Chiroptera
Vampyrum_spectrum	6	2	Chiroptera
Lonchophylla_inexpectata	4	3	Chiroptera
Carollia_perspicillata	5	2.4	Chiroptera
Artibeus_jamaicensis	5	2.6	Chiroptera
Artibeus_planirostris	4	3	Chiroptera
Pygoderma_bilabiatum	5	2.4	Chiroptera
Vampyressa_pusilla	4	3.25	Chiroptera
Sturnira_erythromos	4	3	Chiroptera
Sturnira_aratathomasi	5	2.4	Chiroptera
Rhinophylla_pumilio	4	2.75	Chiroptera
Lonchorhina_orinocensis	6	2	Chiroptera
Lonchorhina_fernandezi	6	2	Chiroptera
Lonchorhina_marinkellei	6	2	Chiroptera
Lonchorhina_aurita	6	2	Chiroptera
Diphylla_ecaudata	5	2.4	Chiroptera
Desmodus_rotundus	5	2.4	Chiroptera
Diaemus_youngi	6	1.83333	Chiroptera
Macrotus_waterhousii	6	2	Chiroptera
Macrotus_californicus	6	2	Chiroptera
Nyctinomops_macrotis	6	2.16667	Chiroptera
Molossus_molossus	6	1.83333	Chiroptera
Promops_nasutus	6	2.16667	Chiroptera
Molossops_temminckii	6	2.16667	Chiroptera
Cynomops_planirostris	5	2.6	Chiroptera
Eumops_perotis	6	2.16667	Chiroptera
Tadarida_brasiliensis	6	2.16667	Chiroptera
Molossus_currentium	6	1.83333	Chiroptera
Myotis_daubentonii	5	2.2	Chiroptera
Myotis_keaysi	5	2.2	Chiroptera
Myotis_velifer	5	2.2	Chiroptera
Myotis_chiloensis	5	2.2	Chiroptera
Myotis_lucifugus	4	2.75	Chiroptera
Myotis_evotis	5	2.2	Chiroptera
Eptesicus_nilssonii	5	2.2	Chiroptera
Eptesicus_serotinus	5	2.2	Chiroptera
Histiotus_montanus	5	2.2	Chiroptera
Histiotus_magellanicus	4	3	Chiroptera
Eptesicus_diminutus	5	2.2	Chiroptera
Lasionycteris_noctivagans	5	2.2	Chiroptera
Pipistrellus_pipistrellus	4	3	Chiroptera
Nyctalus_noctula	5	2.2	Chiroptera
Vespertilio_murinus	7	1.71429	Chiroptera
Chalinolobus_tuberculatus	5	2.2	Chiroptera
Neoromicia_nana	5	2.2	Chiroptera
Lasiurus_cinereus	5	2.2	Chiroptera
Lasiurus_ega	5	2.2	Chiroptera
Antrozous_pallidus	5	2.2	Chiroptera
Otonycteris_hemprichii	6	1.83333	Chiroptera
Plecotus_auritus	5	2.2	Chiroptera
Euderma_maculatum	5	2.2	Chiroptera
Barbastella_barbastellus	5	2.2	Chiroptera
Miniopterus_schreibersii	5	2.4	Chiroptera
Nycteris_javanica	5	2.4	Chiroptera
Nycteris_thebaica	4	2.75	Chiroptera
Saccopteryx_bilineata	6	2	Chiroptera
Peropteryx_leucoptera	6	2.16667	Chiroptera
Balantiopteryx_plicata	7	1.71429	Chiroptera
Galeopterus_variegatus	6	2.16667	ScandentiaPrimates
Cynocephalus_volans	6	2.16667	ScandentiaPrimates
Nycticebus_coucang	7	2.28571	ScandentiaPrimates
Loris_tardigradus	8	2	ScandentiaPrimates
Otolemur_garnettii	6	2.33333	ScandentiaPrimates
Otolemur_crassicaudatus	7	1.85714	ScandentiaPrimates
Galago_senegalensis	6	2.16667	ScandentiaPrimates
Euoticus_elegantulus	6	2.16667	ScandentiaPrimates
Perodicticus_potto	6	2.66667	ScandentiaPrimates
Arctocebus_calabarensis	7	2	ScandentiaPrimates
Daubentonia_madagascariensis	6	2.16667	ScandentiaPrimates
Indri_indri	9	1.33333	ScandentiaPrimates
Propithecus_diadema	8	1.5	ScandentiaPrimates
Propithecus_verreauxi	8	1.5	ScandentiaPrimates
Propithecus_coquereli	8	1.5	ScandentiaPrimates
Avahi_laniger	9	1.33333	ScandentiaPrimates
Varecia_variegata	7	1.71429	ScandentiaPrimates
Lemur_catta	7	1.71429	ScandentiaPrimates
Hapalemur_griseus	7	1.71429	ScandentiaPrimates
Eulemur_macaco	7	1.71429	ScandentiaPrimates
Eulemur_rubriventer	7	1.71429	ScandentiaPrimates
Eulemur_mongoz	7	1.71429	ScandentiaPrimates
Eulemur_collaris	7	1.71429	ScandentiaPrimates
Eulemur_fulvus	7	1.71429	ScandentiaPrimates
Eulemur_sanfordi	7	1.71429	ScandentiaPrimates
Eulemur_albifrons	7	1.71429	ScandentiaPrimates
Lepilemur_mustelinus	9	1.33333	ScandentiaPrimates
Cheirogaleus_medius	6	2.33333	ScandentiaPrimates
Microcebus_murinus	7	1.85714	ScandentiaPrimates
Microcebus_rufus	7	1.85714	ScandentiaPrimates
Tarsius_syrichta	6	2.16667	ScandentiaPrimates
Pithecia_irrorata	6	2.16667	ScandentiaPrimates
Pithecia_monachus	6	2.16667	ScandentiaPrimates
Pithecia_pithecia	6	2.16667	ScandentiaPrimates
Cacajao_melanocephalus	6	2.16667	ScandentiaPrimates
Callicebus_moloch	6	2.16667	ScandentiaPrimates
Leontocebus_nigricollis	7	1.71429	ScandentiaPrimates
Saguinus_oedipus	7	1.71429	ScandentiaPrimates
Leontopithecus_rosalia	7	1.71429	ScandentiaPrimates
Mico_humeralifer	7	1.71429	ScandentiaPrimates
Callithrix_jacchus	6	2.16667	ScandentiaPrimates
Cebuella_pygmaea	6	2.16667	ScandentiaPrimates
Saimiri_sciureus	7	1.85714	ScandentiaPrimates
Cebus_olivaceus	5	2.8	ScandentiaPrimates
Cebus_albifrons	6	2.33333	ScandentiaPrimates
Cebus_capucinus	6	2.16667	ScandentiaPrimates
Aotus_azarae	8	1.75	ScandentiaPrimates
Aotus_nancymaae	8	1.75	ScandentiaPrimates
Alouatta_seniculus	5	2.8	ScandentiaPrimates
Alouatta_caraya	5	2.8	ScandentiaPrimates
Alouatta_palliata	5	2.8	ScandentiaPrimates
Alouatta_pigra	5	2.8	ScandentiaPrimates
Lagothrix_lagotricha	4	3.5	ScandentiaPrimates
Brachyteles_hypoxanthus	5	2.6	ScandentiaPrimates
Brachyteles_arachnoides	4	3.5	ScandentiaPrimates
Ateles_geoffroyi	4	3.5	ScandentiaPrimates
Ateles_fusciceps	4	3.5	ScandentiaPrimates
Ateles_paniscus	4	3.25	ScandentiaPrimates
Ateles_chamek	4	3.5	ScandentiaPrimates
Ateles_belzebuth	4	3.5	ScandentiaPrimates
Symphalangus_syndactylus	5	2.6	ScandentiaPrimates
Hylobates_pileatus	5	2.4	ScandentiaPrimates
Hylobates_lar	5	2.6	ScandentiaPrimates
Hylobates_muelleri	5	2.6	ScandentiaPrimates
Hylobates_moloch	5	2.6	ScandentiaPrimates
Hylobates_klossii	5	2.6	ScandentiaPrimates
Hylobates_agilis	5	2.6	ScandentiaPrimates
Nomascus_concolor	5	2.6	ScandentiaPrimates
Nomascus_gabriellae	5	2.8	ScandentiaPrimates
Nomascus_leucogenys	5	2.8	ScandentiaPrimates
Hoolock_hoolock	5	2.6	ScandentiaPrimates
Pongo_pygmaeus	4	3	ScandentiaPrimates
Pongo_abelii	4	3	ScandentiaPrimates
Pan_troglodytes	4	3.25	ScandentiaPrimates
Pan_paniscus	4	3.25	ScandentiaPrimates
Homo_sapiens	5	2.4	ScandentiaPrimates
Gorilla_gorilla	4	3.25	ScandentiaPrimates
Gorilla_beringei	3	4.33333	ScandentiaPrimates
Semnopithecus_schistaceus	7	1.71429	ScandentiaPrimates
Trachypithecus_cristatus	7	1.71429	ScandentiaPrimates
Trachypithecus_phayrei	7	1.71429	ScandentiaPrimates
Semnopithecus_entellus	7	1.71429	ScandentiaPrimates
Presbytis_rubicunda	7	1.71429	ScandentiaPrimates
Presbytis_melalophos	7	1.71429	ScandentiaPrimates
Rhinopithecus_bieti	7	1.71429	ScandentiaPrimates
Rhinopithecus_roxellana	7	1.71429	ScandentiaPrimates
Nasalis_larvatus	7	1.71429	ScandentiaPrimates
Colobus_guereza	7	1.71429	ScandentiaPrimates
Colobus_vellerosus	7	1.71429	ScandentiaPrimates
Macaca_leonina	7	1.71429	ScandentiaPrimates
Macaca_sinica	7	1.71429	ScandentiaPrimates
Macaca_silenus	7	1.71429	ScandentiaPrimates
Macaca_nemestrina	7	1.71429	ScandentiaPrimates
Macaca_maura	7	1.71429	ScandentiaPrimates
Macaca_radiata	7	1.71429	ScandentiaPrimates
Macaca_fascicularis	7	1.71429	ScandentiaPrimates
Macaca_arctoides	7	1.71429	ScandentiaPrimates
Macaca_nigra	7	1.71429	ScandentiaPrimates
Macaca_fuscata	7	1.71429	ScandentiaPrimates
Macaca_mulatta	7	1.71429	ScandentiaPrimates
Macaca_sylvanus	7	1.71429	ScandentiaPrimates
Theropithecus_gelada	6	2.16667	ScandentiaPrimates
Papio_cynocephalus	6	2.16667	ScandentiaPrimates
Papio_papio	6	2.16667	ScandentiaPrimates
Papio_hamadryas	6	2.16667	ScandentiaPrimates
Papio_anubis	6	2.16667	ScandentiaPrimates
Lophocebus_aterrimus	6	2.16667	ScandentiaPrimates
Lophocebus_albigena	6	2.16667	ScandentiaPrimates
Cercocebus_atys	7	1.71429	ScandentiaPrimates
Mandrillus_sphinx	7	1.71429	ScandentiaPrimates
Mandrillus_leucophaeus	7	1.71429	ScandentiaPrimates
Cercopithecus_mitis	7	1.71429	ScandentiaPrimates
Cercopithecus_ascanius	7	1.71429	ScandentiaPrimates
Erythrocebus_patas	7	1.71429	ScandentiaPrimates
Chlorocebus_pygerythrus	7	1.71429	ScandentiaPrimates
Chlorocebus_aethiops	7	1.71429	ScandentiaPrimates
Chlorocebus_cynosuros	7	1.71429	ScandentiaPrimates
Chlorocebus_sabaeus	7	1.71429	ScandentiaPrimates
Miopithecus_talapoin	6	2.16667	ScandentiaPrimates
Ptilocercus_lowii	5	2.8	ScandentiaPrimates
Tupaia_glis	6	2.16667	ScandentiaPrimates
Tupaia_nicobarica	6	2.16667	ScandentiaPrimates
Urogale_everetti	6	2.16667	ScandentiaPrimates
Tupaia_tana	6	2.16667	ScandentiaPrimates
Dendrogale_melanura	6	2.16667	ScandentiaPrimates
Anathana_ellioti	6	2.16667	ScandentiaPrimates
Sylvilagus_audubonii	7	1.71429	Glires
Oryctolagus_cuniculus	7	1.71429	Glires
Pentalagus_furnessi	7	1.71429	Glires
Lepus_californicus	7	1.71429	Glires
Lepus_alleni	7	1.71429	Glires
Lepus_townsendii	7	1.71429	Glires
Lepus_timidus	7	1.71429	Glires
Lepus_europaeus	7	1.71429	Glires
Lepus_americanus	7	1.71429	Glires
Nesolagus_timminsi	7	1.71429	Glires
Nesolagus_netscheri	7	1.71429	Glires
Ochotona_hyperborea	4	4.5	Glires
Ochotona_princeps	5	3.4	Glires
Muscardinus_avellanarius	6	2.16667	Glires
Aplodontia_rufa	6	2.16667	Glires
Ratufa_indica	6	2.16667	Glires
Callosciurus_erythraeus	7	1.71429	Glires
Tamias_striatus	7	1.71429	Glires
Tamias_minimus	7	1.71429	Glires
Spermophilus_dauricus	7	1.71429	Glires
Ictidomys_tridecemlineatus	5	2	Glires
Cynomys_ludovicianus	7	1.71429	Glires
Marmota_monax	7	1.71429	Glires
Marmota_caligata	7	1.71429	Glires
Marmota_marmota	7	1.71429	Glires
Marmota_sibirica	7	1.71429	Glires
Sciurus_anomalus	7	1.71429	Glires
Sciurus_niger	7	1.71429	Glires
Sciurus_carolinensis	7	1.71429	Glires
Sciurus_griseus	7	1.71429	Glires
Microsciurus_mimulus	7	1.71429	Glires
Microsciurus_alfari	7	1.71429	Glires
Microsciurus_flaviventer	7	1.71429	Glires
Sciurus_vulgaris	7	1.71429	Glires
Tamiasciurus_hudsonicus	7	1.71429	Glires
Glaucomys_volans	7	1.71429	Glires
Petaurista_leucogenys	7	1.71429	Glires
Petaurista_philippensis	7	1.71429	Glires
Petaurista_alborufus	7	1.71429	Glires
Petaurista_grandis	7	1.71429	Glires
Laonastes_aenigmamus	11	0.818182	Glires
Atherurus_macrourus	4	3.75	Glires
Hystrix_javanica	5	2.8	Glires
Hystrix_cristata	5	2.8	Glires
Thryonomys_swinderianus	5	2.6	Glires
Heterocephalus_glaber	8	1.375	Glires
Heliophobius_argenteocinereus	6	2	Glires
Cryptomys_hottentotus	6	2.16667	Glires
Georychus_capensis	7	1.71429	Glires
Bathyergus_suillus	7	1.85714	Glires
Cuniculus_paca	6	2.16667	Glires
Myoprocta_acouchy	6	2.16667	Glires
Dasyprocta_leporina	7	1.71429	Glires
Dasyprocta_azarae	7	1.85714	Glires
Hydrochoerus_hydrochaeris	6	2.16667	Glires
Dolichotis_patagonum	7	1.71429	Glires
Cavia_porcellus	6	2.16667	Glires
Cavia_aperea	6	2.16667	Glires
Erethizon_dorsatum	6	2.33333	Glires
Coendou_prehensilis	6	2.5	Glires
Lagostomus_maximus	7	1.71429	Glires
Chinchilla_lanigera	6	2.16667	Glires
Chinchilla_chinchilla	6	2.16667	Glires
Phyllomys_sulinus	6	2.33333	Glires
Myocastor_coypus	6	2.16667	Glires
Capromys_pilorides	7	2.28571	Glires
Ctenomys_boliviensis	7	1.71429	Glires
Ctenomys_talarum	7	1.71429	Glires
Octodon_degus	7	1.71429	Glires
Spalacopus_cyanus	7	1.85714	Glires
Dipus_sagitta	7	1.71429	Glires
Jaculus_orientalis	7	1.71429	Glires
Jaculus_jaculus	7	1.71429	Glires
Stylodipus_telum	7	1.71429	Glires
Allactaga_euphratica	7	1.71429	Glires
Allactaga_major	6	2.16667	Glires
Zapus_princeps	6	2.16667	Glires
Sicista_concolor	6	2.16667	Glires
Spalax_leucodon	6	2.16667	Glires
Rhizomys_pruinosus	5	3	Glires
Dicrostonyx_groenlandicus	6	2.16667	Glires
Ondatra_zibethicus	6	2.16667	Glires
Lemmus_sibiricus	6	2.16667	Glires
Synaptomys_cooperi	6	2.16667	Glires
Ellobius_talpinus	6	2.16667	Glires
Microtus_arvalis	6	2.16667	Glires
Microtus_pennsylvanicus	6	2.16667	Glires
Microtus_ochrogaster	6	2.16667	Glires
Microtus_chrotorrhinus	6	2.16667	Glires
Microtus_oeconomus	6	2.16667	Glires
Myodes_gapperi	6	2.16667	Glires
Mesocricetus_auratus	6	2.16667	Glires
Tscherskia_triton	6	2.16667	Glires
Cricetus_cricetus	6	2.16667	Glires
Cricetulus_migratorius	6	2.16667	Glires
Cricetulus_longicaudatus	6	2.16667	Glires
Cricetulus_barabensis	6	2.16667	Glires
Phodopus_sungorus	6	2.16667	Glires
Neotoma_fuscipes	6	2.16667	Glires
Neotoma_lepida	6	2.16667	Glires
Neotoma_floridana	6	2.16667	Glires
Neotoma_albigula	6	2.16667	Glires
Neotoma_mexicana	6	2.16667	Glires
Neotoma_cinerea	6	2.16667	Glires
Hodomys_alleni	6	2.16667	Glires
Nelsonia_neotomodon	6	2.16667	Glires
Xenomys_nelsoni	6	2.33333	Glires
Ochrotomys_nuttalli	6	2.16667	Glires
Reithrodontomys_creper	6	2.16667	Glires
Reithrodontomys_mexicanus	6	2.16667	Glires
Reithrodontomys_fulvescens	6	2.16667	Glires
Reithrodontomys_sumichrasti	6	2.16667	Glires
Reithrodontomys_megalotis	6	2.16667	Glires
Reithrodontomys_humulis	6	2.16667	Glires
Reithrodontomys_montanus	6	2.16667	Glires
Isthmomys_pirrensis	6	2.16667	Glires
Isthmomys_flavidus	6	2.16667	Glires
Onychomys_torridus	6	2.16667	Glires
Onychomys_leucogaster	6	2.16667	Glires
Peromyscus_maniculatus	6	2.16667	Glires
Peromyscus_leucopus	6	2.16667	Glires
Megadontomys_thomasi	6	2.16667	Glires
Peromyscus_yucatanicus	6	2.16667	Glires
Peromyscus_guatemalensis	6	2.16667	Glires
Peromyscus_mexicanus	6	2.16667	Glires
Peromyscus_megalops	6	2.16667	Glires
Peromyscus_melanophrys	6	2.16667	Glires
Habromys_lepturus	7	1.85714	Glires
Habromys_lophurus	7	1.85714	Glires
Peromyscus_crinitus	6	2.16667	Glires
Peromyscus_ochraventer	6	2.16667	Glires
Peromyscus_truei	6	2.16667	Glires
Peromyscus_difficilis	6	2.16667	Glires
Peromyscus_attwateri	6	2.16667	Glires
Peromyscus_furvus	6	2.16667	Glires
Peromyscus_spicilegus	6	2.16667	Glires
Peromyscus_boylii	6	2.16667	Glires
Podomys_floridanus	6	2.16667	Glires
Neotomodon_alstoni	6	2.16667	Glires
Peromyscus_californicus	6	2.16667	Glires
Peromyscus_eremicus	6	2.16667	Glires
Osgoodomys_banderanus	6	2.16667	Glires
Scotinomys_xerampelinus	6	2.16667	Glires
Scotinomys_teguina	6	2.16667	Glires
Baiomys_taylori	6	2.16667	Glires
Baiomys_musculus	6	2.16667	Glires
Tylomys_panamensis	6	2.33333	Glires
Tylomys_mirae	6	2.33333	Glires
Tylomys_watsoni	6	2.33333	Glires
Tylomys_fulviventer	6	2.33333	Glires
Tylomys_nudicaudus	6	2.33333	Glires
Ototylomys_phyllotis	6	2.5	Glires
Nyctomys_sumichrasti	6	2.16667	Glires
Chibchanomys_trichotis	5	2.8	Glires
Reithrodon_auritus	7	1.71429	Glires
Rheomys_underwoodi	6	2.16667	Glires
Rheomys_thomasi	6	2.16667	Glires
Rheomys_mexicanus	6	2.16667	Glires
Rheomys_raptor	6	2.16667	Glires
Ichthyomys_pittieri	6	2.16667	Glires
Ichthyomys_hydrobates	6	2.16667	Glires
Ichthyomys_tweedii	6	2.16667	Glires
Neusticomys_venezuelae	5	2.8	Glires
Neusticomys_ferreirai	6	2.16667	Glires
Neusticomys_monticolus	6	2.16667	Glires
Anotomys_leander	6	2.33333	Glires
Chinchillula_sahamae	6	2.16667	Glires
Sigmodon_leucotis	7	1.71429	Glires
Sigmodon_fulviventer	7	1.71429	Glires
Sigmodon_alleni	7	1.71429	Glires
Sigmodon_ochrognathus	7	1.71429	Glires
Sigmodon_hispidus	7	1.71429	Glires
Rhipidomys_macconnelli	6	2.16667	Glires
Rhipidomys_nitela	7	1.71429	Glires
Rhipidomys_mastacalis	7	1.71429	Glires
Rhipidomys_fulviventer	6	2.16667	Glires
Rhipidomys_venustus	6	2.16667	Glires
Rhipidomys_couesi	7	1.71429	Glires
Rhipidomys_venezuelae	7	1.71429	Glires
Rhipidomys_latimanus	6	2.16667	Glires
Rhipidomys_austrinus	6	2.16667	Glires
Aepeomys_lugens	6	2.16667	Glires
Thomasomys_gracilis	6	2.16667	Glires
Thomasomys_cinereus	6	2.16667	Glires
Thomasomys_rhoadsi	6	2.16667	Glires
Thomasomys_baeops	7	1.85714	Glires
Thomasomys_aureus	6	2.16667	Glires
Thomasomys_pyrrhonotus	7	1.85714	Glires
Thomasomys_daphne	6	2.16667	Glires
Thomasomys_oreas	6	2.16667	Glires
Thomasomys_hylophilus	6	2.16667	Glires
Thomasomys_paramorum	6	2.16667	Glires
Chilomys_instans	6	2.16667	Glires
Akodon_bogotensis	7	1.71429	Glires
Blarinomys_breviceps	6	2.16667	Glires
Scapteromys_tumidus	6	2.16667	Glires
Scapteromys_meridionalis	6	2.16667	Glires
Scapteromys_aquaticus	6	2.16667	Glires
Kunsia_tomentosus	6	2	Glires
Thalpomys_lasiotis	6	2.16667	Glires
Necromys_amoenus	6	2.16667	Glires
Necromys_urichi	6	2.16667	Glires
Necromys_lasiurus	7	1.71429	Glires
Necromys_temchuki	6	2.16667	Glires
Necromys_obscurus	6	2.16667	Glires
Necromys_lactens	6	2.16667	Glires
Akodon_mimus	6	2.16667	Glires
Akodon_azarae	6	2.16667	Glires
Akodon_boliviensis	6	2.16667	Glires
Akodon_subfuscus	6	2.16667	Glires
Akodon_lutescens	6	2.16667	Glires
Akodon_cursor	6	2.16667	Glires
Akodon_simulator	6	2.16667	Glires
Akodon_albiventer	6	2.16667	Glires
Akodon_mollis	6	2.16667	Glires
Akodon_torques	6	2.16667	Glires
Akodon_aerosus	6	2.16667	Glires
Deltamys_kempi	6	2.16667	Glires
Thaptomys_nigrita	6	2.16667	Glires
Oxymycterus_delator	6	2.16667	Glires
Oxymycterus_paramensis	6	2.16667	Glires
Oxymycterus_rufus	6	2.16667	Glires
Oxymycterus_inca	6	2.16667	Glires
Zygodontomys_brevicauda	7	1.71429	Glires
Oecomys_concolor	7	1.71429	Glires
Oecomys_roberti	7	1.71429	Glires
Oecomys_bicolor	7	1.71429	Glires
Oecomys_superans	7	1.71429	Glires
Oecomys_trinitatis	7	1.71429	Glires
Oecomys_mamorae	7	1.71429	Glires
Oecomys_paricola	7	1.71429	Glires
Transandinomys_talamancae	7	1.71429	Glires
Transandinomys_bolivaris	7	1.71429	Glires
Euryoryzomys_nitidus	7	1.71429	Glires
Euryoryzomys_russatus	7	1.71429	Glires
Euryoryzomys_legatus	7	1.71429	Glires
Nephelomys_albigularis	7	1.71429	Glires
Nephelomys_keaysi	7	1.71429	Glires
Hylaeamys_megacephalus	7	1.71429	Glires
Handleyomys_alfaroi	7	1.71429	Glires
Handleyomys_melanotis	7	1.71429	Glires
Handleyomys_chapmani	7	1.71429	Glires
Neacomys_guianae	7	1.71429	Glires
Neacomys_spinosus	7	1.71429	Glires
Neacomys_tenuipes	7	1.71429	Glires
Microryzomys_minutus	7	1.71429	Glires
Microryzomys_altissimus	7	1.71429	Glires
Oligoryzomys_microtis	7	1.71429	Glires
Oligoryzomys_nigripes	7	1.71429	Glires
Oligoryzomys_destructor	7	1.71429	Glires
Oligoryzomys_fulvescens	7	1.71429	Glires
Oligoryzomys_eliurus	7	1.71429	Glires
Oligoryzomys_delticola	7	1.71429	Glires
Oligoryzomys_chacoensis	7	1.71429	Glires
Oligoryzomys_andinus	7	1.71429	Glires
Oligoryzomys_magellanicus	7	1.71429	Glires
Oligoryzomys_longicaudatus	7	1.71429	Glires
Oligoryzomys_flavescens	7	1.71429	Glires
Eremoryzomys_polius	7	1.71429	Glires
Cerradomys_subflavus	7	1.71429	Glires
Sooretamys_angouya	7	1.71429	Glires
Holochilus_brasiliensis	7	1.71429	Glires
Holochilus_chacarius	7	1.71429	Glires
Pseudoryzomys_simplex	7	1.71429	Glires
Lundomys_molitor	7	1.71429	Glires
Nectomys_squamipes	7	1.71429	Glires
Oryzomys_couesi	7	1.71429	Glires
Oryzomys_palustris	7	1.71429	Glires
Sigmodontomys_alfari	7	1.71429	Glires
Melanomys_caliginosus	7	1.71429	Glires
Nesoryzomys_indefessus	6	2.16667	Glires
Irenomys_tarsalis	6	2.16667	Glires
Euneomys_petersoni	6	2.16667	Glires
Euneomys_chinchilloides	6	2.16667	Glires
Andinomys_edax	6	2.16667	Glires
Punomys_kofordi	6	2.16667	Glires
Delomys_sublineatus	6	2.16667	Glires
Delomys_dorsalis	6	2.16667	Glires
Calomys_lepidus	6	2.16667	Glires
Calomys_sorellus	6	2.16667	Glires
Calomys_musculinus	6	2.16667	Glires
Calomys_laucha	6	2.16667	Glires
Calomys_tener	7	1.71429	Glires
Calomys_boliviae	7	1.71429	Glires
Calomys_callosus	7	1.71429	Glires
Calomys_venustus	7	1.71429	Glires
Calomys_hummelincki	7	1.71429	Glires
Eligmodontia_morgani	6	2.16667	Glires
Eligmodontia_puerulus	6	2.16667	Glires
Eligmodontia_moreni	7	1.71429	Glires
Eligmodontia_hirtipes	7	1.71429	Glires
Eligmodontia_bolsonensis	7	1.71429	Glires
Graomys_griseoflavus	7	1.71429	Glires
Graomys_domorum	7	1.71429	Glires
Andalgalomys_pearsoni	6	2.16667	Glires
Andalgalomys_olrogi	7	1.71429	Glires
Salinomys_delicatus	7	1.71429	Glires
Phyllotis_wolffsohni	6	2.16667	Glires
Tapecomys_primus	6	2.16667	Glires
Auliscomys_sublimis	6	2.16667	Glires
Auliscomys_pictus	6	2.16667	Glires
Auliscomys_boliviensis	6	2.16667	Glires
Galenomys_garleppi	6	2.16667	Glires
Loxodontomys_micropus	6	2.16667	Glires
Phyllotis_osilae	6	2.16667	Glires
Phyllotis_alisosiensis	6	2.16667	Glires
Phyllotis_anitae	6	2.16667	Glires
Phyllotis_caprinus	6	2.16667	Glires
Phyllotis_xanthopygus	6	2.16667	Glires
Phyllotis_darwini	6	2.16667	Glires
Phyllotis_amicus	6	2.16667	Glires
Paralomys_gerbillus	6	2.16667	Glires
Phyllotis_haggardi	6	2.16667	Glires
Phyllotis_andium	6	2.16667	Glires
Calassomys_apicalis	7	1.71429	Glires
Akodon_neocenus	6	2.16667	Glires
Wiedomys_pyrrhorhinos	7	1.71429	Glires
Juliomys_pictipes	6	2.16667	Glires
Abrothrix_olivaceus	6	2.16667	Glires
Abrothrix_andinus	6	2.16667	Glires
Abrothrix_jelskii	6	2.16667	Glires
Abrothrix_illuteus	6	2.16667	Glires
Abrothrix_longipilis	6	2.16667	Glires
Abrothrix_sanborni	6	2.16667	Glires
Notiomys_edwardsii	6	2.16667	Glires
Geoxus_valdivianus	6	2.16667	Glires
Chelemys_macronyx	6	2.16667	Glires
Mystromys_albicaudatus	6	2.16667	Glires
Saccostomus_campestris	7	1.71429	Glires
Beamys_hindei	6	2.16667	Glires
Cricetomys_gambianus	6	2.16667	Glires
Brachytarsomys_albicauda	7	1.85714	Glires
Gymnuromys_roberti	7	1.85714	Glires
Eliurus_myoxinus	7	1.85714	Glires
Brachyuromys_ramirohitra	7	1.85714	Glires
Nesomys_rufus	7	1.85714	Glires
Nesomys_audeberti	7	1.85714	Glires
Macrotarsomys_bastardi	7	1.85714	Glires
Calomyscus_baluchi	6	2.16667	Glires
Lophiomys_imhausi	7	2.28571	Glires
Pachyuromys_duprasi	7	1.71429	Glires
Psammomys_obesus	7	1.71429	Glires
Meriones_shawi	7	1.71429	Glires
Meriones_unguiculatus	7	1.71429	Glires
Sekeetamys_calurus	7	1.71429	Glires
Ammodillus_imbellis	7	1.71429	Glires
Microdillus_peeli	7	1.71429	Glires
Gerbillus_cheesmani	7	1.71429	Glires
Taterillus_arenarius	7	1.71429	Glires
Gerbilliscus_nigricaudus	7	1.71429	Glires
Gerbillurus_setzeri	7	1.71429	Glires
Desmodillus_auricularis	7	1.71429	Glires
Tatera_indica	7	1.71429	Glires
Notomys_amplus	7	1.71429	Glires
Conilurus_albipes	7	1.85714	Glires
Hydromys_chrysogaster	7	2	Glires
Mastomys_coucha	6	2.16667	Glires
Mus_musculus	7	1.71429	Glires
Rhabdomys_pumilio	7	1.71429	Glires
Micromys_minutus	6	2.16667	Glires
Maxomys_inflatus	6	2.16667	Glires
Rattus_rattus	6	2.16667	Glires
Rattus_fuscipes	6	2.16667	Glires
Rattus_norvegicus	6	2.16667	Glires
Pedetes_surdaster	7	1.71429	Glires
Pedetes_capensis	7	1.71429	Glires
Anomalurus_pelii	10	1.5	Glires
Anomalurus_derbianus	10	1.5	Glires
Anomalurus_beecrofti	9	1.77778	Glires
Anomalurus_pusillus	9	1.66667	Glires
Microdipodops_pallidus	7	1.71429	Glires
Dipodomys_spectabilis	7	1.71429	Glires
Dipodomys_ordii	7	1.71429	Glires
Dipodomys_heermanni	7	1.71429	Glires
Dipodomys_merriami	7	1.71429	Glires
Thomomys_bulbivorus	7	1.71429	Glires
Thomomys_umbrinus	7	1.71429	Glires
Thomomys_bottae	7	1.71429	Glires
Geomys_pinetis	7	1.71429	Glires
Geomys_bursarius	7	1.71429	Glires
Geomys_arenarius	6	2.16667	Glires
Cratogeomys_castanops	6	2	Glires
Liomys_salvini	7	1.71429	Glires
Heteromys_anomalus	7	1.71429	Glires
Perognathus_fasciatus	7	1.71429	Glires
Castor_fiber	5	2.8	Glires
Castor_canadensis	5	2.8	Glires
Hydrodamalis_gigas	3	5.66667	Afrotheria
Trichechus_manatus	2	8.5	Afrotheria
Trichechus_senegalensis	2	8.5	Afrotheria
Trichechus_inunguis	2	7.5	Afrotheria
Dugong_dugon	3	6.33333	Afrotheria
Loxodonta_africana	3	6.66667	Afrotheria
Elephas_maximus	4	4.5	Afrotheria
Procavia_capensis	8	2.625	Afrotheria
Heterohyrax_brucei	7	3.14286	Afrotheria
Dendrohyrax_validus	8	2.875	Afrotheria
Dendrohyrax_dorsalis	8	2.5	Afrotheria
Dendrohyrax_arboreus	7	3.14286	Afrotheria
Orycteropus_afer	8	1.625	Afrotheria
Rhynchocyon_cirnei	7	1.85714	Afrotheria
Rhynchocyon_chrysopygus	8	1.625	Afrotheria
Rhynchocyon_petersi	8	1.625	Afrotheria
Elephantulus_myurus	7	1.85714	Afrotheria
Elephantulus_edwardii	6	2.33333	Afrotheria
Macroscelides_proboscideus	6	2.33333	Afrotheria
Petrodromus_tetradactylus	7	1.85714	Afrotheria
Elephantulus_rufescens	7	1.85714	Afrotheria
Elephantulus_brachyrhynchus	6	2.33333	Afrotheria
Elephantulus_intufi	7	1.85714	Afrotheria
Elephantulus_rupestris	6	2.33333	Afrotheria
Potamogale_velox	5	3.4	Afrotheria
Limnogale_mergulus	5	3.4	Afrotheria
Microgale_talazaci	7	2.28571	Afrotheria
Microgale_longicaudata	6	2.83333	Afrotheria
Microgale_cowani	5	3.4	Afrotheria
Oryzorictes_tetradactylus	5	3.4	Afrotheria
Tenrec_ecaudatus	5	3.8	Afrotheria
Hemicentetes_semispinosus	4	4.25	Afrotheria
Setifer_setosus	7	2.28571	Afrotheria
Echinops_telfairi	4	4	Afrotheria
Eremitalpa_granti	2	8.5	Afrotheria
Amblysomus_hottentotus	3	6.33333	Afrotheria
Calcochloris_obtusirostris	3	6.33333	Afrotheria
Chrysospalax_trevelyani	3	6.33333	Afrotheria
Chrysochloris_asiatica	3	6.33333	Afrotheria
Dasypus_hybridus	5	1.8	Xenarthra
Dasypus_novemcinctus	5	2	Xenarthra
Dasypus_kappleri	5	1.8	Xenarthra
Dasypus_septemcinctus	4	2.5	Xenarthra
Zaedyus_pichiy	3	3.66667	Xenarthra
Euphractus_sexcinctus	3	3.66667	Xenarthra
Chaetophractus_vellerosus	3	3.66667	Xenarthra
Chaetophractus_villosus	3	3.66667	Xenarthra
Chlamyphorus_truncatus	3	3.66667	Xenarthra
Tolypeutes_matacus	3	3.66667	Xenarthra
Priodontes_maximus	4	2.75	Xenarthra
Cabassous_unicinctus	3	4	Xenarthra
Tamandua_tetradactyla	3	5.66667	Xenarthra
Tamandua_mexicana	3	5.66667	Xenarthra
Myrmecophaga_tridactyla	2	8	Xenarthra
Cyclopes_didactylus	2	7.5	Xenarthra
Choloepus_hoffmanni	3	7.66667	Xenarthra
Choloepus_didactylus	4	6	Xenarthra
Bradypus_tridactylus	4	3.75	Xenarthra
Bradypus_variegatus	4	3.75	Xenarthra
Rhyncholestes_raphanurus	6	2.16667	MonotremataMarsupialia
Caenolestes_fuliginosus	6	2.16667	MonotremataMarsupialia
Glironia_venusta	6	2.16667	MonotremataMarsupialia
Monodelphis_domestica	6	2.33333	MonotremataMarsupialia
Gracilinanus_microtarsus	5	2.6	MonotremataMarsupialia
Metachirus_nudicaudatus	6	2.16667	MonotremataMarsupialia
Didelphis_virginiana	6	2.16667	MonotremataMarsupialia
Didelphis_marsupialis	6	2.16667	MonotremataMarsupialia
Didelphis_albiventris	6	2.16667	MonotremataMarsupialia
Chironectes_minimus	6	2.16667	MonotremataMarsupialia
Caluromys_philander	6	2.16667	MonotremataMarsupialia
Dromiciops_gliroides	5	2.6	MonotremataMarsupialia
Notoryctes_typhlops	5	3.8	MonotremataMarsupialia
Notoryctes_caurinus	4	3.25	MonotremataMarsupialia
Macrotis_lagotis	6	2.16667	MonotremataMarsupialia
Isoodon_macrourus	6	2.16667	MonotremataMarsupialia
Isoodon_obesulus	6	2.16667	MonotremataMarsupialia
Perameles_gunnii	6	2.16667	MonotremataMarsupialia
Perameles_nasuta	6	2.16667	MonotremataMarsupialia
Sarcophilus_harrisii	6	2.16667	MonotremataMarsupialia
Dasyurus_maculatus	6	2.16667	MonotremataMarsupialia
Dasyurus_viverrinus	6	2.16667	MonotremataMarsupialia
Dasyuroides_byrnei	6	2.16667	MonotremataMarsupialia
Dasycercus_cristicauda	6	2.16667	MonotremataMarsupialia
Antechinus_flavipes	6	2.16667	MonotremataMarsupialia
Thylacinus_cynocephalus	6	2.16667	MonotremataMarsupialia
Myrmecobius_fasciatus	6	2.16667	MonotremataMarsupialia
Phascolarctos_cinereus	8	1.375	MonotremataMarsupialia
Vombatus_ursinus	4	3.75	MonotremataMarsupialia
Lasiorhinus_latifrons	4	3.75	MonotremataMarsupialia
Cercartetus_concinnus	6	2.16667	MonotremataMarsupialia
Trichosurus_vulpecula	6	2.16667	MonotremataMarsupialia
Spilocuscus_maculatus	6	2.16667	MonotremataMarsupialia
Phalanger_sericeus	6	2.16667	MonotremataMarsupialia
Phalanger_orientalis	6	2.16667	MonotremataMarsupialia
Hypsiprymnodon_moschatus	6	2.16667	MonotremataMarsupialia
Thylogale_billardierii	6	2.16667	MonotremataMarsupialia
Petrogale_lateralis	6	2.16667	MonotremataMarsupialia
Petrogale_penicillata	6	2.16667	MonotremataMarsupialia
Dendrolagus_goodfellowi	6	2.16667	MonotremataMarsupialia
Dendrolagus_matschiei	6	2.16667	MonotremataMarsupialia
Dendrolagus_bennettianus	6	2.16667	MonotremataMarsupialia
Dendrolagus_lumholtzi	6	2.16667	MonotremataMarsupialia
Macropus_fuliginosus	6	2.16667	MonotremataMarsupialia
Macropus_giganteus	6	2.16667	MonotremataMarsupialia
Macropus_antilopinus	6	2.16667	MonotremataMarsupialia
Macropus_robustus	6	2.16667	MonotremataMarsupialia
Macropus_rufus	6	2.16667	MonotremataMarsupialia
Macropus_rufogriseus	6	2.16667	MonotremataMarsupialia
Macropus_eugenii	6	2.16667	MonotremataMarsupialia
Macropus_agilis	6	2.16667	MonotremataMarsupialia
Macropus_parryi	6	2.16667	MonotremataMarsupialia
Macropus_parma	6	2.16667	MonotremataMarsupialia
Macropus_irma	6	2.16667	MonotremataMarsupialia
Dendrolagus_ursinus	6	2.16667	MonotremataMarsupialia
Potorous_longipes	6	2.16667	MonotremataMarsupialia
Potorous_tridactylus	6	2.16667	MonotremataMarsupialia
Bettongia_penicillata	6	2.16667	MonotremataMarsupialia
Bettongia_gaimardi	6	2.16667	MonotremataMarsupialia
Aepyprymnus_rufescens	6	2.16667	MonotremataMarsupialia
Pseudocheirus_peregrinus	6	2.16667	MonotremataMarsupialia
Petauroides_volans	7	1.71429	MonotremataMarsupialia
Petaurus_australis	6	2.16667	MonotremataMarsupialia
Petaurus_norfolcensis	6	2.16667	MonotremataMarsupialia
Petaurus_breviceps	6	2.16667	MonotremataMarsupialia
