# Supplementary material for: Divergent vertebral formulae shape the evolution of axial complexity in mammals
Source: Nat Ecol Evol. 2023 Mar 6;7(3):367–81. doi: 10.1038/s41559-023-01982-5 (PMC9998275; doi:10.1038/s41559-023-01982-5)
Supplement: Source Data Fig. 6 — Tabulations of ancestral values, ancestor–descendant differences and node ages for four thoracolumbar complexity indices re-ordered by group. [file 41559_2023_1982_MOESM11_ESM.xlsx]

## Sheet: anc_age_diff_Brillouin_TL
ancestor_Brillouin_TL	ancestor_age	ancestor_descendant_difference	group
0.329242	-9.7537	-0.0128142	Afrotheria
0.276742	-0.44491	0.018537	Afrotheria
0.279303	-0.123717	0.0209754	Afrotheria
0.279303	-0.123717	0.00260959	Afrotheria
0.323514	-8.51155	5.73e-05	Afrotheria
0.367279	-3.62361	0.0501457	Afrotheria
0.367279	-3.62361	-0.0291075	Afrotheria
0.507794	-4.60149	-0.0175437	Afrotheria
0.507794	-4.60149	0.0173391	Afrotheria
0.508215	-7.02024	-0.00279976	Afrotheria
0.512627	-0.591851	-0.0202237	Afrotheria
0.512627	-0.591851	0.0219398	Afrotheria
0.472039	-76.7877	-0.107013	Afrotheria
0.574421	-2.07702	0.00959518	Afrotheria
0.574421	-2.07702	-0.00955552	Afrotheria
0.574951	-2.3616	-0.0090517	Afrotheria
0.543989	-13.2682	-0.0193732	Afrotheria
0.543989	-13.2682	0.0152842	Afrotheria
0.543444	-17.1405	0.0147657	Afrotheria
0.543444	-17.1405	-0.0198917	Afrotheria
0.54523	-5.66007	-0.0181919	Afrotheria
0.54523	-5.66007	0.0164655	Afrotheria
0.545163	-6.48493	-0.0182554	Afrotheria
0.545163	-6.48493	0.016402	Afrotheria
0.462201	-50.4279	0.00302354	Afrotheria
0.485865	-19.3328	0.0255492	Afrotheria
0.485865	-19.3328	-0.0513366	Afrotheria
0.483235	-17.9641	-0.0152613	Afrotheria
0.483235	-17.9641	0.0230461	Afrotheria
0.472358	-28.6965	0.012692	Afrotheria
0.445437	-16.1652	0.00567404	Afrotheria
0.445437	-16.1652	0.035587	Afrotheria
0.479406	-4.12042	-0.0574847	Afrotheria
0.479406	-4.12042	0.0577804	Afrotheria
0.324965	-13.6069	0.0644398	Afrotheria
0.330404	-9.02598	0.006616	Afrotheria
0.330631	-8.69455	0.00683256	Afrotheria
0.330631	-8.69455	0.00683256	Afrotheria
0.326909	-12.3792	0.00328934	Afrotheria
0.472863	-80.1656	0.00453176	Afrotheria
0.471305	-77.3938	0.00231559	Afrotheria
0.472039	-76.7877	0.00334208	Afrotheria
0.47171	-75.3143	0.0177165	Afrotheria
0.457023	-68.3937	-0.00144141	Afrotheria
0.462201	-50.4279	-0.00115208	Afrotheria
0.46684	-33.8	-0.0022542	Afrotheria
0.472358	-28.6965	-0.00831457	Afrotheria
0.483671	-20.7243	0.00026008	Afrotheria
0.483671	-20.7243	0.00288967	Afrotheria
0.46684	-33.8	0.0126362	Afrotheria
0.457468	-22.1172	0.0157454	Afrotheria
0.457468	-22.1172	-0.0182239	Afrotheria
0.457023	-68.3937	0.135795	Afrotheria
0.324965	-13.6069	0.00814467	Afrotheria
0.326909	-12.3792	0.00650084	Afrotheria
0.330404	-9.02598	0.00959999	Afrotheria
0.47171	-75.3143	-0.0456766	Afrotheria
0.520417	-49.671	-0.0211695	Afrotheria
0.542272	-20.3996	-0.00107158	Afrotheria
0.542979	-19.0032	-0.00152511	Afrotheria
0.544105	-14.6059	-0.00157822	Afrotheria
0.544105	-14.6059	-0.00151155	Afrotheria
0.542979	-19.0032	-0.000864487	Afrotheria
0.542272	-20.3996	-0.00208164	Afrotheria
0.520417	-49.671	-0.0538478	Afrotheria
0.574951	-2.3616	-0.00140787	Afrotheria
0.471305	-77.3938	0.0460987	Afrotheria
0.428256	-53.0994	0.00338253	Afrotheria
0.429993	-49.7078	-0.0695585	Afrotheria
0.504588	-9.88445	-0.00217944	Afrotheria
0.508215	-7.02024	-0.00313794	Afrotheria
0.504588	-9.88445	-0.0017575	Afrotheria
0.429993	-49.7078	0.0677506	Afrotheria
0.428256	-53.0994	0.104134	Afrotheria
0.329242	-9.7537	0.0156114	Afrotheria
0.323514	-8.51155	0.0569308	Afrotheria
0.276742	-0.44491	0.00984745	Afrotheria
0.5695	-0.808528	-0.00204419	Cetartiodactyla
0.56967	-0.566961	-0.00188246	Cetartiodactyla
0.56967	-0.566961	-0.00188246	Cetartiodactyla
0.562114	-1.61245	0.00646996	Cetartiodactyla
0.562114	-1.61245	-0.00907454	Cetartiodactyla
0.510646	-3.87113	-0.0164551	Cetartiodactyla
0.510646	-3.87113	0.0191089	Cetartiodactyla
0.499198	-1.83934	-0.0363829	Cetartiodactyla
0.499198	-1.83934	0.0435604	Cetartiodactyla
0.504263	-4.31507	0.0130331	Cetartiodactyla
0.513095	-5.38289	-0.0231544	Cetartiodactyla
0.505667	-2.26782	0.00396348	Cetartiodactyla
0.505667	-2.26782	0.0143697	Cetartiodactyla
0.513424	-3.3998	-0.0228407	Cetartiodactyla
0.442111	-4.83207	0.011693	Cetartiodactyla
0.442111	-4.83207	0.011693	Cetartiodactyla
0.560694	-20.2169	-0.0203071	Cetartiodactyla
0.599433	-3.44207	-0.0102079	Cetartiodactyla
0.599433	-3.44207	-0.00325791	Cetartiodactyla
0.585483	-10.0778	-0.00816955	Cetartiodactyla
0.580853	-11.6585	-0.0150589	Cetartiodactyla
0.530055	-6.35969	-0.0314844	Cetartiodactyla
0.423998	-1.44829	0.0338268	Cetartiodactyla
0.423998	-1.44829	0.00809749	Cetartiodactyla
0.562736	-8.32744	-0.0195248	Cetartiodactyla
0.603945	-0.0631264	-0.00096115	Cetartiodactyla
0.603945	-0.0631264	-0.00572665	Cetartiodactyla
0.603081	-2.35505	-0.00178358	Cetartiodactyla
0.615897	-2.72875	-0.00177032	Cetartiodactyla
0.622976	-0.996086	-0.00658616	Cetartiodactyla
0.622976	-0.996086	-0.00401816	Cetartiodactyla
0.624141	-0.969486	-0.00659563	Cetartiodactyla
0.624141	-0.969486	-0.00542373	Cetartiodactyla
0.611777	-4.41003	-0.0196278	Cetartiodactyla
0.612843	-3.95977	-0.0083448	Cetartiodactyla
0.613102	-3.74546	0.00975356	Cetartiodactyla
0.615479	-3.1714	-0.0111542	Cetartiodactyla
0.616093	-2.11657	-0.00785708	Cetartiodactyla
0.615095	-1.33694	0.00488655	Cetartiodactyla
0.616113	-1.14365	-0.0142371	Cetartiodactyla
0.614023	-0.542365	-0.00219665	Cetartiodactyla
0.614023	-0.542365	-0.00358295	Cetartiodactyla
0.615732	-1.04223	-0.00354808	Cetartiodactyla
0.616372	-2.25621	-0.0050039	Cetartiodactyla
0.616989	-0.58042	-0.00406633	Cetartiodactyla
0.616989	-0.58042	-0.00406633	Cetartiodactyla
0.618327	-1.83924	-0.00844371	Cetartiodactyla
0.617477	-1.10883	-0.00984675	Cetartiodactyla
0.617477	-1.10883	0.00450215	Cetartiodactyla
0.618765	-1.14663	-0.0129764	Cetartiodactyla
0.617658	-0.952959	0.0140905	Cetartiodactyla
0.620882	-0.709842	-0.00601097	Cetartiodactyla
0.621557	-0.646388	-0.00912738	Cetartiodactyla
0.626588	-0.275269	-0.00552975	Cetartiodactyla
0.626588	-0.275269	-0.00763405	Cetartiodactyla
0.621055	-0.529699	0.000761915	Cetartiodactyla
0.621055	-0.529699	-0.00233548	Cetartiodactyla
0.610076	-1.04455	0.00322572	Cetartiodactyla
0.610076	-1.04455	-0.00625318	Cetartiodactyla
0.613412	-0.882756	0.0064013	Cetartiodactyla
0.613412	-0.882756	-0.0131214	Cetartiodactyla
0.614266	-0.473229	-0.00214029	Cetartiodactyla
0.614266	-0.473229	-0.00412239	Cetartiodactyla
0.620209	-0.605401	-0.00573375	Cetartiodactyla
0.620209	-0.605401	-0.00670235	Cetartiodactyla
0.610599	-0.444779	-0.00681408	Cetartiodactyla
0.610599	-0.444779	-0.00121498	Cetartiodactyla
0.603153	-5.2876	-0.00648068	Cetartiodactyla
0.60393	-0.412606	-0.00574111	Cetartiodactyla
0.60393	-0.412606	-0.000975609	Cetartiodactyla
0.60264	-2.03442	-0.00240005	Cetartiodactyla
0.60264	-2.03442	-0.00240005	Cetartiodactyla
0.606798	-2.35249	-0.00492889	Cetartiodactyla
0.606948	-1.94062	-0.00478694	Cetartiodactyla
0.606948	-1.94062	-0.00286854	Cetartiodactyla
0.605715	-3.45547	-0.00404204	Cetartiodactyla
0.605651	-3.42559	-0.0041028	Cetartiodactyla
0.60649	-2.25496	-0.00330375	Cetartiodactyla
0.60649	-2.25496	-0.00522215	Cetartiodactyla
0.601961	-5.8951	-0.00761469	Cetartiodactyla
0.604378	-3.13632	-0.0175624	Cetartiodactyla
0.605468	-2.95407	-0.0103407	Cetartiodactyla
0.61285	-2.20306	-0.0173429	Cetartiodactyla
0.6154	-1.84533	-0.0149883	Cetartiodactyla
0.617684	-1.34103	-0.00487789	Cetartiodactyla
0.620385	-0.748724	-0.00648435	Cetartiodactyla
0.620385	-0.748724	-0.00517545	Cetartiodactyla
0.615494	-1.76063	0.00334838	Cetartiodactyla
0.610484	-2.38109	-0.00695233	Cetartiodactyla
0.602723	-2.33822	-0.00689019	Cetartiodactyla
0.575609	-0.305461	0.00400085	Cetartiodactyla
0.575609	-0.305461	-0.00386405	Cetartiodactyla
0.606096	-2.78108	-0.00550114	Cetartiodactyla
0.552874	-5.33586	0.200059	Cetartiodactyla
0.572652	-4.55197	-0.0429635	Cetartiodactyla
0.609718	-0.17211	-0.00214976	Cetartiodactyla
0.609718	-0.17211	-0.00629476	Cetartiodactyla
0.583162	-3.90299	-0.0377573	Cetartiodactyla
0.536939	-2.54593	-0.000456865	Cetartiodactyla
0.536939	-2.54593	-0.000456865	Cetartiodactyla
0.537158	-1.60494	-0.00024861	Cetartiodactyla
0.537158	-1.60494	-0.00024861	Cetartiodactyla
0.536599	-5.07085	-0.000781344	Cetartiodactyla
0.502232	-6.55751	0.0111001	Cetartiodactyla
0.502232	-6.55751	0.0111001	Cetartiodactyla
0.521436	-13.1583	-0.0152146	Cetartiodactyla
0.535367	-5.76821	-0.00195325	Cetartiodactyla
0.536504	-4.21352	-0.000871539	Cetartiodactyla
0.536869	-3.02717	-0.000523887	Cetartiodactyla
0.537193	-1.11358	-0.000215109	Cetartiodactyla
0.537193	-1.11358	-0.000215109	Cetartiodactyla
0.536991	-2.23392	-0.000407531	Cetartiodactyla
0.536991	-2.23392	-0.000407531	Cetartiodactyla
0.528939	-5.07577	0.0365226	Cetartiodactyla
0.536444	-1.20915	-0.000928786	Cetartiodactyla
0.536444	-1.20915	-0.000928786	Cetartiodactyla
0.537352	-2.85178	-6.42e-05	Cetartiodactyla
0.537352	-2.85178	-0.00883078	Cetartiodactyla
0.535405	-3.49459	-0.00191763	Cetartiodactyla
0.540024	-2.41249	-0.00628734	Cetartiodactyla
0.540024	-2.41249	0.00247926	Cetartiodactyla
0.534506	-6.45369	-0.0027736	Cetartiodactyla
0.516541	-2.4479	0.024721	Cetartiodactyla
0.516541	-2.4479	-0.0198736	Cetartiodactyla
0.535763	-5.00079	-0.00157664	Cetartiodactyla
0.535763	-5.00079	-0.00157664	Cetartiodactyla
0.535795	-5.97743	-0.00154579	Cetartiodactyla
0.536361	-4.99691	-0.0010077	Cetartiodactyla
0.537108	-2.47014	-0.000296773	Cetartiodactyla
0.537225	-1.27898	-0.000185176	Cetartiodactyla
0.537225	-1.27898	-0.000185176	Cetartiodactyla
0.536982	-3.20436	-0.000416538	Cetartiodactyla
0.53681	-3.84756	-0.000579925	Cetartiodactyla
0.537161	-4.80768	-0.000246247	Cetartiodactyla
0.543332	-1.80302	0.00562789	Cetartiodactyla
0.547124	-1.10156	-0.0163893	Cetartiodactyla
0.547124	-1.10156	0.00923747	Cetartiodactyla
0.518377	-3.37281	-0.0181264	Cetartiodactyla
0.534927	-0.374099	-0.00237288	Cetartiodactyla
0.534927	-0.374099	-0.00237288	Cetartiodactyla
0.514135	-2.02114	0.0224306	Cetartiodactyla
0.495932	-0.995374	0.00510328	Cetartiodactyla
0.495932	-0.995374	0.00510328	Cetartiodactyla
0.497617	-1.25424	0.00670696	Cetartiodactyla
0.533504	-9.96929	-0.00372659	Cetartiodactyla
0.533504	-9.96929	-0.00372659	Cetartiodactyla
0.53511	-8.39527	-0.00219871	Cetartiodactyla
0.53683	-3.46439	-0.000560611	Cetartiodactyla
0.537103	-1.99568	-0.000301384	Cetartiodactyla
0.537103	-1.99568	-0.000301384	Cetartiodactyla
0.537122	-2.48031	-0.000282651	Cetartiodactyla
0.537122	-2.48031	-0.000282651	Cetartiodactyla
0.537146	-2.24403	-0.000260313	Cetartiodactyla
0.537146	-2.24403	-0.000260313	Cetartiodactyla
0.53694	-3.63682	-0.000456441	Cetartiodactyla
0.53704	-8.76961	-0.000361435	Cetartiodactyla
0.537398	-2.88645	-2.06e-05	Cetartiodactyla
0.537357	-2.22446	-5.97e-05	Cetartiodactyla
0.537357	-2.22446	-5.97e-05	Cetartiodactyla
0.53734	-1.25613	-7.6e-05	Cetartiodactyla
0.53734	-1.25613	-7.6e-05	Cetartiodactyla
0.540657	-7.33375	-0.0294995	Cetartiodactyla
0.538173	-4.15464	0.000717788	Cetartiodactyla
0.537855	-3.52274	0.000414786	Cetartiodactyla
0.537379	-1.39194	-3.81e-05	Cetartiodactyla
0.537379	-1.39194	-3.81e-05	Cetartiodactyla
0.537397	-1.5281	-2.1e-05	Cetartiodactyla
0.537727	-3.1475	0.00029238	Cetartiodactyla
0.539221	-5.56858	0.00171455	Cetartiodactyla
0.539221	-5.56858	0.00171455	Cetartiodactyla
0.527237	-8.85953	-0.019984	Cetartiodactyla
0.525537	-8.59107	-0.0113107	Cetartiodactyla
0.506468	-6.11493	0.0151325	Cetartiodactyla
0.496908	-3.81736	0.00603181	Cetartiodactyla
0.495068	-2.75171	0.00428081	Cetartiodactyla
0.495068	-2.75171	0.00428081	Cetartiodactyla
0.494684	-2.66063	0.00391534	Cetartiodactyla
0.493216	-1.10693	0.00251789	Cetartiodactyla
0.493216	-1.10693	0.00251789	Cetartiodactyla
0.495719	-3.27193	0.00490061	Cetartiodactyla
0.537476	-4.76888	5.34e-05	Cetartiodactyla
0.537476	-4.76888	5.34e-05	Cetartiodactyla
0.540616	-2.21679	0.00304275	Cetartiodactyla
0.548992	-0.343825	0.0110159	Cetartiodactyla
0.548992	-0.343825	-0.0146109	Cetartiodactyla
0.542714	-1.31692	0.00503982	Cetartiodactyla
0.537556	-1.9348	0.000130151	Cetartiodactyla
0.537556	-1.9348	0.000130151	Cetartiodactyla
0.53816	-4.11325	0.000705312	Cetartiodactyla
0.538714	-4.72895	-0.0075339	Cetartiodactyla
0.538392	-4.28417	0.000926051	Cetartiodactyla
0.538182	-3.83329	0.000725835	Cetartiodactyla
0.538182	-3.83329	0.000725835	Cetartiodactyla
0.532905	-0.614554	-0.00429763	Cetartiodactyla
0.532905	-0.614554	0.00473298	Cetartiodactyla
0.537025	-1.86226	-0.000375008	Cetartiodactyla
0.537025	-1.86226	-0.000375008	Cetartiodactyla
0.53694	-2.16528	-0.000456283	Cetartiodactyla
0.536559	-3.02687	-0.000819093	Cetartiodactyla
0.53384	-5.19191	-0.00340706	Cetartiodactyla
0.53384	-5.19191	0.00562354	Cetartiodactyla
0.536858	-2.03546	-0.000534126	Cetartiodactyla
0.537099	-1.32293	-0.000304942	Cetartiodactyla
0.537218	-0.712096	-0.000191429	Cetartiodactyla
0.537218	-0.712096	-0.000191429	Cetartiodactyla
0.506461	-54.0487	-0.00468658	Cetartiodactyla
0.512506	-50.7461	-0.00221729	Cetartiodactyla
0.51579	-45.9973	-0.00370881	Cetartiodactyla
0.520408	-40.5402	-0.00473036	Cetartiodactyla
0.525825	-31.0049	0.000471246	Cetartiodactyla
0.52578	-15.7066	-0.00276641	Cetartiodactyla
0.528975	-13.8292	-0.00059726	Cetartiodactyla
0.529847	-12.9481	-0.000982355	Cetartiodactyla
0.531062	-12.4097	-0.000980906	Cetartiodactyla
0.532217	-11.6658	-0.000778632	Cetartiodactyla
0.533114	-10.5355	9.42e-05	Cetartiodactyla
0.533095	-10.4008	0.000705283	Cetartiodactyla
0.532467	-10.1548	-0.00138433	Cetartiodactyla
0.533958	-9.14792	-0.00356745	Cetartiodactyla
0.53756	-5.84216	-0.000937011	Cetartiodactyla
0.538359	-5.15865	-0.000305378	Cetartiodactyla
0.538487	-4.7811	-0.00231162	Cetartiodactyla
0.540616	-2.21679	-0.00238337	Cetartiodactyla
0.542714	-1.31692	-0.00666444	Cetartiodactyla
0.538487	-4.7811	0.000143943	Cetartiodactyla
0.53816	-4.11325	0.000436988	Cetartiodactyla
0.538359	-5.15865	-0.000532511	Cetartiodactyla
0.538714	-4.72895	0.000128254	Cetartiodactyla
0.538392	-4.28417	3.19e-05	Cetartiodactyla
0.53756	-5.84216	-5.39e-05	Cetartiodactyla
0.533958	-9.14792	-7.75e-05	Cetartiodactyla
0.53407	-8.86041	-0.000852645	Cetartiodactyla
0.534952	-5.37862	-0.00161958	Cetartiodactyla
0.536559	-3.02687	-0.000471345	Cetartiodactyla
0.53694	-2.16528	-0.000193917	Cetartiodactyla
0.534952	-5.37862	0.00203475	Cetartiodactyla
0.53407	-8.86041	-0.000291159	Cetartiodactyla
0.534391	-6.53068	-0.00245343	Cetartiodactyla
0.536858	-2.03546	-0.000345368	Cetartiodactyla
0.537099	-1.32293	-0.000235433	Cetartiodactyla
0.534391	-6.53068	0.000564708	Cetartiodactyla
0.532467	-10.1548	0.00533601	Cetartiodactyla
0.527237	-8.85953	0.00205845	Cetartiodactyla
0.525537	-8.59107	0.0195088	Cetartiodactyla
0.506468	-6.11493	0.00772122	Cetartiodactyla
0.500104	-4.94689	0.00604874	Cetartiodactyla
0.495719	-3.27193	0.00290957	Cetartiodactyla
0.494684	-2.66063	0.00339238	Cetartiodactyla
0.500104	-4.94689	0.00486036	Cetartiodactyla
0.496908	-3.81736	0.00365684	Cetartiodactyla
0.533095	-10.4008	-0.00386779	Cetartiodactyla
0.53704	-8.76961	-0.00111177	Cetartiodactyla
0.538038	-8.35179	-0.00277993	Cetartiodactyla
0.540657	-7.33375	0.000127477	Cetartiodactyla
0.540242	-7.03978	0.00180105	Cetartiodactyla
0.538173	-4.15464	0.000150444	Cetartiodactyla
0.537855	-3.52274	-2.4e-05	Cetartiodactyla
0.537727	-3.1475	0.000182853	Cetartiodactyla
0.537397	-1.5281	-0.000112612	Cetartiodactyla
0.540242	-7.03978	0.000753905	Cetartiodactyla
0.538038	-8.35179	4.56e-05	Cetartiodactyla
0.537831	-7.21763	0.00028198	Cetartiodactyla
0.537398	-2.88645	-8.95e-05	Cetartiodactyla
0.537831	-7.21763	0.000340143	Cetartiodactyla
0.533114	-10.5355	-0.00191991	Cetartiodactyla
0.53511	-8.39527	-0.000315138	Cetartiodactyla
0.535404	-7.95735	-0.00157031	Cetartiodactyla
0.53694	-3.63682	-0.00016684	Cetartiodactyla
0.536998	-3.41234	-0.000235592	Cetartiodactyla
0.536998	-3.41234	-0.000259059	Cetartiodactyla
0.535404	-7.95735	-0.00146087	Cetartiodactyla
0.53683	-3.46439	-0.00037559	Cetartiodactyla
0.532217	-11.6658	-0.00116897	Cetartiodactyla
0.531062	-12.4097	-0.00119883	Cetartiodactyla
0.532435	-10.4589	6.43e-05	Cetartiodactyla
0.532479	-9.9921	0.00169478	Cetartiodactyla
0.53089	-7.8221	0.0126955	Cetartiodactyla
0.518377	-3.37281	0.00640451	Cetartiodactyla
0.512757	-2.70529	-0.000323412	Cetartiodactyla
0.514135	-2.02114	-0.0198028	Cetartiodactyla
0.512757	-2.70529	0.0161948	Cetartiodactyla
0.497617	-1.25424	0.00346794	Cetartiodactyla
0.53089	-7.8221	-0.00608822	Cetartiodactyla
0.537161	-4.80768	-0.00629016	Cetartiodactyla
0.543332	-1.80302	-0.00420803	Cetartiodactyla
0.532479	-9.9921	-0.00321074	Cetartiodactyla
0.535795	-5.97743	-0.000618758	Cetartiodactyla
0.536361	-4.99691	-0.000530062	Cetartiodactyla
0.53681	-3.84756	-0.00027393	Cetartiodactyla
0.536982	-3.20436	-0.000236361	Cetartiodactyla
0.537108	-2.47014	-0.000233833	Cetartiodactyla
0.532435	-10.4589	-0.00322013	Cetartiodactyla
0.529847	-12.9481	0.0135379	Cetartiodactyla
0.528975	-13.8292	-0.00424249	Cetartiodactyla
0.533492	-7.48533	0.000204025	Cetartiodactyla
0.533345	-7.09963	0.00447012	Cetartiodactyla
0.528939	-5.07577	-0.00265311	Cetartiodactyla
0.531869	-4.48565	-0.00340054	Cetartiodactyla
0.535405	-3.49459	-0.00198179	Cetartiodactyla
0.531869	-4.48565	-0.00443936	Cetartiodactyla
0.533345	-7.09963	-0.00109609	Cetartiodactyla
0.534506	-6.45369	-0.00550975	Cetartiodactyla
0.533492	-7.48533	-0.00181829	Cetartiodactyla
0.535367	-5.76821	-0.00108691	Cetartiodactyla
0.536421	-4.38024	-0.000165933	Cetartiodactyla
0.536504	-4.21352	-0.00045277	Cetartiodactyla
0.536869	-3.02717	-0.000429502	Cetartiodactyla
0.536421	-4.38024	-0.000653392	Cetartiodactyla
0.52578	-15.7066	0.00477235	Cetartiodactyla
0.521436	-13.1583	0.0198411	Cetartiodactyla
0.525825	-31.0049	-0.00596118	Cetartiodactyla
0.532212	-19.8197	-0.00426737	Cetartiodactyla
0.536599	-5.07085	-0.000651765	Cetartiodactyla
0.532212	-19.8197	-0.00460824	Cetartiodactyla
0.520408	-40.5402	-0.00175066	Cetartiodactyla
0.522845	-31.7753	-0.0372791	Cetartiodactyla
0.560694	-20.2169	-0.0197469	Cetartiodactyla
0.579189	-12.2856	-0.00321386	Cetartiodactyla
0.580262	-12.033	-0.00278306	Cetartiodactyla
0.580853	-11.6585	-0.00265167	Cetartiodactyla
0.581283	-10.7528	0.0037603	Cetartiodactyla
0.575281	-9.19703	-0.0201042	Cetartiodactyla
0.593432	-7.47946	-0.0211712	Cetartiodactyla
0.611777	-4.41003	-0.00477453	Cetartiodactyla
0.612843	-3.95977	-0.00401919	Cetartiodactyla
0.613102	-3.74546	-0.00557391	Cetartiodactyla
0.614903	-3.37176	-0.00394996	Cetartiodactyla
0.614994	-3.32515	-0.00452935	Cetartiodactyla
0.61566	-3.10013	-0.00656212	Cetartiodactyla
0.618327	-1.83924	-0.00390199	Cetartiodactyla
0.618205	-1.41643	-0.00457807	Cetartiodactyla
0.618765	-1.14663	-0.0029384	Cetartiodactyla
0.617658	-0.952959	-0.00721578	Cetartiodactyla
0.620882	-0.709842	-0.00482167	Cetartiodactyla
0.621557	-0.646388	-0.00436563	Cetartiodactyla
0.621743	-0.583861	-0.00903255	Cetartiodactyla
0.621743	-0.583861	-0.00349943	Cetartiodactyla
0.618205	-1.41643	-0.0032908	Cetartiodactyla
0.61566	-3.10013	-0.00460792	Cetartiodactyla
0.616372	-2.25621	-0.00454659	Cetartiodactyla
0.614994	-3.32515	-0.00242692	Cetartiodactyla
0.613558	-1.90491	-0.0044348	Cetartiodactyla
0.614198	-1.6939	-0.0059361	Cetartiodactyla
0.616309	-1.16659	-0.00188383	Cetartiodactyla
0.616309	-1.16659	-0.00782678	Cetartiodactyla
0.614198	-1.6939	-0.00303977	Cetartiodactyla
0.613558	-1.90491	-0.000313236	Cetartiodactyla
0.614903	-3.37176	-0.00443485	Cetartiodactyla
0.615479	-3.1714	-0.00450038	Cetartiodactyla
0.616093	-2.11657	-0.00291831	Cetartiodactyla
0.615095	-1.33694	-0.0048867	Cetartiodactyla
0.616113	-1.14365	-0.0035365	Cetartiodactyla
0.615732	-1.04223	-0.00219027	Cetartiodactyla
0.593432	-7.47946	-0.0132265	Cetartiodactyla
0.603833	-5.21423	-0.0153914	Cetartiodactyla
0.615897	-2.72875	-0.00936766	Cetartiodactyla
0.621358	-1.76006	-0.00578745	Cetartiodactyla
0.621358	-1.76006	-0.00695222	Cetartiodactyla
0.603833	-5.21423	-0.00257501	Cetartiodactyla
0.603081	-2.35505	-0.00415443	Cetartiodactyla
0.575281	-9.19703	0.0105917	Cetartiodactyla
0.562736	-8.32744	0.0313317	Cetartiodactyla
0.530055	-6.35969	0.10628	Cetartiodactyla
0.581283	-10.7528	-0.0223028	Cetartiodactyla
0.601344	-6.12338	-0.00382411	Cetartiodactyla
0.601961	-5.8951	-0.0044279	Cetartiodactyla
0.603153	-5.2876	-0.00344536	Cetartiodactyla
0.603304	-5.17609	-0.00449197	Cetartiodactyla
0.604495	-4.20561	-0.00414504	Cetartiodactyla
0.605282	-3.82772	-0.00382936	Cetartiodactyla
0.605715	-3.45547	-0.00450083	Cetartiodactyla
0.606798	-2.35249	-0.00361839	Cetartiodactyla
0.605282	-3.82772	-0.00376552	Cetartiodactyla
0.605651	-3.42559	-0.00425351	Cetartiodactyla
0.604495	-4.20561	-0.00150326	Cetartiodactyla
0.603304	-5.17609	-0.00392666	Cetartiodactyla
0.601344	-6.12338	-0.0124613	Cetartiodactyla
0.580262	-12.033	-0.00741383	Cetartiodactyla
0.585483	-10.0778	-0.0163935	Cetartiodactyla
0.579189	-12.2856	0.00879756	Cetartiodactyla
0.568251	-6.57337	-0.0377416	Cetartiodactyla
0.604378	-3.13632	-0.00444273	Cetartiodactyla
0.605468	-2.95407	-0.00403364	Cetartiodactyla
0.606096	-2.78108	-0.00379937	Cetartiodactyla
0.60646	-2.65516	-0.00747668	Cetartiodactyla
0.610484	-2.38109	-0.00601317	Cetartiodactyla
0.61285	-2.20306	-0.00631026	Cetartiodactyla
0.6154	-1.84533	-0.00397707	Cetartiodactyla
0.615494	-1.76063	-0.0060778	Cetartiodactyla
0.617684	-1.34103	-0.00669373	Cetartiodactyla
0.60646	-2.65516	0.000284242	Cetartiodactyla
0.602723	-2.33822	0.0238408	Cetartiodactyla
0.568251	-6.57337	0.0137624	Cetartiodactyla
0.552874	-5.33586	-0.0206538	Cetartiodactyla
0.572652	-4.55197	-0.0123363	Cetartiodactyla
0.583162	-3.90299	-0.028888	Cetartiodactyla
0.522845	-31.7753	0.0813037	Cetartiodactyla
0.51579	-45.9973	0.00424091	Cetartiodactyla
0.512458	-24.4484	0.0023112	Cetartiodactyla
0.511216	-5.78601	-0.000749758	Cetartiodactyla
0.513095	-5.38289	0.000709134	Cetartiodactyla
0.513424	-3.3998	0.00878014	Cetartiodactyla
0.511216	-5.78601	0.00808228	Cetartiodactyla
0.504263	-4.31507	0.00652859	Cetartiodactyla
0.512458	-24.4484	0.00288161	Cetartiodactyla
0.512506	-50.7461	-0.0486585	Cetartiodactyla
0.562231	-7.07392	-0.00859361	Cetartiodactyla
0.5695	-0.808528	-0.00184481	Cetartiodactyla
0.562231	-7.07392	-0.00120796	Cetartiodactyla
0.507268	-8.3888	0.0394254	Chiroptera
0.507268	-8.3888	-0.037467	Chiroptera
0.480352	-19.778	0.0138039	Chiroptera
0.480352	-19.778	0.0256214	Chiroptera
0.537542	-25.2754	-0.00864968	Chiroptera
0.549946	-19.4528	-0.0267869	Chiroptera
0.55672	-10.8896	0.00960513	Chiroptera
0.55672	-10.8896	-0.0203392	Chiroptera
0.469363	-3.837	-0.0201879	Chiroptera
0.469363	-3.837	0.026607	Chiroptera
0.4423	-3.67628	-0.0563547	Chiroptera
0.4423	-3.67628	0.0742772	Chiroptera
0.467174	-13.7987	-0.0326775	Chiroptera
0.463131	-17.5257	0.0710777	Chiroptera
0.506588	-0.843805	0.0048403	Chiroptera
0.506588	-0.843805	-0.0056113	Chiroptera
0.505002	-1.229	0.00333059	Chiroptera
0.466187	-19.8947	0.012138	Chiroptera
0.516249	-44.7881	0.0140363	Chiroptera
0.518005	-40.3272	0.0157081	Chiroptera
0.51997	-37.7439	0.00712685	Chiroptera
0.51997	-37.7439	-0.0336466	Chiroptera
0.519877	-32.5009	0.0174898	Chiroptera
0.520546	-31.2598	-0.0160613	Chiroptera
0.517163	-22.5727	0.0149063	Chiroptera
0.507054	-17.1949	0.0510386	Chiroptera
0.512191	-5.9511	-0.000277527	Chiroptera
0.512191	-5.9511	-0.000277527	Chiroptera
0.524393	-12.1152	0.0217889	Chiroptera
0.524393	-12.1152	-0.0211661	Chiroptera
0.524287	-15.6171	-0.0212671	Chiroptera
0.535859	-10.2072	-0.0102521	Chiroptera
0.535859	-10.2072	-0.0102521	Chiroptera
0.505125	-17.7028	0.0373846	Chiroptera
0.500844	-15.9515	-0.0110793	Chiroptera
0.487559	-2.99083	-0.0132735	Chiroptera
0.487559	-2.99083	0.0206639	Chiroptera
0.49392	-9.65235	-0.0176696	Chiroptera
0.49157	-11.831	0.0362997	Chiroptera
0.492209	-5.15683	0.0250901	Chiroptera
0.492209	-5.15683	-0.0192989	Chiroptera
0.497679	-14.9749	0.0181984	Chiroptera
0.545413	-1.36328	-0.00115772	Chiroptera
0.545684	-0.997132	-0.000899125	Chiroptera
0.545684	-0.997132	-0.000899125	Chiroptera
0.531413	-12.9091	-0.0144843	Chiroptera
0.521717	-17.2368	0.00878944	Chiroptera
0.527974	-11.3052	0.0147461	Chiroptera
0.527974	-11.3052	-0.0260273	Chiroptera
0.541693	-7.34948	-0.00469831	Chiroptera
0.541693	-7.34948	-0.00469831	Chiroptera
0.535352	-8.28497	-0.00196801	Chiroptera
0.543092	-3.28442	-0.0116372	Chiroptera
0.543092	-3.28442	0.00539936	Chiroptera
0.528753	-5.90531	-0.00824926	Chiroptera
0.528753	-5.90531	0.0259391	Chiroptera
0.535995	-8.91986	-0.0013562	Chiroptera
0.537044	-10.1298	-0.000357159	Chiroptera
0.537672	-10.8746	-0.0167959	Chiroptera
0.520273	-10.177	-0.0029129	Chiroptera
0.52011	-4.75357	-0.0030677	Chiroptera
0.521256	-3.90138	-0.00197695	Chiroptera
0.521256	-3.90138	-0.00197695	Chiroptera
0.503479	-0.66525	0.0237192	Chiroptera
0.503479	-0.66525	-0.018899	Chiroptera
0.522242	-1.87771	-0.00103864	Chiroptera
0.522242	-1.87771	-0.00103864	Chiroptera
0.498867	-1.52084	-0.0232886	Chiroptera
0.498867	-1.52084	0.0314282	Chiroptera
0.518206	-9.47433	-0.00487969	Chiroptera
0.522032	-14.62	-0.00123801	Chiroptera
0.511487	-10.2839	0.0434411	Chiroptera
0.511487	-10.2839	-0.0112757	Chiroptera
0.527119	-13.2167	-0.0423858	Chiroptera
0.525953	-10.3176	0.00249455	Chiroptera
0.525953	-10.3176	0.00249455	Chiroptera
0.52518	-10.5362	0.00175851	Chiroptera
0.52518	-10.5362	0.00175851	Chiroptera
0.52819	-14.8721	0.00462368	Chiroptera
0.52819	-14.8721	-0.0258219	Chiroptera
0.524748	-12.8069	0.0013471	Chiroptera
0.524748	-12.8069	0.0013471	Chiroptera
0.525274	-16.6818	0.00184772	Chiroptera
0.522494	-30.8072	0.00952986	Chiroptera
0.501757	-12.1387	-0.0102102	Chiroptera
0.501757	-12.1387	0.0220802	Chiroptera
0.540129	-23.7973	-0.0061871	Chiroptera
0.541842	-22.1791	0.00420965	Chiroptera
0.541842	-22.1791	-0.0283714	Chiroptera
0.506372	-61.5749	-0.00238486	Chiroptera
0.510119	-50.8377	-0.00486754	Chiroptera
0.516168	-45.5917	-0.000162107	Chiroptera
0.517221	-44.5919	-0.00479459	Chiroptera
0.522856	-32.4114	0.000930537	Chiroptera
0.522494	-30.8072	3.69e-06	Chiroptera
0.523077	-21.8353	-0.00058325	Chiroptera
0.524219	-18.0985	0.000856613	Chiroptera
0.523866	-17.5908	0.00235396	Chiroptera
0.522032	-14.62	0.00443439	Chiroptera
0.518206	-9.47433	0.00479932	Chiroptera
0.5142	-6.48922	-0.00705635	Chiroptera
0.5142	-6.48922	0.0163181	Chiroptera
0.523866	-17.5908	0.000766274	Chiroptera
0.52362	-14.4522	-0.00296707	Chiroptera
0.527119	-13.2167	0.00152975	Chiroptera
0.52362	-14.4522	0.012665	Chiroptera
0.524219	-18.0985	-0.000616827	Chiroptera
0.525339	-16.9794	-0.000741842	Chiroptera
0.52653	-16.0031	0.00174264	Chiroptera
0.52653	-16.0031	-0.00126733	Chiroptera
0.525339	-16.9794	0.000514832	Chiroptera
0.525274	-16.6818	0.000978624	Chiroptera
0.523077	-21.8353	0.00336295	Chiroptera
0.520273	-10.177	0.00325268	Chiroptera
0.517713	-5.87488	-0.00158032	Chiroptera
0.52011	-4.75357	-0.000444748	Chiroptera
0.517713	-5.87488	0.0150511	Chiroptera
0.522856	-32.4114	-0.0142473	Chiroptera
0.537672	-10.8746	0.000484305	Chiroptera
0.537044	-10.1298	0.000935984	Chiroptera
0.535995	-8.91986	0.000579681	Chiroptera
0.535352	-8.28497	0.000193907	Chiroptera
0.535126	-8.10357	-0.00798701	Chiroptera
0.535126	-8.10357	0.00635139	Chiroptera
0.517221	-44.5919	-0.00268295	Chiroptera
0.520744	-38.6252	-0.0187143	Chiroptera
0.540129	-23.7973	-0.0019745	Chiroptera
0.520744	-38.6252	0.0196582	Chiroptera
0.516168	-45.5917	0.000810309	Chiroptera
0.516249	-44.7881	-0.000869336	Chiroptera
0.518005	-40.3272	-0.000941003	Chiroptera
0.519748	-38.0432	0.000590087	Chiroptera
0.519877	-32.5009	4.29e-05	Chiroptera
0.520546	-31.2598	0.000656728	Chiroptera
0.52057	-25.1485	0.00299357	Chiroptera
0.518255	-23.1919	0.00188275	Chiroptera
0.517163	-22.5727	0.00360051	Chiroptera
0.514405	-20.1563	0.00144988	Chiroptera
0.513931	-20.0203	0.00148082	Chiroptera
0.513448	-19.5625	0.00934546	Chiroptera
0.505125	-17.7028	0.00570289	Chiroptera
0.500844	-15.9515	0.00479295	Chiroptera
0.497679	-14.9749	0.00441081	Chiroptera
0.495048	-13.7483	0.00538494	Chiroptera
0.49157	-11.831	-0.000276182	Chiroptera
0.49392	-9.65235	0.00832263	Chiroptera
0.495048	-13.7483	0.00474631	Chiroptera
0.513448	-19.5625	-0.00791931	Chiroptera
0.522389	-16.9497	-0.00130628	Chiroptera
0.524287	-15.6171	0.000394006	Chiroptera
0.522389	-16.9497	-0.012878	Chiroptera
0.513931	-20.0203	0.0078754	Chiroptera
0.507054	-17.1949	-0.00380833	Chiroptera
0.514405	-20.1563	-0.016032	Chiroptera
0.531413	-12.9091	-0.0138427	Chiroptera
0.545413	-1.36328	-0.000787805	Chiroptera
0.518255	-23.1919	-0.00267109	Chiroptera
0.521717	-17.2368	-0.00563385	Chiroptera
0.52057	-25.1485	-0.0204446	Chiroptera
0.519748	-38.0432	0.000496995	Chiroptera
0.510119	-50.8377	0.00728653	Chiroptera
0.504014	-43.2463	0.0354812	Chiroptera
0.470009	-22.2961	0.00684473	Chiroptera
0.466275	-19.9455	0.003379	Chiroptera
0.466187	-19.8947	0.00635107	Chiroptera
0.463131	-17.5257	-0.0384284	Chiroptera
0.505002	-1.229	-0.000158072	Chiroptera
0.466275	-19.9455	0.00239216	Chiroptera
0.467174	-13.7987	0.0281216	Chiroptera
0.470009	-22.2961	0.00375713	Chiroptera
0.504014	-43.2463	-0.00389538	Chiroptera
0.509385	-36.6885	0.00541954	Chiroptera
0.505183	-34.1386	-0.000666486	Chiroptera
0.505183	-34.1386	0.0262499	Chiroptera
0.509385	-36.6885	-0.02694	Chiroptera
0.537542	-25.2754	-0.0125413	Chiroptera
0.549946	-19.4528	-0.00750785	Chiroptera
0.430238	-1.14872	0.0109774	Eulipotyphla
0.430238	-1.14872	0.000390987	Eulipotyphla
0.509124	-27.1833	0.0176607	Eulipotyphla
0.498779	-12.2111	0.00781302	Eulipotyphla
0.498779	-12.2111	0.00781302	Eulipotyphla
0.522491	-10.9443	-0.0142102	Eulipotyphla
0.520205	-0.39052	-0.0163859	Eulipotyphla
0.520205	-0.39052	0.0178025	Eulipotyphla
0.513385	-2.27975	-0.0228778	Eulipotyphla
0.513385	-2.27975	0.0217168	Eulipotyphla
0.510587	-4.26732	0.0190526	Eulipotyphla
0.520388	-7.78692	-0.0162116	Eulipotyphla
0.514896	-22.1607	-0.0214398	Eulipotyphla
0.518054	-24.7254	-0.00940293	Eulipotyphla
0.518054	-24.7254	-0.000270335	Eulipotyphla
0.49719	-11.8334	-0.0201311	Eulipotyphla
0.493607	-8.94232	0.00288969	Eulipotyphla
0.493607	-8.94232	0.00288969	Eulipotyphla
0.493902	-10.3867	0.0234454	Eulipotyphla
0.538057	-17.3569	-0.0758662	Eulipotyphla
0.52255	-13.4256	0.0406912	Eulipotyphla
0.52028	-11.0532	-0.0163152	Eulipotyphla
0.52028	-11.0532	0.0282794	Eulipotyphla
0.529159	-6.82125	0.00116791	Eulipotyphla
0.529159	-6.82125	0.00116791	Eulipotyphla
0.546775	-9.86629	0.00890599	Eulipotyphla
0.546775	-9.86629	-0.0167208	Eulipotyphla
0.533914	-29.6983	-0.00333656	Eulipotyphla
0.504051	-66.3129	0.00155404	Eulipotyphla
0.503971	-65.3628	-0.000543792	Eulipotyphla
0.505992	-63.4624	-0.00197425	Eulipotyphla
0.509346	-60.0301	-0.0183856	Eulipotyphla
0.528951	-39.1837	-0.00468742	Eulipotyphla
0.533914	-29.6983	-0.000750616	Eulipotyphla
0.534702	-27.7755	0.00554167	Eulipotyphla
0.534702	-27.7755	-0.0120745	Eulipotyphla
0.528951	-39.1837	-0.00882998	Eulipotyphla
0.538057	-17.3569	0.0153443	Eulipotyphla
0.52255	-13.4256	0.00285423	Eulipotyphla
0.509346	-60.0301	0.000568298	Eulipotyphla
0.509997	-42.3968	0.013995	Eulipotyphla
0.49719	-11.8334	0.00509163	Eulipotyphla
0.493902	-10.3867	0.00225707	Eulipotyphla
0.509997	-42.3968	-0.0068695	Eulipotyphla
0.505992	-63.4624	-0.00175209	Eulipotyphla
0.509124	-27.1833	-0.000644436	Eulipotyphla
0.510998	-24.4704	-0.00275826	Eulipotyphla
0.514896	-22.1607	-0.00664294	Eulipotyphla
0.522491	-10.9443	0.0023989	Eulipotyphla
0.520679	-8.25893	0.000963928	Eulipotyphla
0.520388	-7.78692	0.0104897	Eulipotyphla
0.510587	-4.26732	-0.00163953	Eulipotyphla
0.520679	-8.25893	0.00114708	Eulipotyphla
0.510998	-24.4704	0.0133589	Eulipotyphla
0.503971	-65.3628	0.0752103	Eulipotyphla
0.567541	-11.9954	-0.00390845	Glires
0.567783	-11.3374	-0.00367803	Glires
0.567783	-11.3374	-0.00367803	Glires
0.569827	-0.959643	-0.00173291	Glires
0.569827	-0.959643	-0.00173291	Glires
0.569765	-2.41668	-0.0017912	Glires
0.569765	-2.41668	-0.0017912	Glires
0.569636	-3.92569	-0.00191425	Glires
0.569007	-7.09455	-0.00251285	Glires
0.569833	-0.145341	-0.00172718	Glires
0.569833	-0.145341	-0.00172718	Glires
0.439413	-6.16057	0.0395566	Glires
0.439413	-6.16057	-0.0186677	Glires
0.545637	-46.475	0.00782219	Glires
0.553321	-29.4668	0.015137	Glires
0.555541	-27.2377	0.0172502	Glires
0.561425	-23.3126	-0.00973079	Glires
0.56853	-6.17426	-0.00296756	Glires
0.56853	-6.17426	-0.00296756	Glires
0.561807	-6.57013	-0.00936645	Glires
0.558722	-5.36632	0.0237415	Glires
0.558722	-5.36632	-0.0123029	Glires
0.568146	-4.19076	-0.0033329	Glires
0.569023	-3.02631	-0.00249748	Glires
0.569023	-3.02631	-0.00249748	Glires
0.568775	-3.47041	-0.00273369	Glires
0.569344	-8.61508	-0.00219185	Glires
0.569466	-7.89302	-0.00207642	Glires
0.5697	-5.89037	-0.00185366	Glires
0.569728	-5.57487	-0.00182719	Glires
0.569771	-4.76035	-0.00178548	Glires
0.569771	-4.76035	-0.00178548	Glires
0.569758	-5.09619	-0.00179858	Glires
0.569184	-9.31439	-0.00234415	Glires
0.568329	-12.1453	-0.00315871	Glires
0.566735	-16.2924	-0.00467596	Glires
0.568804	-9.37456	-0.00270653	Glires
0.569784	-1.71897	-0.00177365	Glires
0.569784	-1.71897	-0.00177365	Glires
0.56928	-6.80465	-0.00225283	Glires
0.543417	-55.7604	-0.0585769	Glires
0.472991	-6.20707	0.0410876	Glires
0.485853	-3.19933	-0.00449128	Glires
0.485853	-3.19933	-0.00449128	Glires
0.539663	-31.9962	0.0363244	Glires
0.549154	-26.5145	-0.042751	Glires
0.550954	-14.1286	0.00411643	Glires
0.552631	-10.719	0.01448	Glires
0.559535	-7.12963	-0.0115294	Glires
0.559535	-7.12963	-0.00457511	Glires
0.544568	-21.8651	0.00680484	Glires
0.551512	-8.04987	0.0134148	Glires
0.563086	-2.92656	-0.00814918	Glires
0.563086	-2.92656	-0.00119488	Glires
0.547923	-13.2339	0.00999844	Glires
0.547923	-13.2339	-0.0225827	Glires
0.53768	-1.23733	0.000248033	Glires
0.53768	-1.23733	0.000248033	Glires
0.525849	-6.36167	-0.00198319	Glires
0.525849	-6.36167	0.00714941	Glires
0.549953	-13.0537	-0.0206501	Glires
0.538311	-1.95189	0.000848946	Glires
0.538311	-1.95189	0.000848946	Glires
0.540977	-12.6822	0.0124169	Glires
0.540977	-12.6822	0.00338627	Glires
0.544494	-15.4003	0.00447142	Glires
0.567751	-3.561	-0.00370849	Glires
0.567751	-3.561	-0.00370849	Glires
0.564302	-4.36702	-0.00699187	Glires
0.564302	-4.36702	-3.76e-05	Glires
0.566521	-7.79056	-0.00487911	Glires
0.568967	-3.61865	-0.00255148	Glires
0.568967	-3.61865	-0.00255148	Glires
0.567384	-6.79293	-0.00405817	Glires
0.555964	-9.49087	-0.0149288	Glires
0.555964	-9.49087	0.0176523	Glires
0.547798	-27.4134	0.00987899	Glires
0.543736	-37.3658	0.00601289	Glires
0.520929	-35.1908	-0.0156968	Glires
0.520929	-35.1908	0.0391483	Glires
0.537554	-13.5016	0.000128469	Glires
0.53749	-12.7867	6.7e-05	Glires
0.537382	-8.14884	-3.61e-05	Glires
0.537382	-8.14884	-3.61e-05	Glires
0.53741	-11.0434	-8.65e-06	Glires
0.53733	-7.7092	-8.5e-05	Glires
0.537322	-7.12233	-9.29e-05	Glires
0.537321	-6.99772	-9.4e-05	Glires
0.537321	-6.99772	-9.4e-05	Glires
0.537358	-9.1498	-5.8e-05	Glires
0.537443	-11.8903	2.24e-05	Glires
0.537975	-19.4244	0.000529202	Glires
0.537414	-9.14489	-5.02e-06	Glires
0.537414	-9.14489	-5.02e-06	Glires
0.537392	-8.39744	-2.64e-05	Glires
0.537323	-4.20929	-9.22e-05	Glires
0.537323	-4.20929	-9.22e-05	Glires
0.538168	-21.5211	0.000712624	Glires
0.536856	-8.12587	-0.000536228	Glires
0.536961	-7.47094	-0.00043643	Glires
0.537149	-5.31522	-0.000257039	Glires
0.537149	-5.31522	-0.000257039	Glires
0.537144	-5.42164	-0.000262316	Glires
0.537028	-6.89383	-0.000372528	Glires
0.537205	-0.855718	-0.000204325	Glires
0.537205	-0.855718	-0.000204325	Glires
0.535095	-11.7232	0.00681817	Glires
0.538	-25.487	0.000552221	Glires
0.537371	-7.50765	-4.58e-05	Glires
0.537371	-7.50765	-4.58e-05	Glires
0.537375	-8.65455	-4.22e-05	Glires
0.537305	-3.41966	-0.000109248	Glires
0.537305	-3.41966	-0.000109248	Glires
0.53734	-6.98288	-7.59e-05	Glires
0.537355	-7.89	-6.1e-05	Glires
0.537328	-2.76738	-8.73e-05	Glires
0.537328	-2.76738	-8.73e-05	Glires
0.537481	-6.53421	5.9e-05	Glires
0.537481	-6.53421	5.9e-05	Glires
0.537754	-5.03102	0.000318422	Glires
0.537754	-5.03102	0.000318422	Glires
0.539031	-8.56187	0.00153395	Glires
0.537639	-4.42395	0.000208663	Glires
0.537482	-3.15634	5.99e-05	Glires
0.537482	-3.15634	5.99e-05	Glires
0.537777	-5.08023	0.000340869	Glires
0.537777	-5.08023	0.000340869	Glires
0.552972	-4.90352	-0.0108221	Glires
0.552972	-4.90352	-0.0108221	Glires
0.539612	-6.39346	0.00208673	Glires
0.538919	-5.79938	0.00142733	Glires
0.538919	-5.79938	0.00142733	Glires
0.538404	-4.70305	0.000937421	Glires
0.538404	-4.70305	0.000937421	Glires
0.538806	-5.49095	0.00132018	Glires
0.538203	-4.13092	0.000746294	Glires
0.538203	-4.13092	0.000746294	Glires
0.539453	-5.49853	0.00193561	Glires
0.539453	-5.49853	0.00193561	Glires
0.537837	-7.87619	0.000397878	Glires
0.537837	-7.87619	0.000397878	Glires
0.537953	-8.70164	0.000507532	Glires
0.537313	-2.58229	-0.000101337	Glires
0.537313	-2.58229	-0.000101337	Glires
0.537393	-8.58128	-2.47e-05	Glires
0.537393	-8.58128	-2.47e-05	Glires
0.528112	-3.34971	0.000171368	Glires
0.528248	-0.644078	0.000300365	Glires
0.528248	-0.644078	0.000300365	Glires
0.52824	-0.936607	0.000292358	Glires
0.52814	-3.03504	0.000197237	Glires
0.527121	-10.9992	0.00836037	Glires
0.536767	-27.1446	-0.000621273	Glires
0.53537	-17.0051	0.0426442	Glires
0.542498	-6.18214	-0.0277464	Glires
0.537388	-0.522832	-2.99e-05	Glires
0.537388	-0.522832	-2.99e-05	Glires
0.537337	-0.269773	-7.83e-05	Glires
0.537337	-0.269773	-7.83e-05	Glires
0.537344	-0.255303	-7.21e-05	Glires
0.537344	-0.255303	-7.21e-05	Glires
0.538848	-3.69495	0.00136014	Glires
0.517515	-1.19091	0.0256476	Glires
0.517515	-1.19091	-0.018947	Glires
0.529472	-4.01139	-0.00756528	Glires
0.535579	-12.4543	0.00727851	Glires
0.535623	-13.181	-0.00171033	Glires
0.566081	-7.27576	-0.00529807	Glires
0.566081	-7.27576	-0.00529807	Glires
0.567971	-5.39628	-0.0034991	Glires
0.567971	-5.39628	-0.0034991	Glires
0.567484	-6.08952	-0.00396323	Glires
0.546249	-8.52098	0.00840522	Glires
0.565101	-1.61794	-0.0062313	Glires
0.565101	-1.61794	-0.0062313	Glires
0.553694	-3.55328	0.0154917	Glires
0.552001	-4.87898	0.0138806	Glires
0.552595	-5.22024	-0.0181356	Glires
0.552585	-3.08675	-0.0181453	Glires
0.552585	-3.08675	0.0144358	Glires
0.546153	-8.60432	0.00831303	Glires
0.544769	-12.5633	0.00699593	Glires
0.537402	-0.358068	-1.61e-05	Glires
0.537402	-0.358068	-1.61e-05	Glires
0.549966	-0.260315	0.0119428	Glires
0.549966	-0.260315	-0.013684	Glires
0.542676	-7.26628	0.00500374	Glires
0.548402	-2.30264	-0.015173	Glires
0.548402	-2.30264	0.0104538	Glires
0.53965	-4.29141	0.00212316	Glires
0.53965	-4.29141	0.00212316	Glires
0.542013	-6.87051	0.00437259	Glires
0.553259	-0.839027	0.0150775	Glires
0.553259	-0.839027	-0.0175036	Glires
0.541541	-11.9242	0.00392367	Glires
0.537593	-1.61014	0.000165024	Glires
0.537512	-1.36499	8.83e-05	Glires
0.537512	-1.36499	8.83e-05	Glires
0.54149	-9.132	-0.00489167	Glires
0.539327	-7.97006	0.00181621	Glires
0.539316	-6.29067	0.00180498	Glires
0.539316	-6.29067	0.00180498	Glires
0.550051	-2.06634	-0.0205572	Glires
0.550051	-2.06634	0.0120239	Glires
0.543881	-3.87358	0.0061507	Glires
0.541155	-5.46558	0.0035563	Glires
0.537765	-5.65099	0.000329354	Glires
0.537332	-1.85852	-8.29e-05	Glires
0.537325	-1.70454	-8.97e-05	Glires
0.537292	-0.336688	-0.000121362	Glires
0.537292	-0.336688	-0.000121362	Glires
0.537412	-2.98697	-7.4e-06	Glires
0.537415	-3.33182	-4.6e-06	Glires
0.537415	-3.33182	-4.6e-06	Glires
0.537318	-1.42516	-9.7e-05	Glires
0.537318	-1.42516	-9.7e-05	Glires
0.537371	-2.70218	-4.63e-05	Glires
0.53812	-6.67898	0.000666693	Glires
0.538631	-7.76746	0.00115295	Glires
0.53783	-4.39462	0.000390764	Glires
0.537538	-2.77534	0.000112876	Glires
0.537538	-2.77534	0.000112876	Glires
0.537841	-4.43115	0.000401323	Glires
0.560777	-15.0602	-0.0103468	Glires
0.569302	-7.11196	-0.00223206	Glires
0.569767	-3.71017	-0.00178936	Glires
0.569767	-3.71017	-0.00178936	Glires
0.569726	-4.46157	-0.00182852	Glires
0.569732	-4.22378	-0.00182307	Glires
0.569732	-4.22378	-0.00182307	Glires
0.569477	-6.29414	-0.00206559	Glires
0.569666	-3.50493	-0.00188594	Glires
0.569666	-3.50493	-0.00188594	Glires
0.569668	-3.50392	-0.00188358	Glires
0.569861	-0.264762	-0.00170017	Glires
0.569861	-0.264762	-0.00170017	Glires
0.569188	-5.77075	-0.00234041	Glires
0.569188	-5.77075	-0.00234041	Glires
0.568126	-10.2778	-0.00335218	Glires
0.569191	-6.33292	-0.00233775	Glires
0.569191	-6.33292	-0.00233775	Glires
0.569149	-6.52802	-0.0023775	Glires
0.568549	-8.03981	-0.00294877	Glires
0.569754	-1.28631	-0.00180189	Glires
0.569754	-1.28631	-0.00180189	Glires
0.569807	-0.618842	-0.00175174	Glires
0.569807	-0.618842	-0.00175174	Glires
0.568623	-8.12987	-0.00287833	Glires
0.569766	-2.94637	-0.00179059	Glires
0.569766	-2.94637	-0.00179059	Glires
0.569724	-3.94884	-0.00183083	Glires
0.569856	-0.648975	-0.00170494	Glires
0.569856	-0.648975	-0.00170494	Glires
0.569726	-3.91673	-0.0018285	Glires
0.569749	-2.82322	-0.00180702	Glires
0.569851	-0.727133	-0.00170958	Glires
0.569851	-0.727133	-0.00170958	Glires
0.569538	-5.13057	-0.00200773	Glires
0.565778	-12.8536	-0.00558663	Glires
0.567762	-8.82286	-0.00369797	Glires
0.567762	-8.82286	-0.00369797	Glires
0.569176	-4.49699	-0.00235197	Glires
0.569176	-4.49699	-0.00235197	Glires
0.568472	-6.784	-0.00302256	Glires
0.566207	-10.099	-0.00517884	Glires
0.565881	-9.70615	-0.00548874	Glires
0.568322	-4.33393	-0.0031656	Glires
0.568322	-4.33393	-0.0031656	Glires
0.567824	-2.96182	-0.00363959	Glires
0.567824	-2.96182	-0.00363959	Glires
0.561773	-7.3425	0.0231823	Glires
0.541107	-10.4389	0.00351006	Glires
0.539431	-7.5051	0.00191497	Glires
0.539431	-7.5051	0.00191497	Glires
0.539049	-5.2395	0.00155086	Glires
0.539049	-5.2395	0.00155086	Glires
0.539037	-3.99558	0.00154016	Glires
0.539037	-3.99558	0.00154016	Glires
0.540929	-4.02262	0.0033405	Glires
0.539218	-2.78757	0.00171225	Glires
0.539218	-2.78757	0.00171225	Glires
0.556435	-6.35889	0.0181008	Glires
0.567845	-1.90371	-0.00361881	Glires
0.567845	-1.90371	-0.00361881	Glires
0.569068	-0.844395	-0.00245493	Glires
0.569068	-0.844395	-0.00245493	Glires
0.554077	-8.69032	-0.0167249	Glires
0.555019	-3.29742	0.0167532	Glires
0.555023	-2.05299	0.0167564	Glires
0.555023	-2.05299	-0.0158247	Glires
0.556244	-2.92126	-0.0146618	Glires
0.557877	-4.64511	-0.0131076	Glires
0.567311	-3.17689	-0.00412767	Glires
0.567311	-3.17689	-0.00412767	Glires
0.552991	-5.22245	0.0148229	Glires
0.552991	-5.22245	-0.0177582	Glires
0.551993	-9.66272	-0.0187083	Glires
0.538635	-3.86477	0.00115717	Glires
0.538635	-3.86477	0.00115717	Glires
0.538417	-4.8807	0.000949854	Glires
0.537481	-1.42353	5.83e-05	Glires
0.537481	-1.42353	5.83e-05	Glires
0.539355	-6.74651	0.00184202	Glires
0.540315	-7.93381	0.00275597	Glires
0.538448	-4.49193	0.000979446	Glires
0.537326	-0.284988	-8.91e-05	Glires
0.537326	-0.284988	-8.91e-05	Glires
0.53754	-1.96541	0.000114565	Glires
0.53754	-1.96541	0.000114565	Glires
0.53818	-4.46141	0.000723714	Glires
0.537504	-2.0445	8.09e-05	Glires
0.537504	-2.0445	8.09e-05	Glires
0.537986	-4.40778	0.000539708	Glires
0.537986	-4.40778	0.000539708	Glires
0.553455	-0.851782	-0.0173168	Glires
0.553455	-0.851782	0.0152643	Glires
0.548332	-13.3824	-0.0221934	Glires
0.548332	-13.3824	0.0103877	Glires
0.537499	-2.59691	7.56e-05	Glires
0.537499	-2.59691	7.56e-05	Glires
0.537769	-4.61037	0.000332722	Glires
0.537769	-4.61037	0.000332722	Glires
0.537778	-4.57059	0.00034139	Glires
0.537778	-4.57059	0.00034139	Glires
0.53831	-6.03533	0.000847401	Glires
0.53831	-6.03533	0.000847401	Glires
0.538446	-6.43918	0.000977572	Glires
0.55011	-32.9616	0.01208	Glires
0.550277	-26.2201	-0.0203422	Glires
0.543242	-16.4825	0.00554226	Glires
0.543242	-16.4825	0.00554226	Glires
0.559189	-22.204	-0.00490426	Glires
0.560671	-16.6915	-0.00349368	Glires
0.560671	-16.6915	-0.00349368	Glires
0.561396	-13.2958	-0.00280327	Glires
0.562552	-5.13007	-0.00170356	Glires
0.562552	-5.13007	-0.00170356	Glires
0.559068	-22.4033	-0.00501974	Glires
0.54674	-45.0753	0.00887232	Glires
0.548366	-42.6267	0.00815718	Glires
0.567266	-19.6012	-0.00417043	Glires
0.569254	-10.4241	-0.00227832	Glires
0.569773	-2.81847	-0.00178422	Glires
0.569773	-2.81847	-0.00178422	Glires
0.569867	-0.0890522	-0.00169402	Glires
0.569867	-0.0890522	-0.00169402	Glires
0.56983	-1.27664	-0.00172997	Glires
0.56923	-10.8696	-0.00230067	Glires
0.568777	-14.6093	-0.00273233	Glires
0.568855	-11.7437	-0.00265763	Glires
0.568855	-11.7437	-0.00265763	Glires
0.567876	-17.4147	-0.00358958	Glires
0.567468	-18.8371	-0.00397827	Glires
0.560946	-10.9938	-0.0101866	Glires
0.560946	-10.9938	-0.00323226	Glires
0.559974	-11.9749	0.00334012	Glires
0.552714	-22.0344	0.0145591	Glires
0.552714	-22.0344	-0.0180221	Glires
0.552511	-24.6231	-0.0182153	Glires
0.548322	-24.7061	0.0103781	Glires
0.542654	-17.0176	0.00498236	Glires
0.538281	-6.65567	0.0008204	Glires
0.538109	-6.02512	0.000656723	Glires
0.538109	-6.02512	0.000656723	Glires
0.569486	-3.99656	-0.00205734	Glires
0.569486	-3.99656	-0.00205734	Glires
0.595941	-2.59902	-0.00700268	Glires
0.595941	-2.59902	-0.00700268	Glires
0.588158	-3.53877	0.00438899	Glires
0.588158	-3.53877	-0.00123221	Glires
0.566725	-16.2504	-0.00468571	Glires
0.568917	-9.05879	-0.0025991	Glires
0.569527	-5.48798	-0.0020186	Glires
0.569527	-5.48798	-0.0020186	Glires
0.569355	-6.86595	-0.00218227	Glires
0.566203	-7.59139	-0.0051823	Glires
0.569191	-2.37001	-0.00233816	Glires
0.569191	-2.37001	-0.00233816	Glires
0.559549	-7.84777	-0.0115165	Glires
0.554691	-2.46476	-0.0161408	Glires
0.554691	-2.46476	0.0164403	Glires
0.559268	-8.52815	0.0120308	Glires
0.567516	-12.7271	-0.00393204	Glires
0.567516	-12.7271	-0.00393204	Glires
0.564057	-22.0844	-0.00722494	Glires
0.495434	-5.58511	0.00462897	Glires
0.495434	-5.58511	0.00462897	Glires
0.520131	-77.9381	-0.0104156	Glires
0.531246	-70.5369	-0.0022688	Glires
0.533681	-69.3133	-0.00258257	Glires
0.536311	-67.1928	-0.000644832	Glires
0.536878	-66.7096	-0.000472012	Glires
0.537244	-64.9295	-5.15e-06	Glires
0.537126	-60.9494	-0.00867623	Glires
0.545685	-46.6646	-0.000369275	Glires
0.545525	-44.1909	0.00501216	Glires
0.539991	-34.3861	-0.000205295	Glires
0.539941	-34.2305	-0.000116942	Glires
0.539805	-32.3999	-0.00391559	Glires
0.543475	-25.1188	-0.00602577	Glires
0.549078	-18.214	-0.00087443	Glires
0.549259	-18.1415	0.00122614	Glires
0.547332	-16.5728	-0.000710321	Glires
0.547434	-16.3052	-0.00167286	Glires
0.548493	-14.7931	-0.00179977	Glires
0.549629	-14.0729	-0.00149166	Glires
0.550402	-13.4725	-0.00126825	Glires
0.550914	-12.7884	0.0013239	Glires
0.548809	-11.1975	0.00568885	Glires
0.542441	-9.32324	0.000471376	Glires
0.541596	-9.01051	0.000855132	Glires
0.540408	-8.22416	0.000678073	Glires
0.539455	-7.25633	0.00118241	Glires
0.538043	-4.58661	0.000377057	Glires
0.538043	-4.58661	-0.000104915	Glires
0.539455	-7.25633	0.00104579	Glires
0.53818	-4.46141	0.000471764	Glires
0.540408	-8.22416	0.00168473	Glires
0.538448	-4.49193	0.000941425	Glires
0.541596	-9.01051	0.00094894	Glires
0.540315	-7.93381	0.000689261	Glires
0.539355	-6.74651	0.000712569	Glires
0.538417	-4.8807	0.000757021	Glires
0.542441	-9.32324	0.00343245	Glires
0.548809	-11.1975	-0.00386385	Glires
0.551993	-9.66272	-0.00183078	Glires
0.550914	-12.7884	-0.00490774	Glires
0.555041	-10.7961	-0.00381568	Glires
0.557877	-4.64511	0.00174199	Glires
0.555019	-3.29742	-0.00220339	Glires
0.556244	-2.92126	0.000184467	Glires
0.555041	-10.7961	-0.0132495	Glires
0.550402	-13.4725	-0.00307281	Glires
0.552718	-9.17064	-0.00222624	Glires
0.554077	-8.69032	-0.00329106	Glires
0.556435	-6.35889	-0.00515959	Glires
0.560548	-5.33635	-0.00854149	Glires
0.560548	-5.33635	-0.00976419	Glires
0.552718	-9.17064	0.0109219	Glires
0.540929	-4.02262	0.00141012	Glires
0.549629	-14.0729	-0.00454516	Glires
0.548493	-14.7931	0.00879175	Glires
0.547434	-16.3052	-0.000209294	Glires
0.54703	-15.0432	0.00717723	Glires
0.539259	-8.00584	0.000953523	Glires
0.538085	-6.00217	-0.000104881	Glires
0.538026	-5.84392	0.000366812	Glires
0.538026	-5.84392	9.67e-05	Glires
0.538085	-6.00217	0.000143477	Glires
0.539259	-8.00584	0.000592289	Glires
0.538446	-6.43918	-4.43e-05	Glires
0.54703	-15.0432	-0.00189609	Glires
0.547332	-16.5728	0.00053518	Glires
0.546188	-15.8621	0.00452819	Glires
0.541107	-10.4389	0.00136671	Glires
0.546188	-15.8621	0.00658641	Glires
0.549259	-18.1415	-0.0122191	Glires
0.560777	-15.0602	-0.00483929	Glires
0.564361	-13.9168	-0.00237119	Glires
0.565305	-13.4146	-0.00284378	Glires
0.566675	-12.0902	-0.00348687	Glires
0.568623	-8.12987	-0.00246114	Glires
0.569452	-5.68356	-0.00187199	Glires
0.569651	-4.5924	-0.00175486	Glires
0.569724	-3.94884	-0.00168814	Glires
0.569726	-3.91673	-0.00181561	Glires
0.569651	-4.5924	-0.00179713	Glires
0.569452	-5.68356	-0.00175881	Glires
0.569538	-5.13057	-0.00188761	Glires
0.569749	-2.82322	-0.00178926	Glires
0.566675	-12.0902	-0.00285636	Glires
0.567993	-9.6645	-0.00215892	Glires
0.568549	-8.03981	-0.00283403	Glires
0.567993	-9.6645	-0.00341645	Glires
0.565305	-13.4146	-0.00194643	Glires
0.565778	-12.8536	-0.00214602	Glires
0.566428	-11.6163	-0.0015724	Glires
0.566474	-10.6719	-0.00126234	Glires
0.566207	-10.099	-0.00119092	Glires
0.565881	-9.70615	-0.000615319	Glires
0.564995	-8.99179	0.00176391	Glires
0.561773	-7.3425	-0.00735345	Glires
0.564995	-8.99179	-0.00478427	Glires
0.566474	-10.6719	-0.00352759	Glires
0.568472	-6.784	-0.00232994	Glires
0.566428	-11.6163	-0.00286112	Glires
0.564361	-13.9168	-0.00465289	Glires
0.567587	-11.3486	-0.0017685	Glires
0.567772	-11.1493	-0.00237236	Glires
0.568553	-9.66563	-0.0023789	Glires
0.569302	-7.11196	-0.0018403	Glires
0.569477	-6.29414	-0.00188441	Glires
0.569688	-4.9051	-0.00172243	Glires
0.569726	-4.46157	-0.00172695	Glires
0.569688	-4.9051	-0.00172815	Glires
0.568553	-9.66563	-0.00242519	Glires
0.569349	-6.24386	-0.00198745	Glires
0.569668	-3.50392	-0.0018757	Glires
0.569349	-6.24386	-0.00198497	Glires
0.567772	-11.1493	-0.00194518	Glires
0.568126	-10.2778	-0.00267171	Glires
0.567587	-11.3486	-0.00314582	Glires
0.569149	-6.52802	-0.00169982	Glires
0.549078	-18.214	0.00198185	Glires
0.546403	-16.639	0.00372971	Glires
0.54211	-13.4396	0.000376786	Glires
0.541376	-12.6804	0.0018052	Glires
0.539249	-8.72973	0.000398364	Glires
0.538631	-7.76746	0.000320967	Glires
0.53812	-6.67898	0.000189099	Glires
0.537765	-5.65099	-4.98e-05	Glires
0.537667	-5.27273	0.000111838	Glires
0.537412	-2.98697	-5.19e-05	Glires
0.537332	-1.85852	-0.000120278	Glires
0.537325	-1.70454	-9.38e-05	Glires
0.537667	-5.27273	7.12e-05	Glires
0.537452	-3.82701	-5.17e-05	Glires
0.537371	-2.70218	-7.6e-05	Glires
0.537452	-3.82701	-9.55e-05	Glires
0.539249	-8.72973	-0.000298421	Glires
0.539327	-7.97006	-0.000606883	Glires
0.539711	-6.90382	-0.00168637	Glires
0.541155	-5.46558	-0.00303684	Glires
0.543881	-3.87358	-0.00661252	Glires
0.539711	-6.90382	0.000153463	Glires
0.541376	-12.6804	0.00321277	Glires
0.537841	-4.43115	-0.000140785	Glires
0.53783	-4.39462	0.000140588	Glires
0.54211	-13.4396	0.000211117	Glires
0.541541	-11.9242	-0.000278694	Glires
0.54149	-9.132	0.00356997	Glires
0.537593	-1.61014	-5.93e-05	Glires
0.546403	-16.639	0.000392152	Glires
0.545447	-13.9538	0.000160581	Glires
0.544769	-12.5633	-0.000557362	Glires
0.544841	-11.8924	0.00193988	Glires
0.542413	-8.17874	-0.000371408	Glires
0.542412	-8.14882	2.74e-05	Glires
0.542013	-6.87051	-0.000473654	Glires
0.542134	-6.54805	-0.00662587	Glires
0.542134	-6.54805	0.00212578	Glires
0.542412	-8.14882	-0.000635636	Glires
0.542676	-7.26628	-0.00767423	Glires
0.542413	-8.17874	0.00463827	Glires
0.544841	-11.8924	-0.00890641	Glires
0.545447	-13.9538	-0.00122309	Glires
0.546153	-8.60432	-0.00064858	Glires
0.546249	-8.52098	-0.0045565	Glires
0.55025	-6.7141	-0.00309425	Glires
0.552595	-5.22024	-0.000268206	Glires
0.552001	-4.87898	-0.00252567	Glires
0.553694	-3.55328	-0.0123214	Glires
0.55025	-6.7141	-0.00308405	Glires
0.543475	-25.1188	0.00126462	Glires
0.541787	-19.6309	0.006075	Glires
0.53537	-17.0051	-0.000285251	Glires
0.535623	-13.181	-1.28e-06	Glires
0.535579	-12.4543	-0.00252011	Glires
0.538056	-7.75845	-0.00460485	Glires
0.542498	-6.18214	0.00287073	Glires
0.539252	-4.16429	0.000737867	Glires
0.538294	-2.88612	0.000732459	Glires
0.538294	-2.88612	0.000783352	Glires
0.539252	-4.16429	0.000183767	Glires
0.538848	-3.69495	0.0013043	Glires
0.538056	-7.75845	0.00842183	Glires
0.529472	-4.01139	0.0122077	Glires
0.541787	-19.6309	-0.0226401	Glires
0.564086	-9.19263	-0.00481251	Glires
0.567484	-6.08952	-0.00206551	Glires
0.564086	-9.19263	-0.00341021	Glires
0.539805	-32.3999	0.00279232	Glires
0.536767	-27.1446	0.00954539	Glires
0.527121	-10.9992	-0.000627458	Glires
0.528112	-3.34971	0.000288967	Glires
0.52814	-3.03504	0.000214908	Glires
0.52824	-0.936607	0.000301618	Glires
0.539941	-34.2305	0.00159986	Glires
0.538089	-26.7368	-7.47e-05	Glires
0.538	-25.487	-5.15e-05	Glires
0.537892	-22.9977	-0.000158709	Glires
0.537896	-16.8266	-0.000270973	Glires
0.538012	-15.4989	-0.000730266	Glires
0.538583	-11.6188	-0.00044708	Glires
0.538842	-10.9037	-0.000960526	Glires
0.539603	-9.51641	-0.00202396	Glires
0.54139	-7.95831	-0.00105732	Glires
0.542125	-7.57854	0.00215508	Glires
0.539612	-6.39346	2.66e-05	Glires
0.539348	-6.24343	0.000167421	Glires
0.538956	-5.8657	-0.000168221	Glires
0.538956	-5.8657	0.00034645	Glires
0.539348	-6.24343	0.000317292	Glires
0.538806	-5.49095	0.000404576	Glires
0.542125	-7.57854	-0.0112056	Glires
0.54139	-7.95831	0.00161446	Glires
0.539603	-9.51641	0.000335083	Glires
0.539031	-8.56187	0.0009271	Glires
0.537895	-5.68793	0.000101583	Glires
0.537639	-4.42395	1.41e-05	Glires
0.537895	-5.68793	-3.73e-05	Glires
0.538842	-10.9037	0.000888134	Glires
0.538583	-11.6188	0.000442424	Glires
0.537953	-8.70164	-4.21e-05	Glires
0.538012	-15.4989	0.000370943	Glires
0.537896	-16.8266	8.95e-05	Glires
0.537652	-14.0218	7.69e-05	Glires
0.537432	-10.2449	-7.51e-05	Glires
0.537375	-8.65455	-0.000109713	Glires
0.537355	-7.89	-0.000112847	Glires
0.53734	-6.98288	-9.27e-05	Glires
0.537432	-10.2449	-7.13e-05	Glires
0.537652	-14.0218	0.00018151	Glires
0.537892	-22.9977	0.000170147	Glires
0.537567	-15.6376	0.000115466	Glires
0.537567	-15.6376	3.5e-05	Glires
0.538089	-26.7368	0.00218757	Glires
0.535737	-13.3732	-0.00116947	Glires
0.536856	-8.12587	-0.000209336	Glires
0.536961	-7.47094	-0.00017667	Glires
0.537028	-6.89383	-0.00022855	Glires
0.537144	-5.42164	-0.000123881	Glires
0.535737	-13.3732	0.000591444	Glires
0.535095	-11.7232	-0.00212937	Glires
0.539991	-34.3861	-1.77e-06	Glires
0.539738	-33.342	0.00194039	Glires
0.537554	-13.5016	-7.35e-05	Glires
0.53749	-12.7867	-0.000132629	Glires
0.537487	-12.7551	-9.03e-05	Glires
0.537443	-11.8903	-0.000100141	Glires
0.53741	-11.0434	-7.93e-05	Glires
0.537358	-9.1498	-0.000100343	Glires
0.53733	-7.7092	-0.000118987	Glires
0.537322	-7.12233	-0.000125731	Glires
0.537487	-12.7551	-2.89e-05	Glires
0.539738	-33.342	0.00132671	Glires
0.538168	-21.5211	2.51e-05	Glires
0.537975	-19.4244	0.000384106	Glires
0.537433	-9.82451	-9.1e-05	Glires
0.537392	-8.39744	-6.11e-05	Glires
0.537433	-9.82451	-0.00011347	Glires
0.545525	-44.1909	-0.00553917	Glires
0.550543	-34.15	-0.00769879	Glires
0.557479	-26.1221	-0.00268588	Glires
0.559068	-22.4033	-0.00350156	Glires
0.561396	-13.2958	-0.00244036	Glires
0.557479	-26.1221	-0.00280721	Glires
0.559189	-22.204	-0.00266077	Glires
0.550543	-34.15	-0.000330063	Glires
0.55011	-32.9616	-0.00090901	Glires
0.550277	-26.2201	0.00628491	Glires
0.545685	-46.6646	-0.00158424	Glires
0.54674	-45.0753	-0.00058004	Glires
0.54674	-45.0752	-0.00220541	Glires
0.548366	-42.6267	-0.0182974	Glires
0.566005	-22.3664	-0.00276795	Glires
0.567266	-19.6012	-0.00291948	Glires
0.568618	-15.4191	-0.00179124	Glires
0.568777	-14.6093	-0.0020936	Glires
0.56923	-10.8696	-0.00226149	Glires
0.56983	-1.27664	-0.00172856	Glires
0.568618	-15.4191	-0.0022682	Glires
0.569254	-10.4241	-0.00218214	Glires
0.566005	-22.3664	-0.00296983	Glires
0.567468	-18.8371	-0.00198549	Glires
0.567876	-17.4147	-0.00257586	Glires
0.54674	-45.0752	-0.0044466	Glires
0.550607	-26.636	-0.00151433	Glires
0.551355	-26.099	-0.0094207	Glires
0.559974	-11.9749	-0.00218862	Glires
0.551355	-26.099	-0.00195815	Glires
0.552511	-24.6231	-0.00106067	Glires
0.550607	-26.636	0.0015187	Glires
0.548322	-24.7061	0.00501238	Glires
0.542654	-17.0176	0.0039889	Glires
0.538281	-6.65567	-1.11e-06	Glires
0.537126	-60.9494	0.0160796	Glires
0.537244	-64.9295	-0.00661495	Glires
0.543736	-37.3658	-0.00449697	Glires
0.547798	-27.4134	-0.011135	Glires
0.558302	-14.1419	-0.00935584	Glires
0.566521	-7.79056	-0.00239406	Glires
0.567384	-6.79293	-0.00315596	Glires
0.558302	-14.1419	0.00120179	Glires
0.536878	-66.7096	-0.0257826	Glires
0.562555	-40.1482	-0.0290253	Glires
0.590239	-4.42593	-0.00837437	Glires
0.590239	-4.42593	-0.000591409	Glires
0.562555	-40.1482	-0.00827163	Glires
0.536311	-67.1928	-0.00134871	Glires
0.537582	-48.5299	-0.0250016	Glires
0.562444	-24.8407	-0.00222232	Glires
0.563331	-23.2318	-0.000399169	Glires
0.562352	-11.2411	0.00175301	Glires
0.559268	-8.52815	-0.0014634	Glires
0.559549	-7.84777	0.00366184	Glires
0.562352	-11.2411	-0.00518204	Glires
0.566203	-7.59139	-0.0045042	Glires
0.563331	-23.2318	-0.0021043	Glires
0.564057	-22.0844	-0.0048724	Glires
0.562444	-24.8407	-0.00561603	Glires
0.566725	-16.2504	-0.00373348	Glires
0.568917	-9.05879	-0.00208476	Glires
0.569355	-6.86595	-0.00183987	Glires
0.537582	-48.5299	0.0420085	Glires
0.533681	-69.3133	-0.0089713	Glires
0.5427	-57.2656	-0.00110286	Glires
0.543417	-55.7604	0.00917568	Glires
0.533822	-38.8211	-0.0032955	Glires
0.537159	-36.2516	-0.00430113	Glires
0.541341	-30.3618	-0.000579348	Glires
0.5416	-29.577	-0.00122884	Glires
0.542496	-28.6886	-0.00618571	Glires
0.548306	-17.761	-0.00638804	Glires
0.554038	-15.0903	-0.0146438	Glires
0.554038	-15.0903	-0.0111945	Glires
0.548306	-17.761	0.0031569	Glires
0.544494	-15.4003	0.00304481	Glires
0.542496	-28.6886	-0.00783338	Glires
0.549953	-13.0537	0.0109076	Glires
0.5416	-29.577	0.015418	Glires
0.541341	-30.3618	-0.00354777	Glires
0.544568	-21.8651	-0.000947461	Glires
0.54504	-21.203	-0.00186619	Glires
0.546408	-15.0066	-0.00207909	Glires
0.546408	-15.0066	0.00816409	Glires
0.54504	-21.203	-0.00697024	Glires
0.551512	-8.04987	-0.0123835	Glires
0.537159	-36.2516	-0.00262386	Glires
0.539663	-31.9962	-0.00973043	Glires
0.549154	-26.5145	-0.00249544	Glires
0.550954	-14.1286	-0.00246033	Glires
0.552631	-10.719	-0.00776727	Glires
0.533822	-38.8211	0.0608719	Glires
0.472991	-6.20707	-0.00989368	Glires
0.5427	-57.2656	-0.00332243	Glires
0.545637	-46.475	-0.00821142	Glires
0.553321	-29.4668	-0.00311664	Glires
0.555541	-27.2377	-0.00635476	Glires
0.560893	-24.0258	-0.00564054	Glires
0.565272	-19.268	-0.00452783	Glires
0.568329	-12.1453	-0.0024743	Glires
0.569184	-9.31439	-0.00181975	Glires
0.569344	-8.61508	-0.0017887	Glires
0.569466	-7.89302	-0.0019073	Glires
0.5697	-5.89037	-0.00171235	Glires
0.569728	-5.57487	-0.00171593	Glires
0.569758	-5.09619	-0.00170108	Glires
0.565272	-19.268	-0.00293391	Glires
0.566735	-16.2924	-0.00361086	Glires
0.568804	-9.37456	-0.00211806	Glires
0.56928	-6.80465	-0.00216776	Glires
0.560893	-24.0258	-0.0017926	Glires
0.561425	-23.3126	-0.00379322	Glires
0.563931	-16.7733	-0.000955031	Glires
0.563479	-7.82208	-0.00605173	Glires
0.568146	-4.19076	-0.00223928	Glires
0.568775	-3.47041	-0.0018882	Glires
0.563479	-7.82208	0.000286755	Glires
0.561807	-6.57013	0.00178	Glires
0.563931	-16.7733	-0.00600528	Glires
0.531246	-70.5369	0.0107247	Glires
0.520687	-48.8731	-0.0376816	Glires
0.559042	-21.7745	-0.0089363	Glires
0.566806	-13.3026	-0.00374613	Glires
0.569007	-7.09455	-0.0020996	Glires
0.569456	-5.17068	-0.00185327	Glires
0.569636	-3.92569	-0.00181074	Glires
0.569456	-5.17068	-0.00204377	Glires
0.566806	-13.3026	-0.00227999	Glires
0.567541	-11.9954	-0.00182276	Glires
0.559042	-21.7745	-0.0119625	Glires
0.520687	-48.8731	0.081947	Glires
0.382397	-11.5027	-0.0244204	MonotremataMarsupialia
0.382397	-11.5027	0.0278143	MonotremataMarsupialia
0.34964	-44.9703	0.0879277	MonotremataMarsupialia
0.534928	-16.3207	-0.0023718	MonotremataMarsupialia
0.534928	-16.3207	-0.0023718	MonotremataMarsupialia
0.528627	-33.1754	-0.00836928	MonotremataMarsupialia
0.527818	-29.811	-0.000108734	MonotremataMarsupialia
0.527218	-27.4606	0.0244781	MonotremataMarsupialia
0.53262	-18.7916	-0.00456823	MonotremataMarsupialia
0.53681	-5.09619	-0.000580017	MonotremataMarsupialia
0.537145	-2.34803	-0.000261385	MonotremataMarsupialia
0.537145	-2.34803	-0.000261385	MonotremataMarsupialia
0.535534	-11.017	-0.00179483	MonotremataMarsupialia
0.528593	-34.8199	-0.00840154	MonotremataMarsupialia
0.518952	-56.0815	0.0166091	MonotremataMarsupialia
0.455339	-6.57985	0.0150993	MonotremataMarsupialia
0.455339	-6.57985	0.00181116	MonotremataMarsupialia
0.531787	-26.2273	-0.00536104	MonotremataMarsupialia
0.537082	-3.25294	-0.000320825	MonotremataMarsupialia
0.537082	-3.25294	-0.000320825	MonotremataMarsupialia
0.5371	-3.04055	-0.000304449	MonotremataMarsupialia
0.5371	-3.04055	-0.000304449	MonotremataMarsupialia
0.536969	-9.12008	-0.000428268	MonotremataMarsupialia
0.537092	-6.94355	-0.000311508	MonotremataMarsupialia
0.537092	-6.94355	-0.000311508	MonotremataMarsupialia
0.536953	-8.63375	-0.000443893	MonotremataMarsupialia
0.536953	-8.63375	-0.000443893	MonotremataMarsupialia
0.535732	-18.2616	-0.0016059	MonotremataMarsupialia
0.535253	-20.1483	-0.00206203	MonotremataMarsupialia
0.53179	-29.9057	-0.00535889	MonotremataMarsupialia
0.51617	-25.4512	-0.074148	MonotremataMarsupialia
0.443004	-4.62879	0.0125429	MonotremataMarsupialia
0.443004	-4.62879	0.0125429	MonotremataMarsupialia
0.533363	-33.3418	-0.00386165	MonotremataMarsupialia
0.536307	-15.2771	-0.00105885	MonotremataMarsupialia
0.536884	-9.43978	-0.00050989	MonotremataMarsupialia
0.537163	-4.44661	-0.000243762	MonotremataMarsupialia
0.537163	-4.44661	-0.000243762	MonotremataMarsupialia
0.535599	-24.1606	-0.0017327	MonotremataMarsupialia
0.537219	-8.02922	-0.000190912	MonotremataMarsupialia
0.537278	-2.32374	-0.000134503	MonotremataMarsupialia
0.537278	-2.32374	-0.000134503	MonotremataMarsupialia
0.537269	-4.25811	-0.000143216	MonotremataMarsupialia
0.537269	-4.25811	-0.000143216	MonotremataMarsupialia
0.537285	-1.01739	-0.000128377	MonotremataMarsupialia
0.537285	-1.01739	-0.000128377	MonotremataMarsupialia
0.537282	-1.95841	-0.000130872	MonotremataMarsupialia
0.537282	-1.95841	-0.000130872	MonotremataMarsupialia
0.537287	-0.846377	-0.000126427	MonotremataMarsupialia
0.537287	-0.846377	-0.000126427	MonotremataMarsupialia
0.53728	-3.03788	-0.000132448	MonotremataMarsupialia
0.537283	-2.82124	-0.000129706	MonotremataMarsupialia
0.537288	-0.064448	-0.000125316	MonotremataMarsupialia
0.537288	-0.064448	-0.000125316	MonotremataMarsupialia
0.537284	-2.48677	-0.000128852	MonotremataMarsupialia
0.537284	-2.48677	-0.000128852	MonotremataMarsupialia
0.537274	-4.3893	-0.000138062	MonotremataMarsupialia
0.537162	-9.52896	-0.000245245	MonotremataMarsupialia
0.537169	-6.89354	-0.00023823	MonotremataMarsupialia
0.537169	-6.89354	-0.00023823	MonotremataMarsupialia
0.537244	-3.493	-0.000166598	MonotremataMarsupialia
0.537244	-3.493	-0.000166598	MonotremataMarsupialia
0.537059	-10.9487	-0.000343052	MonotremataMarsupialia
0.545888	-19.636	0.00806105	MonotremataMarsupialia
0.545888	-19.636	-0.02452	MonotremataMarsupialia
0.537308	-1.07155	-0.000105577	MonotremataMarsupialia
0.537308	-1.07155	-0.000105577	MonotremataMarsupialia
0.537383	-2.99284	-3.5e-05	MonotremataMarsupialia
0.475706	-157.114	-0.0398654	MonotremataMarsupialia
0.518409	-73.4362	-0.000359208	MonotremataMarsupialia
0.519551	-68.2706	0.00132765	MonotremataMarsupialia
0.518952	-56.0815	-3.56e-05	MonotremataMarsupialia
0.519744	-52.6873	-0.00558193	MonotremataMarsupialia
0.526045	-42.9125	-0.00561433	MonotremataMarsupialia
0.532075	-37.9295	-0.000585514	MonotremataMarsupialia
0.532786	-37.1644	-0.00272204	MonotremataMarsupialia
0.535599	-24.1606	-0.00112718	MonotremataMarsupialia
0.536682	-16.7648	-0.00057561	MonotremataMarsupialia
0.537162	-9.52896	-0.000141485	MonotremataMarsupialia
0.537184	-9.10881	-0.000197437	MonotremataMarsupialia
0.537261	-5.40029	-0.000133974	MonotremataMarsupialia
0.537271	-4.72501	-0.000127627	MonotremataMarsupialia
0.537274	-4.3893	-0.000132088	MonotremataMarsupialia
0.537282	-3.21442	-0.000126285	MonotremataMarsupialia
0.537283	-2.82124	-0.000129652	MonotremataMarsupialia
0.537282	-3.21442	-0.000127182	MonotremataMarsupialia
0.537271	-4.72501	-0.000133525	MonotremataMarsupialia
0.53728	-3.03788	-0.000131227	MonotremataMarsupialia
0.537261	-5.40029	-0.00014469	MonotremataMarsupialia
0.537184	-9.10881	-0.000155068	MonotremataMarsupialia
0.537219	-8.02922	-0.00013988	MonotremataMarsupialia
0.537237	-7.27062	-0.000135861	MonotremataMarsupialia
0.53725	-6.41682	-0.000142558	MonotremataMarsupialia
0.53725	-6.41682	-0.000158147	MonotremataMarsupialia
0.537237	-7.27062	-0.000164135	MonotremataMarsupialia
0.536682	-16.7648	-0.00035369	MonotremataMarsupialia
0.53694	-13.553	-0.000227693	MonotremataMarsupialia
0.537059	-10.9487	-0.000299629	MonotremataMarsupialia
0.53694	-13.553	-0.000337813	MonotremataMarsupialia
0.532786	-37.1644	-0.00627952	MonotremataMarsupialia
0.539157	-28.2293	0.00155879	MonotremataMarsupialia
0.537383	-2.99284	-5.57e-05	MonotremataMarsupialia
0.539157	-28.2293	-0.00694641	MonotremataMarsupialia
0.532075	-37.9295	-0.00116232	MonotremataMarsupialia
0.533363	-33.3418	-0.00288088	MonotremataMarsupialia
0.536307	-15.2771	-0.000654787	MonotremataMarsupialia
0.536884	-9.43978	-0.000385403	MonotremataMarsupialia
0.526045	-42.9125	0.01029	MonotremataMarsupialia
0.51617	-25.4512	0.0740572	MonotremataMarsupialia
0.519744	-52.6873	0.00096393	MonotremataMarsupialia
0.519499	-52.0908	-1.77e-06	MonotremataMarsupialia
0.520231	-51.3576	-0.0108632	MonotremataMarsupialia
0.53179	-29.9057	-0.00332424	MonotremataMarsupialia
0.535253	-20.1483	-0.000506568	MonotremataMarsupialia
0.535732	-18.2616	-0.00092753	MonotremataMarsupialia
0.536609	-13.0655	-0.000452683	MonotremataMarsupialia
0.536969	-9.12008	-0.000232612	MonotremataMarsupialia
0.536609	-13.0655	-0.000436268	MonotremataMarsupialia
0.520231	-51.3576	-0.0108609	MonotremataMarsupialia
0.531787	-26.2273	-0.00469479	MonotremataMarsupialia
0.536622	-6.90102	-0.000554012	MonotremataMarsupialia
0.536622	-6.90102	-0.000571215	MonotremataMarsupialia
0.519499	-52.0908	0.0648909	MonotremataMarsupialia
0.519551	-68.2706	-0.00831393	MonotremataMarsupialia
0.528593	-34.8199	0.000259128	MonotremataMarsupialia
0.528627	-33.1754	0.00110035	MonotremataMarsupialia
0.527818	-29.811	0.000930089	MonotremataMarsupialia
0.527218	-27.4606	-0.00504276	MonotremataMarsupialia
0.53262	-18.7916	-0.00281429	MonotremataMarsupialia
0.535534	-11.017	-0.00131709	MonotremataMarsupialia
0.53681	-5.09619	-0.000437017	MonotremataMarsupialia
0.518409	-73.4362	-0.0157356	MonotremataMarsupialia
0.456326	-182.009	0.110456	MonotremataMarsupialia
0.34964	-44.9703	-0.0238551	MonotremataMarsupialia
0.478033	-2.89836	0.0275522	Perissodactyla
0.489566	-1.17722	-0.000348014	Perissodactyla
0.489566	-1.17722	-0.000348014	Perissodactyla
0.486701	-1.84681	-0.00307522	Perissodactyla
0.481029	-2.6353	-0.0084746	Perissodactyla
0.468631	-0.708826	0.027752	Perissodactyla
0.468631	-0.708826	-0.0202763	Perissodactyla
0.44794	-8.23467	-0.00109316	Perissodactyla
0.452193	-2.65801	0.002955	Perissodactyla
0.452193	-2.65801	0.002955	Perissodactyla
0.33673	-3.89397	0.0126381	Perissodactyla
0.33673	-3.89397	0.0126381	Perissodactyla
0.345195	-9.18466	0.0206956	Perissodactyla
0.334968	-4.65966	0.0193889	Perissodactyla
0.334968	-4.65966	0.0109605	Perissodactyla
0.506461	-54.0487	0.0650859	Perissodactyla
0.442733	-29.5861	0.0225495	Perissodactyla
0.424607	-24.8755	0.0811584	Perissodactyla
0.348745	-10.4255	0.0124948	Perissodactyla
0.345195	-9.18466	0.0175806	Perissodactyla
0.348745	-10.4255	0.0227218	Perissodactyla
0.424607	-24.8755	-0.0180368	Perissodactyla
0.44794	-8.23467	-7.97e-05	Perissodactyla
0.442733	-29.5861	-0.0270669	Perissodactyla
0.474224	-4.24749	-0.00090043	Perissodactyla
0.478033	-2.89836	-0.000270697	Perissodactyla
0.481029	-2.6353	-0.00309102	Perissodactyla
0.486701	-1.84681	-0.000556682	Perissodactyla
0.474224	-4.24749	0.00850165	Perissodactyla
0.510383	-12.9771	0.0188592	PholidotaCarnivora
0.510383	-12.9771	-0.0167048	PholidotaCarnivora
0.510257	-21.9127	0.00142878	PholidotaCarnivora
0.561596	-5.10259	-0.00261322	PholidotaCarnivora
0.56227	-3.59508	-0.0019721	PholidotaCarnivora
0.562598	-2.36516	-0.00165908	PholidotaCarnivora
0.562598	-2.36516	-0.00165908	PholidotaCarnivora
0.561874	-4.54635	-0.00234844	PholidotaCarnivora
0.561874	-4.54635	-0.00234844	PholidotaCarnivora
0.562539	-3.83561	-0.00171574	PholidotaCarnivora
0.56257	-3.74513	-0.00168644	PholidotaCarnivora
0.562795	-2.55906	-0.00147238	PholidotaCarnivora
0.56284	-2.0781	-0.00142954	PholidotaCarnivora
0.562888	-1.23847	-0.00138362	PholidotaCarnivora
0.562897	-0.981302	-0.00137485	PholidotaCarnivora
0.562897	-0.981302	-0.00137485	PholidotaCarnivora
0.562781	-2.49166	-0.00148567	PholidotaCarnivora
0.562781	-2.49166	-0.00148567	PholidotaCarnivora
0.562778	-1.70871	-0.00148813	PholidotaCarnivora
0.562894	-0.450338	-0.00137785	PholidotaCarnivora
0.562894	-0.450338	-0.00137785	PholidotaCarnivora
0.485793	-5.0099	0.00570242	PholidotaCarnivora
0.485793	-5.0099	0.00570242	PholidotaCarnivora
0.483139	-0.931324	0.00317594	PholidotaCarnivora
0.483139	-0.931324	0.00317594	PholidotaCarnivora
0.489936	-3.10973	0.00964599	PholidotaCarnivora
0.490429	-3.016	0.0101151	PholidotaCarnivora
0.496427	-2.25731	0.0158247	PholidotaCarnivora
0.496427	-2.25731	-0.0299898	PholidotaCarnivora
0.484599	-5.94328	0.00456551	PholidotaCarnivora
0.483189	-3.74214	0.00322368	PholidotaCarnivora
0.482584	-1.34586	0.00264779	PholidotaCarnivora
0.4825	-0.774006	0.00256753	PholidotaCarnivora
0.4825	-0.774006	0.00256753	PholidotaCarnivora
0.483324	-4.04129	0.00335237	PholidotaCarnivora
0.485639	-7.71206	0.00555557	PholidotaCarnivora
0.483732	-5.21346	0.00374017	PholidotaCarnivora
0.482514	-1.18005	0.00258154	PholidotaCarnivora
0.482514	-1.18005	0.00258154	PholidotaCarnivora
0.482626	-2.09587	0.00268759	PholidotaCarnivora
0.482682	-2.80087	0.00274083	PholidotaCarnivora
0.482617	-2.50736	0.00267891	PholidotaCarnivora
0.482561	-2.13956	0.00262561	PholidotaCarnivora
0.482511	-1.6279	0.00257836	PholidotaCarnivora
0.482464	-0.766779	0.00253329	PholidotaCarnivora
0.482464	-0.766779	0.00253329	PholidotaCarnivora
0.513625	-13.6739	-0.0136193	PholidotaCarnivora
0.522331	-5.77872	-0.0324914	PholidotaCarnivora
0.522331	-5.77872	0.0129224	PholidotaCarnivora
0.482134	-4.04845	0.0122437	PholidotaCarnivora
0.482134	-4.04845	0.0122437	PholidotaCarnivora
0.525102	-13.7248	-0.00269384	PholidotaCarnivora
0.528868	-0.650483	0.000890228	PholidotaCarnivora
0.528868	-0.650483	0.000890228	PholidotaCarnivora
0.539408	-6.26674	-0.0237336	PholidotaCarnivora
0.511485	-3.26116	-0.0156564	PholidotaCarnivora
0.511485	-3.26116	0.0301581	PholidotaCarnivora
0.530522	-8.32106	-0.0321925	PholidotaCarnivora
0.504905	-12.0803	-0.0219193	PholidotaCarnivora
0.472949	-1.87284	-0.00652338	PholidotaCarnivora
0.472949	-1.87284	-0.00652338	PholidotaCarnivora
0.464196	-2.73628	0.0433019	PholidotaCarnivora
0.500281	-10.6972	0.0670644	PholidotaCarnivora
0.513442	-6.1497	0.0320208	PholidotaCarnivora
0.5188	-5.02461	-0.00869284	PholidotaCarnivora
0.525322	-2.76071	-0.00248493	PholidotaCarnivora
0.527785	-0.921658	-0.000140445	PholidotaCarnivora
0.527785	-0.921658	-0.000140445	PholidotaCarnivora
0.526647	-2.0314	-0.00122321	PholidotaCarnivora
0.513706	-7.10232	-0.0135418	PholidotaCarnivora
0.512671	-7.68698	-0.0145273	PholidotaCarnivora
0.50346	-10.0407	-0.0232955	PholidotaCarnivora
0.525008	-3.5972	-0.00278345	PholidotaCarnivora
0.526452	-2.57006	-0.0014096	PholidotaCarnivora
0.526452	-2.57006	-0.0014096	PholidotaCarnivora
0.524878	-3.75593	-0.00290775	PholidotaCarnivora
0.526572	-2.63953	-0.00129485	PholidotaCarnivora
0.527844	-1.19337	-8.44e-05	PholidotaCarnivora
0.52813	-0.655586	0.000188401	PholidotaCarnivora
0.528162	-0.563338	0.000218198	PholidotaCarnivora
0.528162	-0.563338	0.000218198	PholidotaCarnivora
0.495876	-7.69492	0.0153003	PholidotaCarnivora
0.463743	-1.75331	-0.00526282	PholidotaCarnivora
0.461143	-1.50228	0.0403958	PholidotaCarnivora
0.461143	-1.50228	-0.0177618	PholidotaCarnivora
0.502857	-7.00781	0.0219453	PholidotaCarnivora
0.488275	-0.966104	0.00806473	PholidotaCarnivora
0.488275	-0.966104	0.00806473	PholidotaCarnivora
0.503207	-2.20288	-0.0235361	PholidotaCarnivora
0.51461	-5.1586	-0.00354905	PholidotaCarnivora
0.519797	-4.24778	-0.00774377	PholidotaCarnivora
0.524841	-2.8861	-0.00294304	PholidotaCarnivora
0.526866	-1.81022	-0.00101534	PholidotaCarnivora
0.526866	-1.81022	-0.00101534	PholidotaCarnivora
0.525792	-2.5084	-0.00203704	PholidotaCarnivora
0.51505	-19.4824	-0.012263	PholidotaCarnivora
0.481765	-0.158325	-0.043946	PholidotaCarnivora
0.481765	-0.158325	0.0494397	PholidotaCarnivora
0.489563	-2.54526	0.00929055	PholidotaCarnivora
0.499931	-1.46355	-0.0266542	PholidotaCarnivora
0.499931	-1.46355	-0.0266542	PholidotaCarnivora
0.492775	-1.64841	0.0599197	PholidotaCarnivora
0.497563	-7.86009	-0.00375038	PholidotaCarnivora
0.5446	-21.2333	-0.0187917	PholidotaCarnivora
0.443488	-1.8924	0.0130042	PholidotaCarnivora
0.443488	-1.8924	0.0235906	PholidotaCarnivora
0.471641	-2.47486	-0.00776896	PholidotaCarnivora
0.471641	-2.47486	-0.00776896	PholidotaCarnivora
0.552007	-9.60488	-0.0117409	PholidotaCarnivora
0.547364	-1.65856	-0.0161608	PholidotaCarnivora
0.547364	-1.65856	0.0184966	PholidotaCarnivora
0.553207	-4.38418	-0.0105986	PholidotaCarnivora
0.552892	-8.86813	-0.0108989	PholidotaCarnivora
0.559582	-2.94425	-0.0045307	PholidotaCarnivora
0.562319	-0.89338	-0.00192554	PholidotaCarnivora
0.562319	-0.89338	-0.00192554	PholidotaCarnivora
0.555398	-3.89542	-0.00851335	PholidotaCarnivora
0.554849	-3.56271	-0.00903543	PholidotaCarnivora
0.550261	-2.38991	-0.013403	PholidotaCarnivora
0.550261	-2.38991	0.0212544	PholidotaCarnivora
0.545445	-3.52468	0.0166697	PholidotaCarnivora
0.545445	-3.52468	-0.0179877	PholidotaCarnivora
0.545325	-5.21842	-0.0181011	PholidotaCarnivora
0.545325	-5.21842	0.0165563	PholidotaCarnivora
0.545076	-6.97954	0.0163188	PholidotaCarnivora
0.562584	-1.57346	-0.00167264	PholidotaCarnivora
0.562584	-1.57346	-0.00167264	PholidotaCarnivora
0.562306	-2.23461	-0.00193696	PholidotaCarnivora
0.562199	-2.39024	-0.0020395	PholidotaCarnivora
0.553766	-5.44946	-0.010067	PholidotaCarnivora
0.559706	-1.86382	-0.00441248	PholidotaCarnivora
0.559706	-1.86382	-0.00441248	PholidotaCarnivora
0.551424	-4.26906	0.0223617	PholidotaCarnivora
0.555058	-8.27484	-0.0157907	PholidotaCarnivora
0.552933	-7.2294	0.0237982	PholidotaCarnivora
0.552933	-7.2294	-0.0108592	PholidotaCarnivora
0.559779	-5.67501	-0.00434282	PholidotaCarnivora
0.559779	-5.67501	-0.00434282	PholidotaCarnivora
0.566035	-5.83948	-0.00534215	PholidotaCarnivora
0.566035	-5.83948	-0.00534215	PholidotaCarnivora
0.562566	-3.89876	-0.00169029	PholidotaCarnivora
0.562693	-3.30409	-0.00156871	PholidotaCarnivora
0.562781	-2.71145	-0.00148532	PholidotaCarnivora
0.56283	-2.21198	-0.00143847	PholidotaCarnivora
0.562865	-1.6281	-0.0014049	PholidotaCarnivora
0.562865	-1.6281	-0.0014049	PholidotaCarnivora
0.562832	-2.14743	-0.00143653	PholidotaCarnivora
0.562861	-1.68469	-0.00140873	PholidotaCarnivora
0.562861	-1.68469	-0.00140873	PholidotaCarnivora
0.562721	-3.34116	-0.00154195	PholidotaCarnivora
0.562721	-3.34116	-0.00154195	PholidotaCarnivora
0.562902	-0.44775	-0.00137002	PholidotaCarnivora
0.562902	-0.44775	-0.00137002	PholidotaCarnivora
0.562914	-0.0296693	-0.00135854	PholidotaCarnivora
0.562914	-0.0296693	-0.00135854	PholidotaCarnivora
0.562868	-1.57453	-0.00140293	PholidotaCarnivora
0.562783	-2.98331	-0.00148351	PholidotaCarnivora
0.562636	-3.57864	-0.0016232	PholidotaCarnivora
0.562636	-3.57864	-0.0016232	PholidotaCarnivora
0.507284	-55.1097	-0.00157745	PholidotaCarnivora
0.510179	-51.9483	-0.0159205	PholidotaCarnivora
0.527279	-33.2263	0.00330263	PholidotaCarnivora
0.524332	-27.677	0.0114385	PholidotaCarnivora
0.513392	-22.9283	0.00197041	PholidotaCarnivora
0.512446	-22.1735	-0.000978838	PholidotaCarnivora
0.514494	-19.9971	0.000415989	PholidotaCarnivora
0.51505	-19.4824	0.000329476	PholidotaCarnivora
0.515665	-17.9483	0.0116745	PholidotaCarnivora
0.504905	-12.0803	0.0061467	PholidotaCarnivora
0.500191	-10.8288	0.00156975	PholidotaCarnivora
0.500281	-10.6972	-0.000511447	PholidotaCarnivora
0.502447	-10.3784	0.00053856	PholidotaCarnivora
0.50346	-10.0407	0.00108769	PholidotaCarnivora
0.503874	-9.25532	0.00597749	PholidotaCarnivora
0.499379	-8.18454	-0.00177969	PholidotaCarnivora
0.502857	-7.00781	-0.00179306	PholidotaCarnivora
0.506181	-6.4414	-0.00705751	PholidotaCarnivora
0.51461	-5.1586	-0.00422171	PholidotaCarnivora
0.519797	-4.24778	-0.00432718	PholidotaCarnivora
0.524841	-2.8861	-0.000478247	PholidotaCarnivora
0.525792	-2.5084	-0.000645577	PholidotaCarnivora
0.506181	-6.4414	0.0043455	PholidotaCarnivora
0.503207	-2.20288	0.0164463	PholidotaCarnivora
0.499379	-8.18454	0.00520117	PholidotaCarnivora
0.495876	-7.69492	0.0340003	PholidotaCarnivora
0.463743	-1.75331	0.00601262	PholidotaCarnivora
0.503874	-9.25532	-0.0143	PholidotaCarnivora
0.519656	-5.91575	-0.00449845	PholidotaCarnivora
0.524878	-3.75593	-0.00122266	PholidotaCarnivora
0.526572	-2.63953	-0.000881402	PholidotaCarnivora
0.527844	-1.19337	4.25e-05	PholidotaCarnivora
0.52813	-0.655586	0.00028398	PholidotaCarnivora
0.519656	-5.91575	-0.00462903	PholidotaCarnivora
0.525008	-3.5972	-0.000977802	PholidotaCarnivora
0.502447	-10.3784	-0.00867272	PholidotaCarnivora
0.512671	-7.68698	2.36e-05	PholidotaCarnivora
0.513706	-7.10232	0.00127389	PholidotaCarnivora
0.513442	-6.1497	-0.00433674	PholidotaCarnivora
0.5188	-5.02461	-0.00575752	PholidotaCarnivora
0.525322	-2.76071	-0.000875095	PholidotaCarnivora
0.526647	-2.0314	-0.000750861	PholidotaCarnivora
0.500191	-10.8288	0.0376546	PholidotaCarnivora
0.464196	-2.73628	-0.00536238	PholidotaCarnivora
0.515665	-17.9483	-0.00852268	PholidotaCarnivora
0.525102	-13.7248	-0.00458162	PholidotaCarnivora
0.530145	-11.2094	-0.0090449	PholidotaCarnivora
0.539408	-6.26674	0.0103134	PholidotaCarnivora
0.530145	-11.2094	-0.000158564	PholidotaCarnivora
0.530522	-8.32106	0.0192374	PholidotaCarnivora
0.514494	-19.9971	0.00184091	PholidotaCarnivora
0.513625	-13.6739	0.005958	PholidotaCarnivora
0.50868	-9.57919	-0.0124005	PholidotaCarnivora
0.50868	-9.57919	0.0277968	PholidotaCarnivora
0.512446	-22.1735	0.022165	PholidotaCarnivora
0.491351	-12.5619	0.00749989	PholidotaCarnivora
0.485935	-7.23746	0.00231211	PholidotaCarnivora
0.485968	-5.14103	0.000697653	PholidotaCarnivora
0.487614	-3.92477	-5.71e-05	PholidotaCarnivora
0.489936	-3.10973	0.00165994	PholidotaCarnivora
0.490429	-3.016	-0.00386914	PholidotaCarnivora
0.487614	-3.92477	0.00673992	PholidotaCarnivora
0.485968	-5.14103	0.00251898	PholidotaCarnivora
0.485935	-7.23746	0.00368185	PholidotaCarnivora
0.484599	-5.94328	0.00368396	PholidotaCarnivora
0.483324	-4.04129	0.002606	PholidotaCarnivora
0.483189	-3.74214	0.00308231	PholidotaCarnivora
0.482584	-1.34586	0.00259073	PholidotaCarnivora
0.491351	-12.5619	0.00779645	PholidotaCarnivora
0.485639	-7.71206	0.00426661	PholidotaCarnivora
0.483732	-5.21346	0.00321443	PholidotaCarnivora
0.482968	-3.7345	0.00277455	PholidotaCarnivora
0.482682	-2.80087	0.00256677	PholidotaCarnivora
0.482617	-2.50736	0.00256083	PholidotaCarnivora
0.482561	-2.13956	0.00255718	PholidotaCarnivora
0.482511	-1.6279	0.00255728	PholidotaCarnivora
0.482968	-3.7345	0.00283048	PholidotaCarnivora
0.482626	-2.09587	0.00261582	PholidotaCarnivora
0.513392	-22.9283	0.0168529	PholidotaCarnivora
0.497563	-7.86009	0.0101961	PholidotaCarnivora
0.489153	-3.06734	0.00178073	PholidotaCarnivora
0.489563	-2.54526	-0.00104182	PholidotaCarnivora
0.492775	-1.64841	-0.0051399	PholidotaCarnivora
0.489153	-3.06734	0.00957789	PholidotaCarnivora
0.524332	-27.677	-0.0349433	PholidotaCarnivora
0.559774	-7.68695	-0.00236782	PholidotaCarnivora
0.560934	-6.59981	-0.00265869	PholidotaCarnivora
0.56233	-4.31188	-0.00153865	PholidotaCarnivora
0.562539	-3.83561	-0.00137082	PholidotaCarnivora
0.56257	-3.74513	-0.00147588	PholidotaCarnivora
0.562704	-3.20343	-0.00143851	PholidotaCarnivora
0.562795	-2.55906	-0.00139734	PholidotaCarnivora
0.56284	-2.0781	-0.00140275	PholidotaCarnivora
0.562888	-1.23847	-0.00136604	PholidotaCarnivora
0.562704	-3.20343	-0.00142454	PholidotaCarnivora
0.56233	-4.31188	-0.00177776	PholidotaCarnivora
0.562778	-1.70871	-0.0014674	PholidotaCarnivora
0.560934	-6.59981	-0.00220266	PholidotaCarnivora
0.559774	-7.68695	-0.00302946	PholidotaCarnivora
0.561596	-5.10259	-0.00196821	PholidotaCarnivora
0.56227	-3.59508	-0.00165592	PholidotaCarnivora
0.527279	-33.2263	-0.016965	PholidotaCarnivora
0.5446	-21.2333	-0.00183585	PholidotaCarnivora
0.545959	-18.8975	0.0011783	PholidotaCarnivora
0.544238	-17.8004	0.00678523	PholidotaCarnivora
0.536993	-15.4766	-0.00725405	PholidotaCarnivora
0.544136	-12.974	-0.00315146	PholidotaCarnivora
0.546833	-7.7675	-0.00891285	PholidotaCarnivora
0.555161	-4.73643	-0.00122159	PholidotaCarnivora
0.555398	-3.89542	-0.000448031	PholidotaCarnivora
0.554849	-3.56271	0.00361824	PholidotaCarnivora
0.555161	-4.73643	-0.00540552	PholidotaCarnivora
0.559582	-2.94425	-0.00393461	PholidotaCarnivora
0.546833	-7.7675	0.00117247	PholidotaCarnivora
0.545076	-6.97954	-0.000665232	PholidotaCarnivora
0.545241	-6.06129	-0.000711252	PholidotaCarnivora
0.545241	-6.06129	-0.000592039	PholidotaCarnivora
0.544136	-12.974	-0.00832562	PholidotaCarnivora
0.552007	-9.60488	-0.00171791	PholidotaCarnivora
0.552892	-8.86813	-0.00119143	PholidotaCarnivora
0.553207	-4.38418	0.00495223	PholidotaCarnivora
0.536993	-15.4766	0.0725396	PholidotaCarnivora
0.464342	-3.31094	0.024238	PholidotaCarnivora
0.464342	-3.31094	-0.00391441	PholidotaCarnivora
0.544238	-17.8004	-0.00975556	PholidotaCarnivora
0.553534	-11.7998	-0.00240758	PholidotaCarnivora
0.555035	-9.61503	-0.00814309	PholidotaCarnivora
0.562199	-2.39024	-0.00143139	PholidotaCarnivora
0.562306	-2.23461	-0.00160654	PholidotaCarnivora
0.555035	-9.61503	0.000290094	PholidotaCarnivora
0.553766	-5.44946	0.00142341	PholidotaCarnivora
0.551424	-4.26906	-0.00908699	PholidotaCarnivora
0.553534	-11.7998	-0.00276406	PholidotaCarnivora
0.555391	-9.64577	-0.000663299	PholidotaCarnivora
0.555058	-8.27484	0.00114485	PholidotaCarnivora
0.555391	-9.64577	-0.00538403	PholidotaCarnivora
0.545959	-18.8975	-0.00806779	PholidotaCarnivora
0.553484	-15.3976	-0.00967513	PholidotaCarnivora
0.562255	-4.92015	-0.00157005	PholidotaCarnivora
0.562499	-4.46281	-0.0014655	PholidotaCarnivora
0.562626	-4.12503	-0.00145296	PholidotaCarnivora
0.562735	-3.44583	-0.00139767	PholidotaCarnivora
0.562783	-2.98331	-0.00143643	PholidotaCarnivora
0.562868	-1.57453	-0.00140248	PholidotaCarnivora
0.562735	-3.44583	-0.0015169	PholidotaCarnivora
0.562626	-4.12503	-0.00135478	PholidotaCarnivora
0.562636	-4.07642	-0.00154049	PholidotaCarnivora
0.562832	-2.14743	-0.00138336	PholidotaCarnivora
0.562636	-4.07642	-0.00142973	PholidotaCarnivora
0.562499	-4.46281	-0.0014757	PholidotaCarnivora
0.562255	-4.92015	-0.00163718	PholidotaCarnivora
0.562566	-3.89876	-0.00146905	PholidotaCarnivora
0.562693	-3.30409	-0.00143508	PholidotaCarnivora
0.562781	-2.71145	-0.00140091	PholidotaCarnivora
0.56283	-2.21198	-0.00138931	PholidotaCarnivora
0.553484	-15.3976	-0.0134553	PholidotaCarnivora
0.510179	-51.9483	0.00110134	PholidotaCarnivora
0.510257	-21.9127	0.00104864	PholidotaCarnivora
0.536496	-9.51322	-0.000879247	ScandentiaPrimates
0.536496	-9.51322	-0.000879247	ScandentiaPrimates
0.546295	-14.8999	0.00618615	ScandentiaPrimates
0.546295	-14.8999	-0.017108	ScandentiaPrimates
0.54466	-2.31017	0.0159233	ScandentiaPrimates
0.54466	-2.31017	-0.0187341	ScandentiaPrimates
0.541221	-6.603	0.0036188	ScandentiaPrimates
0.540379	-10.7001	0.00281733	ScandentiaPrimates
0.536793	-13.1078	0.0266887	ScandentiaPrimates
0.536793	-13.1078	-0.0187251	ScandentiaPrimates
0.55071	-40.5765	0.0126516	ScandentiaPrimates
0.589136	-10.9735	-0.0130592	ScandentiaPrimates
0.588303	-5.44485	-0.00146661	ScandentiaPrimates
0.587419	-1.8595	-0.00230781	ScandentiaPrimates
0.587419	-1.8595	-0.00230781	ScandentiaPrimates
0.590061	-9.34407	-0.0121791	ScandentiaPrimates
0.569789	-13.1678	-0.00176846	ScandentiaPrimates
0.569852	-5.70318	-0.00170862	ScandentiaPrimates
0.569852	-5.70318	-0.00170862	ScandentiaPrimates
0.569863	-3.03288	-0.00169792	ScandentiaPrimates
0.569867	-1.73377	-0.00169415	ScandentiaPrimates
0.569867	-1.73377	-0.00169415	ScandentiaPrimates
0.569868	-1.26737	-0.00169349	ScandentiaPrimates
0.569869	-0.612674	-0.00169293	ScandentiaPrimates
0.569869	-0.0695919	-0.00169269	ScandentiaPrimates
0.569869	-0.0695919	-0.00169269	ScandentiaPrimates
0.568809	-18.5692	-0.0324085	ScandentiaPrimates
0.560872	-14.6973	0.0313554	ScandentiaPrimates
[truncated: 271 more rows]

## Sheet: anc_age_diff_evenness_TL
ancestor_evenness_TL	ancestor_age	ancestor_descendant_difference	group
0.542519	-9.7537	-0.0208554	Afrotheria
0.461407	-0.44491	0.0328026	Afrotheria
0.467004	-0.123717	0.0381208	Afrotheria
0.467004	-0.123717	0.00134995	Afrotheria
0.533191	-8.51155	0.00569399	Afrotheria
0.599262	-3.62361	0.0836961	Afrotheria
0.599262	-3.62361	-0.0472255	Afrotheria
0.810707	-4.60149	-0.0262527	Afrotheria
0.810707	-4.60149	0.0294321	Afrotheria
0.810695	-7.02024	0.000890356	Afrotheria
0.819065	-0.591851	-0.0315305	Afrotheria
0.819065	-0.591851	0.0373741	Afrotheria
0.778252	-76.7877	-0.17335	Afrotheria
0.945437	-2.07702	0.0140791	Afrotheria
0.945437	-2.07702	-0.0144774	Afrotheria
0.946199	-2.3616	-0.0137542	Afrotheria
0.897124	-13.2682	-0.0318321	Afrotheria
0.897124	-13.2682	0.0253262	Afrotheria
0.89621	-17.1405	0.0244581	Afrotheria
0.89621	-17.1405	-0.0327002	Afrotheria
0.899206	-5.66007	-0.029854	Afrotheria
0.899206	-5.66007	0.0273043	Afrotheria
0.899094	-6.48493	-0.0299602	Afrotheria
0.899094	-6.48493	0.0271981	Afrotheria
0.757558	-50.4279	0.00808008	Afrotheria
0.793051	-19.3328	0.0418082	Afrotheria
0.793051	-19.3328	-0.0813962	Afrotheria
0.788712	-17.9641	-0.0226667	Afrotheria
0.788712	-17.9641	0.0376849	Afrotheria
0.77181	-28.6965	0.0216236	Afrotheria
0.727657	-16.1652	0.0159185	Afrotheria
0.727657	-16.1652	0.0546411	Afrotheria
0.785131	-4.12042	-0.0889226	Afrotheria
0.785131	-4.12042	0.0903769	Afrotheria
0.533274	-13.6069	0.101095	Afrotheria
0.540659	-9.02598	0.0127902	Afrotheria
0.540968	-8.69455	0.0130837	Afrotheria
0.540968	-8.69455	0.0130837	Afrotheria
0.535914	-12.3792	0.00828103	Afrotheria
0.781125	-80.1656	0.00914106	Afrotheria
0.777178	-77.3938	0.00431572	Afrotheria
0.778252	-76.7877	0.00615393	Afrotheria
0.777434	-75.3143	0.0308471	Afrotheria
0.751965	-68.3937	0.00105006	Afrotheria
0.757558	-50.4279	0.000623146	Afrotheria
0.7633	-33.8	-0.00242986	Afrotheria
0.77181	-28.6965	-0.0120725	Afrotheria
0.78954	-20.7243	0.00126374	Afrotheria
0.78954	-20.7243	0.00560271	Afrotheria
0.7633	-33.8	0.021526	Afrotheria
0.747854	-22.1172	0.0270457	Afrotheria
0.747854	-22.1172	-0.0304285	Afrotheria
0.751965	-68.3937	0.225335	Afrotheria
0.533274	-13.6069	0.0148777	Afrotheria
0.535914	-12.3792	0.0126415	Afrotheria
0.540659	-9.02598	0.0168418	Afrotheria
0.777434	-75.3143	-0.074772	Afrotheria
0.857584	-49.671	-0.0352692	Afrotheria
0.894245	-20.3996	-0.00161627	Afrotheria
0.89543	-19.0032	-0.00237894	Afrotheria
0.897319	-14.6059	-0.00247108	Afrotheria
0.897319	-14.6059	-0.00235926	Afrotheria
0.89543	-19.0032	-0.00127082	Afrotheria
0.894245	-20.3996	-0.00331055	Afrotheria
0.857584	-49.671	-0.0872232	Afrotheria
0.946199	-2.3616	-0.00225345	Afrotheria
0.777178	-77.3938	0.0830445	Afrotheria
0.699523	-53.0994	0.00780729	Afrotheria
0.700967	-49.7078	-0.0956628	Afrotheria
0.805809	-9.88445	-0.000918977	Afrotheria
0.810695	-7.02024	-0.00464683	Afrotheria
0.805809	-9.88445	-0.00093154	Afrotheria
0.700967	-49.7078	0.110885	Afrotheria
0.699523	-53.0994	0.166255	Afrotheria
0.542519	-9.7537	0.0263858	Afrotheria
0.533191	-8.51155	0.0893061	Afrotheria
0.461407	-0.44491	0.015495	Afrotheria
0.946499	-0.808528	-0.00351721	Cetartiodactyla
0.946723	-0.566961	-0.00330397	Cetartiodactyla
0.946723	-0.566961	-0.00330397	Cetartiodactyla
0.939659	-1.61245	0.00382322	Cetartiodactyla
0.939659	-1.61245	-0.0100168	Cetartiodactyla
0.845394	-3.87113	-0.0238319	Cetartiodactyla
0.845394	-3.87113	0.0286524	Cetartiodactyla
0.833675	-1.83934	-0.0565887	Cetartiodactyla
0.833675	-1.83934	0.0663649	Cetartiodactyla
0.839887	-4.31507	0.0234196	Cetartiodactyla
0.853795	-5.38289	-0.0374692	Cetartiodactyla
0.841585	-2.26782	0.00463576	Cetartiodactyla
0.841585	-2.26782	0.0250336	Cetartiodactyla
0.854211	-3.3998	-0.037074	Cetartiodactyla
0.734031	-4.83207	0.0189128	Cetartiodactyla
0.734031	-4.83207	0.0189128	Cetartiodactyla
0.916355	-20.2169	-0.0106536	Cetartiodactyla
0.98194	-3.44207	-0.0110184	Cetartiodactyla
0.98194	-3.44207	-0.00857826	Cetartiodactyla
0.962637	-10.0778	-0.0236445	Cetartiodactyla
0.954663	-11.6585	-0.0390094	Cetartiodactyla
0.885052	-6.35969	-0.064782	Cetartiodactyla
0.720778	-1.44829	0.0602446	Cetartiodactyla
0.720778	-1.44829	0.00458595	Cetartiodactyla
0.930816	-8.32744	-0.0493372	Cetartiodactyla
0.995993	-0.0631264	-0.00163838	Cetartiodactyla
0.995993	-0.0631264	-0.00949787	Cetartiodactyla
0.990359	-2.35505	-0.00699208	Cetartiodactyla
0.990018	-2.72875	-0.00977095	Cetartiodactyla
0.988394	-0.996086	0.0109883	Cetartiodactyla
0.988394	-0.996086	-0.0167183	Cetartiodactyla
0.996899	-0.969486	-0.0086363	Cetartiodactyla
0.996899	-0.969486	-0.0086363	Cetartiodactyla
0.980221	-4.41003	-0.0138691	Cetartiodactyla
0.981398	-3.95977	0.010648	Cetartiodactyla
0.982792	-3.74546	-0.0077687	Cetartiodactyla
0.986424	-3.1714	-0.0185912	Cetartiodactyla
0.989768	-2.11657	-0.00169631	Cetartiodactyla
0.993523	-1.33694	-0.0118444	Cetartiodactyla
0.993518	-1.14365	-0.0118495	Cetartiodactyla
0.994286	-0.542365	-0.00115156	Cetartiodactyla
0.994286	-0.542365	-0.0111198	Cetartiodactyla
0.99294	-1.04223	0.00340259	Cetartiodactyla
0.990469	-2.25621	-0.00623582	Cetartiodactyla
0.998593	-0.58042	-0.00702671	Cetartiodactyla
0.998593	-0.58042	-0.00702671	Cetartiodactyla
0.98574	-1.83924	-0.0192408	Cetartiodactyla
0.976829	-1.10883	-0.00640308	Cetartiodactyla
0.976829	-1.10883	0.017324	Cetartiodactyla
0.985094	-1.14663	-0.00923756	Cetartiodactyla
0.986322	-0.952959	-0.00441461	Cetartiodactyla
0.988014	-0.709842	-0.01708	Cetartiodactyla
0.987384	-0.646388	-0.0142565	Cetartiodactyla
0.990935	-0.275269	-0.00368744	Cetartiodactyla
0.990935	-0.275269	-0.011305	Cetartiodactyla
0.983678	-0.529699	0.00896924	Cetartiodactyla
0.983678	-0.529699	0.00275304	Cetartiodactyla
0.963079	-1.04455	0.0097218	Cetartiodactyla
0.963079	-1.04455	-0.0027654	Cetartiodactyla
0.975431	-0.882756	0.0214597	Cetartiodactyla
0.975431	-0.882756	-0.029037	Cetartiodactyla
0.976884	-0.473229	-0.0055391	Cetartiodactyla
0.976884	-0.473229	-0.000530605	Cetartiodactyla
0.989779	-0.605401	-0.00805247	Cetartiodactyla
0.989779	-0.605401	-0.0114621	Cetartiodactyla
0.993884	-0.444779	-0.00609717	Cetartiodactyla
0.993884	-0.444779	-0.00504037	Cetartiodactyla
0.993615	-5.2876	-0.0117569	Cetartiodactyla
0.995985	-0.412606	-0.009505	Cetartiodactyla
0.995985	-0.412606	-0.0016455	Cetartiodactyla
0.999089	-2.03442	-0.00655517	Cetartiodactyla
0.999089	-2.03442	-0.00655517	Cetartiodactyla
0.999328	-2.35249	-0.00632874	Cetartiodactyla
0.999528	-1.94062	-0.00613834	Cetartiodactyla
0.999528	-1.94062	-0.00613834	Cetartiodactyla
0.998476	-3.45547	-0.00713818	Cetartiodactyla
0.998471	-3.42559	-0.00714262	Cetartiodactyla
0.99925	-2.25496	-0.00640257	Cetartiodactyla
0.99925	-2.25496	-0.00640257	Cetartiodactyla
0.990675	-5.8951	-0.014551	Cetartiodactyla
0.97579	-3.13632	-0.0241094	Cetartiodactyla
0.977394	-2.95407	-0.0172033	Cetartiodactyla
0.987992	-2.20306	-0.0171004	Cetartiodactyla
0.992521	-1.84533	-0.0093745	Cetartiodactyla
0.996226	-1.34103	-0.00927582	Cetartiodactyla
0.998539	-0.748724	-0.00707856	Cetartiodactyla
0.998539	-0.748724	-0.00707856	Cetartiodactyla
0.993408	-1.76063	-0.0119545	Cetartiodactyla
0.984768	-2.38109	-0.0201644	Cetartiodactyla
0.969967	-2.33822	-0.0342294	Cetartiodactyla
0.892008	-0.305461	0.0105828	Cetartiodactyla
0.892008	-0.305461	0.000492031	Cetartiodactyla
0.978177	-2.78108	-0.0199664	Cetartiodactyla
0.899588	-5.33586	0.318459	Cetartiodactyla
0.930993	-4.55197	-0.0712651	Cetartiodactyla
0.993937	-0.17211	-0.0114515	Cetartiodactyla
0.993937	-0.17211	-0.00148326	Cetartiodactyla
0.947155	-3.90299	-0.0513203	Cetartiodactyla
0.892194	-2.54593	-0.000980147	Cetartiodactyla
0.892194	-2.54593	-0.000980147	Cetartiodactyla
0.892603	-1.60494	-0.000591656	Cetartiodactyla
0.892603	-1.60494	-0.000591656	Cetartiodactyla
0.891557	-5.07085	-0.00158544	Cetartiodactyla
0.834473	-6.55751	0.0182745	Cetartiodactyla
0.834473	-6.55751	0.0182745	Cetartiodactyla
0.866147	-13.1583	-0.0257314	Cetartiodactyla
0.889799	-5.76821	-0.00325538	Cetartiodactyla
0.891601	-4.21352	-0.00154297	Cetartiodactyla
0.892181	-3.02717	-0.000992608	Cetartiodactyla
0.892695	-1.11358	-0.000503792	Cetartiodactyla
0.892695	-1.11358	-0.000503792	Cetartiodactyla
0.892374	-2.23392	-0.000808409	Cetartiodactyla
0.892374	-2.23392	-0.000808409	Cetartiodactyla
0.8794	-5.07577	0.0609679	Cetartiodactyla
0.891519	-1.20915	-0.00162093	Cetartiodactyla
0.891519	-1.20915	-0.00162093	Cetartiodactyla
0.893985	-2.85178	0.000722165	Cetartiodactyla
0.893985	-2.85178	-0.0172161	Cetartiodactyla
0.890456	-3.49459	-0.00263162	Cetartiodactyla
0.898796	-2.41249	-0.012644	Cetartiodactyla
0.898796	-2.41249	0.00529425	Cetartiodactyla
0.888688	-6.45369	-0.00431201	Cetartiodactyla
0.858322	-2.4479	0.040938	Cetartiodactyla
0.858322	-2.4479	-0.0331676	Cetartiodactyla
0.890192	-5.00079	-0.00288211	Cetartiodactyla
0.890192	-5.00079	-0.00288211	Cetartiodactyla
0.89025	-5.97743	-0.00282749	Cetartiodactyla
0.891233	-4.99691	-0.0018934	Cetartiodactyla
0.892531	-2.47014	-0.000659288	Cetartiodactyla
0.892735	-1.27898	-0.000465565	Cetartiodactyla
0.892735	-1.27898	-0.000465565	Cetartiodactyla
0.892313	-3.20436	-0.000867192	Cetartiodactyla
0.892014	-3.84756	-0.00115082	Cetartiodactyla
0.891749	-4.80768	-0.00140285	Cetartiodactyla
0.901044	-1.80302	0.00743037	Cetartiodactyla
0.906404	-1.10156	-0.0230131	Cetartiodactyla
0.906404	-1.10156	0.0125239	Cetartiodactyla
0.861327	-3.37281	-0.0303117	Cetartiodactyla
0.888918	-0.374099	-0.0040932	Cetartiodactyla
0.888918	-0.374099	-0.0040932	Cetartiodactyla
0.85434	-2.02114	0.0371539	Cetartiodactyla
0.824113	-0.995374	0.00843008	Cetartiodactyla
0.824113	-0.995374	0.00843008	Cetartiodactyla
0.826908	-1.25424	0.0110863	Cetartiodactyla
0.886101	-9.96929	-0.00677023	Cetartiodactyla
0.886101	-9.96929	-0.00677023	Cetartiodactyla
0.888762	-8.39527	-0.0042417	Cetartiodactyla
0.891987	-3.46439	-0.00117625	Cetartiodactyla
0.892498	-1.99568	-0.000691143	Cetartiodactyla
0.892498	-1.99568	-0.000691143	Cetartiodactyla
0.892535	-2.48031	-0.000656087	Cetartiodactyla
0.892535	-2.48031	-0.000656087	Cetartiodactyla
0.892579	-2.24403	-0.000614286	Cetartiodactyla
0.892579	-2.24403	-0.000614286	Cetartiodactyla
0.892193	-3.63682	-0.000981309	Cetartiodactyla
0.891951	-8.76961	-0.00121127	Cetartiodactyla
0.892971	-2.88645	-0.000241626	Cetartiodactyla
0.892924	-2.22446	-0.000286376	Cetartiodactyla
0.892924	-2.22446	-0.000286376	Cetartiodactyla
0.892904	-1.25613	-0.000305072	Cetartiodactyla
0.892904	-1.25613	-0.000305072	Cetartiodactyla
0.898197	-7.33375	-0.0494176	Cetartiodactyla
0.894252	-4.15464	0.000975472	Cetartiodactyla
0.893746	-3.52274	0.000494927	Cetartiodactyla
0.89299	-1.39194	-0.000223269	Cetartiodactyla
0.89299	-1.39194	-0.000223269	Cetartiodactyla
0.893019	-1.5281	-0.000196214	Cetartiodactyla
0.893542	-3.1475	0.000300799	Cetartiodactyla
0.895915	-5.56858	0.00255629	Cetartiodactyla
0.895915	-5.56858	0.00255629	Cetartiodactyla
0.873982	-8.85953	-0.0200091	Cetartiodactyla
0.871342	-8.59107	-0.0207946	Cetartiodactyla
0.840802	-6.11493	0.0242887	Cetartiodactyla
0.825489	-3.81736	0.00973764	Cetartiodactyla
0.822543	-2.75171	0.00693796	Cetartiodactyla
0.822543	-2.75171	0.00693796	Cetartiodactyla
0.821928	-2.66063	0.00635362	Cetartiodactyla
0.819577	-1.10693	0.00411923	Cetartiodactyla
0.819577	-1.10693	0.00411923	Cetartiodactyla
0.823586	-3.27193	0.00792895	Cetartiodactyla
0.893069	-4.76888	-0.000148157	Cetartiodactyla
0.893069	-4.76888	-0.000148157	Cetartiodactyla
0.897529	-2.21679	0.00408946	Cetartiodactyla
0.909079	-0.343825	0.0150658	Cetartiodactyla
0.909079	-0.343825	-0.0204712	Cetartiodactyla
0.900397	-1.31692	0.00681523	Cetartiodactyla
0.893276	-1.9348	4.83e-05	Cetartiodactyla
0.893276	-1.9348	4.83e-05	Cetartiodactyla
0.894247	-4.11325	0.000971414	Cetartiodactyla
0.89548	-4.72895	-0.0157956	Cetartiodactyla
0.894885	-4.28417	0.00157717	Cetartiodactyla
0.894496	-3.83329	0.00120795	Cetartiodactyla
0.894496	-3.83329	0.00120795	Cetartiodactyla
0.882378	-0.614554	-0.0103077	Cetartiodactyla
0.882378	-0.614554	0.0113136	Cetartiodactyla
0.892268	-1.86226	-0.000909478	Cetartiodactyla
0.892268	-1.86226	-0.000909478	Cetartiodactyla
0.89208	-2.16528	-0.00108779	Cetartiodactyla
0.891243	-3.02687	-0.00188376	Cetartiodactyla
0.884993	-5.19191	-0.00782268	Cetartiodactyla
0.884993	-5.19191	0.0137986	Cetartiodactyla
0.891907	-2.03546	-0.00125276	Cetartiodactyla
0.892433	-1.32293	-0.000753204	Cetartiodactyla
0.892693	-0.712096	-0.000505781	Cetartiodactyla
0.892693	-0.712096	-0.000505781	Cetartiodactyla
0.837517	-54.0487	-0.00801288	Cetartiodactyla
0.84792	-50.7461	-0.0034102	Cetartiodactyla
0.853202	-45.9973	-0.00532797	Cetartiodactyla
0.86014	-40.5402	-0.0100203	Cetartiodactyla
0.871425	-31.0049	-0.00107713	Cetartiodactyla
0.873206	-15.7066	-0.00480349	Cetartiodactyla
0.878624	-13.8292	-0.0010583	Cetartiodactyla
0.880028	-12.9481	-0.00169515	Cetartiodactyla
0.881999	-12.4097	-0.00162879	Cetartiodactyla
0.883805	-11.6658	-0.00112776	Cetartiodactyla
0.885021	-10.5355	0.000117998	Cetartiodactyla
0.88493	-10.4008	0.00125597	Cetartiodactyla
0.883706	-10.1548	-0.00245671	Cetartiodactyla
0.886256	-9.14792	-0.00694827	Cetartiodactyla
0.89317	-5.84216	-0.00187175	Cetartiodactyla
0.894664	-5.15865	-0.000560661	Cetartiodactyla
0.894773	-4.7811	-0.0032131	Cetartiodactyla
0.897529	-2.21679	-0.00346286	Cetartiodactyla
0.900397	-1.31692	-0.0094194	Cetartiodactyla
0.894773	-4.7811	6.81e-05	Cetartiodactyla
0.894247	-4.11325	0.000540053	Cetartiodactyla
0.894664	-5.15865	-0.00126766	Cetartiodactyla
0.89548	-4.72895	0.000102489	Cetartiodactyla
0.894885	-4.28417	-7.45e-05	Cetartiodactyla
0.89317	-5.84216	-0.000276672	Cetartiodactyla
0.886256	-9.14792	-0.000160567	Cetartiodactyla
0.886383	-8.86041	-0.00136954	Cetartiodactyla
0.887712	-5.37862	-0.00363724	Cetartiodactyla
0.891243	-3.02687	-0.00111953	Cetartiodactyla
0.89208	-2.16528	-0.0005112	Cetartiodactyla
0.887712	-5.37862	0.00522753	Cetartiodactyla
0.886383	-8.86041	-0.000176825	Cetartiodactyla
0.886519	-6.53068	-0.00543466	Cetartiodactyla
0.891907	-2.03546	-0.000840622	Cetartiodactyla
0.892433	-1.32293	-0.000601438	Cetartiodactyla
0.886519	-6.53068	0.00147904	Cetartiodactyla
0.883706	-10.1548	0.00981759	Cetartiodactyla
0.873982	-8.85953	0.00321565	Cetartiodactyla
0.871342	-8.59107	0.0312485	Cetartiodactyla
0.840802	-6.11493	0.0124187	Cetartiodactyla
0.830609	-4.94689	0.00975647	Cetartiodactyla
0.823586	-3.27193	0.00474007	Cetartiodactyla
0.821928	-2.66063	0.00551603	Cetartiodactyla
0.830609	-4.94689	0.00785315	Cetartiodactyla
0.825489	-3.81736	0.00593384	Cetartiodactyla
0.88493	-10.4008	-0.00698807	Cetartiodactyla
0.891951	-8.76961	-0.00207259	Cetartiodactyla
0.893706	-8.35179	-0.00489504	Cetartiodactyla
0.898197	-7.33375	3.13e-05	Cetartiodactyla
0.897538	-7.03978	0.00269107	Cetartiodactyla
0.894252	-4.15464	7.42e-05	Cetartiodactyla
0.893746	-3.52274	-0.000202093	Cetartiodactyla
0.893542	-3.1475	0.000126799	Cetartiodactyla
0.893019	-1.5281	-0.000341743	Cetartiodactyla
0.897538	-7.03978	0.00102753	Cetartiodactyla
0.893706	-8.35179	-0.000166771	Cetartiodactyla
0.893468	-7.21763	0.000104911	Cetartiodactyla
0.892971	-2.88645	-0.000320746	Cetartiodactyla
0.893468	-7.21763	0.000171677	Cetartiodactyla
0.885021	-10.5355	-0.00371304	Cetartiodactyla
0.888762	-8.39527	-0.000710884	Cetartiodactyla
0.889314	-7.95735	-0.00306464	Cetartiodactyla
0.892193	-3.63682	-0.000438442	Cetartiodactyla
0.892302	-3.41234	-0.000567498	Cetartiodactyla
0.892302	-3.41234	-0.000611487	Cetartiodactyla
0.889314	-7.95735	-0.0028595	Cetartiodactyla
0.891987	-3.46439	-0.00082942	Cetartiodactyla
0.883805	-11.6658	-0.00220743	Cetartiodactyla
0.881999	-12.4097	-0.00222569	Cetartiodactyla
0.884402	-10.4589	-2.17e-05	Cetartiodactyla
0.884482	-9.9921	0.00280019	Cetartiodactyla
0.881736	-7.8221	0.0205997	Cetartiodactyla
0.861327	-3.37281	0.0105052	Cetartiodactyla
0.852028	-2.70529	-0.00064415	Cetartiodactyla
0.85434	-2.02114	-0.0330248	Cetartiodactyla
0.852028	-2.70529	0.0267875	Cetartiodactyla
0.826908	-1.25424	0.00571229	Cetartiodactyla
0.881736	-7.8221	-0.00982188	Cetartiodactyla
0.891749	-4.80768	-0.0096025	Cetartiodactyla
0.901044	-1.80302	-0.00612939	Cetartiodactyla
0.884482	-9.9921	-0.00571331	Cetartiodactyla
0.89025	-5.97743	-0.00121549	Cetartiodactyla
0.891233	-4.99691	-0.00106285	Cetartiodactyla
0.892014	-3.84756	-0.000618731	Cetartiodactyla
0.892313	-3.20436	-0.000553887	Cetartiodactyla
0.892531	-2.47014	-0.000549843	Cetartiodactyla
0.884402	-10.4589	-0.00573178	Cetartiodactyla
0.880028	-12.9481	0.0219816	Cetartiodactyla
0.878624	-13.8292	-0.00785552	Cetartiodactyla
0.886825	-7.48533	0.000107237	Cetartiodactyla
0.886656	-7.09963	0.00720176	Cetartiodactyla
0.8794	-5.07577	-0.00463007	Cetartiodactyla
0.884337	-4.48565	-0.00605727	Cetartiodactyla
0.890456	-3.49459	-0.00377205	Cetartiodactyla
0.884337	-4.48565	-0.00712084	Cetartiodactyla
0.886656	-7.09963	-0.00208569	Cetartiodactyla
0.888688	-6.45369	-0.0102638	Cetartiodactyla
0.886825	-7.48533	-0.00303656	Cetartiodactyla
0.889799	-5.76821	-0.00188158	Cetartiodactyla
0.891471	-4.38024	-0.000423832	Cetartiodactyla
0.891601	-4.21352	-0.000878898	Cetartiodactyla
0.892181	-3.02717	-0.000842936	Cetartiodactyla
0.891471	-4.38024	-0.00119683	Cetartiodactyla
0.873206	-15.7066	0.00767324	Cetartiodactyla
0.866147	-13.1583	0.0326406	Cetartiodactyla
0.871425	-31.0049	-0.011232	Cetartiodactyla
0.88336	-19.8197	-0.00808624	Cetartiodactyla
0.891557	-5.07085	-0.00134331	Cetartiodactyla
0.88336	-19.8197	-0.00872321	Cetartiodactyla
0.86014	-40.5402	0.000494813	Cetartiodactyla
0.86091	-31.7753	-0.054219	Cetartiodactyla
0.916355	-20.2169	-0.0359976	Cetartiodactyla
0.950822	-12.2856	-0.00552704	Cetartiodactyla
0.953105	-12.033	-0.00491623	Cetartiodactyla
0.954663	-11.6585	-0.00444069	Cetartiodactyla
0.955668	-10.7528	0.00605958	Cetartiodactyla
0.946123	-9.19703	-0.0227069	Cetartiodactyla
0.965819	-7.47946	-0.0183914	Cetartiodactyla
0.980221	-4.41003	-0.0058833	Cetartiodactyla
0.981398	-3.95977	-0.0061592	Cetartiodactyla
0.982792	-3.74546	-0.00697279	Cetartiodactyla
0.984931	-3.37176	-0.00485992	Cetartiodactyla
0.98485	-3.32515	-0.00608318	Cetartiodactyla
0.985997	-3.10013	-0.00473671	Cetartiodactyla
0.98574	-1.83924	-0.00161648	Cetartiodactyla
0.982376	-1.41643	-0.00753211	Cetartiodactyla
0.985094	-1.14663	-0.00617579	Cetartiodactyla
0.986322	-0.952959	-0.00670189	Cetartiodactyla
0.988014	-0.709842	-0.004464	Cetartiodactyla
0.987384	-0.646388	-0.00355252	Cetartiodactyla
0.985874	-0.583861	-0.0100483	Cetartiodactyla
0.985874	-0.583861	-0.00279121	Cetartiodactyla
0.982376	-1.41643	0.000733628	Cetartiodactyla
0.985997	-3.10013	-0.00946614	Cetartiodactyla
0.990469	-2.25621	-0.0133397	Cetartiodactyla
0.98485	-3.32515	0.00475609	Cetartiodactyla
0.975157	-1.90491	-0.00597681	Cetartiodactyla
0.97668	-1.6939	-0.00914607	Cetartiodactyla
0.981296	-1.16659	-0.00034809	Cetartiodactyla
0.981296	-1.16659	-0.0132428	Cetartiodactyla
0.97668	-1.6939	-0.00328156	Cetartiodactyla
0.975157	-1.90491	0.00762392	Cetartiodactyla
0.984931	-3.37176	-0.00643345	Cetartiodactyla
0.986424	-3.1714	-0.00835907	Cetartiodactyla
0.989768	-2.11657	-0.00893642	Cetartiodactyla
0.993523	-1.33694	-0.00536244	Cetartiodactyla
0.993518	-1.14365	-0.00478985	Cetartiodactyla
0.99294	-1.04223	-0.00668432	Cetartiodactyla
0.965819	-7.47946	-0.0193383	Cetartiodactyla
0.981167	-5.21423	-0.0136039	Cetartiodactyla
0.990018	-2.72875	-0.00701785	Cetartiodactyla
0.991842	-1.76006	-0.00183623	Cetartiodactyla
0.991842	-1.76006	-0.0103411	Cetartiodactyla
0.981167	-5.21423	-0.0139447	Cetartiodactyla
0.990359	-2.35505	-0.0108442	Cetartiodactyla
0.946123	-9.19703	0.0122964	Cetartiodactyla
0.930816	-8.32744	0.0435145	Cetartiodactyla
0.885052	-6.35969	0.1643	Cetartiodactyla
0.955668	-10.7528	-0.0370262	Cetartiodactyla
0.989209	-6.12338	-0.00661926	Cetartiodactyla
0.990675	-5.8951	-0.00816648	Cetartiodactyla
0.993615	-5.2876	-0.00577739	Cetartiodactyla
0.99402	-5.17609	-0.00851757	Cetartiodactyla
0.997146	-4.20561	-0.00642644	Cetartiodactyla
0.998024	-3.82772	-0.00604322	Cetartiodactyla
0.998476	-3.45547	-0.00646581	Cetartiodactyla
0.999328	-2.35249	-0.00585673	Cetartiodactyla
0.998024	-3.82772	-0.00603855	Cetartiodactyla
0.998471	-3.42559	-0.00639255	Cetartiodactyla
0.997146	-4.20561	-0.00749162	Cetartiodactyla
0.99402	-5.17609	-0.00735714	Cetartiodactyla
0.989209	-6.12338	-0.00982819	Cetartiodactyla
0.953105	-12.033	-0.0128897	Cetartiodactyla
0.962637	-10.0778	-0.0231354	Cetartiodactyla
0.950822	-12.2856	0.0235487	Cetartiodactyla
0.924029	-6.57337	-0.053673	Cetartiodactyla
0.97579	-3.13632	-0.00609027	Cetartiodactyla
0.977394	-2.95407	-0.00534847	Cetartiodactyla
0.978177	-2.78108	-0.00447888	Cetartiodactyla
0.978051	-2.65516	-0.0113152	Cetartiodactyla
0.984768	-2.38109	-0.00815675	Cetartiodactyla
0.987992	-2.20306	-0.0096218	Cetartiodactyla
0.992521	-1.84533	-0.00620401	Cetartiodactyla
0.993408	-1.76063	-0.00818082	Cetartiodactyla
0.996226	-1.34103	-0.00781439	Cetartiodactyla
0.978051	-2.65516	0.00348572	Cetartiodactyla
0.969967	-2.33822	0.0737623	Cetartiodactyla
0.924029	-6.57337	0.0225288	Cetartiodactyla
0.899588	-5.33586	-0.0321022	Cetartiodactyla
0.930993	-4.55197	-0.0184203	Cetartiodactyla
0.947155	-3.90299	-0.0498437	Cetartiodactyla
0.86091	-31.7753	0.128106	Cetartiodactyla
0.853202	-45.9973	0.00503479	Cetartiodactyla
0.849777	-24.4484	0.000770624	Cetartiodactyla
0.850787	-5.78601	-0.00127911	Cetartiodactyla
0.853795	-5.38289	0.00116432	Cetartiodactyla
0.854211	-3.3998	0.0141853	Cetartiodactyla
0.850787	-5.78601	0.0126293	Cetartiodactyla
0.839887	-4.31507	0.00848334	Cetartiodactyla
0.849777	-24.4484	0.00616357	Cetartiodactyla
0.84792	-50.7461	-0.0871073	Cetartiodactyla
0.936899	-7.07392	-0.0121516	Cetartiodactyla
0.946499	-0.808528	-0.00325388	Cetartiodactyla
0.936899	-7.07392	-0.0053119	Cetartiodactyla
0.851215	-8.3888	0.059637	Chiroptera
0.851215	-8.3888	-0.0578599	Chiroptera
0.80793	-19.778	0.0185043	Chiroptera
0.80793	-19.778	0.0418993	Chiroptera
0.897843	-25.2754	-0.0135499	Chiroptera
0.918007	-19.4528	-0.0443335	Chiroptera
0.928857	-10.8896	0.0159217	Chiroptera
0.928857	-10.8896	-0.0340234	Chiroptera
0.781718	-3.837	-0.0318568	Chiroptera
0.781718	-3.837	0.043153	Chiroptera
0.737959	-3.67628	-0.093838	Chiroptera
0.737959	-3.67628	0.124048	Chiroptera
0.780718	-13.7987	-0.0532049	Chiroptera
0.776022	-17.5257	0.112742	Chiroptera
0.84812	-0.843805	0.0108458	Chiroptera
0.84812	-0.843805	-0.0145262	Chiroptera
0.84474	-1.229	0.00763353	Chiroptera
0.780536	-19.8947	0.0158682	Chiroptera
0.863572	-44.7881	0.0255293	Chiroptera
0.86686	-40.3272	0.028654	Chiroptera
0.870562	-37.7439	0.00679995	Chiroptera
0.870562	-37.7439	-0.0618378	Chiroptera
0.869709	-32.5009	0.0313606	Chiroptera
0.870785	-31.2598	-0.0213241	Chiroptera
0.866719	-22.5727	0.0285195	Chiroptera
0.851159	-17.1949	0.0829788	Chiroptera
0.861715	-5.9511	-0.00160735	Chiroptera
0.861715	-5.9511	-0.00160735	Chiroptera
0.876217	-12.1152	0.0375451	Chiroptera
0.876217	-12.1152	-0.034101	Chiroptera
0.876943	-15.6171	-0.0334106	Chiroptera
0.895079	-10.2072	-0.0161767	Chiroptera
0.895079	-10.2072	-0.0161767	Chiroptera
0.849016	-17.7028	0.0575476	Chiroptera
0.843081	-15.9515	-0.0193149	Chiroptera
0.818955	-2.99083	-0.0168693	Chiroptera
0.818955	-2.99083	0.0289815	Chiroptera
0.831177	-9.65235	-0.0306275	Chiroptera
0.82765	-11.831	0.0606392	Chiroptera
0.830054	-5.15683	0.0395285	Chiroptera
0.830054	-5.15683	-0.0316943	Chiroptera
0.83846	-14.9749	0.0176196	Chiroptera
0.909806	-1.36328	-0.00218212	Chiroptera
0.91022	-0.997132	-0.00178893	Chiroptera
0.91022	-0.997132	-0.00178893	Chiroptera
0.888483	-12.9091	-0.0224451	Chiroptera
0.876162	-17.2368	0.0121212	Chiroptera
0.887768	-11.3052	0.0231498	Chiroptera
0.887768	-11.3052	-0.0454879	Chiroptera
0.904108	-7.34948	-0.00759706	Chiroptera
0.904108	-7.34948	-0.00759706	Chiroptera
0.892612	-8.28497	-0.00058277	Chiroptera
0.907728	-3.28442	-0.0265206	Chiroptera
0.907728	-3.28442	0.0137813	Chiroptera
0.881054	-5.90531	-0.0115661	Chiroptera
0.881054	-5.90531	0.0421417	Chiroptera
0.893796	-8.91986	0.00054276	Chiroptera
0.896183	-10.1298	0.0028105	Chiroptera
0.897897	-10.8746	-0.0358624	Chiroptera
0.879888	-10.177	-0.00563341	Chiroptera
0.880151	-4.75357	-0.0053836	Chiroptera
0.88187	-3.90138	-0.00375026	Chiroptera
0.88187	-3.90138	-0.00375026	Chiroptera
0.855818	-0.66525	0.0341143	Chiroptera
0.855818	-0.66525	-0.028507	Chiroptera
0.882998	-1.87771	-0.00267825	Chiroptera
0.882998	-1.87771	-0.00267825	Chiroptera
0.843483	-1.52084	-0.0402281	Chiroptera
0.843483	-1.52084	0.0522902	Chiroptera
0.875751	-9.47433	-0.00956535	Chiroptera
0.881558	-14.62	-0.00404667	Chiroptera
0.863383	-10.2839	0.0712008	Chiroptera
0.863383	-10.2839	-0.0213175	Chiroptera
0.887908	-13.2167	-0.0591949	Chiroptera
0.887151	-10.3176	0.0012682	Chiroptera
0.887151	-10.3176	0.0012682	Chiroptera
0.887337	-10.5362	0.00144498	Chiroptera
0.887337	-10.5362	0.00144498	Chiroptera
0.89164	-14.8721	0.00553415	Chiroptera
0.89164	-14.8721	-0.041808	Chiroptera
0.886439	-12.8069	0.000591205	Chiroptera
0.886439	-12.8069	0.000591205	Chiroptera
0.886822	-16.6818	0.000955915	Chiroptera
0.877754	-30.8072	0.0136337	Chiroptera
0.84908	-12.1387	-0.0136147	Chiroptera
0.84908	-12.1387	0.0277111	Chiroptera
0.900672	-23.7973	-0.0108613	Chiroptera
0.903123	-22.1791	0.00940546	Chiroptera
0.903123	-22.1791	-0.0447364	Chiroptera
0.839815	-61.5749	-0.00943494	Chiroptera
0.851525	-50.8377	-0.0102004	Chiroptera
0.863418	-45.5917	-0.000973592	Chiroptera
0.865493	-44.5919	-0.0111671	Chiroptera
0.877659	-32.4114	0.000298761	Chiroptera
0.877754	-30.8072	-0.00399851	Chiroptera
0.882141	-21.8353	-0.00237873	Chiroptera
0.884691	-18.0985	0.000686342	Chiroptera
0.884048	-17.5908	0.00256587	Chiroptera
0.881558	-14.62	0.00600711	Chiroptera
0.875751	-9.47433	0.00702516	Chiroptera
0.869214	-6.48922	-0.0129707	Chiroptera
0.869214	-6.48922	0.026544	Chiroptera
0.884048	-17.5908	0.00141619	Chiroptera
0.882708	-14.4522	-0.00505758	Chiroptera
0.887908	-13.2167	0.000640696	Chiroptera
0.882708	-14.4522	0.0194668	Chiroptera
0.884691	-18.0985	-0.00213561	Chiroptera
0.88687	-16.9794	-0.00212201	Chiroptera
0.888928	-16.0031	0.00142372	Chiroptera
0.888928	-16.0031	-0.00287942	Chiroptera
0.88687	-16.9794	-1.68e-05	Chiroptera
0.886822	-16.6818	0.000321687	Chiroptera
0.882141	-21.8353	0.00242351	Chiroptera
0.879888	-10.177	0.00361493	Chiroptera
0.876556	-5.87488	-0.00314673	Chiroptera
0.880151	-4.75357	-0.00144919	Chiroptera
0.876556	-5.87488	0.0211866	Chiroptera
0.877659	-32.4114	-0.0198444	Chiroptera
0.897897	-10.8746	0.00110143	Chiroptera
0.896183	-10.1298	0.00185886	Chiroptera
0.893796	-8.91986	0.000775543	Chiroptera
0.892612	-8.28497	-6.46e-06	Chiroptera
0.892268	-8.10357	-0.0157922	Chiroptera
0.892268	-8.10357	0.0108816	Chiroptera
0.865493	-44.5919	-0.00542684	Chiroptera
0.871919	-38.6252	-0.0280747	Chiroptera
0.900672	-23.7973	-0.00320112	Chiroptera
0.871919	-38.6252	0.0235182	Chiroptera
0.863418	-45.5917	0.000947728	Chiroptera
0.863572	-44.7881	-0.00219424	Chiroptera
0.86686	-40.3272	-0.00232326	Chiroptera
0.870114	-38.0432	0.00117419	Chiroptera
0.869709	-32.5009	-0.000287764	Chiroptera
0.870785	-31.2598	-0.00025349	Chiroptera
0.871774	-25.1485	0.00392391	Chiroptera
0.868536	-23.1919	0.00266471	Chiroptera
0.866719	-22.5727	0.00507788	Chiroptera
0.862578	-20.1563	0.00186246	Chiroptera
0.861859	-20.0203	0.00186593	Chiroptera
0.861173	-19.5625	0.0133701	Chiroptera
0.849016	-17.7028	0.00775257	Chiroptera
0.843081	-15.9515	0.00673397	Chiroptera
0.83846	-14.9749	0.00689569	Chiroptera
0.833907	-13.7483	0.00882597	Chiroptera
0.82765	-11.831	-0.000646229	Chiroptera
0.831177	-9.65235	0.0149264	Chiroptera
0.833907	-13.7483	0.00642223	Chiroptera
0.861173	-19.5625	-0.0119463	Chiroptera
0.874332	-16.9497	-0.00205204	Chiroptera
0.876943	-15.6171	0.00115566	Chiroptera
0.874332	-16.9497	-0.0201877	Chiroptera
0.861859	-20.0203	0.0118799	Chiroptera
0.851159	-17.1949	-0.00884532	Chiroptera
0.862578	-20.1563	-0.0247606	Chiroptera
0.888483	-12.9091	-0.021468	Chiroptera
0.909806	-1.36328	-0.00161871	Chiroptera
0.868536	-23.1919	-0.00677862	Chiroptera
0.876162	-17.2368	-0.0111377	Chiroptera
0.871774	-25.1485	-0.0316473	Chiroptera
0.870114	-38.0432	0.000320429	Chiroptera
0.851525	-50.8377	0.0106246	Chiroptera
0.842593	-43.2463	0.0583554	Chiroptera
0.786375	-22.2961	0.0106474	Chiroptera
0.78066	-19.9455	0.00534057	Chiroptera
0.780536	-19.8947	0.00973694	Chiroptera
0.776022	-17.5257	-0.0632703	Chiroptera
0.84474	-1.229	-0.00134997	Chiroptera
0.78066	-19.9455	0.00515883	Chiroptera
0.780718	-13.7987	0.0479732	Chiroptera
0.786375	-22.2961	0.00958946	Chiroptera
0.842593	-43.2463	-0.0077447	Chiroptera
0.852475	-36.6885	0.0079395	Chiroptera
0.846181	-34.1386	-0.0030745	Chiroptera
0.846181	-34.1386	0.0402106	Chiroptera
0.852475	-36.6885	-0.0437223	Chiroptera
0.897843	-25.2754	-0.0207743	Chiroptera
0.918007	-19.4528	-0.0124623	Chiroptera
0.712298	-1.14872	0.0211654	Eulipotyphla
0.712298	-1.14872	-0.00173945	Eulipotyphla
0.845666	-27.1833	0.0289112	Eulipotyphla
0.828773	-12.2111	0.0128585	Eulipotyphla
0.828773	-12.2111	0.0128585	Eulipotyphla
0.86847	-10.9443	-0.0235245	Eulipotyphla
0.865981	-0.39052	-0.0258892	Eulipotyphla
0.865981	-0.39052	0.0278186	Eulipotyphla
0.853162	-2.27975	-0.0380706	Eulipotyphla
0.853162	-2.27975	0.036035	Eulipotyphla
0.848578	-4.26732	0.0316781	Eulipotyphla
0.865069	-7.78692	-0.0267561	Eulipotyphla
0.855487	-22.1607	-0.0358612	Eulipotyphla
0.854164	-24.7254	-0.0154976	Eulipotyphla
0.854164	-24.7254	0.00226471	Eulipotyphla
0.821278	-11.8334	-0.0289864	Eulipotyphla
0.816926	-8.94232	0.00159994	Eulipotyphla
0.816926	-8.94232	0.00159994	Eulipotyphla
0.81634	-10.3867	0.0431079	Eulipotyphla
0.885098	-17.3569	-0.109474	Eulipotyphla
0.862326	-13.4256	0.0678176	Eulipotyphla
0.860363	-11.0532	-0.0312277	Eulipotyphla
0.860363	-11.0532	0.0428779	Eulipotyphla
0.873033	-6.82125	0.0024335	Eulipotyphla
0.873033	-6.82125	0.0024335	Eulipotyphla
0.904899	-9.86629	0.0110932	Eulipotyphla
0.904899	-9.86629	-0.0244438	Eulipotyphla
0.882946	-29.6983	-0.00976759	Eulipotyphla
0.835177	-66.3129	0.00274869	Eulipotyphla
0.834934	-65.3628	-0.000625779	Eulipotyphla
0.838078	-63.4624	-0.00259865	Eulipotyphla
0.843038	-60.0301	-0.0286782	Eulipotyphla
0.873831	-39.1837	-0.00853144	Eulipotyphla
0.882946	-29.6983	-0.00107625	Eulipotyphla
0.884153	-27.7755	0.0111906	Eulipotyphla
0.884153	-27.7755	-0.0206748	Eulipotyphla
0.873831	-39.1837	-0.0106825	Eulipotyphla
0.885098	-17.3569	0.0227953	Eulipotyphla
0.862326	-13.4256	0.0031184	Eulipotyphla
0.843038	-60.0301	0.00267916	Eulipotyphla
0.842474	-42.3968	0.0233394	Eulipotyphla
0.821278	-11.8334	0.00813496	Eulipotyphla
0.81634	-10.3867	0.00285674	Eulipotyphla
0.842474	-42.3968	-0.00954704	Eulipotyphla
0.838078	-63.4624	-0.00522658	Eulipotyphla
0.845666	-27.1833	-0.00127035	Eulipotyphla
0.848921	-24.4704	-0.00474433	Eulipotyphla
0.855487	-22.1607	-0.0114862	Eulipotyphla
0.86847	-10.9443	0.00372317	Eulipotyphla
0.865597	-8.25893	0.00152131	Eulipotyphla
0.865069	-7.78692	0.0175109	Eulipotyphla
0.848578	-4.26732	-0.00274525	Eulipotyphla
0.865597	-8.25893	0.000609033	Eulipotyphla
0.848921	-24.4704	0.02197	Eulipotyphla
0.834934	-65.3628	0.125154	Eulipotyphla
0.942919	-11.9954	-0.0069193	Glires
0.943342	-11.3374	-0.00651731	Glires
0.943342	-11.3374	-0.00651731	Glires
0.946913	-0.959643	-0.00312393	Glires
0.946913	-0.959643	-0.00312393	Glires
0.946806	-2.41668	-0.00322563	Glires
0.946806	-2.41668	-0.00322563	Glires
0.94658	-3.92569	-0.0034403	Glires
0.945481	-7.09455	-0.00448458	Glires
0.946923	-0.145341	-0.00311394	Glires
0.946923	-0.145341	-0.00311394	Glires
0.718559	-6.16057	0.0661397	Glires
0.718559	-6.16057	-0.0289799	Glires
0.905495	-46.475	0.01166	Glires
0.919534	-29.4668	0.0250009	Glires
0.923393	-27.2377	0.028668	Glires
0.933535	-23.3126	-0.0158364	Glires
0.945126	-6.17426	-0.00482162	Glires
0.945126	-6.17426	-0.00482162	Glires
0.939069	-6.57013	-0.010578	Glires
0.936272	-5.36632	0.0206592	Glires
0.936272	-5.36632	-0.0132354	Glires
0.945229	-4.19076	-0.00472423	Glires
0.946124	-3.02631	-0.0038734	Glires
0.946124	-3.02631	-0.0038734	Glires
0.945871	-3.47041	-0.00411396	Glires
0.946144	-8.61508	-0.00385489	Glires
0.946338	-7.89302	-0.00366964	Glires
0.946715	-5.89037	-0.00331212	Glires
0.946759	-5.57487	-0.00326963	Glires
0.94683	-4.76035	-0.00320269	Glires
0.94683	-4.76035	-0.00320269	Glires
0.946808	-5.09619	-0.00322371	Glires
0.945886	-9.31439	-0.00409933	Glires
0.944511	-12.1453	-0.00540665	Glires
0.941948	-16.2924	-0.00784175	Glires
0.945274	-9.37456	-0.00468092	Glires
0.94685	-1.71897	-0.00318371	Glires
0.94685	-1.71897	-0.00318371	Glires
0.946041	-6.80465	-0.00395276	Glires
0.900659	-55.7604	-0.0922318	Glires
0.785889	-6.20707	0.0681926	Glires
0.807334	-3.19933	-0.00751496	Glires
0.807334	-3.19933	-0.00751496	Glires
0.896041	-31.9962	0.0563834	Glires
0.912033	-26.5145	-0.0717317	Glires
0.915274	-14.1286	0.00301397	Glires
0.91725	-10.719	0.0228299	Glires
0.927502	-7.12963	-0.0215695	Glires
0.927502	-7.12963	-0.00296464	Glires
0.903672	-21.8651	0.00992732	Glires
0.914697	-8.04987	0.0204043	Glires
0.932577	-2.92656	-0.0167465	Glires
0.932577	-2.92656	0.0018584	Glires
0.910072	-13.2339	0.0160087	Glires
0.910072	-13.2339	-0.0381332	Glires
0.893472	-1.23733	0.000234578	Glires
0.893472	-1.23733	0.000234578	Glires
0.866577	-6.36167	-0.00370185	Glires
0.866577	-6.36167	0.0140604	Glires
0.913151	-13.0537	-0.0352065	Glires
0.894486	-1.95189	0.00119773	Glires
0.894486	-1.95189	0.00119773	Glires
0.893939	-12.6822	0.0222992	Glires
0.893939	-12.6822	0.000677899	Glires
0.899041	-15.4003	0.0193238	Glires
0.94296	-3.561	-0.00688056	Glires
0.94296	-3.561	-0.00688056	Glires
0.934165	-4.36702	-0.0152377	Glires
0.934165	-4.36702	0.00336723	Glires
0.941385	-7.79056	-0.0083764	Glires
0.945477	-3.61865	-0.0044883	Glires
0.945477	-3.61865	-0.0044883	Glires
0.942828	-6.79293	-0.00700509	Glires
0.923813	-9.49087	-0.0250755	Glires
0.923813	-9.49087	0.0290664	Glires
0.909791	-27.4134	0.0157425	Glires
0.902565	-37.3658	0.00887566	Glires
0.862652	-35.1908	-0.0290527	Glires
0.862652	-35.1908	0.0681278	Glires
0.893152	-13.5016	-6.98e-05	Glires
0.893077	-12.7867	-0.000140475	Glires
0.892953	-8.14884	-0.000259	Glires
0.892953	-8.14884	-0.000259	Glires
0.892986	-11.0434	-0.000227477	Glires
0.892893	-7.7092	-0.000315223	Glires
0.892884	-7.12233	-0.000324322	Glires
0.892883	-6.99772	-0.000325603	Glires
0.892883	-6.99772	-0.000325603	Glires
0.892926	-9.1498	-0.000284226	Glires
0.893023	-11.8903	-0.000191814	Glires
0.893637	-19.4244	0.000390975	Glires
0.89299	-9.14489	-0.000223301	Glires
0.89299	-9.14489	-0.000223301	Glires
0.892964	-8.39744	-0.000247859	Glires
0.892885	-4.20929	-0.000323534	Glires
0.892885	-4.20929	-0.000323534	Glires
0.893859	-21.5211	0.000601882	Glires
0.891723	-8.12587	-0.00142737	Glires
0.891995	-7.47094	-0.00116855	Glires
0.892485	-5.31522	-0.000703311	Glires
0.892485	-5.31522	-0.000703311	Glires
0.892471	-5.42164	-0.000716996	Glires
0.89217	-6.89383	-0.00100282	Glires
0.892637	-0.855718	-0.00055936	Glires
0.892637	-0.855718	-0.00055936	Glires
0.88735	-11.7232	0.0160379	Glires
0.893285	-25.487	5.68e-05	Glires
0.892944	-7.50765	-0.000267594	Glires
0.892944	-7.50765	-0.000267594	Glires
0.892948	-8.65455	-0.000263342	Glires
0.892865	-3.41966	-0.000342633	Glires
0.892865	-3.41966	-0.000342633	Glires
0.892906	-6.98288	-0.000303187	Glires
0.892925	-7.89	-0.000285562	Glires
0.892892	-2.76738	-0.00031671	Glires
0.892892	-2.76738	-0.00031671	Glires
0.893088	-6.53421	-0.000129981	Glires
0.893088	-6.53421	-0.000129981	Glires
0.893484	-5.03102	0.0002459	Glires
0.893484	-5.03102	0.0002459	Glires
0.895252	-8.56187	0.00192607	Glires
0.893329	-4.42395	9.88e-05	Glires
0.893113	-3.15634	-0.000106238	Glires
0.893113	-3.15634	-0.000106238	Glires
0.893521	-5.08023	0.00028112	Glires
0.893521	-5.08023	0.00028112	Glires
0.914592	-4.90352	-0.0152325	Glires
0.914592	-4.90352	-0.0152325	Glires
0.896065	-6.39346	0.00269834	Glires
0.895105	-5.79938	0.00178618	Glires
0.895105	-5.79938	0.00178618	Glires
0.894392	-4.70305	0.00110848	Glires
0.894392	-4.70305	0.00110848	Glires
0.894949	-5.49095	0.00163796	Glires
0.894113	-4.13092	0.000844086	Glires
0.894113	-4.13092	0.000844086	Glires
0.895844	-5.49853	0.00248832	Glires
0.895844	-5.49853	0.00248832	Glires
0.893594	-7.87619	0.000350044	Glires
0.893594	-7.87619	0.000350044	Glires
0.893751	-8.70164	0.000499201	Glires
0.892864	-2.58229	-0.000343324	Glires
0.892864	-2.58229	-0.000343324	Glires
0.892925	-8.58128	-0.000284934	Glires
0.892925	-8.58128	-0.000284934	Glires
0.870996	-3.34971	0.000497071	Glires
0.871209	-0.644078	0.0006997	Glires
0.871209	-0.644078	0.0006997	Glires
0.871196	-0.936607	0.000687123	Glires
0.871038	-3.03504	0.000537707	Glires
0.869436	-10.9992	0.0167772	Glires
0.889592	-27.1446	-0.00345206	Glires
0.888761	-17.0051	0.0698631	Glires
0.901235	-6.18214	-0.04653	Glires
0.893006	-0.522832	-0.000208184	Glires
0.893006	-0.522832	-0.000208184	Glires
0.892924	-0.269773	-0.000286061	Glires
0.892924	-0.269773	-0.000286061	Glires
0.892935	-0.255303	-0.000276115	Glires
0.892935	-0.255303	-0.000276115	Glires
0.895358	-3.69495	0.0020263	Glires
0.85996	-1.19091	0.0424944	Glires
0.85996	-1.19091	-0.0316112	Glires
0.879702	-4.01139	-0.0128505	Glires
0.888553	-12.4543	0.0171813	Glires
0.888775	-13.181	-0.00422931	Glires
0.94059	-7.27576	-0.00913203	Glires
0.94059	-7.27576	-0.00913203	Glires
0.943782	-5.39628	-0.00609917	Glires
0.943782	-5.39628	-0.00609917	Glires
0.942958	-6.08952	-0.00688164	Glires
0.90768	-8.52098	0.013736	Glires
0.939061	-1.61794	-0.0105849	Glires
0.939061	-1.61794	-0.0105849	Glires
0.920101	-3.55328	0.0255397	Glires
0.917283	-4.87898	0.0228615	Glires
0.918267	-5.22024	-0.0303455	Glires
0.918256	-3.08675	-0.0303559	Glires
0.918256	-3.08675	0.023786	Glires
0.907517	-8.60432	0.0135814	Glires
0.904953	-12.5633	0.0111443	Glires
0.893015	-0.358068	-0.000199923	Glires
0.893015	-0.358068	-0.000199923	Glires
0.910433	-0.260315	0.0163517	Glires
0.910433	-0.260315	-0.0191853	Glires
0.900707	-7.26628	0.00710976	Glires
0.908312	-2.30264	-0.0212007	Glires
0.908312	-2.30264	0.0143363	Glires
0.896247	-4.29141	0.00287138	Glires
0.896247	-4.29141	0.00287138	Glires
0.899691	-6.87051	0.00614477	Glires
0.91937	-0.839027	0.0248451	Glires
0.91937	-0.839027	-0.0292968	Glires
0.900315	-11.9242	0.00673732	Glires
0.893414	-1.61014	0.000179875	Glires
0.893264	-1.36499	3.68e-05	Glires
0.893264	-1.36499	3.68e-05	Glires
0.900696	-9.132	-0.0108388	Glires
0.896267	-7.97006	0.00289045	Glires
0.896232	-6.29067	0.00285702	Glires
0.896232	-6.29067	0.00285702	Glires
0.914056	-2.06634	-0.0343466	Glires
0.914056	-2.06634	0.0197953	Glires
0.903807	-3.87358	0.0100557	Glires
0.899284	-5.46558	0.00575741	Glires
0.893649	-5.65099	0.000402963	Glires
0.89292	-1.85852	-0.00029027	Glires
0.892908	-1.70454	-0.000301682	Glires
0.892852	-0.336688	-0.000355	Glires
0.892852	-0.336688	-0.000355	Glires
0.893053	-2.98697	-0.000163357	Glires
0.893058	-3.33182	-0.000158636	Glires
0.893058	-3.33182	-0.000158636	Glires
0.892895	-1.42516	-0.000313983	Glires
0.892895	-1.42516	-0.000313983	Glires
0.892984	-2.70218	-0.000228718	Glires
0.894246	-6.67898	0.000970264	Glires
0.895107	-7.76746	0.00178799	Glires
0.893767	-4.39462	0.000515166	Glires
0.89327	-2.77534	4.3e-05	Glires
0.89327	-2.77534	4.3e-05	Glires
0.893786	-4.43115	0.000533107	Glires
0.931826	-15.0602	-0.0174608	Glires
0.946042	-7.11196	-0.00395151	Glires
0.946817	-3.71017	-0.00321466	Glires
0.946817	-3.71017	-0.00321466	Glires
0.946749	-4.46157	-0.00327984	Glires
0.946758	-4.22378	-0.00327078	Glires
0.946758	-4.22378	-0.00327078	Glires
0.946333	-6.29414	-0.00367443	Glires
0.946648	-3.50493	-0.00337542	Glires
0.946648	-3.50493	-0.00337542	Glires
0.946652	-3.50392	-0.00337149	Glires
0.946973	-0.264762	-0.00306622	Glires
0.946973	-0.264762	-0.00306622	Glires
0.945852	-5.77075	-0.00413185	Glires
0.945852	-5.77075	-0.00413185	Glires
0.94408	-10.2778	-0.00581588	Glires
0.945857	-6.33292	-0.00412743	Glires
0.945857	-6.33292	-0.00412743	Glires
0.945787	-6.52802	-0.00419359	Glires
0.944787	-8.03981	-0.00514408	Glires
0.946795	-1.28631	-0.0032355	Glires
0.946795	-1.28631	-0.0032355	Glires
0.946883	-0.618842	-0.00315204	Glires
0.946883	-0.618842	-0.00315204	Glires
0.94491	-8.12987	-0.00502686	Glires
0.946815	-2.94637	-0.00321669	Glires
0.946815	-2.94637	-0.00321669	Glires
0.946745	-3.94884	-0.00328365	Glires
0.946965	-0.648975	-0.00307416	Glires
0.946965	-0.648975	-0.00307416	Glires
0.946749	-3.91673	-0.00327977	Glires
0.946786	-2.82322	-0.00324403	Glires
0.946957	-0.727133	-0.00308187	Glires
0.946957	-0.727133	-0.00308187	Glires
0.946435	-5.13057	-0.00357804	Glires
0.940169	-12.8536	-0.00953228	Glires
0.943478	-8.82286	-0.0063876	Glires
0.943478	-8.82286	-0.0063876	Glires
0.945834	-4.49699	-0.0041491	Glires
0.945834	-4.49699	-0.0041491	Glires
0.944661	-6.784	-0.00526323	Glires
0.940894	-10.099	-0.00884348	Glires
0.940354	-9.70615	-0.00935674	Glires
0.944414	-4.33393	-0.00549865	Glires
0.944414	-4.33393	-0.00549865	Glires
0.943587	-2.96182	-0.0062843	Glires
0.943587	-2.96182	-0.0062843	Glires
0.933531	-7.3425	0.0383013	Glires
0.899166	-10.4389	0.00564503	Glires
0.896392	-7.5051	0.00300949	Glires
0.896392	-7.5051	0.00300949	Glires
0.895759	-5.2395	0.00240787	Glires
0.895759	-5.2395	0.00240787	Glires
0.895746	-3.99558	0.00239582	Glires
0.895746	-3.99558	0.00239582	Glires
0.898893	-4.02262	0.00538625	Glires
0.896052	-2.78757	0.00268587	Glires
0.896052	-2.78757	0.00268587	Glires
0.92466	-6.35889	0.0298714	Glires
0.943624	-1.90371	-0.00624952	Glires
0.943624	-1.90371	-0.00624952	Glires
0.945656	-0.844395	-0.00431845	Glires
0.945656	-0.844395	-0.00431845	Glires
0.920738	-8.69032	-0.0279974	Glires
0.922309	-3.29742	0.0276377	Glires
0.922315	-2.05299	0.0276437	Glires
0.922315	-2.05299	-0.0264982	Glires
0.924345	-2.92126	-0.0245693	Glires
0.927057	-4.64511	-0.0219926	Glires
0.942734	-3.17689	-0.00709509	Glires
0.942734	-3.17689	-0.00709509	Glires
0.918938	-5.22245	0.024434	Glires
0.918938	-5.22245	-0.0297079	Glires
0.917275	-9.66272	-0.0312881	Glires
0.895082	-3.86477	0.00176486	Glires
0.895082	-3.86477	0.00176486	Glires
0.894721	-4.8807	0.00142111	Glires
0.893165	-1.42353	-5.72e-05	Glires
0.893165	-1.42353	-5.72e-05	Glires
0.896277	-6.74651	0.00290043	Glires
0.897872	-7.93381	0.00441586	Glires
0.894772	-4.49193	0.00147017	Glires
0.892908	-0.284988	-0.000301551	Glires
0.892908	-0.284988	-0.000301551	Glires
0.893263	-1.96541	3.61e-05	Glires
0.893263	-1.96541	3.61e-05	Glires
0.894326	-4.46141	0.00104614	Glires
0.893204	-2.0445	-1.97e-05	Glires
0.893204	-2.0445	-1.97e-05	Glires
0.894005	-4.40778	0.000741037	Glires
0.894005	-4.40778	0.000741037	Glires
0.91971	-0.851782	-0.0289741	Glires
0.91971	-0.851782	0.0251678	Glires
0.911161	-13.3824	-0.0370984	Glires
0.911161	-13.3824	0.0170435	Glires
0.893194	-2.59691	-2.93e-05	Glires
0.893194	-2.59691	-2.93e-05	Glires
0.893642	-4.61037	0.000396036	Glires
0.893642	-4.61037	0.000396036	Glires
0.893657	-4.57059	0.000410374	Glires
0.893657	-4.57059	0.000410374	Glires
0.894538	-6.03533	0.00124741	Glires
0.894538	-6.03533	0.00124741	Glires
0.894764	-6.43918	0.00146274	Glires
0.911429	-32.9616	0.0172983	Glires
0.912761	-26.2201	-0.0355778	Glires
0.901974	-16.4825	0.00831367	Glires
0.901974	-16.4825	0.00831367	Glires
0.923408	-22.204	-0.00685509	Glires
0.925386	-16.6915	-0.004975	Glires
0.925386	-16.6915	-0.004975	Glires
0.926355	-13.2958	-0.00405479	Glires
0.927897	-5.13007	-0.00258904	Glires
0.927897	-5.13007	-0.00258904	Glires
0.923246	-22.4033	-0.00700901	Glires
0.905683	-45.0753	0.011838	Glires
0.9079	-42.6267	0.0277422	Glires
0.942255	-19.6012	-0.00754988	Glires
0.945868	-10.4241	-0.00411645	Glires
0.946812	-2.81847	-0.00321987	Glires
0.946812	-2.81847	-0.00321987	Glires
0.946984	-0.0890522	-0.00305618	Glires
0.946984	-0.0890522	-0.00305618	Glires
0.946915	-1.27664	-0.00312142	Glires
0.945826	-10.8696	-0.00415702	Glires
0.945001	-14.6093	-0.0049403	Glires
0.945144	-11.7437	-0.00480475	Glires
0.945144	-11.7437	-0.00480475	Glires
0.943364	-17.4147	-0.00649587	Glires
0.942622	-18.8371	-0.00720118	Glires
0.927557	-10.9938	-0.0215173	Glires
0.927557	-10.9938	-0.00291244	Glires
0.925749	-11.9749	0.0106245	Glires
0.917367	-22.0344	0.0229413	Glires
0.917367	-22.0344	-0.0312006	Glires
0.916768	-24.6231	-0.0317697	Glires
0.909881	-24.7061	0.0158279	Glires
0.901129	-17.0176	0.00751108	Glires
0.894379	-6.65567	0.00109604	Glires
0.894113	-6.02512	0.000843755	Glires
0.894113	-6.02512	0.000843755	Glires
0.945875	-3.99656	-0.00410973	Glires
0.945875	-3.99656	-0.00410973	Glires
0.963926	-2.59902	-0.00994572	Glires
0.963926	-2.59902	-0.00994572	Glires
0.952027	-3.53877	0.0091403	Glires
0.952027	-3.53877	-0.002212	Glires
0.94171	-16.2504	-0.00806832	Glires
0.945388	-9.05879	-0.00457238	Glires
0.946412	-5.48798	-0.0035998	Glires
0.946412	-5.48798	-0.0035998	Glires
0.946123	-6.86595	-0.00387402	Glires
0.941135	-7.59139	-0.00861475	Glires
0.945904	-2.37001	-0.00408237	Glires
0.945904	-2.37001	-0.00408237	Glires
0.93051	-7.84777	-0.0187112	Glires
0.921889	-2.46476	-0.0269031	Glires
0.921889	-2.46476	0.0272388	Glires
0.930171	-8.52815	0.0171704	Glires
0.943061	-12.7271	-0.00678369	Glires
0.943061	-12.7271	-0.00678369	Glires
0.93729	-22.0844	-0.0122684	Glires
0.823203	-5.58511	0.0075656	Glires
0.823203	-5.58511	0.0075656	Glires
0.861488	-77.9381	-0.0170367	Glires
0.879722	-70.5369	-0.00377899	Glires
0.883792	-69.3133	-0.00419529	Glires
0.888076	-67.1928	-0.00100265	Glires
0.888954	-66.7096	-0.000936244	Glires
0.889723	-64.9295	-6.93e-05	Glires
0.889586	-60.9494	-0.014644	Glires
0.90403	-46.6646	-0.000846789	Glires
0.903959	-44.1909	0.00708605	Glires
0.895959	-34.3861	-0.00043296	Glires
0.895875	-34.2305	-0.00016068	Glires
0.895524	-32.3999	-0.00731404	Glires
0.902343	-25.1188	-0.0107981	Glires
0.912307	-18.214	-0.00163611	Glires
0.912614	-18.1415	0.0018004	Glires
0.909469	-16.5728	-0.00136443	Glires
0.909645	-16.3052	-0.00298076	Glires
0.911429	-14.7931	-0.00318143	Glires
0.913325	-14.0729	-0.00267021	Glires
0.914615	-13.4725	-0.00229998	Glires
0.915471	-12.7884	0.00200368	Glires
0.911981	-11.1975	0.00926437	Glires
0.901403	-9.32324	0.000615583	Glires
0.900001	-9.01051	0.00125525	Glires
0.898028	-8.22416	0.00096435	Glires
0.896444	-7.25633	0.00180458	Glires
0.894099	-4.58661	0.000470733	Glires
0.894099	-4.58661	-0.000329791	Glires
0.896444	-7.25633	0.00157766	Glires
0.894326	-4.46141	0.000627669	Glires
0.898028	-8.22416	0.00263634	Glires
0.894772	-4.49193	0.00140702	Glires
0.900001	-9.01051	0.00141106	Glires
0.897872	-7.93381	0.000983184	Glires
0.896277	-6.74651	0.00102448	Glires
0.894721	-4.8807	0.00110082	Glires
0.901403	-9.32324	0.00553374	Glires
0.911981	-11.1975	-0.00660725	Glires
0.917275	-9.66272	-0.00323921	Glires
0.915471	-12.7884	-0.00834999	Glires
0.922334	-10.7961	-0.00655024	Glires
0.927057	-4.64511	0.00268488	Glires
0.922309	-3.29742	-0.00386273	Glires
0.924345	-2.92126	0.000101905	Glires
0.922334	-10.7961	-0.0222273	Glires
0.914615	-13.4725	-0.00530787	Glires
0.918479	-9.17064	-0.00389499	Glires
0.920738	-8.69032	-0.00567044	Glires
0.92466	-6.35889	-0.00877962	Glires
0.931496	-5.33635	-0.0144114	Glires
0.931496	-5.33635	-0.0164435	Glires
0.918479	-9.17064	0.0179494	Glires
0.898893	-4.02262	0.00217936	Glires
0.913325	-14.0729	-0.00776502	Glires
0.911429	-14.7931	0.0143971	Glires
0.909645	-16.3052	-0.000539092	Glires
0.908987	-15.0432	0.0117126	Glires
0.896111	-8.00584	0.00142071	Glires
0.894166	-6.00217	-0.000329923	Glires
0.894069	-5.84392	0.000451834	Glires
0.894069	-5.84392	4.2e-06	Glires
0.894166	-6.00217	8.16e-05	Glires
0.896111	-8.00584	0.000822149	Glires
0.894764	-6.43918	-0.000230427	Glires
0.908987	-15.0432	-0.00333733	Glires
0.909469	-16.5728	0.000704662	Glires
0.907576	-15.8621	0.00731654	Glires
0.899166	-10.4389	0.00209759	Glires
0.907576	-15.8621	0.0107231	Glires
0.912614	-18.1415	-0.0205562	Glires
0.931826	-15.0602	-0.0082782	Glires
0.937804	-13.9168	-0.00417143	Glires
0.939378	-13.4146	-0.00496032	Glires
0.941663	-12.0902	-0.00603604	Glires
0.94491	-8.12987	-0.00433141	Glires
0.946291	-5.68356	-0.00335154	Glires
0.946624	-4.5924	-0.00315681	Glires
0.946745	-3.94884	-0.00304579	Glires
0.946749	-3.91673	-0.00325829	Glires
0.946624	-4.5924	-0.00322728	Glires
0.946291	-5.68356	-0.00316287	Glires
0.946435	-5.13057	-0.0033778	Glires
0.946786	-2.82322	-0.00321443	Glires
0.941663	-12.0902	-0.00498499	Glires
0.943859	-9.6645	-0.00382592	Glires
0.944787	-8.03981	-0.00495281	Glires
0.943859	-9.6645	-0.00592221	Glires
0.939378	-13.4146	-0.00346615	Glires
0.940169	-12.8536	-0.00380244	Glires
0.941257	-11.6163	-0.00284797	Glires
0.941336	-10.6719	-0.00233076	Glires
0.940894	-10.099	-0.00221066	Glires
0.940354	-9.70615	-0.00125361	Glires
0.938883	-8.99179	0.00270201	Glires
0.933531	-7.3425	-0.012441	Glires
0.938883	-8.99179	-0.00818111	Glires
0.941336	-10.6719	-0.00609835	Glires
0.944661	-6.784	-0.00411055	Glires
0.941257	-11.6163	-0.00499035	Glires
0.937804	-13.9168	-0.00797436	Glires
0.943181	-11.3486	-0.00317401	Glires
0.943491	-11.1493	-0.0041813	Glires
0.944792	-9.66563	-0.00419432	Glires
0.946042	-7.11196	-0.00329834	Glires
0.946333	-6.29414	-0.00337236	Glires
0.946685	-4.9051	-0.00310286	Glires
0.946749	-4.46157	-0.0031105	Glires
0.946685	-4.9051	-0.0031124	Glires
0.944792	-9.66563	-0.00427149	Glires
0.946119	-6.24386	-0.00354381	Glires
0.946652	-3.50392	-0.00335836	Glires
0.946119	-6.24386	-0.00353967	Glires
0.943491	-11.1493	-0.00346908	Glires
0.94408	-10.2778	-0.00468136	Glires
0.943181	-11.3486	-0.00547036	Glires
0.945787	-6.52802	-0.00306371	Glires
0.912307	-18.214	0.00306031	Glires
0.907918	-16.639	0.00574901	Glires
0.901058	-13.4396	0.00048581	Glires
0.899802	-12.6804	0.00294661	Glires
0.896148	-8.72973	0.000515177	Glires
0.895107	-7.76746	0.00038648	Glires
0.894246	-6.67898	0.000165734	Glires
0.893649	-5.65099	-0.00023575	Glires
0.893483	-5.27273	3.68e-05	Glires
0.893053	-2.98697	-0.000238379	Glires
0.89292	-1.85852	-0.000353283	Glires
0.892908	-1.70454	-0.000308587	Glires
0.893483	-5.27273	-3.16e-05	Glires
0.893122	-3.82701	-0.000238111	Glires
0.892984	-2.70218	-0.000278786	Glires
0.893122	-3.82701	-0.00031186	Glires
0.896148	-8.72973	-0.000644965	Glires
0.896267	-7.97006	-0.0011568	Glires
0.896892	-6.90382	-0.00295471	Glires
0.899284	-5.46558	-0.00520493	Glires
0.903807	-3.87358	-0.0111559	Glires
0.896892	-6.90382	9.74e-05	Glires
0.899802	-12.6804	0.00530814	Glires
0.893786	-4.43115	-0.000389497	Glires
0.893767	-4.39462	8.94e-05	Glires
0.901058	-13.4396	-2.74e-05	Glires
0.900315	-11.9242	-0.00111413	Glires
0.900696	-9.132	0.00652971	Glires
0.893414	-1.61014	-0.000239319	Glires
0.907918	-16.639	0.000615282	Glires
0.906191	-13.9538	0.000213447	Glires
0.904953	-12.5633	-0.00101258	Glires
0.905002	-11.8924	0.00359048	Glires
0.900445	-8.17874	-0.000731202	Glires
0.900437	-8.14882	6.22e-06	Glires
0.899691	-6.87051	-0.000835356	Glires
0.899825	-6.54805	-0.00919546	Glires
0.899825	-6.54805	0.00286937	Glires
0.900437	-8.14882	-0.00100927	Glires
0.900707	-7.26628	-0.0104781	Glires
0.900445	-8.17874	0.00669078	Glires
0.905002	-11.8924	-0.0153348	Glires
0.906191	-13.9538	-0.00235111	Glires
0.907517	-8.60432	-0.00125392	Glires
0.90768	-8.52098	-0.00777409	Glires
0.914355	-6.7141	-0.00534309	Glires
0.918267	-5.22024	-0.000641818	Glires
0.917283	-4.87898	-0.00439507	Glires
0.920101	-3.55328	-0.020677	Glires
0.914355	-6.7141	-0.00533216	Glires
0.902343	-25.1188	0.00194579	Glires
0.899563	-19.6309	0.0101071	Glires
0.888761	-17.0051	-0.000172387	Glires
0.888775	-13.181	6.26e-05	Glires
0.888553	-12.4543	-0.0052492	Glires
0.893654	-7.75845	-0.0079833	Glires
0.901235	-6.18214	0.00444929	Glires
0.896007	-4.16429	0.00102322	Glires
0.894465	-2.88612	0.001017	Glires
0.894465	-2.88612	0.00109895	Glires
0.896007	-4.16429	0.000130956	Glires
0.895358	-3.69495	0.00193638	Glires
0.893654	-7.75845	0.0135498	Glires
0.879702	-4.01139	0.0200343	Glires
0.899563	-19.6309	-0.0383522	Glires
0.93722	-9.19263	-0.00830659	Glires
0.942958	-6.08952	-0.00367685	Glires
0.93722	-9.19263	-0.00593845	Glires
0.895524	-32.3999	0.00543647	Glires
0.889592	-27.1446	0.0199568	Glires
0.869436	-10.9992	-0.000757338	Glires
0.870996	-3.34971	0.000682111	Glires
0.871038	-3.03504	0.000565512	Glires
0.871196	-0.936607	0.000701693	Glires
0.895875	-34.2305	0.00206685	Glires
0.893296	-26.7368	-0.000372803	Glires
0.893285	-25.487	-0.000404132	Glires
0.893306	-22.9977	-0.000643446	Glires
0.893565	-16.8266	-0.000589811	Glires
0.893757	-15.4989	-0.00125873	Glires
0.894609	-11.6188	-0.000816722	Glires
0.894976	-10.9037	-0.00153285	Glires
0.896042	-9.51641	-0.00300584	Glires
0.898527	-7.95831	-0.00166414	Glires
0.899547	-7.57854	0.00278742	Glires
0.896065	-6.39346	-0.000156387	Glires
0.895699	-6.24343	3.94e-05	Glires
0.895157	-5.8657	-0.000424824	Glires
0.895157	-5.8657	0.000288345	Glires
0.895699	-6.24343	0.000247065	Glires
0.894949	-5.49095	0.000369224	Glires
0.899547	-7.57854	-0.01574	Glires
0.898527	-7.95831	0.00203912	Glires
0.896042	-9.51641	0.000269053	Glires
0.895252	-8.56187	0.00108796	Glires
0.893683	-5.68793	-4.96e-05	Glires
0.893329	-4.42395	-0.000169843	Glires
0.893683	-5.68793	-0.000241436	Glires
0.894976	-10.9037	0.00102482	Glires
0.894609	-11.6188	0.000409099	Glires
0.893751	-8.70164	-0.000249641	Glires
0.893757	-15.4989	0.00026176	Glires
0.893565	-16.8266	-0.000108518	Glires
0.893276	-14.0218	-0.000122893	Glires
0.893016	-10.2449	-0.000302432	Glires
0.892948	-8.65455	-0.000343319	Glires
0.892925	-7.89	-0.000346991	Glires
0.892906	-6.98288	-0.000323106	Glires
0.893016	-10.2449	-0.000297958	Glires
0.893276	-14.0218	8.99e-07	Glires
0.893306	-22.9977	-0.000136759	Glires
0.893058	-15.6376	-0.000178107	Glires
0.893058	-15.6376	-0.000239552	Glires
0.893296	-26.7368	0.00409554	Glires
0.888817	-13.3732	-0.00306773	Glires
0.891723	-8.12587	-0.000578156	Glires
0.891995	-7.47094	-0.000493735	Glires
0.89217	-6.89383	-0.000628791	Glires
0.892471	-5.42164	-0.000357364	Glires
0.888817	-13.3732	0.00130573	Glires
0.88735	-11.7232	-0.00537521	Glires
0.895959	-34.3861	-0.000224351	Glires
0.895667	-33.342	0.0020131	Glires
0.893152	-13.5016	-0.000302463	Glires
0.893077	-12.7867	-0.000370421	Glires
0.893075	-12.7551	-0.00032168	Glires
0.893023	-11.8903	-0.000332915	Glires
0.892986	-11.0434	-0.00030886	Glires
0.892926	-9.1498	-0.00033299	Glires
0.892893	-7.7092	-0.000354411	Glires
0.892884	-7.12233	-0.000362162	Glires
0.893075	-12.7551	-0.000250979	Glires
0.895667	-33.342	0.00130627	Glires
0.893859	-21.5211	-0.000190032	Glires
0.893637	-19.4244	0.000223853	Glires
0.893012	-9.82451	-0.000322403	Glires
0.892964	-8.39744	-0.000287877	Glires
0.893012	-9.82451	-0.000348246	Glires
0.903959	-44.1909	-0.00881908	Glires
0.911864	-34.15	-0.0105675	Glires
0.921124	-26.1221	-0.00388961	Glires
0.923246	-22.4033	-0.00498206	Glires
0.926355	-13.2958	-0.00357027	Glires
0.921124	-26.1221	-0.00405159	Glires
0.923408	-22.204	-0.00385977	Glires
0.911864	-34.15	-0.000872062	Glires
0.911429	-32.9616	-0.00261766	Glires
0.912761	-26.2201	0.00943495	Glires
0.90403	-46.6646	-0.00257038	Glires
0.905683	-45.0753	-0.000999989	Glires
0.905683	-45.0752	-0.0032175	Glires
0.9079	-42.6267	-0.0331727	Glires
0.939963	-22.3664	-0.00499691	Glires
0.942255	-19.6012	-0.00527604	Glires
0.944713	-15.4191	-0.00322923	Glires
0.945001	-14.6093	-0.00377929	Glires
0.945826	-10.8696	-0.00408579	Glires
0.946915	-1.27664	-0.00311885	Glires
0.944713	-15.4191	-0.0040962	Glires
0.945868	-10.4241	-0.00394163	Glires
0.939963	-22.3664	-0.00536385	Glires
0.942622	-18.8371	-0.00357893	Glires
0.943364	-17.4147	-0.00465323	Glires
0.905683	-45.0752	-0.00872605	Glires
0.913409	-26.636	-0.00259062	Glires
0.914615	-26.099	-0.0125781	Glires
0.925749	-11.9749	-0.00380521	Glires
0.914615	-26.099	-0.00359677	Glires
0.916768	-24.6231	-0.00215002	Glires
0.913409	-26.636	0.00214343	Glires
0.909881	-24.7061	0.00754329	Glires
0.901129	-17.0176	0.00597721	Glires
0.894379	-6.65567	-0.000172349	Glires
0.889586	-60.9494	0.0267338	Glires
0.889723	-64.9295	-0.013049	Glires
0.902565	-37.3658	-0.00807106	Glires
0.909791	-27.4134	-0.0190447	Glires
0.927632	-14.1419	-0.0158449	Glires
0.941385	-7.79056	-0.00421829	Glires
0.942828	-6.79293	-0.00549546	Glires
0.927632	-14.1419	0.00172803	Glires
0.888954	-66.7096	-0.036985	Glires
0.925771	-40.1482	-0.0316484	Glires
0.955421	-4.42593	-0.0119781	Glires
0.955421	-4.42593	-7.94e-05	Glires
0.925771	-40.1482	-0.0221029	Glires
0.888076	-67.1928	-0.00390484	Glires
0.891857	-48.5299	-0.0429815	Glires
0.934526	-24.8407	-0.00398657	Glires
0.936078	-23.2318	-0.00142043	Glires
0.934987	-11.2411	0.00235923	Glires
0.930171	-8.52815	-0.00255648	Glires
0.93051	-7.84777	0.00638618	Glires
0.934987	-11.2411	-0.0086044	Glires
0.941135	-7.59139	-0.00753229	Glires
0.936078	-23.2318	-0.00372288	Glires
0.93729	-22.0844	-0.00834331	Glires
0.934526	-24.8407	-0.00961802	Glires
0.94171	-16.2504	-0.00647021	Glires
0.945388	-9.05879	-0.00370918	Glires
0.946123	-6.86595	-0.00329938	Glires
0.891857	-48.5299	0.0683408	Glires
0.883792	-69.3133	-0.0156449	Glires
0.899526	-57.2656	-0.00182677	Glires
0.900659	-55.7604	0.0142904	Glires
0.885618	-38.8211	-0.00557802	Glires
0.891194	-36.2516	-0.00635195	Glires
0.897267	-30.3618	-0.000798917	Glires
0.897484	-29.577	-0.00202128	Glires
0.898913	-28.6886	-0.00828843	Glires
0.906538	-17.761	-0.0113873	Glires
0.916883	-15.0903	-0.0276333	Glires
0.916883	-15.0903	-0.0188389	Glires
0.906538	-17.761	0.00645441	Glires
0.899041	-15.4003	0.00443311	Glires
0.898913	-28.6886	-0.0149016	Glires
0.913151	-13.0537	0.0172945	Glires
0.897484	-29.577	0.0303149	Glires
0.897267	-30.3618	-0.00698681	Glires
0.903672	-21.8651	-0.00172693	Glires
0.904499	-21.203	-0.00387632	Glires
0.907434	-15.0066	-0.00372434	Glires
0.907434	-15.0066	0.0128751	Glires
0.904499	-21.203	-0.0111392	Glires
0.914697	-8.04987	-0.0193284	Glires
0.891194	-36.2516	-0.00512614	Glires
0.896041	-31.9962	-0.0165128	Glires
0.912033	-26.5145	-0.00455643	Glires
0.915274	-14.1286	-0.00345275	Glires
0.91725	-10.719	-0.0118273	Glires
0.885618	-38.8211	0.0997271	Glires
0.785889	-6.20707	-0.016488	Glires
0.899526	-57.2656	-0.00666328	Glires
0.905495	-46.475	-0.0150295	Glires
0.919534	-29.4668	-0.00554763	Glires
0.923393	-27.2377	-0.0110433	Glires
0.932556	-24.0258	-0.00937731	Glires
0.939597	-19.268	-0.00759982	Glires
0.944511	-12.1453	-0.00430634	Glires
0.945886	-9.31439	-0.00325626	Glires
0.946144	-8.61508	-0.00320676	Glires
0.946338	-7.89302	-0.00339774	Glires
0.946715	-5.89037	-0.00308493	Glires
0.946759	-5.57487	-0.00309077	Glires
0.946808	-5.09619	-0.00306696	Glires
0.939597	-19.268	-0.00503729	Glires
0.941948	-16.2924	-0.00612943	Glires
0.945274	-9.37456	-0.00373485	Glires
0.946041	-6.80465	-0.00381599	Glires
0.932556	-24.0258	-0.00331528	Glires
0.933535	-23.3126	-0.00758881	Glires
0.938739	-16.7733	-0.00437273	Glires
0.940468	-7.82208	-0.00749023	Glires
0.945229	-4.19076	-0.00360853	Glires
0.945871	-3.47041	-0.00325141	Glires
0.940468	-7.82208	-0.00133015	Glires
0.939069	-6.57013	0.000136401	Glires
0.938739	-16.7733	-0.00903087	Glires
0.879722	-70.5369	0.0189735	Glires
0.86104	-48.8731	-0.0658065	Glires
0.928066	-21.7745	-0.0156816	Glires
0.941635	-13.3026	-0.00663356	Glires
0.945481	-7.09455	-0.00376241	Glires
0.946264	-5.17068	-0.00333321	Glires
0.94658	-3.92569	-0.00325941	Glires
0.946264	-5.17068	-0.00366613	Glires
0.941635	-13.3026	-0.00407144	Glires
0.942919	-11.9954	-0.00327449	Glires
0.928066	-21.7745	-0.0209699	Glires
0.86104	-48.8731	0.143701	Glires
0.63203	-11.5027	-0.0362303	MonotremataMarsupialia
0.63203	-11.5027	0.0432315	MonotremataMarsupialia
0.579038	-44.9703	0.144585	MonotremataMarsupialia
0.888863	-16.3207	-0.00414484	MonotremataMarsupialia
0.888863	-16.3207	-0.00414484	MonotremataMarsupialia
0.877817	-33.1754	-0.0146419	MonotremataMarsupialia
0.876332	-29.811	0.00556782	MonotremataMarsupialia
0.875697	-27.4606	0.0370509	MonotremataMarsupialia
0.884896	-18.7916	-0.00791499	MonotremataMarsupialia
0.892031	-5.09619	-0.00113468	MonotremataMarsupialia
0.892601	-2.34803	-0.000592979	MonotremataMarsupialia
0.892601	-2.34803	-0.000592979	MonotremataMarsupialia
0.889858	-11.017	-0.00319997	MonotremataMarsupialia
0.877798	-34.8199	-0.0146598	MonotremataMarsupialia
0.862185	-56.0815	0.0242108	MonotremataMarsupialia
0.752708	-6.57985	0.0397241	MonotremataMarsupialia
0.752708	-6.57985	-0.0105764	MonotremataMarsupialia
0.883592	-26.2273	-0.00915394	MonotremataMarsupialia
0.892499	-3.25294	-0.000689965	MonotremataMarsupialia
0.892499	-3.25294	-0.000689965	MonotremataMarsupialia
0.892528	-3.04055	-0.000662465	MonotremataMarsupialia
0.892528	-3.04055	-0.000662465	MonotremataMarsupialia
0.892309	-9.12008	-0.000870392	MonotremataMarsupialia
0.892516	-6.94355	-0.000674317	MonotremataMarsupialia
0.892516	-6.94355	-0.000674317	MonotremataMarsupialia
0.892282	-8.63375	-0.000896632	MonotremataMarsupialia
0.892282	-8.63375	-0.000896632	MonotremataMarsupialia
0.890228	-18.2616	-0.00284798	MonotremataMarsupialia
0.889422	-20.1483	-0.00361396	MonotremataMarsupialia
0.883596	-29.9057	-0.00915033	MonotremataMarsupialia
0.85769	-25.4512	-0.123372	MonotremataMarsupialia
0.736161	-4.62879	0.0209373	MonotremataMarsupialia
0.736161	-4.62879	0.0209373	MonotremataMarsupialia
0.886256	-33.3418	-0.00662308	MonotremataMarsupialia
0.891198	-15.2771	-0.00192609	MonotremataMarsupialia
0.892166	-9.43978	-0.00100613	MonotremataMarsupialia
0.892636	-4.44661	-0.000560144	MonotremataMarsupialia
0.892636	-4.44661	-0.000560144	MonotremataMarsupialia
0.890008	-24.1606	-0.00305742	MonotremataMarsupialia
0.892729	-8.02922	-0.000471661	MonotremataMarsupialia
0.892828	-2.32374	-0.000377057	MonotremataMarsupialia
0.892828	-2.32374	-0.000377057	MonotremataMarsupialia
0.892813	-4.25811	-0.000391668	MonotremataMarsupialia
0.892813	-4.25811	-0.000391668	MonotremataMarsupialia
0.892839	-1.01739	-0.000366783	MonotremataMarsupialia
0.892839	-1.01739	-0.000366783	MonotremataMarsupialia
0.892835	-1.95841	-0.000370966	MonotremataMarsupialia
0.892835	-1.95841	-0.000370966	MonotremataMarsupialia
0.892843	-0.846377	-0.000363512	MonotremataMarsupialia
0.892843	-0.846377	-0.000363512	MonotremataMarsupialia
0.892832	-3.03788	-0.000373609	MonotremataMarsupialia
0.892837	-2.82124	-0.000369011	MonotremataMarsupialia
0.892845	-0.064448	-0.000361648	MonotremataMarsupialia
0.892845	-0.064448	-0.000361648	MonotremataMarsupialia
0.892838	-2.48677	-0.000367579	MonotremataMarsupialia
0.892838	-2.48677	-0.000367579	MonotremataMarsupialia
0.892822	-4.3893	-0.000383025	MonotremataMarsupialia
0.892633	-9.52896	-0.000562783	MonotremataMarsupialia
0.892645	-6.89354	-0.000551019	MonotremataMarsupialia
0.892645	-6.89354	-0.000551019	MonotremataMarsupialia
0.892772	-3.493	-0.000430884	MonotremataMarsupialia
0.892772	-3.493	-0.000430884	MonotremataMarsupialia
0.89246	-10.9487	-0.000726817	MonotremataMarsupialia
0.907112	-19.636	0.0131962	MonotremataMarsupialia
0.907112	-19.636	-0.0409457	MonotremataMarsupialia
0.892879	-1.07155	-0.000329376	MonotremataMarsupialia
0.892879	-1.07155	-0.000329376	MonotremataMarsupialia
0.893	-2.99284	-0.000213956	MonotremataMarsupialia
0.788382	-157.114	-0.0677828	MonotremataMarsupialia
0.860998	-73.4362	-0.000740512	MonotremataMarsupialia
0.862961	-68.2706	0.00190022	MonotremataMarsupialia
0.862185	-56.0815	-1.59e-05	MonotremataMarsupialia
0.863364	-52.6873	-0.00954142	MonotremataMarsupialia
0.874009	-42.9125	-0.00950922	MonotremataMarsupialia
0.884094	-37.9295	-0.00111418	MonotremataMarsupialia
0.885281	-37.1644	-0.00471184	MonotremataMarsupialia
0.890008	-24.1606	-0.00204016	MonotremataMarsupialia
0.891827	-16.7648	-0.00111649	MonotremataMarsupialia
0.892633	-9.52896	-0.000388469	MonotremataMarsupialia
0.89267	-9.10881	-0.000482528	MonotremataMarsupialia
0.8928	-5.40029	-0.00037612	MonotremataMarsupialia
0.892817	-4.72501	-0.000365489	MonotremataMarsupialia
0.892822	-4.3893	-0.000372988	MonotremataMarsupialia
0.892835	-3.21442	-0.000363261	MonotremataMarsupialia
0.892837	-2.82124	-0.00036892	MonotremataMarsupialia
0.892835	-3.21442	-0.000364768	MonotremataMarsupialia
0.892817	-4.72501	-0.000375397	MonotremataMarsupialia
0.892832	-3.03788	-0.000371557	MonotremataMarsupialia
0.8928	-5.40029	-0.000394124	MonotremataMarsupialia
0.89267	-9.10881	-0.000411348	MonotremataMarsupialia
0.892729	-8.02922	-0.000385929	MonotremataMarsupialia
0.892759	-7.27062	-0.000379225	MonotremataMarsupialia
0.892781	-6.41682	-0.000390513	MonotremataMarsupialia
0.892781	-6.41682	-0.000416701	MonotremataMarsupialia
0.892759	-7.27062	-0.000426725	MonotremataMarsupialia
0.891827	-16.7648	-0.000743667	MonotremataMarsupialia
0.89226	-13.553	-0.000532695	MonotremataMarsupialia
0.89246	-10.9487	-0.000653867	MonotremataMarsupialia
0.89226	-13.553	-0.000717692	MonotremataMarsupialia
0.885281	-37.1644	-0.0106093	MonotremataMarsupialia
0.895905	-28.2293	0.00239142	MonotremataMarsupialia
0.893	-2.99284	-0.000247826	MonotremataMarsupialia
0.895905	-28.2293	-0.0117204	MonotremataMarsupialia
0.884094	-37.9295	-0.0020883	MonotremataMarsupialia
0.886256	-33.3418	-0.00497669	MonotremataMarsupialia
0.891198	-15.2771	-0.0012478	MonotremataMarsupialia
0.892166	-9.43978	-0.000797152	MonotremataMarsupialia
0.874009	-42.9125	0.0168941	MonotremataMarsupialia
0.85769	-25.4512	0.122916	MonotremataMarsupialia
0.863364	-52.6873	0.0015468	MonotremataMarsupialia
0.862921	-52.0908	-0.000105447	MonotremataMarsupialia
0.864153	-51.3576	-0.0183779	MonotremataMarsupialia
0.883596	-29.9057	-0.00572775	MonotremataMarsupialia
0.889422	-20.1483	-0.000997438	MonotremataMarsupialia
0.890228	-18.2616	-0.00170686	MonotremataMarsupialia
0.891704	-13.0655	-0.000910484	MonotremataMarsupialia
0.892309	-9.12008	-0.000541271	MonotremataMarsupialia
0.891704	-13.0655	-0.000882871	MonotremataMarsupialia
0.864153	-51.3576	-0.0183741	MonotremataMarsupialia
0.883592	-26.2273	-0.00803322	MonotremataMarsupialia
0.891724	-6.90102	-0.00108097	MonotremataMarsupialia
0.891724	-6.90102	-0.00110991	MonotremataMarsupialia
0.862921	-52.0908	0.11134	MonotremataMarsupialia
0.862961	-68.2706	-0.0137133	MonotremataMarsupialia
0.877798	-34.8199	0.000367785	MonotremataMarsupialia
0.877817	-33.1754	0.00187113	MonotremataMarsupialia
0.876332	-29.811	0.00109456	MonotremataMarsupialia
0.875697	-27.4606	-0.00870825	MonotremataMarsupialia
0.884896	-18.7916	-0.00492807	MonotremataMarsupialia
0.889858	-11.017	-0.00238639	MonotremataMarsupialia
0.892031	-5.09619	-0.000891156	MonotremataMarsupialia
0.860998	-73.4362	-0.0266434	MonotremataMarsupialia
0.756199	-182.009	0.183594	MonotremataMarsupialia
0.579038	-44.9703	-0.0377499	MonotremataMarsupialia
0.775786	-2.89836	0.0428712	Perissodactyla
0.793543	-1.17722	0.000698664	Perissodactyla
0.793543	-1.17722	0.000698664	Perissodactyla
0.789132	-1.84681	-0.00349298	Perissodactyla
0.780399	-2.6353	-0.0117917	Perissodactyla
0.75951	-0.708826	0.0461882	Perissodactyla
0.75951	-0.708826	-0.0316414	Perissodactyla
0.730183	-8.23467	-0.00046391	Perissodactyla
0.736798	-2.65801	0.0058215	Perissodactyla
0.736798	-2.65801	0.0058215	Perissodactyla
0.550068	-3.89397	0.0217318	Perissodactyla
0.550068	-3.89397	0.0217318	Perissodactyla
0.563788	-9.18466	0.0347697	Perissodactyla
0.546658	-4.65966	0.0337078	Perissodactyla
0.546658	-4.65966	0.0184908	Perissodactyla
0.837517	-54.0487	0.115747	Perissodactyla
0.72416	-29.5861	0.0382918	Perissodactyla
0.693895	-24.8755	0.133884	Perissodactyla
0.569542	-10.4255	0.021468	Perissodactyla
0.563788	-9.18466	0.0297207	Perissodactyla
0.569542	-10.4255	0.0385987	Perissodactyla
0.693895	-24.8755	-0.0267578	Perissodactyla
0.730183	-8.23467	0.00111238	Perissodactyla
0.72416	-29.5861	-0.0373579	Perissodactyla
0.769544	-4.24749	-0.000472384	Perissodactyla
0.775786	-2.89836	0.000846406	Perissodactyla
0.780399	-2.6353	-0.00350319	Perissodactyla
0.789132	-1.84681	0.000384531	Perissodactyla
0.769544	-4.24749	0.0158033	Perissodactyla
0.843254	-12.9771	0.0266195	PholidotaCarnivora
0.843254	-12.9771	-0.0258648	PholidotaCarnivora
0.840876	-21.9127	0.0099187	PholidotaCarnivora
0.926234	-5.10259	-0.00416909	PholidotaCarnivora
0.927331	-3.59508	-0.00312679	PholidotaCarnivora
0.927867	-2.36516	-0.00261791	PholidotaCarnivora
0.927867	-2.36516	-0.00261791	PholidotaCarnivora
0.926687	-4.54635	-0.00373862	PholidotaCarnivora
0.926687	-4.54635	-0.00373862	PholidotaCarnivora
0.92777	-3.83561	-0.00271002	PholidotaCarnivora
0.92782	-3.74513	-0.00266239	PholidotaCarnivora
0.928186	-2.55906	-0.00231438	PholidotaCarnivora
0.92826	-2.0781	-0.00224474	PholidotaCarnivora
0.928338	-1.23847	-0.00217008	PholidotaCarnivora
0.928353	-0.981302	-0.00215582	PholidotaCarnivora
0.928353	-0.981302	-0.00215582	PholidotaCarnivora
0.928163	-2.49166	-0.00233599	PholidotaCarnivora
0.928163	-2.49166	-0.00233599	PholidotaCarnivora
0.928159	-1.70871	-0.00233999	PholidotaCarnivora
0.928348	-0.450338	-0.0021607	PholidotaCarnivora
0.928348	-0.450338	-0.0021607	PholidotaCarnivora
0.801202	-5.0099	0.00973312	PholidotaCarnivora
0.801202	-5.0099	0.00973312	PholidotaCarnivora
0.796813	-0.931324	0.00556261	PholidotaCarnivora
0.796813	-0.931324	0.00556261	PholidotaCarnivora
0.808026	-3.10973	0.0162175	PholidotaCarnivora
0.808838	-3.016	0.0169896	PholidotaCarnivora
0.818729	-2.25731	0.026389	PholidotaCarnivora
0.818729	-2.25731	-0.0491702	PholidotaCarnivora
0.799241	-5.94328	0.0078699	PholidotaCarnivora
0.796903	-3.74214	0.00564742	PholidotaCarnivora
0.795899	-1.34586	0.00469357	PholidotaCarnivora
0.795759	-0.774006	0.00456064	PholidotaCarnivora
0.795759	-0.774006	0.00456064	PholidotaCarnivora
0.797127	-4.04129	0.00586057	PholidotaCarnivora
0.800987	-7.71206	0.00952874	PholidotaCarnivora
0.797811	-5.21346	0.00651055	PholidotaCarnivora
0.795784	-1.18005	0.00458427	PholidotaCarnivora
0.795784	-1.18005	0.00458427	PholidotaCarnivora
0.795969	-2.09587	0.00476059	PholidotaCarnivora
0.796062	-2.80087	0.00484909	PholidotaCarnivora
0.795954	-2.50736	0.00474615	PholidotaCarnivora
0.795861	-2.13956	0.00465755	PholidotaCarnivora
0.795778	-1.6279	0.00457898	PholidotaCarnivora
0.795699	-0.766779	0.00450405	PholidotaCarnivora
0.795699	-0.766779	0.00450405	PholidotaCarnivora
0.845665	-13.6739	-0.023574	PholidotaCarnivora
0.857157	-5.77872	-0.0545569	PholidotaCarnivora
0.857157	-5.77872	0.0253905	PholidotaCarnivora
0.792601	-4.04845	0.0205496	PholidotaCarnivora
0.792601	-4.04845	0.0205496	PholidotaCarnivora
0.866082	-13.7248	-0.00417218	PholidotaCarnivora
0.872231	-0.650483	0.00167093	PholidotaCarnivora
0.872231	-0.650483	0.00167093	PholidotaCarnivora
0.889628	-6.26674	-0.0389553	PholidotaCarnivora
0.843567	-3.26116	-0.0255681	PholidotaCarnivora
0.843567	-3.26116	0.0499911	PholidotaCarnivora
0.874979	-8.32106	-0.0528761	PholidotaCarnivora
0.833091	-12.0803	-0.0355231	PholidotaCarnivora
0.780037	-1.87284	-0.0103798	PholidotaCarnivora
0.780037	-1.87284	-0.0103798	PholidotaCarnivora
0.765627	-2.73628	0.071843	PholidotaCarnivora
0.825575	-10.6972	0.105905	PholidotaCarnivora
0.846877	-6.1497	0.0531366	PholidotaCarnivora
0.855683	-5.02461	-0.0140545	PholidotaCarnivora
0.8664	-2.76071	-0.00387026	PholidotaCarnivora
0.870447	-0.921658	-2.41e-05	PholidotaCarnivora
0.870447	-0.921658	-2.41e-05	PholidotaCarnivora
0.868578	-2.0314	-0.00180038	PholidotaCarnivora
0.847354	-7.10232	-0.0219693	PholidotaCarnivora
0.845681	-7.68698	-0.0235584	PholidotaCarnivora
0.830624	-10.0407	-0.0378669	PholidotaCarnivora
0.865881	-3.5972	-0.0043629	PholidotaCarnivora
0.868254	-2.57006	-0.00210778	PholidotaCarnivora
0.868254	-2.57006	-0.00210778	PholidotaCarnivora
0.865667	-3.75593	-0.00456693	PholidotaCarnivora
0.868453	-2.63953	-0.00191942	PholidotaCarnivora
0.870544	-1.19337	6.75e-05	PholidotaCarnivora
0.871015	-0.655586	0.000515293	PholidotaCarnivora
0.871066	-0.563338	0.000564203	PholidotaCarnivora
0.871066	-0.563338	0.000564203	PholidotaCarnivora
0.817678	-7.69492	0.02539	PholidotaCarnivora
0.764003	-1.75331	-0.00662663	PholidotaCarnivora
0.759921	-1.50228	0.0664203	PholidotaCarnivora
0.759921	-1.50228	-0.0294955	PholidotaCarnivora
0.829115	-7.00781	0.036258	PholidotaCarnivora
0.805267	-0.966104	0.0135963	PholidotaCarnivora
0.805267	-0.966104	0.0135963	PholidotaCarnivora
0.829855	-2.20288	-0.0385982	PholidotaCarnivora
0.848174	-5.1586	-0.00342729	PholidotaCarnivora
0.856935	-4.24778	-0.0128641	PholidotaCarnivora
0.865453	-2.8861	-0.00476985	PholidotaCarnivora
0.868873	-1.81022	-0.00151966	PholidotaCarnivora
0.868873	-1.81022	-0.00151966	PholidotaCarnivora
0.867061	-2.5084	-0.00324229	PholidotaCarnivora
0.849519	-19.4824	-0.0199114	PholidotaCarnivora
0.797254	-0.158325	-0.0695773	PholidotaCarnivora
0.797254	-0.158325	0.0789929	PholidotaCarnivora
0.809221	-2.54526	0.0173538	PholidotaCarnivora
0.826019	-1.46355	-0.0422432	PholidotaCarnivora
0.826019	-1.46355	-0.0422432	PholidotaCarnivora
0.814599	-1.64841	0.0954747	PholidotaCarnivora
0.824804	-7.86009	-0.0113108	PholidotaCarnivora
0.899359	-21.2333	-0.0297081	PholidotaCarnivora
0.733548	-1.8924	0.0184545	PholidotaCarnivora
0.733548	-1.8924	0.0413593	PholidotaCarnivora
0.778589	-2.47486	-0.0117556	PholidotaCarnivora
0.778589	-2.47486	-0.0117556	PholidotaCarnivora
0.91063	-9.60488	-0.0189976	PholidotaCarnivora
0.902749	-1.65856	-0.026487	PholidotaCarnivora
0.902749	-1.65856	0.0306713	PholidotaCarnivora
0.912432	-4.38418	-0.0172851	PholidotaCarnivora
0.91205	-8.86813	-0.0176485	PholidotaCarnivora
0.9229	-2.94425	-0.00733753	PholidotaCarnivora
0.927401	-0.89338	-0.00306024	PholidotaCarnivora
0.927401	-0.89338	-0.00306024	PholidotaCarnivora
0.916006	-3.89542	-0.0138893	PholidotaCarnivora
0.915097	-3.56271	-0.0147527	PholidotaCarnivora
0.907521	-2.38991	-0.0219517	PholidotaCarnivora
0.907521	-2.38991	0.0352066	PholidotaCarnivora
0.899594	-3.52468	0.0276734	PholidotaCarnivora
0.899594	-3.52468	-0.0294849	PholidotaCarnivora
0.899418	-5.21842	-0.0296522	PholidotaCarnivora
0.899418	-5.21842	0.0275061	PholidotaCarnivora
0.89905	-6.97954	0.0271562	PholidotaCarnivora
0.927861	-1.57346	-0.00262351	PholidotaCarnivora
0.927861	-1.57346	-0.00262351	PholidotaCarnivora
0.927423	-2.23461	-0.0030394	PholidotaCarnivora
0.927253	-2.39024	-0.00320074	PholidotaCarnivora
0.913477	-5.44946	-0.0162922	PholidotaCarnivora
0.923121	-1.86382	-0.00712747	PholidotaCarnivora
0.923121	-1.86382	-0.00712747	PholidotaCarnivora
0.909544	-4.26906	0.0371289	PholidotaCarnivora
0.917071	-8.27484	-0.0314815	PholidotaCarnivora
0.913197	-7.2294	0.0406003	PholidotaCarnivora
0.913197	-7.2294	-0.016558	PholidotaCarnivora
0.92372	-5.67501	-0.00655899	PholidotaCarnivora
0.92372	-5.67501	-0.00655899	PholidotaCarnivora
0.939483	-5.83948	-0.0101838	PholidotaCarnivora
0.939483	-5.83948	-0.0101838	PholidotaCarnivora
0.927884	-3.89876	-0.00260195	PholidotaCarnivora
0.928066	-3.30409	-0.00242871	PholidotaCarnivora
0.928191	-2.71145	-0.00230987	PholidotaCarnivora
0.928261	-2.21198	-0.00224311	PholidotaCarnivora
0.928312	-1.6281	-0.00219529	PholidotaCarnivora
0.928312	-1.6281	-0.00219529	PholidotaCarnivora
0.928264	-2.14743	-0.00224035	PholidotaCarnivora
0.928306	-1.68469	-0.00220074	PholidotaCarnivora
0.928306	-1.68469	-0.00220074	PholidotaCarnivora
0.928106	-3.34116	-0.00239058	PholidotaCarnivora
0.928106	-3.34116	-0.00239058	PholidotaCarnivora
0.928364	-0.44775	-0.00214558	PholidotaCarnivora
0.928364	-0.44775	-0.00214558	PholidotaCarnivora
0.928381	-0.0296693	-0.00212923	PholidotaCarnivora
0.928381	-0.0296693	-0.00212923	PholidotaCarnivora
0.928314	-1.57453	-0.00219248	PholidotaCarnivora
0.928194	-2.98331	-0.0023073	PholidotaCarnivora
0.927984	-3.57864	-0.00250635	PholidotaCarnivora
0.927984	-3.57864	-0.00250635	PholidotaCarnivora
0.839092	-55.1097	-0.00202735	PholidotaCarnivora
0.843431	-51.9483	-0.02519	PholidotaCarnivora
0.870716	-33.2263	0.00590458	PholidotaCarnivora
0.86555	-27.677	0.0191269	PholidotaCarnivora
0.847419	-22.9283	0.00364631	PholidotaCarnivora
0.84567	-22.1735	-0.000936263	PholidotaCarnivora
0.84859	-19.9971	0.000910161	PholidotaCarnivora
0.849519	-19.4824	0.000733468	PholidotaCarnivora
0.850579	-17.9483	0.019228	PholidotaCarnivora
0.833091	-12.0803	0.0102902	PholidotaCarnivora
0.82541	-10.8288	0.00282707	PholidotaCarnivora
0.825575	-10.6972	-0.000482523	PholidotaCarnivora
0.829041	-10.3784	0.00122747	PholidotaCarnivora
0.830624	-10.0407	0.00222524	PholidotaCarnivora
0.831131	-9.25532	0.0103363	PholidotaCarnivora
0.823502	-8.18454	-0.0025263	PholidotaCarnivora
0.829115	-7.00781	-0.002598	PholidotaCarnivora
0.83452	-6.4414	-0.0111154	PholidotaCarnivora
0.848174	-5.1586	-0.00690148	PholidotaCarnivora
0.856935	-4.24778	-0.00709377	PholidotaCarnivora
0.865453	-2.8861	-0.000607023	PholidotaCarnivora
0.867061	-2.5084	-0.000892225	PholidotaCarnivora
0.83452	-6.4414	0.00720415	PholidotaCarnivora
0.829855	-2.20288	0.0273579	PholidotaCarnivora
0.823502	-8.18454	0.00891035	PholidotaCarnivora
0.817678	-7.69492	0.0570515	PholidotaCarnivora
0.764003	-1.75331	0.0101271	PholidotaCarnivora
0.831131	-9.25532	-0.023243	PholidotaCarnivora
0.857081	-5.91575	-0.00716857	PholidotaCarnivora
0.865667	-3.75593	-0.0017962	PholidotaCarnivora
0.868453	-2.63953	-0.0012396	PholidotaCarnivora
0.870544	-1.19337	0.000276156	PholidotaCarnivora
0.871015	-0.655586	0.00067245	PholidotaCarnivora
0.857081	-5.91575	-0.00738328	PholidotaCarnivora
0.865881	-3.5972	-0.00139395	PholidotaCarnivora
0.829041	-10.3784	-0.0138298	PholidotaCarnivora
0.845681	-7.68698	0.000311414	PholidotaCarnivora
0.847354	-7.10232	0.00237747	PholidotaCarnivora
0.846877	-6.1497	-0.00688182	PholidotaCarnivora
0.855683	-5.02461	-0.00923085	PholidotaCarnivora
0.8664	-2.76071	-0.0012248	PholidotaCarnivora
0.868578	-2.0314	-0.00102416	PholidotaCarnivora
0.82541	-10.8288	0.0627746	PholidotaCarnivora
0.765627	-2.73628	-0.00844528	PholidotaCarnivora
0.850579	-17.9483	-0.0137634	PholidotaCarnivora
0.866082	-13.7248	-0.0073219	PholidotaCarnivora
0.874373	-11.2094	-0.0146979	PholidotaCarnivora
0.889628	-6.26674	0.0171955	PholidotaCarnivora
0.874373	-11.2094	-4.88e-05	PholidotaCarnivora
0.874979	-8.32106	0.0319391	PholidotaCarnivora
0.84859	-19.9971	0.00476438	PholidotaCarnivora
0.845665	-13.6739	0.0115324	PholidotaCarnivora
0.836117	-9.57919	-0.0185811	PholidotaCarnivora
0.836117	-9.57919	0.0459752	PholidotaCarnivora
0.84567	-22.1735	0.037155	PholidotaCarnivora
0.810499	-12.5619	0.0127733	PholidotaCarnivora
0.801459	-7.23746	0.00414961	PholidotaCarnivora
0.801492	-5.14103	0.00147296	PholidotaCarnivora
0.8042	-3.92477	0.000220428	PholidotaCarnivora
0.808026	-3.10973	0.00304352	PholidotaCarnivora
0.808838	-3.016	-0.0060756	PholidotaCarnivora
0.8042	-3.92477	0.0114328	PholidotaCarnivora
0.801492	-5.14103	0.00447079	PholidotaCarnivora
0.801459	-7.23746	0.00640021	PholidotaCarnivora
0.799241	-5.94328	0.00640729	PholidotaCarnivora
0.797127	-4.04129	0.00462225	PholidotaCarnivora
0.796903	-3.74214	0.00541288	PholidotaCarnivora
0.795899	-1.34586	0.0045989	PholidotaCarnivora
0.810499	-12.5619	0.0132453	PholidotaCarnivora
0.800987	-7.71206	0.00738214	PholidotaCarnivora
0.797811	-5.21346	0.005635	PholidotaCarnivora
0.79654	-3.7345	0.00490449	PholidotaCarnivora
0.796062	-2.80087	0.00455922	PholidotaCarnivora
0.795954	-2.50736	0.00454951	PholidotaCarnivora
0.795861	-2.13956	0.00454358	PholidotaCarnivora
0.795778	-1.6279	0.00454388	PholidotaCarnivora
0.79654	-3.7345	0.00499763	PholidotaCarnivora
0.795969	-2.09587	0.00464105	PholidotaCarnivora
0.847419	-22.9283	0.0245119	PholidotaCarnivora
0.824804	-7.86009	0.0189541	PholidotaCarnivora
0.808872	-3.06734	0.00346448	PholidotaCarnivora
0.809221	-2.54526	-0.00158078	PholidotaCarnivora
0.814599	-1.64841	-0.0078909	PholidotaCarnivora
0.808872	-3.06734	0.0154315	PholidotaCarnivora
0.86555	-27.677	-0.0567206	PholidotaCarnivora
0.923267	-7.68695	-0.00376465	PholidotaCarnivora
0.925157	-6.59981	-0.0042414	PholidotaCarnivora
0.92743	-4.31188	-0.00242108	PholidotaCarnivora
0.92777	-3.83561	-0.00214832	PholidotaCarnivora
0.92782	-3.74513	-0.0023195	PholidotaCarnivora
0.928039	-3.20343	-0.00225898	PholidotaCarnivora
0.928186	-2.55906	-0.00219219	PholidotaCarnivora
0.92826	-2.0781	-0.00220111	PholidotaCarnivora
0.928338	-1.23847	-0.00214145	PholidotaCarnivora
0.928039	-3.20343	-0.00223624	PholidotaCarnivora
0.92743	-4.31188	-0.00281047	PholidotaCarnivora
0.928159	-1.70871	-0.00230623	PholidotaCarnivora
0.925157	-6.59981	-0.00349876	PholidotaCarnivora
0.923267	-7.68695	-0.00484214	PholidotaCarnivora
0.926234	-5.10259	-0.00311868	PholidotaCarnivora
0.927331	-3.59508	-0.0026119	PholidotaCarnivora
0.870716	-33.2263	-0.0279041	PholidotaCarnivora
0.899359	-21.2333	-0.00307141	PholidotaCarnivora
0.901745	-18.8975	0.00220535	PholidotaCarnivora
0.898736	-17.8004	0.011574	PholidotaCarnivora
0.886507	-15.4766	-0.0114507	PholidotaCarnivora
0.897911	-12.974	-0.00468387	PholidotaCarnivora
0.901982	-7.7675	-0.0144644	PholidotaCarnivora
0.91563	-4.73643	-0.00186996	PholidotaCarnivora
0.916006	-3.89542	-0.000604693	PholidotaCarnivora
0.915097	-3.56271	0.00610767	PholidotaCarnivora
0.91563	-4.73643	-0.00876455	PholidotaCarnivora
0.9229	-2.94425	-0.00635717	PholidotaCarnivora
0.901982	-7.7675	0.00211617	PholidotaCarnivora
0.89905	-6.97954	-0.000914141	PholidotaCarnivora
0.899294	-6.06129	-0.000982479	PholidotaCarnivora
0.899294	-6.06129	-0.000806475	PholidotaCarnivora
0.897911	-12.974	-0.0133322	PholidotaCarnivora
0.91063	-9.60488	-0.00266559	PholidotaCarnivora
0.91205	-8.86813	-0.00169891	PholidotaCarnivora
0.912432	-4.38418	0.00834782	PholidotaCarnivora
0.886507	-15.4766	0.119409	PholidotaCarnivora
0.767052	-3.31094	0.0393968	PholidotaCarnivora
0.767052	-3.31094	-0.00564376	PholidotaCarnivora
0.898736	-17.8004	-0.0157699	PholidotaCarnivora
0.913851	-11.7998	-0.00351721	PholidotaCarnivora
0.915962	-9.61503	-0.0128025	PholidotaCarnivora
0.927253	-2.39024	-0.00224229	PholidotaCarnivora
0.927423	-2.23461	-0.00251862	PholidotaCarnivora
0.915962	-9.61503	0.000974003	PholidotaCarnivora
0.913477	-5.44946	0.0025452	PholidotaCarnivora
0.909544	-4.26906	-0.0147689	PholidotaCarnivora
0.913851	-11.7998	-0.00475046	PholidotaCarnivora
0.917195	-9.64577	-0.00144842	PholidotaCarnivora
0.917071	-8.27484	0.00230781	PholidotaCarnivora
0.917195	-9.64577	-0.0080966	PholidotaCarnivora
0.901745	-18.8975	-0.0139799	PholidotaCarnivora
0.914921	-15.3976	-0.0139785	PholidotaCarnivora
0.92744	-4.92015	-0.00242961	PholidotaCarnivora
0.927788	-4.46281	-0.00228094	PholidotaCarnivora
0.92797	-4.12503	-0.00226334	PholidotaCarnivora
0.928125	-3.44583	-0.00218467	PholidotaCarnivora
0.928194	-2.98331	-0.0022401	PholidotaCarnivora
0.928314	-1.57453	-0.00219184	PholidotaCarnivora
0.928125	-3.44583	-0.00235485	PholidotaCarnivora
0.92797	-4.12503	-0.00212319	PholidotaCarnivora
0.927985	-4.07642	-0.00238829	PholidotaCarnivora
0.928264	-2.14743	-0.00216446	PholidotaCarnivora
0.927985	-4.07642	-0.00223021	PholidotaCarnivora
0.927788	-4.46281	-0.0022955	PholidotaCarnivora
0.92744	-4.92015	-0.00252542	PholidotaCarnivora
0.927884	-3.89876	-0.00228617	PholidotaCarnivora
0.928066	-3.30409	-0.00223797	PholidotaCarnivora
0.928191	-2.71145	-0.00218939	PholidotaCarnivora
0.928261	-2.21198	-0.00217295	PholidotaCarnivora
0.914921	-15.3976	-0.0260219	PholidotaCarnivora
0.843431	-51.9483	0.00465029	PholidotaCarnivora
0.840876	-21.9127	-0.000155757	PholidotaCarnivora
0.891354	-9.51322	-0.00177841	ScandentiaPrimates
0.891354	-9.51322	-0.00177841	ScandentiaPrimates
0.892438	-14.8999	0.0130489	ScandentiaPrimates
0.892438	-14.8999	-0.0199891	ScandentiaPrimates
0.898825	-2.31017	0.0269428	ScandentiaPrimates
0.898825	-2.31017	-0.0302155	ScandentiaPrimates
0.895193	-6.603	0.00186973	ScandentiaPrimates
0.893183	-10.7001	-4.02e-05	ScandentiaPrimates
0.880738	-13.1078	0.0477984	ScandentiaPrimates
0.880738	-13.1078	-0.032149	ScandentiaPrimates
0.910258	-40.5765	0.0161856	ScandentiaPrimates
0.970458	-10.9735	-0.0194893	ScandentiaPrimates
0.969789	-5.44485	-0.00281654	ScandentiaPrimates
0.9687	-1.8595	-0.00385111	ScandentiaPrimates
0.9687	-1.8595	-0.00385111	ScandentiaPrimates
0.971955	-9.34407	-0.0180672	ScandentiaPrimates
0.944739	-13.1678	-0.0051892	ScandentiaPrimates
0.946514	-5.70318	-0.00350298	ScandentiaPrimates
0.946514	-5.70318	-0.00350298	ScandentiaPrimates
0.946831	-3.03288	-0.00320152	ScandentiaPrimates
0.946943	-1.73377	-0.00309525	ScandentiaPrimates
0.946943	-1.73377	-0.00309525	ScandentiaPrimates
0.946962	-1.26737	-0.00307684	ScandentiaPrimates
0.946979	-0.612674	-0.00306096	ScandentiaPrimates
0.946986	-0.0695919	-0.00305417	ScandentiaPrimates
0.946986	-0.0695919	-0.00305417	ScandentiaPrimates
0.939023	-18.5692	-0.0493613	ScandentiaPrimates
0.925594	-14.6973	0.0523807	ScandentiaPrimates
[truncated: 271 more rows]

## Sheet: TL_ratio
ancestor_TL_ratio	ancestor_age	ancestor_descendant_difference	group
6.54334	-9.7537	0.667368	Afrotheria
8.1936	-0.44491	-0.595918	Afrotheria
8.03126	-0.123717	-0.750363	Afrotheria
8.03126	-0.123717	0.249637	Afrotheria
6.71525	-8.51155	0.164255	Afrotheria
5.5387	-3.62361	-1.28845	Afrotheria
5.5387	-3.62361	0.878217	Afrotheria
2.91505	-4.60149	0.257091	Afrotheria
2.91505	-4.60149	-0.260766	Afrotheria
2.92337	-7.02024	0.0150014	Afrotheria
2.82591	-0.591851	0.297286	Afrotheria
2.82591	-0.591851	-0.345572	Afrotheria
3.51616	-76.7877	1.82899	Afrotheria
1.72117	-2.07702	-0.110905	Afrotheria
1.72117	-2.07702	0.121238	Afrotheria
1.71572	-2.3616	0.116051	Afrotheria
2.12895	-13.2682	0.277056	Afrotheria
2.12895	-13.2682	-0.199134	Afrotheria
2.14045	-17.1405	-0.188194	Afrotheria
2.14045	-17.1405	0.287996	Afrotheria
2.10275	-5.66007	0.252128	Afrotheria
2.10275	-5.66007	-0.224062	Afrotheria
2.10416	-6.48493	0.253467	Afrotheria
2.10416	-6.48493	-0.222723	Afrotheria
3.57612	-50.4279	0.111027	Afrotheria
3.08114	-19.3328	-0.35989	Afrotheria
3.08114	-19.3328	0.754396	Afrotheria
3.11573	-17.9641	0.239683	Afrotheria
3.11573	-17.9641	-0.326984	Afrotheria
3.31114	-28.6965	-0.141073	Afrotheria
3.75833	-16.1652	-0.115619	Afrotheria
3.75833	-16.1652	-0.565619	Afrotheria
3.18591	-4.12042	0.854065	Afrotheria
3.18591	-4.12042	-0.86022	Afrotheria
6.74491	-13.6069	-1.9742	Afrotheria
6.48613	-9.02598	-0.0537351	Afrotheria
6.4753	-8.69455	-0.0640328	Afrotheria
6.4753	-8.69455	-0.0640328	Afrotheria
6.6524	-12.3792	0.104455	Afrotheria
3.47574	-80.1656	-0.112067	Afrotheria
3.5276	-77.3938	-0.0512982	Afrotheria
3.51616	-76.7877	-0.0706682	Afrotheria
3.52465	-75.3143	-0.344823	Afrotheria
3.80689	-68.3937	0.154459	Afrotheria
3.57612	-50.4279	0.0904162	Afrotheria
3.42061	-33.8	0.0519378	Afrotheria
3.31114	-28.6965	0.143483	Afrotheria
3.11544	-20.7243	-0.00840107	Afrotheria
3.11544	-20.7243	-0.0429886	Afrotheria
3.42061	-33.8	-0.198874	Afrotheria
3.56195	-22.1172	-0.260781	Afrotheria
3.56195	-22.1172	0.311643	Afrotheria
3.80689	-68.3937	-3.01433	Afrotheria
6.74491	-13.6069	-0.126593	Afrotheria
6.6524	-12.3792	-0.0483382	Afrotheria
6.48613	-9.02598	-0.195704	Afrotheria
3.52465	-75.3143	0.835416	Afrotheria
2.62665	-49.671	0.442507	Afrotheria
2.1652	-20.3996	0.0184008	Afrotheria
2.15028	-19.0032	0.0279838	Afrotheria
2.1265	-14.6059	0.0291169	Afrotheria
2.1265	-14.6059	0.0277094	Afrotheria
2.15028	-19.0032	0.0140359	Afrotheria
2.1652	-20.3996	0.0397267	Afrotheria
2.62665	-49.671	0.891982	Afrotheria
1.71572	-2.3616	0.0198775	Afrotheria
3.5276	-77.3938	-0.975573	Afrotheria
4.44044	-53.0994	-0.0699936	Afrotheria
4.40333	-49.7078	1.31151	Afrotheria
2.98652	-9.88445	0.0267189	Afrotheria
2.92337	-7.02024	0.0640867	Afrotheria
2.98652	-9.88445	0.0350329	Afrotheria
4.40333	-49.7078	-1.24066	Afrotheria
4.44044	-53.0994	-2.21001	Afrotheria
6.54334	-9.7537	-0.381218	Afrotheria
6.71525	-8.51155	-1.69601	Afrotheria
8.1936	-0.44491	-0.127182	Afrotheria
1.71854	-0.808528	0.0294475	Cetartiodactyla
1.71658	-0.566961	0.0275852	Cetartiodactyla
1.71658	-0.566961	0.0275852	Cetartiodactyla
1.77747	-1.61245	-0.033533	Cetartiodactyla
1.77747	-1.61245	0.0855146	Cetartiodactyla
2.56353	-3.87113	0.214316	Cetartiodactyla
2.56353	-3.87113	-0.252351	Cetartiodactyla
2.68539	-1.83934	0.496924	Cetartiodactyla
2.68539	-1.83934	-0.586409	Cetartiodactyla
2.62363	-4.31507	-0.195171	Cetartiodactyla
2.5002	-5.38289	0.320735	Cetartiodactyla
2.59601	-2.26782	-0.0214469	Cetartiodactyla
2.59601	-2.26782	-0.221447	Cetartiodactyla
2.49219	-3.3998	0.313117	Cetartiodactyla
3.62961	-4.83207	-0.188077	Cetartiodactyla
3.62961	-4.83207	-0.188077	Cetartiodactyla
1.57149	-20.2169	1.07751	Cetartiodactyla
1.34106	-3.44207	0.0845955	Cetartiodactyla
1.34106	-3.44207	0.0512622	Cetartiodactyla
1.43509	-10.0778	0.09906	Cetartiodactyla
1.45825	-11.6585	0.246096	Cetartiodactyla
2.18229	-6.35969	0.518276	Cetartiodactyla
3.76643	-1.44829	-0.641243	Cetartiodactyla
3.76643	-1.44829	0.0254233	Cetartiodactyla
1.70714	-8.32744	0.304319	Cetartiodactyla
1.11185	-0.0631264	-0.0556953	Cetartiodactyla
1.11185	-0.0631264	0.166527	Cetartiodactyla
1.16525	-2.35505	-0.00488662	Cetartiodactyla
1.04336	-2.72875	-0.0804493	Cetartiodactyla
0.860881	-0.996086	0.247759	Cetartiodactyla
0.860881	-0.996086	-0.00081266	Cetartiodactyla
0.959455	-0.969486	0.0882091	Cetartiodactyla
0.959455	-0.969486	0.0215424	Cetartiodactyla
0.955201	-4.41003	0.228021	Cetartiodactyla
0.926022	-3.95977	0.33756	Cetartiodactyla
0.926955	-3.74546	-0.342712	Cetartiodactyla
0.88639	-3.1714	0.0234572	Cetartiodactyla
0.863695	-2.11657	0.16573	Cetartiodactyla
0.883383	-1.33694	-0.0508327	Cetartiodactyla
0.871404	-1.14365	0.00443716	Cetartiodactyla
0.854157	-0.542365	0.135648	Cetartiodactyla
0.854157	-0.542365	0.00469558	Cetartiodactyla
0.859626	-1.04223	0.176565	Cetartiodactyla
0.893206	-2.25621	0.158513	Cetartiodactyla
0.984236	-0.58042	0.0451183	Cetartiodactyla
0.984236	-0.58042	0.0451183	Cetartiodactyla
0.858326	-1.83924	-0.00324344	Cetartiodactyla
0.772547	-1.10883	0.129433	Cetartiodactyla
0.772547	-1.10883	0.235023	Cetartiodactyla
0.872788	-1.14663	0.149613	Cetartiodactyla
0.914587	-0.952959	-0.354478	Cetartiodactyla
0.860228	-0.709842	-0.00143384	Cetartiodactyla
0.83993	-0.646388	0.0328266	Cetartiodactyla
0.829937	-0.275269	0.108845	Cetartiodactyla
0.829937	-0.275269	0.0159661	Cetartiodactyla
0.793922	-0.529699	0.197388	Cetartiodactyla
0.793922	-0.529699	0.164054	Cetartiodactyla
0.667325	-1.04455	0.152701	Cetartiodactyla
0.667325	-1.04455	0.107247	Cetartiodactyla
0.759293	-0.882756	0.240199	Cetartiodactyla
0.759293	-0.882756	-0.0974629	Cetartiodactyla
0.712767	-0.473229	0.0809613	Cetartiodactyla
0.712767	-0.473229	0.102633	Cetartiodactyla
0.813342	-0.605401	0.0700309	Cetartiodactyla
0.813342	-0.605401	0.0158642	Cetartiodactyla
0.847545	-0.444779	0.0689179	Cetartiodactyla
0.847545	-0.444779	0.0817384	Cetartiodactyla
1.00962	-5.2876	0.0692654	Cetartiodactyla
0.913074	-0.412606	-0.0225844	Cetartiodactyla
0.913074	-0.412606	0.159234	Cetartiodactyla
0.926806	-2.03442	0.0904799	Cetartiodactyla
0.926806	-2.03442	0.0904799	Cetartiodactyla
1.00038	-2.35249	-0.0395173	Cetartiodactyla
0.986725	-1.94062	0.138396	Cetartiodactyla
0.986725	-1.94062	0.0474871	Cetartiodactyla
0.990259	-3.45547	0.0508494	Cetartiodactyla
0.982853	-3.42559	0.0438025	Cetartiodactyla
0.968433	-2.25496	0.0300841	Cetartiodactyla
0.968433	-2.25496	0.120993	Cetartiodactyla
1.03561	-5.8951	0.0939982	Cetartiodactyla
1.14774	-3.13632	0.0340128	Cetartiodactyla
1.11236	-2.95407	-0.105712	Cetartiodactyla
1.00528	-2.20306	-0.00629245	Cetartiodactyla
0.981886	-1.84533	0.167883	Cetartiodactyla
0.995321	-1.34103	-0.0276683	Cetartiodactyla
0.976305	-0.748724	0.109002	Cetartiodactyla
0.976305	-0.748724	0.037573	Cetartiodactyla
0.981254	-1.76063	0.133191	Cetartiodactyla
1.01157	-2.38109	0.154458	Cetartiodactyla
0.962397	-2.33822	0.0243411	Cetartiodactyla
0.482109	-0.305461	0.129897	Cetartiodactyla
0.482109	-0.305461	0.112851	Cetartiodactyla
1.06938	-2.78108	-0.0738729	Cetartiodactyla
2.09295	-5.33586	-3.56672	Cetartiodactyla
1.75709	-4.55197	0.863745	Cetartiodactyla
1.10236	-0.17211	0.248412	Cetartiodactyla
1.10236	-0.17211	-0.115225	Cetartiodactyla
1.59886	-3.90299	0.463206	Cetartiodactyla
2.17142	-2.54593	0.00793553	Cetartiodactyla
2.17142	-2.54593	0.00793553	Cetartiodactyla
2.16844	-1.60494	0.00509494	Cetartiodactyla
2.16844	-1.60494	0.00509494	Cetartiodactyla
2.17607	-5.07085	0.0123614	Cetartiodactyla
2.66454	-6.55751	-0.156249	Cetartiodactyla
2.66454	-6.55751	-0.156249	Cetartiodactyla
2.39182	-13.1583	0.217627	Cetartiodactyla
2.19174	-5.76821	0.0272702	Cetartiodactyla
2.1769	-4.21352	0.0131524	Cetartiodactyla
2.17214	-3.02717	0.00861509	Cetartiodactyla
2.1679	-1.11358	0.00458512	Cetartiodactyla
2.1679	-1.11358	0.00458512	Cetartiodactyla
2.17054	-2.23392	0.00709649	Cetartiodactyla
2.17054	-2.23392	0.00709649	Cetartiodactyla
2.27962	-5.07577	-0.522457	Cetartiodactyla
2.17766	-1.20915	0.0138697	Cetartiodactyla
2.17766	-1.20915	0.0138697	Cetartiodactyla
2.15275	-2.85178	-0.00982521	Cetartiodactyla
2.15275	-2.85178	0.156841	Cetartiodactyla
2.18405	-3.49459	0.0199488	Cetartiodactyla
2.11012	-2.41249	0.11628	Cetartiodactyla
2.11012	-2.41249	-0.0503869	Cetartiodactyla
2.19986	-6.45369	0.0349891	Cetartiodactyla
2.46151	-2.4479	-0.349409	Cetartiodactyla
2.46151	-2.4479	0.283924	Cetartiodactyla
2.18904	-5.00079	0.0246994	Cetartiodactyla
2.18904	-5.00079	0.0246994	Cetartiodactyla
2.18858	-5.97743	0.0242649	Cetartiodactyla
2.18028	-4.99691	0.0163661	Cetartiodactyla
2.16931	-2.47014	0.00593016	Cetartiodactyla
2.16759	-1.27898	0.00429199	Cetartiodactyla
2.16759	-1.27898	0.00429199	Cetartiodactyla
2.17116	-3.20436	0.00768824	Cetartiodactyla
2.17368	-3.84756	0.0100866	Cetartiodactyla
2.17518	-4.80768	0.011514	Cetartiodactyla
2.09505	-1.80302	-0.0647277	Cetartiodactyla
2.04847	-1.10156	0.200487	Cetartiodactyla
2.04847	-1.10156	-0.109036	Cetartiodactyla
2.43589	-3.37281	0.259554	Cetartiodactyla
2.20022	-0.374099	0.0353378	Cetartiodactyla
2.20022	-0.374099	0.0353378	Cetartiodactyla
2.4957	-2.02114	-0.316881	Cetartiodactyla
2.75406	-0.995374	-0.0710771	Cetartiodactyla
2.75406	-0.995374	-0.0710771	Cetartiodactyla
2.73016	-1.25424	-0.0938109	Cetartiodactyla
2.22329	-9.96929	0.057286	Cetartiodactyla
2.22329	-9.96929	0.057286	Cetartiodactyla
2.20092	-8.39527	0.0359982	Cetartiodactyla
2.17386	-3.46439	0.0102543	Cetartiodactyla
2.16958	-1.99568	0.00618037	Cetartiodactyla
2.16958	-1.99568	0.00618037	Cetartiodactyla
2.16927	-2.48031	0.00588597	Cetartiodactyla
2.16927	-2.48031	0.00588597	Cetartiodactyla
2.1689	-2.24403	0.00553491	Cetartiodactyla
2.1689	-2.24403	0.00553491	Cetartiodactyla
2.17214	-3.63682	0.00861719	Cetartiodactyla
2.17426	-8.76961	0.0106415	Cetartiodactyla
2.16563	-2.88645	0.00242339	Cetartiodactyla
2.16601	-2.22446	0.00279246	Cetartiodactyla
2.16601	-2.22446	0.00279246	Cetartiodactyla
2.16618	-1.25613	0.00294664	Cetartiodactyla
2.16618	-1.25613	0.00294664	Cetartiodactyla
2.12201	-7.33375	0.413311	Cetartiodactyla
2.15493	-4.15464	-0.00775596	Cetartiodactyla
2.15915	-3.52274	-0.00374188	Cetartiodactyla
2.16545	-1.39194	0.00225734	Cetartiodactyla
2.16545	-1.39194	0.00225734	Cetartiodactyla
2.16521	-1.5281	0.00203134	Cetartiodactyla
2.16085	-3.1475	-0.00212029	Cetartiodactyla
2.14105	-5.56858	-0.0209608	Cetartiodactyla
2.14105	-5.56858	-0.0209608	Cetartiodactyla
2.32607	-8.85953	0.178881	Cetartiodactyla
2.34878	-8.59107	0.176679	Cetartiodactyla
2.61076	-6.11493	-0.207417	Cetartiodactyla
2.7421	-3.81736	-0.0824547	Cetartiodactyla
2.76737	-2.75171	-0.0584116	Cetartiodactyla
2.76737	-2.75171	-0.0584116	Cetartiodactyla
2.77265	-2.66063	-0.0533934	Cetartiodactyla
2.79282	-1.10693	-0.034205	Cetartiodactyla
2.79282	-1.10693	-0.034205	Cetartiodactyla
2.75843	-3.27193	-0.0669221	Cetartiodactyla
2.16361	-4.76888	0.000507098	Cetartiodactyla
2.16361	-4.76888	0.000507098	Cetartiodactyla
2.12555	-2.21679	-0.0357072	Cetartiodactyla
2.02525	-0.343825	-0.131135	Cetartiodactyla
2.02525	-0.343825	0.178388	Cetartiodactyla
2.10076	-1.31692	-0.0592943	Cetartiodactyla
2.16263	-1.9348	-0.000425721	Cetartiodactyla
2.16263	-1.9348	-0.000425721	Cetartiodactyla
2.15355	-4.11325	-0.00906891	Cetartiodactyla
2.14179	-4.72895	0.146416	Cetartiodactyla
2.14741	-4.28417	-0.0149073	Cetartiodactyla
2.15108	-3.83329	-0.0114184	Cetartiodactyla
2.15108	-3.83329	-0.0114184	Cetartiodactyla
2.24742	-0.614554	0.0802366	Cetartiodactyla
2.24742	-0.614554	-0.08643	Cetartiodactyla
2.17124	-1.86226	0.00775998	Cetartiodactyla
2.17124	-1.86226	0.00775998	Cetartiodactyla
2.17272	-2.16528	0.00917478	Cetartiodactyla
2.17936	-3.02687	0.0154904	Cetartiodactyla
2.22817	-5.19191	0.0619228	Cetartiodactyla
2.22817	-5.19191	-0.104744	Cetartiodactyla
2.17412	-2.03546	0.0104991	Cetartiodactyla
2.16994	-1.32293	0.00652677	Cetartiodactyla
2.16787	-0.712096	0.00455932	Cetartiodactyla
2.16787	-0.712096	0.00455932	Cetartiodactyla
2.70283	-54.0487	0.0958486	Cetartiodactyla
2.58433	-50.7461	0.0684617	Cetartiodactyla
2.49898	-45.9973	0.0932234	Cetartiodactyla
2.39302	-40.5402	0.062332	Cetartiodactyla
2.3231	-31.0049	-0.011234	Cetartiodactyla
2.33014	-15.7066	0.0400439	Cetartiodactyla
2.28557	-13.8292	0.00892418	Cetartiodactyla
2.27428	-12.9481	0.0146826	Cetartiodactyla
2.25778	-12.4097	0.0141953	Cetartiodactyla
2.24257	-11.6658	0.00999566	Cetartiodactyla
2.23229	-10.5355	-0.00052763	Cetartiodactyla
2.23304	-10.4008	-0.0100484	Cetartiodactyla
2.24328	-10.1548	0.0221576	Cetartiodactyla
2.22081	-9.14792	0.0593524	Cetartiodactyla
2.16224	-5.84216	0.0166135	Cetartiodactyla
2.14925	-5.15865	0.00487895	Cetartiodactyla
2.14863	-4.7811	0.027373	Cetartiodactyla
2.12555	-2.21679	0.0302031	Cetartiodactyla
2.10076	-1.31692	0.0821273	Cetartiodactyla
2.14863	-4.7811	-0.000626142	Cetartiodactyla
2.15355	-4.11325	-0.00503458	Cetartiodactyla
2.14925	-5.15865	0.0117171	Cetartiodactyla
2.14179	-4.72895	-0.000995183	Cetartiodactyla
2.14741	-4.28417	0.000681282	Cetartiodactyla
2.16224	-5.84216	0.00225317	Cetartiodactyla
2.22081	-9.14792	0.00210243	Cetartiodactyla
2.21949	-8.86041	0.0129887	Cetartiodactyla
2.20734	-5.37862	0.0294185	Cetartiodactyla
2.17936	-3.02687	0.0094338	Cetartiodactyla
2.17272	-2.16528	0.00460523	Cetartiodactyla
2.20734	-5.37862	-0.0386354	Cetartiodactyla
2.21949	-8.86041	0.00342746	Cetartiodactyla
2.21691	-6.53068	0.0437614	Cetartiodactyla
2.17412	-2.03546	0.00722575	Cetartiodactyla
2.16994	-1.32293	0.00532138	Cetartiodactyla
2.21691	-6.53068	-0.0102894	Cetartiodactyla
2.24328	-10.1548	-0.0831061	Cetartiodactyla
2.32607	-8.85953	-0.0270465	Cetartiodactyla
2.34878	-8.59107	-0.267409	Cetartiodactyla
2.61076	-6.11493	-0.105599	Cetartiodactyla
2.69818	-4.94689	-0.0826655	Cetartiodactyla
2.75843	-3.27193	-0.0395689	Cetartiodactyla
2.77265	-2.66063	-0.0462089	Cetartiodactyla
2.69818	-4.94689	-0.0663394	Cetartiodactyla
2.7421	-3.81736	-0.0498269	Cetartiodactyla
2.23304	-10.4008	0.0589649	Cetartiodactyla
2.17426	-8.76961	0.0177366	Cetartiodactyla
2.15957	-8.35179	0.0413156	Cetartiodactyla
2.12201	-7.33375	8.47e-05	Cetartiodactyla
2.12751	-7.03978	-0.0221005	Cetartiodactyla
2.15493	-4.15464	-0.000236061	Cetartiodactyla
2.15915	-3.52274	0.00207359	Cetartiodactyla
2.16085	-3.1475	-0.000668553	Cetartiodactyla
2.16521	-1.5281	0.00324554	Cetartiodactyla
2.12751	-7.03978	-0.00822107	Cetartiodactyla
2.15957	-8.35179	0.00179999	Cetartiodactyla
2.16153	-7.21763	-0.00043579	Cetartiodactyla
2.16563	-2.88645	0.00307514	Cetartiodactyla
2.16153	-7.21763	-0.000985771	Cetartiodactyla
2.23229	-10.5355	0.0315988	Cetartiodactyla
2.20092	-8.39527	0.0063811	Cetartiodactyla
2.19628	-7.95735	0.0261195	Cetartiodactyla
2.17214	-3.63682	0.00406354	Cetartiodactyla
2.17122	-3.41234	0.00514505	Cetartiodactyla
2.17122	-3.41234	0.00551404	Cetartiodactyla
2.19628	-7.95735	0.0243988	Cetartiodactyla
2.17386	-3.46439	0.00734506	Cetartiodactyla
2.24257	-11.6658	0.0189963	Cetartiodactyla
2.25778	-12.4097	0.0188783	Cetartiodactyla
2.23788	-10.4589	0.00053452	Cetartiodactyla
2.2373	-9.9921	-0.0236398	Cetartiodactyla
2.26092	-7.8221	-0.176143	Cetartiodactyla
2.43589	-3.37281	-0.0892074	Cetartiodactyla
2.51543	-2.70529	0.00619099	Cetartiodactyla
2.4957	-2.02114	0.282896	Cetartiodactyla
2.51543	-2.70529	-0.228275	Cetartiodactyla
2.73016	-1.25424	-0.0478705	Cetartiodactyla
2.26092	-7.8221	0.0845676	Cetartiodactyla
2.17518	-4.80768	0.0831352	Cetartiodactyla
2.09505	-1.80302	0.0534658	Cetartiodactyla
2.2373	-9.9921	0.0486939	Cetartiodactyla
2.18858	-5.97743	0.0106496	Cetartiodactyla
2.18028	-4.99691	0.00935102	Cetartiodactyla
2.17368	-3.84756	0.0055925	Cetartiodactyla
2.17116	-3.20436	0.00504198	Cetartiodactyla
2.16931	-2.47014	0.00500576	Cetartiodactyla
2.23788	-10.4589	0.0487922	Cetartiodactyla
2.27428	-12.9481	-0.18905	Cetartiodactyla
2.28557	-13.8292	0.0669649	Cetartiodactyla
2.21624	-7.48533	-0.000282939	Cetartiodactyla
2.21752	-7.09963	-0.0611577	Cetartiodactyla
2.27962	-5.07577	0.0403167	Cetartiodactyla
2.23723	-4.48565	0.0531616	Cetartiodactyla
2.18405	-3.49459	0.0338628	Cetartiodactyla
2.23723	-4.48565	0.0595512	Cetartiodactyla
2.21752	-7.09963	0.0186062	Cetartiodactyla
2.19986	-6.45369	0.091537	Cetartiodactyla
2.21624	-7.48533	0.0254957	Cetartiodactyla
2.19174	-5.76821	0.0159574	Cetartiodactyla
2.17798	-4.38024	0.00393798	Cetartiodactyla
2.1769	-4.21352	0.00768407	Cetartiodactyla
2.17214	-3.02717	0.0073826	Cetartiodactyla
2.17798	-4.38024	0.0103033	Cetartiodactyla
2.33014	-15.7066	-0.0662137	Cetartiodactyla
2.39182	-13.1583	-0.280244	Cetartiodactyla
2.3231	-31.0049	0.0829776	Cetartiodactyla
2.23593	-19.8197	0.0599054	Cetartiodactyla
2.17607	-5.07085	0.010593	Cetartiodactyla
2.23593	-19.8197	0.0645574	Cetartiodactyla
2.39302	-40.5402	0.0983337	Cetartiodactyla
2.2871	-31.7753	0.713171	Cetartiodactyla
1.57149	-20.2169	0.113354	Cetartiodactyla
1.49047	-12.2856	0.0522947	Cetartiodactyla
1.47446	-12.033	0.0532611	Cetartiodactyla
1.45825	-11.6585	0.0608591	Cetartiodactyla
1.43524	-10.7528	-0.0520559	Cetartiodactyla
1.52625	-9.19703	0.291334	Cetartiodactyla
1.26946	-7.47946	0.361279	Cetartiodactyla
0.955201	-4.41003	0.0914724	Cetartiodactyla
0.926022	-3.95977	0.062779	Cetartiodactyla
0.926955	-3.74546	0.102585	Cetartiodactyla
0.888036	-3.37176	0.0700297	Cetartiodactyla
0.883565	-3.32515	0.0671137	Cetartiodactyla
0.882227	-3.10013	0.089742	Cetartiodactyla
0.858326	-1.83924	0.0911654	Cetartiodactyla
0.834163	-1.41643	0.0295516	Cetartiodactyla
0.872788	-1.14663	0.0245	Cetartiodactyla
0.914587	-0.952959	0.118627	Cetartiodactyla
0.860228	-0.709842	0.0872074	Cetartiodactyla
0.83993	-0.646388	0.0912896	Cetartiodactyla
0.816537	-0.583861	0.0556336	Cetartiodactyla
0.816537	-0.583861	0.0916487	Cetartiodactyla
0.834163	-1.41643	0.129792	Cetartiodactyla
0.882227	-3.10013	0.0548615	Cetartiodactyla
0.893206	-2.25621	-0.0257225	Cetartiodactyla
0.883565	-3.32515	0.193574	Cetartiodactyla
0.755767	-1.90491	0.0692833	Cetartiodactyla
0.758471	-1.6939	0.0656336	Cetartiodactyla
0.764693	-1.16659	0.123479	Cetartiodactyla
0.764693	-1.16659	0.0229038	Cetartiodactyla
0.758471	-1.6939	0.0710334	Cetartiodactyla
0.755767	-1.90491	0.160429	Cetartiodactyla
0.888036	-3.37176	0.0672043	Cetartiodactyla
0.88639	-3.1714	0.0883337	Cetartiodactyla
0.863695	-2.11657	0.0470535	Cetartiodactyla
0.883383	-1.33694	0.0777636	Cetartiodactyla
0.871404	-1.14365	0.0781445	Cetartiodactyla
0.859626	-1.04223	0.0724078	Cetartiodactyla
1.26946	-7.47946	0.153773	Cetartiodactyla
1.16271	-5.21423	0.171554	Cetartiodactyla
1.04336	-2.72875	0.153675	Cetartiodactyla
0.947694	-1.76006	0.149472	Cetartiodactyla
0.947694	-1.76006	0.0508977	Cetartiodactyla
1.16271	-5.21423	0.0496635	Cetartiodactyla
1.16525	-2.35505	0.105489	Cetartiodactyla
1.52625	-9.19703	-0.14635	Cetartiodactyla
1.70714	-8.32744	-0.449399	Cetartiodactyla
2.18229	-6.35969	-1.58149	Cetartiodactyla
1.43524	-10.7528	0.427438	Cetartiodactyla
1.04676	-6.12338	0.0689918	Cetartiodactyla
1.03561	-5.8951	0.0843818	Cetartiodactyla
1.00962	-5.2876	0.0642179	Cetartiodactyla
1.00505	-5.17609	0.0808969	Cetartiodactyla
0.984022	-4.20561	0.0591219	Cetartiodactyla
0.985793	-3.82772	0.0563405	Cetartiodactyla
0.990259	-3.45547	0.0504645	Cetartiodactyla
1.00038	-2.35249	0.0737573	Cetartiodactyla
0.985793	-3.82772	0.0637474	Cetartiodactyla
0.982853	-3.42559	0.0753692	Cetartiodactyla
0.984022	-4.20561	0.118109	Cetartiodactyla
1.00505	-5.17609	0.151845	Cetartiodactyla
1.04676	-6.12338	0.257059	Cetartiodactyla
1.47446	-12.033	0.0764223	Cetartiodactyla
1.43509	-10.0778	0.133005	Cetartiodactyla
1.49047	-12.2856	-0.26757	Cetartiodactyla
1.79432	-6.57337	0.668087	Cetartiodactyla
1.14774	-3.13632	0.0883199	Cetartiodactyla
1.11236	-2.95407	0.0976323	Cetartiodactyla
1.06938	-2.78108	0.0939425	Cetartiodactyla
1.03218	-2.65516	0.079166	Cetartiodactyla
1.01157	-2.38109	0.0658489	Cetartiodactyla
1.00528	-2.20306	0.0832503	Cetartiodactyla
0.981886	-1.84533	0.0616289	Cetartiodactyla
0.981254	-1.76063	0.0469604	Cetartiodactyla
0.995321	-1.34103	0.0793602	Cetartiodactyla
1.03218	-2.65516	0.12834	Cetartiodactyla
0.962397	-2.33822	0.542232	Cetartiodactyla
1.79432	-6.57337	-0.277116	Cetartiodactyla
2.09295	-5.33586	0.34285	Cetartiodactyla
1.75709	-4.55197	0.181549	Cetartiodactyla
1.59886	-3.90299	0.527511	Cetartiodactyla
2.2871	-31.7753	-1.34496	Cetartiodactyla
2.49898	-45.9973	-0.0438813	Cetartiodactyla
2.53013	-24.4484	-0.0109327	Cetartiodactyla
2.52681	-5.78601	0.0125141	Cetartiodactyla
2.5002	-5.38289	-0.00479103	Cetartiodactyla
2.49219	-3.3998	-0.116224	Cetartiodactyla
2.52681	-5.78601	-0.110911	Cetartiodactyla
2.62363	-4.31507	-0.080561	Cetartiodactyla
2.53013	-24.4484	-0.0476517	Cetartiodactyla
2.58433	-50.7461	0.765167	Cetartiodactyla
1.80228	-7.07392	0.104861	Cetartiodactyla
1.71854	-0.808528	0.0271504	Cetartiodactyla
1.80228	-7.07392	0.04593	Cetartiodactyla
2.51036	-8.3888	-0.502937	Chiroptera
2.51036	-8.3888	0.497063	Chiroptera
2.90027	-19.778	-0.131971	Chiroptera
2.90027	-19.778	-0.381971	Chiroptera
2.12071	-25.2754	0.126354	Chiroptera
1.94365	-19.4528	0.386472	Chiroptera
1.8471	-10.8896	-0.133953	Chiroptera
1.8471	-10.8896	0.294618	Chiroptera
3.14955	-3.837	0.305188	Chiroptera
3.14955	-3.837	-0.394812	Chiroptera
3.71129	-3.67628	1.03963	Chiroptera
3.71129	-3.67628	-1.36037	Chiroptera
3.22277	-13.7987	0.574853	Chiroptera
3.25064	-17.5257	-1.13197	Chiroptera
2.53151	-0.843805	-0.082811	Chiroptera
2.53151	-0.843805	0.117189	Chiroptera
2.56028	-1.229	-0.0554414	Chiroptera
3.20464	-19.8947	-0.0923944	Chiroptera
2.42164	-44.7881	-0.187339	Chiroptera
2.38816	-40.3272	-0.21919	Chiroptera
2.35524	-37.7439	-0.0505123	Chiroptera
2.35524	-37.7439	0.516154	Chiroptera
2.35838	-32.5009	-0.247524	Chiroptera
2.34901	-31.2598	0.176895	Chiroptera
2.38121	-22.5727	-0.225803	Chiroptera
2.51962	-17.1949	-0.744126	Chiroptera
2.42503	-5.9511	0.015886	Chiroptera
2.42503	-5.9511	0.015886	Chiroptera
2.29382	-12.1152	-0.308944	Chiroptera
2.29382	-12.1152	0.291056	Chiroptera
2.29025	-15.6171	0.287658	Chiroptera
2.13513	-10.2072	0.140079	Chiroptera
2.13513	-10.2072	0.140079	Chiroptera
2.53248	-17.7028	-0.481889	Chiroptera
2.58391	-15.9515	0.167047	Chiroptera
2.77905	-2.99083	0.152702	Chiroptera
2.77905	-2.99083	-0.247298	Chiroptera
2.68574	-9.65235	0.263927	Chiroptera
2.71972	-11.831	-0.553746	Chiroptera
2.69162	-5.15683	-0.330484	Chiroptera
2.69162	-5.15683	0.269516	Chiroptera
2.62385	-14.9749	-0.144954	Chiroptera
2.00846	-1.36328	0.0195582	Chiroptera
2.00488	-0.997132	0.0161517	Chiroptera
2.00488	-0.997132	0.0161517	Chiroptera
2.19298	-12.9091	0.195113	Chiroptera
2.30339	-17.2368	-0.0998419	Chiroptera
2.20778	-11.3052	-0.190805	Chiroptera
2.20778	-11.3052	0.375862	Chiroptera
2.05793	-7.34948	0.0666271	Chiroptera
2.05793	-7.34948	0.0666271	Chiroptera
2.1671	-8.28497	0.00382321	Chiroptera
2.04317	-3.28442	0.21925	Chiroptera
2.04317	-3.28442	-0.114083	Chiroptera
2.26096	-5.90531	0.0931204	Chiroptera
2.26096	-5.90531	-0.340213	Chiroptera
2.15751	-8.91986	-0.00530197	Chiroptera
2.13799	-10.1298	-0.0238751	Chiroptera
2.12386	-10.8746	0.296021	Chiroptera
2.25408	-10.177	0.0532438	Chiroptera
2.25005	-4.75357	0.0494082	Chiroptera
2.23483	-3.90138	0.0349311	Chiroptera
2.23483	-3.90138	0.0349311	Chiroptera
2.46341	-0.66525	-0.297601	Chiroptera
2.46341	-0.66525	0.252399	Chiroptera
2.22442	-1.87771	0.0250217	Chiroptera
2.22442	-1.87771	0.0250217	Chiroptera
2.56607	-1.52084	0.350065	Chiroptera
2.56607	-1.52084	-0.449935	Chiroptera
2.28876	-9.47433	0.0862383	Chiroptera
2.24115	-14.62	0.0409452	Chiroptera
2.3984	-10.2839	-0.609447	Chiroptera
2.3984	-10.2839	0.190553	Chiroptera
2.19164	-13.2167	0.479553	Chiroptera
2.19465	-10.3176	-0.00329968	Chiroptera
2.19465	-10.3176	-0.00329968	Chiroptera
2.19053	-10.5362	-0.00721582	Chiroptera
2.19053	-10.5362	-0.00721582	Chiroptera
2.15905	-14.8721	-0.0371671	Chiroptera
2.15905	-14.8721	0.3295	Chiroptera
2.1986	-12.8069	0.000458693	Chiroptera
2.1986	-12.8069	0.000458693	Chiroptera
2.19775	-16.6818	-0.000348388	Chiroptera
2.28813	-30.8072	-0.114359	Chiroptera
2.53256	-12.1387	0.118193	Chiroptera
2.53256	-12.1387	-0.231807	Chiroptera
2.09961	-23.7973	0.106286	Chiroptera
2.07935	-22.1791	-0.0796598	Chiroptera
2.07935	-22.1791	0.372721	Chiroptera
2.67763	-61.5749	0.11294	Chiroptera
2.54327	-50.8377	0.103903	Chiroptera
2.42447	-45.5917	0.0100015	Chiroptera
2.40535	-44.5919	0.106377	Chiroptera
2.29079	-32.4114	3.46e-05	Chiroptera
2.28813	-30.8072	0.0449352	Chiroptera
2.24071	-21.8353	0.0238535	Chiroptera
2.21667	-18.0985	-0.00438134	Chiroptera
2.22203	-17.5908	-0.0184014	Chiroptera
2.24115	-14.62	-0.0478146	Chiroptera
2.28876	-9.47433	-0.0581054	Chiroptera
2.34434	-6.48922	0.114705	Chiroptera
2.34434	-6.48922	-0.226945	Chiroptera
2.22203	-17.5908	-0.0122288	Chiroptera
2.23498	-14.4522	0.0434327	Chiroptera
2.19164	-13.2167	-0.000809043	Chiroptera
2.23498	-14.4522	-0.163331	Chiroptera
2.21667	-18.0985	0.020004	Chiroptera
2.19764	-16.9794	0.0188455	Chiroptera
2.18071	-16.0031	-0.00709549	Chiroptera
2.18071	-16.0031	0.0243858	Chiroptera
2.19764	-16.9794	0.00180162	Chiroptera
2.19775	-16.6818	0.00105347	Chiroptera
2.24071	-21.8353	-0.0135601	Chiroptera
2.25408	-10.177	-0.0286324	Chiroptera
2.28188	-5.87488	0.0296408	Chiroptera
2.25005	-4.75357	0.0145766	Chiroptera
2.28188	-5.87488	-0.18372	Chiroptera
2.29079	-32.4114	0.164306	Chiroptera
2.12386	-10.8746	-0.00863121	Chiroptera
2.13799	-10.1298	-0.0147154	Chiroptera
2.15751	-8.91986	-0.00573364	Chiroptera
2.1671	-8.28497	0.000641523	Chiroptera
2.16985	-8.10357	0.129938	Chiroptera
2.16985	-8.10357	-0.0878511	Chiroptera
2.40535	-44.5919	0.0497904	Chiroptera
2.34737	-38.6252	0.242389	Chiroptera
2.09961	-23.7973	0.0269353	Chiroptera
2.34737	-38.6252	-0.190561	Chiroptera
2.42447	-45.5917	-0.00628705	Chiroptera
2.42164	-44.7881	0.0244979	Chiroptera
2.38816	-40.3272	0.0217856	Chiroptera
2.35902	-38.0432	-0.00529429	Chiroptera
2.35838	-32.5009	0.00346492	Chiroptera
2.34901	-31.2598	0.00504249	Chiroptera
2.33852	-25.1485	-0.0324252	Chiroptera
2.366	-23.1919	-0.0214844	Chiroptera
2.38121	-22.5727	-0.0429452	Chiroptera
2.41714	-20.1563	-0.0149895	Chiroptera
2.42337	-20.0203	-0.0144358	Chiroptera
2.42874	-19.5625	-0.113061	Chiroptera
2.53248	-17.7028	-0.0658034	Chiroptera
2.58391	-15.9515	-0.0568075	Chiroptera
2.62385	-14.9749	-0.0586432	Chiroptera
2.66369	-13.7483	-0.0767774	Chiroptera
2.71972	-11.831	0.0105107	Chiroptera
2.68574	-9.65235	-0.115126	Chiroptera
2.66369	-13.7483	-0.0486733	Chiroptera
2.42874	-19.5625	0.105757	Chiroptera
2.31366	-16.9497	0.0196759	Chiroptera
2.29025	-15.6171	-0.00616494	Chiroptera
2.31366	-16.9497	0.174794	Chiroptera
2.42337	-20.0203	-0.10531	Chiroptera
2.51962	-17.1949	0.080843	Chiroptera
2.41714	-20.1563	0.215402	Chiroptera
2.19298	-12.9091	0.186657	Chiroptera
2.00846	-1.36328	0.0146827	Chiroptera
2.366	-23.1919	0.0563371	Chiroptera
2.30339	-17.2368	0.0923774	Chiroptera
2.33852	-25.1485	0.275649	Chiroptera
2.35902	-38.0432	-0.00215305	Chiroptera
2.54327	-50.8377	-0.0918019	Chiroptera
2.62018	-43.2463	-0.543642	Chiroptera
3.14519	-22.2961	-0.1025	Chiroptera
3.20354	-19.9455	-0.0480839	Chiroptera
3.20464	-19.8947	-0.0930317	Chiroptera
3.25064	-17.5257	0.641088	Chiroptera
2.56028	-1.229	0.0130495	Chiroptera
3.20354	-19.9455	-0.0662128	Chiroptera
3.22277	-13.7987	-0.536436	Chiroptera
3.14519	-22.2961	-0.0485055	Chiroptera
2.62018	-43.2463	0.0792703	Chiroptera
2.52228	-36.6885	-0.0655229	Chiroptera
2.57393	-34.1386	0.0471907	Chiroptera
2.57393	-34.1386	-0.342727	Chiroptera
2.52228	-36.6885	0.387697	Chiroptera
2.12071	-25.2754	0.182705	Chiroptera
1.94365	-19.4528	0.110798	Chiroptera
3.86485	-1.14872	-0.214277	Eulipotyphla
3.86485	-1.14872	0.0357231	Eulipotyphla
2.57893	-27.1833	-0.237696	Eulipotyphla
2.71631	-12.2111	-0.106987	Eulipotyphla
2.71631	-12.2111	-0.106987	Eulipotyphla
2.37402	-10.9443	0.200692	Eulipotyphla
2.38366	-0.39052	0.209864	Eulipotyphla
2.38366	-0.39052	-0.22347	Eulipotyphla
2.50553	-2.27975	0.32581	Eulipotyphla
2.50553	-2.27975	-0.307524	Eulipotyphla
2.54424	-4.26732	-0.270695	Eulipotyphla
2.40185	-7.78692	0.227165	Eulipotyphla
2.49054	-22.1607	0.311541	Eulipotyphla
2.49984	-24.7254	0.153726	Eulipotyphla
2.49984	-24.7254	-0.0129404	Eulipotyphla
2.78882	-11.8334	0.261994	Eulipotyphla
2.82432	-8.94232	-0.00422856	Eulipotyphla
2.82432	-8.94232	-0.00422856	Eulipotyphla
2.83218	-10.3867	-0.396753	Eulipotyphla
2.2034	-17.3569	1.02321	Eulipotyphla
2.41149	-13.4256	-0.597001	Eulipotyphla
2.43306	-11.0532	0.256862	Eulipotyphla
2.43306	-11.0532	-0.376471	Eulipotyphla
2.31999	-6.82125	-0.0173836	Eulipotyphla
2.31999	-6.82125	-0.0173836	Eulipotyphla
2.06073	-9.86629	-0.097371	Eulipotyphla
2.06073	-9.86629	0.212153	Eulipotyphla
2.24951	-29.6983	0.0822335	Eulipotyphla
2.73113	-66.3129	-0.0227374	Eulipotyphla
2.72984	-65.3628	0.0121995	Eulipotyphla
2.69369	-63.4624	0.0322507	Eulipotyphla
2.63923	-60.0301	0.286923	Eulipotyphla
2.33275	-39.1837	0.078579	Eulipotyphla
2.24951	-29.6983	0.0108949	Eulipotyphla
2.23801	-27.7755	-0.0820386	Eulipotyphla
2.23801	-27.7755	0.177216	Eulipotyphla
2.33275	-39.1837	0.124694	Eulipotyphla
2.2034	-17.3569	-0.206459	Eulipotyphla
2.41149	-13.4256	-0.0300656	Eulipotyphla
2.63923	-60.0301	0.000945804	Eulipotyphla
2.61873	-42.3968	-0.188649	Eulipotyphla
2.78882	-11.8334	-0.0701869	Eulipotyphla
2.83218	-10.3867	-0.021076	Eulipotyphla
2.61873	-42.3968	0.100331	Eulipotyphla
2.69369	-63.4624	0.0925546	Eulipotyphla
2.57893	-27.1833	0.0140195	Eulipotyphla
2.54828	-24.4704	0.0426122	Eulipotyphla
2.49054	-22.1607	0.104183	Eulipotyphla
2.37402	-10.9443	-0.0296501	Eulipotyphla
2.39701	-8.25893	-0.0126234	Eulipotyphla
2.40185	-7.78692	-0.150412	Eulipotyphla
2.54424	-4.26732	0.0237712	Eulipotyphla
2.39701	-8.25893	0.00556188	Eulipotyphla
2.54828	-24.4704	-0.183166	Eulipotyphla
2.72984	-65.3628	-1.15896	Eulipotyphla
1.7518	-11.9954	0.0610941	Glires
1.7479	-11.3374	0.0573822	Glires
1.7479	-11.3374	0.0573822	Glires
1.71497	-0.959643	0.026048	Glires
1.71497	-0.959643	0.026048	Glires
1.71595	-2.41668	0.026987	Glires
1.71595	-2.41668	0.026987	Glires
1.71804	-3.92569	0.0289692	Glires
1.72817	-7.09455	0.0386121	Glires
1.71487	-0.145341	0.0259557	Glires
1.71487	-0.145341	0.0259557	Glires
3.85293	-6.16057	-0.725612	Glires
3.85293	-6.16057	0.374388	Glires
2.0422	-46.475	-0.115004	Glires
1.93851	-29.4668	-0.213652	Glires
1.90766	-27.2377	-0.243001	Glires
1.82468	-23.3126	0.130429	Glires
1.72964	-6.17426	0.0400089	Glires
1.72964	-6.17426	0.0400089	Glires
1.78085	-6.57013	0.088726	Glires
1.80448	-5.36632	-0.174508	Glires
1.80448	-5.36632	0.111207	Glires
1.72903	-4.19076	0.0394267	Glires
1.72152	-3.02631	0.0322823	Glires
1.72152	-3.02631	0.0322823	Glires
1.72364	-3.47041	0.0343023	Glires
1.7212	-8.61508	0.0319801	Glires
1.7196	-7.89302	0.0304585	Glires
1.71652	-5.89037	0.027522	Glires
1.71615	-5.57487	0.027173	Glires
1.71557	-4.76035	0.0266232	Glires
1.71557	-4.76035	0.0266232	Glires
1.71575	-5.09619	0.0267959	Glires
1.72331	-9.31439	0.0339878	Glires
1.7346	-12.1453	0.0447255	Glires
1.75562	-16.2924	0.0647264	Glires
1.72833	-9.37456	0.0387647	Glires
1.71541	-1.71897	0.0264673	Glires
1.71541	-1.71897	0.0264673	Glires
1.72205	-6.80465	0.032784	Glires
2.05983	-55.7604	1.25025	Glires
3.1309	-6.20707	-0.662551	Glires
2.91489	-3.19933	0.0819337	Glires
2.91489	-3.19933	0.0819337	Glires
2.12887	-31.9962	-0.465883	Glires
1.99148	-26.5145	0.628407	Glires
1.96903	-14.1286	-0.0179492	Glires
1.95538	-10.719	-0.197605	Glires
1.87026	-7.12963	0.17379	Glires
1.87026	-7.12963	0.0309325	Glires
2.07373	-21.8651	-0.0850065	Glires
1.98085	-8.04987	-0.173372	Glires
1.82907	-2.92656	0.134601	Glires
1.82907	-2.92656	-0.00825591	Glires
2.02186	-13.2339	-0.134351	Glires
2.02186	-13.2339	0.31803	Glires
2.16138	-1.23733	-0.00161918	Glires
2.16138	-1.23733	-0.00161918	Glires
2.38133	-6.36167	0.0409804	Glires
2.38133	-6.36167	-0.125686	Glires
1.99579	-13.0537	0.293223	Glires
2.15286	-1.95189	-0.00972397	Glires
2.15286	-1.95189	-0.00972397	Glires
2.15312	-12.6822	-0.176138	Glires
2.15312	-12.6822	-0.00947169	Glires
2.1116	-15.4003	-0.168026	Glires
1.74749	-3.561	0.0569863	Glires
1.74749	-3.561	0.0569863	Glires
1.81562	-4.36702	0.121806	Glires
1.81562	-4.36702	-0.0210517	Glires
1.76136	-7.79056	0.0701874	Glires
1.72697	-3.61865	0.0374709	Glires
1.72697	-3.61865	0.0374709	Glires
1.74923	-6.79293	0.0586485	Glires
1.9084	-9.49087	0.210076	Glires
1.9084	-9.49087	-0.242305	Glires
2.02877	-27.4134	-0.127778	Glires
2.09256	-37.3658	-0.0670889	Glires
2.43232	-35.1908	0.256151	Glires
2.43232	-35.1908	-0.577182	Glires
2.1641	-13.5016	0.000966787	Glires
2.16472	-12.7867	0.00155918	Glires
2.16576	-8.14884	0.00255276	Glires
2.16576	-8.14884	0.00255276	Glires
2.16549	-11.0434	0.00228851	Glires
2.16626	-7.7092	0.00302407	Glires
2.16634	-7.12233	0.00310035	Glires
2.16635	-6.99772	0.00311109	Glires
2.16635	-6.99772	0.00311109	Glires
2.16599	-9.1498	0.00276423	Glires
2.16517	-11.8903	0.00198955	Glires
2.16004	-19.4244	-0.00289588	Glires
2.16545	-9.14489	0.0022535	Glires
2.16545	-9.14489	0.0022535	Glires
2.16566	-8.39744	0.00245936	Glires
2.16633	-4.20929	0.00309374	Glires
2.16633	-4.20929	0.00309374	Glires
2.15818	-21.5211	-0.00466389	Glires
2.17525	-8.12587	0.0115814	Glires
2.17317	-7.47094	0.00959767	Glires
2.16942	-5.31522	0.00603185	Glires
2.16942	-5.31522	0.00603185	Glires
2.16953	-5.42164	0.00613673	Glires
2.17183	-6.89383	0.00832745	Glires
2.16826	-0.855718	0.00493305	Glires
2.16826	-0.855718	0.00493305	Glires
2.20886	-11.7232	-0.123113	Glires
2.16238	-25.487	-0.000661699	Glires
2.16579	-7.50765	0.00257991	Glires
2.16579	-7.50765	0.00257991	Glires
2.16575	-8.65455	0.00254224	Glires
2.16649	-3.41966	0.00324481	Glires
2.16649	-3.41966	0.00324481	Glires
2.16612	-6.98288	0.00289529	Glires
2.16596	-7.89	0.00273912	Glires
2.16625	-2.76738	0.00301511	Glires
2.16625	-2.76738	0.00301511	Glires
2.16452	-6.53421	0.00137387	Glires
2.16452	-6.53421	0.00137387	Glires
2.16109	-5.03102	-0.00189019	Glires
2.16109	-5.03102	-0.00189019	Glires
2.14569	-8.56187	-0.0165437	Glires
2.16245	-4.42395	-0.000603805	Glires
2.16433	-3.15634	0.0011852	Glires
2.16433	-3.15634	0.0011852	Glires
2.16077	-5.08023	-0.00219391	Glires
2.16077	-5.08023	-0.00219391	Glires
1.97725	-4.90352	0.132722	Glires
1.97725	-4.90352	0.132722	Glires
2.13862	-6.39346	-0.0232722	Glires
2.14698	-5.79938	-0.0153175	Glires
2.14698	-5.79938	-0.0153175	Glires
2.15319	-4.70305	-0.00940738	Glires
2.15319	-4.70305	-0.00940738	Glires
2.14834	-5.49095	-0.0140249	Glires
2.15562	-4.13092	-0.00710168	Glires
2.15562	-4.13092	-0.00710168	Glires
2.14054	-5.49853	-0.0214415	Glires
2.14054	-5.49853	-0.0214415	Glires
2.16013	-7.87619	-0.00280314	Glires
2.16013	-7.87619	-0.00280314	Glires
2.15876	-8.70164	-0.00410597	Glires
2.16649	-2.58229	0.00324129	Glires
2.16649	-2.58229	0.00324129	Glires
2.16591	-8.58128	0.00269307	Glires
2.16591	-8.58128	0.00269307	Glires
2.33641	-3.34971	-0.0017643	Glires
2.33353	-0.644078	-0.00450104	Glires
2.33353	-0.644078	-0.00450104	Glires
2.33371	-0.936607	-0.00433118	Glires
2.33583	-3.03504	-0.00231314	Glires
2.35745	-10.9992	-0.148412	Glires
2.19261	-27.1446	0.028097	Glires
2.20213	-17.0051	-0.596178	Glires
2.09692	-6.18214	0.389436	Glires
2.16533	-0.522832	0.00213607	Glires
2.16533	-0.522832	0.00213607	Glires
2.16601	-0.269773	0.00278419	Glires
2.16601	-0.269773	0.00278419	Glires
2.16592	-0.255303	0.00270141	Glires
2.16592	-0.255303	0.00270141	Glires
2.14578	-3.69495	-0.0164599	Glires
2.44776	-1.19091	-0.362492	Glires
2.44776	-1.19091	0.270841	Glires
2.27925	-4.01139	0.11052	Glires
2.20127	-12.4543	-0.130329	Glires
2.19987	-13.181	0.0350044	Glires
1.76784	-7.27576	0.0763542	Glires
1.76784	-7.27576	0.0763542	Glires
1.74112	-5.39628	0.0509297	Glires
1.74112	-5.39628	0.0509297	Glires
1.74801	-6.08952	0.0574892	Glires
2.04253	-8.52098	-0.114689	Glires
1.7805	-1.61794	0.0883945	Glires
1.7805	-1.61794	0.0883945	Glires
1.9389	-3.55328	-0.21328	Glires
1.96243	-4.87898	-0.190893	Glires
1.95421	-5.22024	0.25366	Glires
1.95432	-3.08675	0.253765	Glires
1.95432	-3.08675	-0.198616	Glires
2.04389	-8.60432	-0.1134	Glires
2.06472	-12.5633	-0.0935808	Glires
2.16521	-0.358068	0.00202446	Glires
2.16521	-0.358068	0.00202446	Glires
2.01349	-0.260315	-0.142316	Glires
2.01349	-0.260315	0.167207	Glires
2.09898	-7.26628	-0.0609811	Glires
2.03206	-2.30264	0.184876	Glires
2.03206	-2.30264	-0.124648	Glires
2.13729	-4.29141	-0.0245336	Glires
2.13729	-4.29141	-0.0245336	Glires
2.10763	-6.87051	-0.0527526	Glires
1.945	-0.839027	-0.20748	Glires
1.945	-0.839027	0.244901	Glires
2.1019	-11.9242	-0.0582075	Glires
2.16158	-1.61014	-0.00142982	Glires
2.16292	-1.36499	-0.000150116	Glires
2.16292	-1.36499	-0.000150116	Glires
2.09653	-9.132	0.103351	Glires
2.13783	-7.97006	-0.0240203	Glires
2.13824	-6.29067	-0.0236322	Glires
2.13824	-6.29067	-0.0236322	Glires
1.98942	-2.06634	0.287159	Glires
1.98942	-2.06634	-0.165222	Glires
2.07503	-3.87358	-0.0837738	Glires
2.11278	-5.46558	-0.0478588	Glires
2.15986	-5.65099	-0.00305872	Glires
2.16603	-1.85852	0.00280909	Glires
2.16613	-1.70454	0.00290568	Glires
2.16661	-0.336688	0.00335698	Glires
2.16661	-0.336688	0.00335698	Glires
2.1649	-2.98697	0.00173484	Glires
2.16486	-3.33182	0.00169488	Glires
2.16486	-3.33182	0.00169488	Glires
2.16624	-1.42516	0.0030098	Glires
2.16624	-1.42516	0.0030098	Glires
2.16548	-2.70218	0.00228809	Glires
2.15482	-6.67898	-0.00786057	Glires
2.14754	-7.76746	-0.0147822	Glires
2.1588	-4.39462	-0.00407295	Glires
2.16304	-2.77534	-4.19e-05	Glires
2.16304	-2.77534	-4.19e-05	Glires
2.15864	-4.43115	-0.00422613	Glires
1.84082	-15.0602	0.145786	Glires
1.72217	-7.11196	0.0329021	Glires
1.7157	-3.71017	0.0267445	Glires
1.7157	-3.71017	0.0267445	Glires
1.71627	-4.46157	0.0272892	Glires
1.71619	-4.22378	0.0272135	Glires
1.71619	-4.22378	0.0272135	Glires
1.71974	-6.29414	0.0305867	Glires
1.71711	-3.50493	0.028088	Glires
1.71711	-3.50493	0.028088	Glires
1.71708	-3.50392	0.0280551	Glires
1.7144	-0.264762	0.025504	Glires
1.7144	-0.264762	0.025504	Glires
1.72376	-5.77075	0.0344091	Glires
1.72376	-5.77075	0.0344091	Glires
1.73855	-10.2778	0.0484819	Glires
1.72372	-6.33292	0.0343722	Glires
1.72372	-6.33292	0.0343722	Glires
1.7243	-6.52802	0.034925	Glires
1.73265	-8.03981	0.0428689	Glires
1.71588	-1.28631	0.0269188	Glires
1.71588	-1.28631	0.0269188	Glires
1.71515	-0.618842	0.0262213	Glires
1.71515	-0.618842	0.0262213	Glires
1.73162	-8.12987	0.0418892	Glires
1.71572	-2.94637	0.0267615	Glires
1.71572	-2.94637	0.0267615	Glires
1.71631	-3.94884	0.0273212	Glires
1.71447	-0.648975	0.0255704	Glires
1.71447	-0.648975	0.0255704	Glires
1.71627	-3.91673	0.0272888	Glires
1.71596	-2.82322	0.02699	Glires
1.71453	-0.727133	0.0256348	Glires
1.71453	-0.727133	0.0256348	Glires
1.71889	-5.13057	0.0297814	Glires
1.7712	-12.8536	0.0795454	Glires
1.74358	-8.82286	0.0532696	Glires
1.74358	-8.82286	0.0532696	Glires
1.72391	-4.49699	0.0345585	Glires
1.72391	-4.49699	0.0345585	Glires
1.7337	-6.784	0.0438742	Glires
1.76518	-10.099	0.0738159	Glires
1.76969	-9.70615	0.0781117	Glires
1.73578	-4.33393	0.0458485	Glires
1.73578	-4.33393	0.0458485	Glires
1.74269	-2.96182	0.0524225	Glires
1.74269	-2.96182	0.0524225	Glires
1.82671	-7.3425	-0.320023	Glires
2.11379	-10.4389	-0.0468986	Glires
2.13699	-7.5051	-0.0248233	Glires
2.13699	-7.5051	-0.0248233	Glires
2.14228	-5.2395	-0.0197842	Glires
2.14228	-5.2395	-0.0197842	Glires
2.14241	-3.99558	-0.0196683	Glires
2.14241	-3.99558	-0.0196683	Glires
2.11612	-4.02262	-0.0446742	Glires
2.13987	-2.78757	-0.0220826	Glires
2.13987	-2.78757	-0.0220826	Glires
1.90083	-6.35889	-0.249504	Glires
1.74238	-1.90371	0.0521324	Glires
1.74238	-1.90371	0.0521324	Glires
1.72541	-0.844395	0.0359791	Glires
1.72541	-0.844395	0.0359791	Glires
1.93359	-8.69032	0.234046	Glires
1.92048	-3.29742	-0.230813	Glires
1.92042	-2.05299	-0.230861	Glires
1.92042	-2.05299	0.22152	Glires
1.90346	-2.92126	0.205383	Glires
1.8808	-4.64511	0.183824	Glires
1.74981	-3.17689	0.0592021	Glires
1.74981	-3.17689	0.0592021	Glires
1.94864	-5.22245	-0.204017	Glires
1.94864	-5.22245	0.248364	Glires
1.96252	-9.66272	0.261572	Glires
2.14797	-3.86477	-0.0143785	Glires
2.14797	-3.86477	-0.0143785	Glires
2.15099	-4.8807	-0.0115024	Glires
2.16399	-1.42353	0.000866075	Glires
2.16399	-1.42353	0.000866075	Glires
2.13798	-6.74651	-0.0238793	Glires
2.12465	-7.93381	-0.0365584	Glires
2.15056	-4.49193	-0.011913	Glires
2.16614	-0.284988	0.00291044	Glires
2.16614	-0.284988	0.00291044	Glires
2.16317	-1.96541	8.54e-05	Glires
2.16317	-1.96541	8.54e-05	Glires
2.15429	-4.46141	-0.00836522	Glires
2.16366	-2.0445	0.00055213	Glires
2.16366	-2.0445	0.00055213	Glires
2.15697	-4.40778	-0.00581252	Glires
2.15697	-4.40778	-0.00581252	Glires
1.94219	-0.851782	0.24223	Glires
1.94219	-0.851782	-0.210151	Glires
2.01353	-13.3824	0.310101	Glires
2.01353	-13.3824	-0.14228	Glires
2.16374	-2.59691	0.000630846	Glires
2.16374	-2.59691	0.000630846	Glires
2.16	-4.61037	-0.00293078	Glires
2.16	-4.61037	-0.00293078	Glires
2.15987	-4.57059	-0.00305083	Glires
2.15987	-4.57059	-0.00305083	Glires
2.15251	-6.03533	-0.0100593	Glires
2.15251	-6.03533	-0.0100593	Glires
2.15061	-6.43918	-0.0118622	Glires
2.00886	-32.9616	-0.146725	Glires
1.99871	-26.2201	0.295999	Glires
2.08968	-16.4825	-0.0698347	Glires
2.08968	-16.4825	-0.0698347	Glires
1.90165	-22.204	0.0608028	Glires
1.88395	-16.6915	0.0439583	Glires
1.88395	-16.6915	0.0439583	Glires
1.87528	-13.2958	0.0357138	Glires
1.86148	-5.13007	0.0225816	Glires
1.86148	-5.13007	0.0225816	Glires
1.9031	-22.4033	0.0621819	Glires
2.06237	-45.0753	-0.0958122	Glires
2.04363	-42.6267	-0.232694	Glires
1.75415	-19.6012	0.0633291	Glires
1.72371	-10.4241	0.0343648	Glires
1.71576	-2.81847	0.0268012	Glires
1.71576	-2.81847	0.0268012	Glires
1.71431	-0.0890522	0.0254204	Glires
1.71431	-0.0890522	0.0254204	Glires
1.71489	-1.27664	0.0259708	Glires
1.72407	-10.8696	0.034707	Glires
1.73101	-14.6093	0.0413148	Glires
1.72981	-11.7437	0.0401713	Glires
1.72981	-11.7437	0.0401713	Glires
1.74481	-17.4147	0.0544375	Glires
1.75106	-18.8371	0.0603875	Glires
1.87363	-10.9938	0.177003	Glires
1.87363	-10.9938	0.0341461	Glires
1.88933	-11.9749	-0.0937821	Glires
1.96172	-22.0344	-0.191569	Glires
1.96172	-22.0344	0.260812	Glires
1.96672	-24.6231	0.265563	Glires
2.02433	-24.7061	-0.132004	Glires
2.09745	-17.0176	-0.0624383	Glires
2.15385	-6.65567	-0.00877959	Glires
2.15607	-6.02512	-0.00666937	Glires
2.15607	-6.02512	-0.00666937	Glires
1.7239	-3.99656	0.0345428	Glires
1.7239	-3.99656	0.0345428	Glires
1.5544	-2.59902	0.0875673	Glires
1.5544	-2.59902	0.0875673	Glires
1.66138	-3.53877	-0.0884297	Glires
1.66138	-3.53877	0.0226814	Glires
1.75922	-16.2504	0.0681496	Glires
1.72789	-9.05879	0.0383463	Glires
1.71918	-5.48798	0.030055	Glires
1.71918	-5.48798	0.030055	Glires
1.72164	-6.86595	0.0323927	Glires
1.7621	-7.59139	0.0708871	Glires
1.72313	-2.37001	0.0338137	Glires
1.72313	-2.37001	0.0338137	Glires
1.8487	-7.84777	0.153282	Glires
1.92338	-2.46476	0.224331	Glires
1.92338	-2.46476	-0.22805	Glires
1.85092	-8.52815	-0.130325	Glires
1.74755	-12.7271	0.0570506	Glires
1.74755	-12.7271	0.0570506	Glires
1.79647	-22.0844	0.103592	Glires
2.76276	-5.58511	-0.0628002	Glires
2.76276	-5.58511	-0.0628002	Glires
2.52076	-77.9381	0.188456	Glires
2.31851	-70.5369	0.0401159	Glires
2.27443	-69.3133	0.0401887	Glires
2.23241	-67.1928	0.00869328	Glires
2.22394	-66.7096	0.00999791	Glires
2.21457	-64.9295	0.00441502	Glires
2.21124	-60.9494	0.135803	Glires
2.07668	-46.6646	0.00881719	Glires
2.07565	-44.1909	-0.0571065	Glires
2.14059	-34.3861	0.00401354	Glires
2.14126	-34.2305	0.00192416	Glires
2.14398	-32.3999	0.0610595	Glires
2.08744	-25.1188	0.0909943	Glires
2.00371	-18.214	0.0138847	Glires
2.00116	-18.1415	-0.0149735	Glires
2.02759	-16.5728	0.0116264	Glires
2.02613	-16.3052	0.0250862	Glires
2.01129	-14.7931	0.0267808	Glires
1.99547	-14.0729	0.0224975	Glires
1.98471	-13.4725	0.0193948	Glires
1.97757	-12.7884	-0.0165789	Glires
2.00675	-11.1975	-0.0772085	Glires
2.09514	-9.32324	-0.00483344	Glires
2.10687	-9.01051	-0.0101658	Glires
2.12335	-8.22416	-0.00771639	Glires
2.13659	-7.25633	-0.0147232	Glires
2.15618	-4.58661	-0.00355452	Glires
2.15618	-4.58661	0.00313527	Glires
2.13659	-7.25633	-0.0128268	Glires
2.15429	-4.46141	-0.00486813	Glires
2.12335	-8.22416	-0.0216888	Glires
2.15056	-4.49193	-0.0113852	Glires
2.10687	-9.01051	-0.0114679	Glires
2.12465	-7.93381	-0.00787232	Glires
2.13798	-6.74651	-0.00820245	Glires
2.15099	-4.8807	-0.00882589	Glires
2.09514	-9.32324	-0.0459334	Glires
2.00675	-11.1975	0.0554133	Glires
1.96252	-9.66272	0.0272172	Glires
1.97757	-12.7884	0.0699357	Glires
1.92024	-10.7961	0.0548234	Glires
1.8808	-4.64511	-0.0223655	Glires
1.92048	-3.29742	0.0323899	Glires
1.90346	-2.92126	-0.000755836	Glires
1.92024	-10.7961	0.185812	Glires
1.98471	-13.4725	0.044503	Glires
1.95246	-9.17064	0.0326941	Glires
1.93359	-8.69032	0.0475015	Glires
1.90083	-6.35889	0.0734492	Glires
1.84371	-5.33635	0.120439	Glires
1.84371	-5.33635	0.137417	Glires
1.95246	-9.17064	-0.149839	Glires
2.11612	-4.02262	-0.0178766	Glires
1.99547	-14.0729	0.0650126	Glires
2.01129	-14.7931	-0.120154	Glires
2.02613	-16.3052	0.00471023	Glires
2.03166	-15.0432	-0.0977158	Glires
2.13935	-8.00584	-0.0115234	Glires
2.15562	-6.00217	0.00313553	Glires
2.15643	-5.84392	-0.00340142	Glires
2.15643	-5.84392	0.000342149	Glires
2.15562	-6.00217	-0.000306127	Glires
2.13935	-8.00584	-0.00651752	Glires
2.15061	-6.43918	0.00229783	Glires
2.03166	-15.0432	0.0281069	Glires
2.02759	-16.5728	-0.00566353	Glires
2.04342	-15.8621	-0.0609614	Glires
2.11379	-10.4389	-0.0172202	Glires
2.04342	-15.8621	-0.0894609	Glires
2.00116	-18.1415	0.17179	Glires
1.84082	-15.0602	0.0691417	Glires
1.79093	-13.9168	0.0348115	Glires
1.77779	-13.4146	0.0413856	Glires
1.75872	-12.0902	0.0503434	Glires
1.73162	-8.12987	0.0360842	Glires
1.72009	-5.68356	0.0278921	Glires
1.71732	-4.5924	0.0262636	Glires
1.71631	-3.94884	0.0253357	Glires
1.71627	-3.91673	0.0271094	Glires
1.71732	-4.5924	0.0268518	Glires
1.72009	-5.68356	0.0263172	Glires
1.71889	-5.13057	0.02811	Glires
1.71596	-2.82322	0.026743	Glires
1.75872	-12.0902	0.0415701	Glires
1.74039	-9.6645	0.0318746	Glires
1.73265	-8.03981	0.0412723	Glires
1.74039	-9.6645	0.0493727	Glires
1.77779	-13.4146	0.028909	Glires
1.7712	-12.8536	0.0317026	Glires
1.76213	-11.6163	0.0237253	Glires
1.76148	-10.6719	0.0194086	Glires
1.76518	-10.099	0.018411	Glires
1.76969	-9.70615	0.0104186	Glires
1.78198	-8.99179	-0.0226199	Glires
1.82671	-7.3425	0.103955	Glires
1.78198	-8.99179	0.0683094	Glires
1.76148	-10.6719	0.0508799	Glires
1.7337	-6.784	0.0342475	Glires
1.76213	-11.6163	0.0416237	Glires
1.79093	-13.9168	0.0665569	Glires
1.74605	-11.3486	0.0264393	Glires
1.74346	-11.1493	0.034844	Glires
1.7326	-9.66563	0.0349405	Glires
1.72217	-7.11196	0.0274503	Glires
1.71974	-6.29414	0.0280653	Glires
1.71681	-4.9051	0.0258126	Glires
1.71627	-4.46157	0.0258758	Glires
1.71681	-4.9051	0.0258922	Glires
1.7326	-9.66563	0.0355845	Glires
1.72153	-6.24386	0.0294984	Glires
1.71708	-3.50392	0.0279455	Glires
1.72153	-6.24386	0.0294638	Glires
1.74346	-11.1493	0.0288992	Glires
1.73855	-10.2778	0.0390123	Glires
1.74605	-11.3486	0.0456063	Glires
1.7243	-6.52802	0.0254943	Glires
2.00371	-18.214	-0.024986	Glires
2.04003	-16.639	-0.046988	Glires
2.09658	-13.4396	-0.00393668	Glires
2.10734	-12.6804	-0.0251085	Glires
2.13874	-8.72973	-0.00403109	Glires
2.14754	-7.76746	-0.00293318	Glires
2.15482	-6.67898	-0.00105873	Glires
2.15986	-5.65099	0.00234123	Glires
2.16127	-5.27273	3.84e-05	Glires
2.1649	-2.98697	0.0023691	Glires
2.16603	-1.85852	0.00334182	Glires
2.16613	-1.70454	0.00296406	Glires
2.16127	-5.27273	0.000617082	Glires
2.16432	-3.82701	0.00236618	Glires
2.16548	-2.70218	0.00271138	Glires
2.16432	-3.82701	0.0029897	Glires
2.13874	-8.72973	0.00567893	Glires
2.13783	-7.97006	0.00994748	Glires
2.1327	-6.90382	0.0249863	Glires
2.11278	-5.46558	0.0437816	Glires
2.07503	-3.87358	0.0934755	Glires
2.1327	-6.90382	-0.000477939	Glires
2.10734	-12.6804	-0.0450046	Glires
2.15864	-4.43115	0.00364175	Glires
2.1588	-4.39462	-0.000442016	Glires
2.09658	-13.4396	0.00150161	Glires
2.1019	-11.9242	0.0119292	Glires
2.09653	-9.132	-0.0582256	Glires
2.16158	-1.61014	0.00231482	Glires
2.04003	-16.639	-0.00488614	Glires
2.05448	-13.9538	-0.00137354	Glires
2.06472	-12.5633	0.00887182	Glires
2.06421	-11.8924	-0.0288695	Glires
2.10148	-8.17874	0.00652465	Glires
2.10153	-8.14882	0.000477982	Glires
2.10763	-6.87051	0.00751367	Glires
2.1064	-6.54805	0.0806779	Glires
2.1064	-6.54805	-0.0245508	Glires
2.10153	-8.14882	0.00912688	Glires
2.09898	-7.26628	0.0921926	Glires
2.10148	-8.17874	-0.057151	Glires
2.06421	-11.8924	0.127605	Glires
2.05448	-13.9538	0.0194584	Glires
2.04389	-8.60432	0.0107343	Glires
2.04253	-8.52098	0.0651303	Glires
1.98685	-6.7141	0.044793	Glires
1.95421	-5.22024	0.00551096	Glires
1.96243	-4.87898	0.0368694	Glires
1.9389	-3.55328	0.172888	Glires
1.98685	-6.7141	0.0446827	Glires
2.08744	-25.1188	-0.0166662	Glires
2.11137	-19.6309	-0.0846657	Glires
2.20213	-17.0051	0.00394957	Glires
2.19987	-13.181	0.000397504	Glires
2.20127	-12.4543	0.0424697	Glires
2.16053	-7.75845	0.0673253	Glires
2.09692	-6.18214	-0.0366557	Glires
2.14038	-4.16429	-0.00812787	Glires
2.1532	-2.88612	-0.00806183	Glires
2.1532	-2.88612	-0.00874306	Glires
2.14038	-4.16429	-0.000710985	Glires
2.14578	-3.69495	-0.0157125	Glires
2.16053	-7.75845	-0.115	Glires
2.27925	-4.01139	-0.170571	Glires
2.11137	-19.6309	0.321404	Glires
1.79606	-9.19263	0.0694744	Glires
1.74801	-6.08952	0.030655	Glires
1.79606	-9.19263	0.0496456	Glires
2.14398	-32.3999	-0.044115	Glires
2.19261	-27.1446	-0.162684	Glires
2.35745	-10.9992	0.0151816	Glires
2.33641	-3.34971	-0.00426053	Glires
2.33583	-3.03504	-0.00268823	Glires
2.33371	-0.936607	-0.00452773	Glires
2.14126	-34.2305	-0.0162884	Glires
2.16219	-26.7368	0.00344028	Glires
2.16238	-25.487	0.0036613	Glires
2.16234	-22.9977	0.00567122	Glires
2.1603	-16.8266	0.00537309	Glires
2.15864	-15.4989	0.0111715	Glires
2.15128	-11.6188	0.00735476	Glires
2.14808	-10.9037	0.0135857	Glires
2.13881	-9.51641	0.0264077	Glires
2.11717	-7.95831	0.0147016	Glires
2.10829	-7.57854	-0.0240822	Glires
2.13862	-6.39346	0.00159391	Glires
2.1418	-6.24343	-0.000107865	Glires
2.14653	-5.8657	0.00394099	Glires
2.14653	-5.8657	-0.00227108	Glires
2.1418	-6.24343	-0.00191681	Glires
2.14834	-5.49095	-0.00297354	Glires
2.10829	-7.57854	0.13729	Glires
2.11717	-7.95831	-0.0175548	Glires
2.13881	-9.51641	-0.0021134	Glires
2.14569	-8.56187	-0.00924102	Glires
2.15936	-5.68793	0.000686306	Glires
2.16245	-4.42395	0.0017373	Glires
2.15936	-5.68793	0.00235765	Glires
2.14808	-10.9037	-0.00869618	Glires
2.15128	-11.6188	-0.00332829	Glires
2.15876	-8.70164	0.00242722	Glires
2.15864	-15.4989	-0.00207722	Glires
2.1603	-16.8266	0.0011659	Glires
2.16285	-14.0218	0.00129598	Glires
2.16515	-10.2449	0.00288752	Glires
2.16575	-8.65455	0.00325005	Glires
2.16596	-7.89	0.00328277	Glires
2.16612	-6.98288	0.00307158	Glires
2.16515	-10.2449	0.00284792	Glires
2.16285	-14.0218	0.000200401	Glires
2.16234	-22.9977	0.00129949	Glires
2.16467	-15.6376	0.00168985	Glires
2.16467	-15.6376	0.00226608	Glires
2.16219	-26.7368	-0.0316784	Glires
2.1975	-13.3732	0.024164	Glires
2.17525	-8.12587	0.00508027	Glires
2.17317	-7.47094	0.00443165	Glires
2.17183	-6.89383	0.00546407	Glires
2.16953	-5.42164	0.0033836	Glires
2.1975	-13.3732	-0.0094421	Glires
2.20886	-11.7232	0.0419559	Glires
2.14059	-34.3861	0.00223444	Glires
2.14304	-33.342	-0.016497	Glires
2.1641	-13.5016	0.00291481	Glires
2.16472	-12.7867	0.00348452	Glires
2.16474	-12.7551	0.00307644	Glires
2.16517	-11.8903	0.00317098	Glires
2.16549	-11.0434	0.00296993	Glires
2.16599	-9.1498	0.00317253	Glires
2.16626	-7.7092	0.00335219	Glires
2.16634	-7.12233	0.00341719	Glires
2.16474	-12.7551	0.00248445	Glires
2.14304	-33.342	-0.0105787	Glires
2.15818	-21.5211	0.00196679	Glires
2.16004	-19.4244	-0.00149657	Glires
2.16527	-9.82451	0.00308308	Glires
2.16566	-8.39744	0.00279444	Glires
2.16527	-9.82451	0.00329946	Glires
2.07565	-44.1909	0.0785277	Glires
2.00496	-34.15	0.0941401	Glires
1.92209	-26.1221	0.0342881	Glires
1.9031	-22.4033	0.044043	Glires
1.87528	-13.2958	0.0313779	Glires
1.92209	-26.1221	0.0357376	Glires
1.90165	-22.204	0.0339981	Glires
2.00496	-34.15	0.00737169	Glires
2.00886	-32.9616	0.0212324	Glires
1.99871	-26.2201	-0.0793927	Glires
2.07668	-46.6646	0.0220941	Glires
2.06237	-45.0753	0.00848214	Glires
2.06237	-45.0752	0.0272258	Glires
2.04363	-42.6267	0.279552	Glires
1.77347	-22.3664	0.0418393	Glires
1.75415	-19.6012	0.0441696	Glires
1.73345	-15.4191	0.0269	Glires
1.73101	-14.6093	0.0315321	Glires
1.72407	-10.8696	0.0341068	Glires
1.71489	-1.27664	0.0259491	Glires
1.73345	-15.4191	0.034205	Glires
1.72371	-10.4241	0.0328917	Glires
1.77347	-22.3664	0.0449312	Glires
1.75106	-18.8371	0.0298663	Glires
1.74481	-17.4147	0.0389114	Glires
2.06237	-45.0752	0.0759934	Glires
1.99486	-26.636	0.0219292	Glires
1.98469	-26.099	0.107626	Glires
1.88933	-11.9749	0.0325838	Glires
1.98469	-26.099	0.0302337	Glires
1.96672	-24.6231	0.0181235	Glires
1.99486	-26.636	-0.0177084	Glires
2.02433	-24.7061	-0.0627894	Glires
2.09745	-17.0176	-0.0496234	Glires
2.15385	-6.65567	0.00181735	Glires
2.21124	-60.9494	-0.219833	Glires
2.21457	-64.9295	0.123089	Glires
2.09256	-37.3658	0.0708033	Glires
2.02877	-27.4134	0.161935	Glires
1.87695	-14.1419	0.133086	Glires
1.76136	-7.79056	0.0352401	Glires
1.74923	-6.79293	0.0459607	Glires
1.87695	-14.1419	-0.0139484	Glires
2.22394	-66.7096	0.326811	Glires
1.89776	-40.1482	0.283369	Glires
1.63087	-4.42593	0.105927	Glires
1.63087	-4.42593	-0.00105351	Glires
1.89776	-40.1482	0.190342	Glires
2.23241	-67.1928	0.042569	Glires
2.19006	-48.5299	0.371946	Glires
1.82039	-24.8407	0.0338925	Glires
1.80674	-23.2318	0.0153264	Glires
1.81232	-11.2411	-0.0179604	Glires
1.85092	-8.52815	0.0209737	Glires
1.8487	-7.84777	-0.0558114	Glires
1.81232	-11.2411	0.0708588	Glires
1.7621	-7.59139	0.0620434	Glires
1.80674	-23.2318	0.0311748	Glires
1.79647	-22.0844	0.0703241	Glires
1.82039	-24.8407	0.081414	Glires
1.75922	-16.2504	0.0545416	Glires
1.72789	-9.05879	0.0309961	Glires
1.72164	-6.86595	0.0274997	Glires
2.19006	-48.5299	-0.570423	Glires
2.27443	-69.3133	0.193516	Glires
2.07909	-57.2656	0.0269296	Glires
2.05983	-55.7604	-0.151838	Glires
2.22027	-38.8211	0.0482147	Glires
2.17286	-36.2516	0.0508862	Glires
2.12509	-30.3618	0.00705562	Glires
2.12346	-29.577	0.0172175	Glires
2.11176	-28.6886	0.0689985	Glires
2.04884	-17.761	0.0955138	Glires
1.96247	-15.0903	0.228319	Glires
1.96247	-15.0903	0.160188	Glires
2.04884	-17.761	-0.053618	Glires
2.1116	-15.4003	-0.0354362	Glires
2.11176	-28.6886	0.122049	Glires
1.99579	-13.0537	-0.14535	Glires
2.12346	-29.577	-0.252358	Glires
2.12509	-30.3618	0.0567893	Glires
2.07373	-21.8651	0.0147455	Glires
2.06691	-21.203	0.0315059	Glires
2.04367	-15.0066	0.0311953	Glires
2.04367	-15.0066	-0.108318	Glires
2.06691	-21.203	0.0943247	Glires
1.98085	-8.04987	0.164229	Glires
2.17286	-36.2516	0.0471052	Glires
2.12887	-31.9962	0.142637	Glires
1.99148	-26.5145	0.0343746	Glires
1.96903	-14.1286	0.0266711	Glires
1.95538	-10.719	0.0988051	Glires
2.22027	-38.8211	-0.909825	Glires
3.1309	-6.20707	0.172561	Glires
2.07909	-57.2656	0.0445536	Glires
2.0422	-46.475	0.11315	Glires
1.93851	-29.4668	0.0453501	Glires
1.90766	-27.2377	0.0909926	Glires
1.83267	-24.0258	0.0774103	Glires
1.77491	-19.268	0.0627632	Glires
1.7346	-12.1453	0.0356988	Glires
1.72331	-9.31439	0.0270714	Glires
1.7212	-8.61508	0.0266629	Glires
1.7196	-7.89302	0.0282279	Glires
1.71652	-5.89037	0.0256582	Glires
1.71615	-5.57487	0.0257056	Glires
1.71575	-5.09619	0.0255099	Glires
1.77491	-19.268	0.0417406	Glires
1.75562	-16.2924	0.0506787	Glires
1.72833	-9.37456	0.0310033	Glires
1.72205	-6.80465	0.0316619	Glires
1.83267	-24.0258	0.0276387	Glires
1.82468	-23.3126	0.0623535	Glires
1.78236	-16.7733	0.0354957	Glires
1.76896	-7.82208	0.0626698	Glires
1.72903	-4.19076	0.0300693	Glires
1.72364	-3.47041	0.0270682	Glires
1.76896	-7.82208	0.010852	Glires
1.78085	-6.57013	-0.00146451	Glires
1.78236	-16.7733	0.0748108	Glires
2.31851	-70.5369	-0.192432	Glires
2.50698	-48.8731	0.605059	Glires
1.88879	-21.7745	0.142063	Glires
1.76364	-13.3026	0.058472	Glires
1.72817	-7.09455	0.0319515	Glires
1.72095	-5.17068	0.0279848	Glires
1.71804	-3.92569	0.0273009	Glires
1.72095	-5.17068	0.0310553	Glires
1.76364	-13.3026	0.0348414	Glires
1.7518	-11.9954	0.0274779	Glires
1.88879	-21.7745	0.190837	Glires
2.50698	-48.8731	-1.35909	Glires
4.99307	-11.5027	0.609105	MonotremataMarsupialia
4.99307	-11.5027	-0.474228	MonotremataMarsupialia
6.16501	-44.9703	-2.52591	MonotremataMarsupialia
2.20819	-16.3207	0.0429168	MonotremataMarsupialia
2.20819	-16.3207	0.0429168	MonotremataMarsupialia
2.29665	-33.1754	0.127074	MonotremataMarsupialia
2.30558	-29.811	-0.0310887	MonotremataMarsupialia
2.30964	-27.4606	-0.293896	MonotremataMarsupialia
2.23294	-18.7916	0.0664645	MonotremataMarsupialia
2.17345	-5.09619	0.00986612	MonotremataMarsupialia
2.1687	-2.34803	0.00534426	MonotremataMarsupialia
2.1687	-2.34803	0.00534426	MonotremataMarsupialia
2.19157	-11.017	0.027106	MonotremataMarsupialia
2.29872	-34.8199	0.129047	MonotremataMarsupialia
2.45611	-56.0815	-0.154542	MonotremataMarsupialia
3.45239	-6.57985	-0.40669	MonotremataMarsupialia
3.45239	-6.57985	0.14331	MonotremataMarsupialia
2.25363	-26.2273	0.0861464	MonotremataMarsupialia
2.16991	-3.25294	0.00650271	MonotremataMarsupialia
2.16991	-3.25294	0.00650271	MonotremataMarsupialia
2.16964	-3.04055	0.00624394	MonotremataMarsupialia
2.16964	-3.04055	0.00624394	MonotremataMarsupialia
2.1717	-9.12008	0.00820047	MonotremataMarsupialia
2.16976	-6.94355	0.00635547	MonotremataMarsupialia
2.16976	-6.94355	0.00635547	MonotremataMarsupialia
2.17196	-8.63375	0.00844738	MonotremataMarsupialia
2.17196	-8.63375	0.00844738	MonotremataMarsupialia
2.19126	-18.2616	0.026809	MonotremataMarsupialia
2.19883	-20.1483	0.0340167	MonotremataMarsupialia
2.25359	-29.9057	0.0861124	MonotremataMarsupialia
2.50814	-25.4512	1.11996	MonotremataMarsupialia
3.62578	-4.62879	-0.191729	MonotremataMarsupialia
3.62578	-4.62879	-0.191729	MonotremataMarsupialia
2.23232	-33.3418	0.0658765	MonotremataMarsupialia
2.18307	-15.2771	0.01902	MonotremataMarsupialia
2.17343	-9.43978	0.00984259	MonotremataMarsupialia
2.16875	-4.44661	0.00539355	MonotremataMarsupialia
2.16875	-4.44661	0.00539355	MonotremataMarsupialia
2.19528	-24.1606	0.0306357	MonotremataMarsupialia
2.16784	-8.02922	0.00452432	MonotremataMarsupialia
2.16683	-2.32374	0.003569	MonotremataMarsupialia
2.16683	-2.32374	0.003569	MonotremataMarsupialia
2.16699	-4.25811	0.00371655	MonotremataMarsupialia
2.16699	-4.25811	0.00371655	MonotremataMarsupialia
2.16672	-1.01739	0.00346524	MonotremataMarsupialia
2.16672	-1.01739	0.00346524	MonotremataMarsupialia
2.16677	-1.95841	0.00350749	MonotremataMarsupialia
2.16677	-1.95841	0.00350749	MonotremataMarsupialia
2.16669	-0.846377	0.00343222	MonotremataMarsupialia
2.16669	-0.846377	0.00343222	MonotremataMarsupialia
2.16679	-3.03788	0.00353419	MonotremataMarsupialia
2.16675	-2.82124	0.00348775	MonotremataMarsupialia
2.16667	-0.064448	0.00341339	MonotremataMarsupialia
2.16667	-0.064448	0.00341339	MonotremataMarsupialia
2.16673	-2.48677	0.00347328	MonotremataMarsupialia
2.16673	-2.48677	0.00347328	MonotremataMarsupialia
2.16689	-4.3893	0.00362927	MonotremataMarsupialia
2.1688	-9.52896	0.00544448	MonotremataMarsupialia
2.16868	-6.89354	0.00532569	MonotremataMarsupialia
2.16868	-6.89354	0.00532569	MonotremataMarsupialia
2.1674	-3.493	0.00411255	MonotremataMarsupialia
2.1674	-3.493	0.00411255	MonotremataMarsupialia
2.17054	-10.9487	0.00710093	MonotremataMarsupialia
2.05129	-19.636	-0.106356	MonotremataMarsupialia
2.05129	-19.636	0.346025	MonotremataMarsupialia
2.16646	-1.07155	0.00321895	MonotremataMarsupialia
2.16646	-1.07155	0.00321895	MonotremataMarsupialia
2.16573	-2.99284	0.00252479	MonotremataMarsupialia
3.42747	-157.114	0.870794	MonotremataMarsupialia
2.49881	-73.4362	0.0183128	MonotremataMarsupialia
2.46777	-68.2706	0.000432006	MonotremataMarsupialia
2.45611	-56.0815	0.00129823	MonotremataMarsupialia
2.44416	-52.6873	0.0857592	MonotremataMarsupialia
2.34833	-42.9125	0.0890461	MonotremataMarsupialia
2.25386	-37.9295	0.0100855	MonotremataMarsupialia
2.24295	-37.1644	0.0473761	MonotremataMarsupialia
2.19528	-24.1606	0.0203754	MonotremataMarsupialia
2.17693	-16.7648	0.0110384	MonotremataMarsupialia
2.1688	-9.52896	0.00368631	MonotremataMarsupialia
2.16842	-9.10881	0.00463459	MonotremataMarsupialia
2.16712	-5.40029	0.00355987	MonotremataMarsupialia
2.16695	-4.72501	0.00345244	MonotremataMarsupialia
2.16689	-4.3893	0.00352803	MonotremataMarsupialia
2.16677	-3.21442	0.00342977	MonotremataMarsupialia
2.16675	-2.82124	0.00348684	MonotremataMarsupialia
2.16677	-3.21442	0.00344498	MonotremataMarsupialia
2.16695	-4.72501	0.00355238	MonotremataMarsupialia
2.16679	-3.03788	0.00351349	MonotremataMarsupialia
2.16712	-5.40029	0.00374146	MonotremataMarsupialia
2.16842	-9.10881	0.00391666	MonotremataMarsupialia
2.16784	-8.02922	0.0036596	MonotremataMarsupialia
2.16753	-7.27062	0.00359165	MonotremataMarsupialia
2.16731	-6.41682	0.00370525	MonotremataMarsupialia
2.16731	-6.41682	0.0039694	MonotremataMarsupialia
2.16753	-7.27062	0.00407075	MonotremataMarsupialia
2.17693	-16.7648	0.00727803	MonotremataMarsupialia
2.17256	-13.553	0.00514523	MonotremataMarsupialia
2.17054	-10.9487	0.00636514	MonotremataMarsupialia
2.17256	-13.553	0.00701117	MonotremataMarsupialia
2.24295	-37.1644	0.0943748	MonotremataMarsupialia
2.14828	-28.2293	-0.0131456	MonotremataMarsupialia
2.16573	-2.99284	0.00272825	MonotremataMarsupialia
2.14828	-28.2293	0.101298	MonotremataMarsupialia
2.25386	-37.9295	0.0207156	MonotremataMarsupialia
2.23232	-33.3418	0.0494717	MonotremataMarsupialia
2.18307	-15.2771	0.0122615	MonotremataMarsupialia
2.17343	-9.43978	0.00776036	MonotremataMarsupialia
2.34833	-42.9125	-0.165232	MonotremataMarsupialia
2.50814	-25.4512	-1.13082	MonotremataMarsupialia
2.44416	-52.6873	-0.0138217	MonotremataMarsupialia
2.44791	-52.0908	0.00132067	MonotremataMarsupialia
2.43633	-51.3576	0.173044	MonotremataMarsupialia
2.25359	-29.9057	0.0539448	MonotremataMarsupialia
2.19883	-20.1483	0.00942495	MonotremataMarsupialia
2.19126	-18.2616	0.0160841	MonotremataMarsupialia
2.17739	-13.0655	0.00858367	MonotremataMarsupialia
2.1717	-9.12008	0.00510718	MonotremataMarsupialia
2.17739	-13.0655	0.00832415	MonotremataMarsupialia
2.43633	-51.3576	0.173008	MonotremataMarsupialia
2.25363	-26.2273	0.0756131	MonotremataMarsupialia
2.1772	-6.90102	0.0101857	MonotremataMarsupialia
2.1772	-6.90102	0.0104577	MonotremataMarsupialia
2.44791	-52.0908	-1.01474	MonotremataMarsupialia
2.46777	-68.2706	0.157826	MonotremataMarsupialia
2.29872	-34.8199	-0.000931747	MonotremataMarsupialia
2.29665	-33.1754	-0.0118432	MonotremataMarsupialia
2.30558	-29.811	-0.00739603	MonotremataMarsupialia
2.30964	-27.4606	0.0731644	MonotremataMarsupialia
2.23294	-18.7916	0.0415606	MonotremataMarsupialia
2.19157	-11.017	0.0203227	MonotremataMarsupialia
2.17345	-5.09619	0.0078357	MonotremataMarsupialia
2.49881	-73.4362	0.277891	MonotremataMarsupialia
3.84833	-182.009	-2.39501	MonotremataMarsupialia
6.16501	-44.9703	0.981029	MonotremataMarsupialia
3.2253	-2.89836	-0.422745	Perissodactyla
3.04038	-1.17722	0.00132708	Perissodactyla
3.04038	-1.17722	0.00132708	Perissodactyla
3.08632	-1.84681	0.0450299	Perissodactyla
3.17726	-2.6353	0.131554	Perissodactyla
3.39064	-0.708826	-0.465432	Perissodactyla
3.39064	-0.708826	0.334568	Perissodactyla
3.7385	-8.23467	0.0655167	Perissodactyla
3.62665	-2.65801	-0.0408932	Perissodactyla
3.62665	-2.65801	-0.0408932	Perissodactyla
6.2705	-3.89397	-0.258882	Perissodactyla
6.2705	-3.89397	-0.258882	Perissodactyla
6.09976	-9.18466	-0.421327	Perissodactyla
6.36421	-4.65966	-0.50306	Perissodactyla
6.36421	-4.65966	-0.169727	Perissodactyla
2.70283	-54.0487	-1.29929	Perissodactyla
3.97947	-29.5861	-0.457362	Perissodactyla
4.35214	-24.8755	-1.77883	Perissodactyla
6.02815	-10.4255	-0.25587	Perissodactyla
6.09976	-9.18466	-0.358493	Perissodactyla
6.02815	-10.4255	-0.520324	Perissodactyla
4.35214	-24.8755	0.510826	Perissodactyla
3.7385	-8.23467	0.038862	Perissodactyla
3.97947	-29.5861	0.59754	Perissodactyla
3.29723	-4.24749	0.0204013	Perissodactyla
3.2253	-2.89836	-4.19e-06	Perissodactyla
3.17726	-2.6353	0.0452382	Perissodactyla
3.08632	-1.84681	0.00464992	Perissodactyla
3.29723	-4.24749	-0.144948	Perissodactyla
2.58695	-12.9771	-0.230061	PholidotaCarnivora
2.58695	-12.9771	0.236605	PholidotaCarnivora
2.61489	-21.9127	-0.0701479	PholidotaCarnivora
1.87594	-5.10259	0.0363416	PholidotaCarnivora
1.86634	-3.59508	0.0272057	PholidotaCarnivora
1.86165	-2.36516	0.0227452	PholidotaCarnivora
1.86165	-2.36516	0.0227452	PholidotaCarnivora
1.87198	-4.54635	0.0325685	PholidotaCarnivora
1.87198	-4.54635	0.0325685	PholidotaCarnivora
1.8625	-3.83561	0.0235526	PholidotaCarnivora
1.86206	-3.74513	0.0231351	PholidotaCarnivora
1.85885	-2.55906	0.0200847	PholidotaCarnivora
1.85821	-2.0781	0.0194743	PholidotaCarnivora
1.85752	-1.23847	0.0188199	PholidotaCarnivora
1.85739	-0.981302	0.0186949	PholidotaCarnivora
1.85739	-0.981302	0.0186949	PholidotaCarnivora
1.85905	-2.49166	0.0202741	PholidotaCarnivora
1.85905	-2.49166	0.0202741	PholidotaCarnivora
1.85909	-1.70871	0.0203092	PholidotaCarnivora
1.85744	-0.450338	0.0187376	PholidotaCarnivora
1.85744	-0.450338	0.0187376	PholidotaCarnivora
2.95149	-5.0099	-0.0832449	PholidotaCarnivora
2.95149	-5.0099	-0.0832449	PholidotaCarnivora
2.98989	-0.931324	-0.0467131	PholidotaCarnivora
2.98989	-0.931324	-0.0467131	PholidotaCarnivora
2.89103	-3.10973	-0.140767	PholidotaCarnivora
2.88385	-3.016	-0.147594	PholidotaCarnivora
2.79654	-2.25731	-0.230657	PholidotaCarnivora
2.79654	-2.25731	0.43601	PholidotaCarnivora
2.96905	-5.94328	-0.06654	PholidotaCarnivora
2.98928	-3.74214	-0.0472852	PholidotaCarnivora
2.99797	-1.34586	-0.0390213	PholidotaCarnivora
2.99918	-0.774006	-0.0378697	PholidotaCarnivora
2.99918	-0.774006	-0.0378697	PholidotaCarnivora
2.98734	-4.04129	-0.0491318	PholidotaCarnivora
2.95451	-7.71206	-0.0803722	PholidotaCarnivora
2.98165	-5.21346	-0.0545455	PholidotaCarnivora
2.99898	-1.18005	-0.0380623	PholidotaCarnivora
2.99898	-1.18005	-0.0380623	PholidotaCarnivora
2.99739	-2.09587	-0.039571	PholidotaCarnivora
2.9966	-2.80087	-0.0403284	PholidotaCarnivora
2.99752	-2.50736	-0.0394475	PholidotaCarnivora
2.99832	-2.13956	-0.0386893	PholidotaCarnivora
2.99903	-1.6279	-0.038017	PholidotaCarnivora
2.9997	-0.766779	-0.0373758	PholidotaCarnivora
2.9997	-0.766779	-0.0373758	PholidotaCarnivora
2.57382	-13.6739	0.224112	PholidotaCarnivora
2.47573	-5.77872	0.464126	PholidotaCarnivora
2.47573	-5.77872	-0.202541	PholidotaCarnivora
3.05613	-4.04845	-0.183687	PholidotaCarnivora
3.05613	-4.04845	-0.183687	PholidotaCarnivora
2.39043	-13.7248	0.049634	PholidotaCarnivora
2.32516	-0.650483	-0.0124603	PholidotaCarnivora
2.32516	-0.650483	-0.0124603	PholidotaCarnivora
2.1841	-6.26674	0.329519	PholidotaCarnivora
2.58037	-3.26116	0.230344	PholidotaCarnivora
2.58037	-3.26116	-0.436323	PholidotaCarnivora
2.31259	-8.32106	0.451765	PholidotaCarnivora
2.68962	-12.0803	0.334278	PholidotaCarnivora
3.16728	-1.87284	0.122061	PholidotaCarnivora
3.16728	-1.87284	0.122061	PholidotaCarnivora
3.32153	-2.73628	-0.731192	PholidotaCarnivora
2.75893	-10.6972	-1.01644	PholidotaCarnivora
2.55269	-6.1497	-0.462662	PholidotaCarnivora
2.47335	-5.02461	0.128523	PholidotaCarnivora
2.37679	-2.76071	0.0366589	PholidotaCarnivora
2.34033	-0.921658	0.00196545	PholidotaCarnivora
2.34033	-0.921658	0.00196545	PholidotaCarnivora
2.35717	-2.0314	0.0179881	PholidotaCarnivora
2.55057	-7.10232	0.201993	PholidotaCarnivora
2.56716	-7.68698	0.217772	PholidotaCarnivora
2.70968	-10.0407	0.353367	PholidotaCarnivora
2.38254	-3.5972	0.0421261	PholidotaCarnivora
2.36068	-2.57006	0.0213297	PholidotaCarnivora
2.36068	-2.57006	0.0213297	PholidotaCarnivora
2.38452	-3.75593	0.0440076	PholidotaCarnivora
2.35885	-2.63953	0.0195927	PholidotaCarnivora
2.3396	-1.19337	0.0012694	PholidotaCarnivora
2.33525	-0.655586	-0.00285979	PholidotaCarnivora
2.33478	-0.563338	-0.00331083	PholidotaCarnivora
2.33478	-0.563338	-0.00331083	PholidotaCarnivora
2.82314	-7.69492	-0.205354	PholidotaCarnivora
3.33586	-1.75331	0.0824476	PholidotaCarnivora
3.37698	-1.50228	-0.678436	PholidotaCarnivora
3.37698	-1.50228	0.321564	PholidotaCarnivora
2.71469	-7.00781	-0.308531	PholidotaCarnivora
2.91569	-0.966104	-0.117304	PholidotaCarnivora
2.91569	-0.966104	-0.117304	PholidotaCarnivora
2.69982	-2.20288	0.343988	PholidotaCarnivora
2.54258	-5.1586	0.0277205	PholidotaCarnivora
2.46304	-4.24778	0.118718	PholidotaCarnivora
2.38572	-2.8861	0.04515	PholidotaCarnivora
2.35467	-1.81022	0.0156094	PholidotaCarnivora
2.35467	-1.81022	0.0156094	PholidotaCarnivora
2.37112	-2.5084	0.0312661	PholidotaCarnivora
2.53884	-19.4824	0.190826	PholidotaCarnivora
3.03827	-0.158325	0.665985	PholidotaCarnivora
3.03827	-0.158325	-0.750682	PholidotaCarnivora
2.90815	-2.54526	-0.124475	PholidotaCarnivora
2.75919	-1.46355	0.400467	PholidotaCarnivora
2.75919	-1.46355	0.400467	PholidotaCarnivora
2.86677	-1.64841	-0.913845	PholidotaCarnivora
2.75586	-7.86009	0.13064	PholidotaCarnivora
2.11682	-21.2333	0.265514	PholidotaCarnivora
3.64921	-1.8924	-0.169438	PholidotaCarnivora
3.64921	-1.8924	-0.419438	PholidotaCarnivora
3.18542	-2.47486	0.139315	PholidotaCarnivora
3.18542	-2.47486	0.139315	PholidotaCarnivora
2.01167	-9.60488	0.165477	PholidotaCarnivora
2.07109	-1.65856	0.222002	PholidotaCarnivora
2.07109	-1.65856	-0.254188	PholidotaCarnivora
1.99171	-4.38418	0.146482	PholidotaCarnivora
1.99875	-8.86813	0.153183	PholidotaCarnivora
1.90324	-2.94425	0.0623109	PholidotaCarnivora
1.86539	-0.89338	0.0262998	PholidotaCarnivora
1.86539	-0.89338	0.0262998	PholidotaCarnivora
1.96084	-3.89542	0.11711	PholidotaCarnivora
1.96829	-3.56271	0.124205	PholidotaCarnivora
2.03117	-2.38991	0.184027	PholidotaCarnivora
2.03117	-2.38991	-0.292163	PholidotaCarnivora
2.09766	-3.52468	-0.228908	PholidotaCarnivora
2.09766	-3.52468	0.247282	PholidotaCarnivora
2.0997	-5.21842	0.249226	PholidotaCarnivora
2.0997	-5.21842	-0.226965	PholidotaCarnivora
2.10398	-6.97954	-0.222899	PholidotaCarnivora
1.86165	-1.57346	0.0227419	PholidotaCarnivora
1.86165	-1.57346	0.0227419	PholidotaCarnivora
1.86543	-2.23461	0.0263433	PholidotaCarnivora
1.8669	-2.39024	0.0277404	PholidotaCarnivora
1.98258	-5.44946	0.137795	PholidotaCarnivora
1.90118	-1.86382	0.0603572	PholidotaCarnivora
1.90118	-1.86382	0.0603572	PholidotaCarnivora
2.01485	-4.26906	-0.307688	PholidotaCarnivora
1.95601	-8.27484	0.255371	PholidotaCarnivora
1.98724	-7.2294	-0.333959	PholidotaCarnivora
1.98724	-7.2294	0.142231	PholidotaCarnivora
1.89797	-5.67501	0.0572953	PholidotaCarnivora
1.89797	-5.67501	0.0572953	PholidotaCarnivora
1.77697	-5.83948	0.0850345	PholidotaCarnivora
1.77697	-5.83948	0.0850345	PholidotaCarnivora
1.86177	-3.89876	0.0228578	PholidotaCarnivora
1.86008	-3.30409	0.0212468	PholidotaCarnivora
1.85891	-2.71145	0.0201419	PholidotaCarnivora
1.85826	-2.21198	0.0195211	PholidotaCarnivora
1.85779	-1.6281	0.0190764	PholidotaCarnivora
1.85779	-1.6281	0.0190764	PholidotaCarnivora
1.85823	-2.14743	0.0194954	PholidotaCarnivora
1.85785	-1.68469	0.019127	PholidotaCarnivora
1.85785	-1.68469	0.019127	PholidotaCarnivora
1.8597	-3.34116	0.0208923	PholidotaCarnivora
1.8597	-3.34116	0.0208923	PholidotaCarnivora
1.85731	-0.44775	0.0186141	PholidotaCarnivora
1.85731	-0.44775	0.0186141	PholidotaCarnivora
1.85715	-0.0296693	0.0184621	PholidotaCarnivora
1.85715	-0.0296693	0.0184621	PholidotaCarnivora
1.85777	-1.57453	0.0190503	PholidotaCarnivora
1.85889	-2.98331	0.0201179	PholidotaCarnivora
1.86083	-3.57864	0.0219688	PholidotaCarnivora
1.86083	-3.57864	0.0219688	PholidotaCarnivora
2.68553	-55.1097	0.0258875	PholidotaCarnivora
2.63783	-51.9483	0.24865	PholidotaCarnivora
2.36969	-33.2263	-0.0439851	PholidotaCarnivora
2.40722	-27.677	-0.160431	PholidotaCarnivora
2.55938	-22.9283	-0.0300161	PholidotaCarnivora
2.57372	-22.1735	0.0100898	PholidotaCarnivora
2.54726	-19.9971	-0.006665	PholidotaCarnivora
2.53884	-19.4824	-0.00576022	PholidotaCarnivora
2.52992	-17.9483	-0.173939	PholidotaCarnivora
2.68962	-12.0803	-0.0929765	PholidotaCarnivora
2.76059	-10.8288	-0.0237955	PholidotaCarnivora
2.75893	-10.6972	0.00818154	PholidotaCarnivora
2.72537	-10.3784	-0.00804858	PholidotaCarnivora
2.70968	-10.0407	-0.0159202	PholidotaCarnivora
2.70262	-9.25532	-0.0896517	PholidotaCarnivora
2.76964	-8.18454	0.0290501	PholidotaCarnivora
2.71469	-7.00781	0.0262841	PholidotaCarnivora
2.66518	-6.4414	0.101789	PholidotaCarnivora
2.54258	-5.1586	0.0646771	PholidotaCarnivora
2.46304	-4.24778	0.0663336	PholidotaCarnivora
2.38572	-2.8861	0.00735904	PholidotaCarnivora
2.37112	-2.5084	0.0099318	PholidotaCarnivora
2.66518	-6.4414	-0.0554543	PholidotaCarnivora
2.69982	-2.20288	-0.238367	PholidotaCarnivora
2.76964	-8.18454	-0.0793983	PholidotaCarnivora
2.82314	-7.69492	-0.541216	PholidotaCarnivora
3.33586	-1.75331	-0.0945292	PholidotaCarnivora
2.70262	-9.25532	0.216389	PholidotaCarnivora
2.4636	-5.91575	0.0680598	PholidotaCarnivora
2.38452	-3.75593	0.0184865	PholidotaCarnivora
2.35885	-2.63953	0.0133309	PholidotaCarnivora
2.3396	-1.19337	-0.000652249	PholidotaCarnivora
2.33525	-0.655586	-0.00430736	PholidotaCarnivora
2.4636	-5.91575	0.0700376	PholidotaCarnivora
2.38254	-3.5972	0.0147791	PholidotaCarnivora
2.72537	-10.3784	0.134474	PholidotaCarnivora
2.56716	-7.68698	0.000532264	PholidotaCarnivora
2.55057	-7.10232	-0.0173617	PholidotaCarnivora
2.55269	-6.1497	0.0639889	PholidotaCarnivora
2.47335	-5.02461	0.0850637	PholidotaCarnivora
2.37679	-2.76071	0.0128243	PholidotaCarnivora
2.35717	-2.0314	0.0109947	PholidotaCarnivora
2.76059	-10.8288	-0.586392	PholidotaCarnivora
3.32153	-2.73628	0.101526	PholidotaCarnivora
2.52992	-17.9483	0.125247	PholidotaCarnivora
2.39043	-13.7248	0.0651478	PholidotaCarnivora
2.31782	-11.2094	0.129789	PholidotaCarnivora
2.1841	-6.26674	-0.138502	PholidotaCarnivora
2.31782	-11.2094	0.00129743	PholidotaCarnivora
2.31259	-8.32106	-0.271464	PholidotaCarnivora
2.54726	-19.9971	-0.0416514	PholidotaCarnivora
2.57382	-13.6739	-0.105595	PholidotaCarnivora
2.66304	-9.57919	0.166593	PholidotaCarnivora
2.66304	-9.57919	-0.413803	PholidotaCarnivora
2.57372	-22.1735	-0.31586	PholidotaCarnivora
2.87321	-12.5619	-0.107577	PholidotaCarnivora
2.94986	-7.23746	-0.0337459	PholidotaCarnivora
2.94895	-5.14103	-0.0105278	PholidotaCarnivora
2.92487	-3.92477	0.000401756	PholidotaCarnivora
2.89103	-3.10973	-0.0246181	PholidotaCarnivora
2.88385	-3.016	0.0558607	PholidotaCarnivora
2.92487	-3.92477	-0.0984574	PholidotaCarnivora
2.94895	-5.14103	-0.0371485	PholidotaCarnivora
2.94986	-7.23746	-0.0538437	PholidotaCarnivora
2.96905	-5.94328	-0.0538834	PholidotaCarnivora
2.98734	-4.04129	-0.0384161	PholidotaCarnivora
2.98928	-3.74214	-0.0452556	PholidotaCarnivora
2.99797	-1.34586	-0.0382021	PholidotaCarnivora
2.87321	-12.5619	-0.112228	PholidotaCarnivora
2.95451	-7.71206	-0.0620254	PholidotaCarnivora
2.98165	-5.21346	-0.0470622	PholidotaCarnivora
2.99252	-3.7345	-0.0408064	PholidotaCarnivora
2.9966	-2.80087	-0.0378508	PholidotaCarnivora
2.99752	-2.50736	-0.0377668	PholidotaCarnivora
2.99832	-2.13956	-0.0377153	PholidotaCarnivora
2.99903	-1.6279	-0.037717	PholidotaCarnivora
2.99252	-3.7345	-0.0416025	PholidotaCarnivora
2.99739	-2.09587	-0.0385494	PholidotaCarnivora
2.55938	-22.9283	-0.212163	PholidotaCarnivora
2.75586	-7.86009	-0.182761	PholidotaCarnivora
2.9134	-3.06734	-0.0276319	PholidotaCarnivora
2.90815	-2.54526	0.00875522	PholidotaCarnivora
2.86677	-1.64841	0.0769688	PholidotaCarnivora
2.9134	-3.06734	-0.157749	PholidotaCarnivora
2.40722	-27.677	0.49702	PholidotaCarnivora
1.90193	-7.68695	0.0328299	PholidotaCarnivora
1.88538	-6.59981	0.0369853	PholidotaCarnivora
1.86547	-4.31188	0.0210262	PholidotaCarnivora
1.8625	-3.83561	0.0186349	PholidotaCarnivora
1.86206	-3.74513	0.0201331	PholidotaCarnivora
1.86014	-3.20343	0.0196011	PholidotaCarnivora
1.85885	-2.55906	0.0190149	PholidotaCarnivora
1.85821	-2.0781	0.0190923	PholidotaCarnivora
1.85752	-1.23847	0.0185692	PholidotaCarnivora
1.86014	-3.20343	0.019402	PholidotaCarnivora
1.86547	-4.31188	0.0244353	PholidotaCarnivora
1.85909	-1.70871	0.0200136	PholidotaCarnivora
1.88538	-6.59981	0.0304835	PholidotaCarnivora
1.90193	-7.68695	0.0422632	PholidotaCarnivora
1.87594	-5.10259	0.0271454	PholidotaCarnivora
1.86634	-3.59508	0.0226978	PholidotaCarnivora
2.36969	-33.2263	0.246418	PholidotaCarnivora
2.11682	-21.2333	0.0265195	PholidotaCarnivora
2.09614	-18.8975	-0.019171	PholidotaCarnivora
2.12215	-17.8004	-0.102772	PholidotaCarnivora
2.2305	-15.4766	0.105838	PholidotaCarnivora
2.12497	-12.974	0.0498963	PholidotaCarnivora
2.08051	-7.7675	0.123739	PholidotaCarnivora
1.96437	-4.73643	0.0167806	PholidotaCarnivora
1.96084	-3.89542	0.0059589	PholidotaCarnivora
1.96829	-3.56271	-0.0498239	PholidotaCarnivora
1.96437	-4.73643	0.0743795	PholidotaCarnivora
1.90324	-2.94425	0.0540668	PholidotaCarnivora
2.08051	-7.7675	-0.0158635	PholidotaCarnivora
2.10398	-6.97954	0.00929158	PholidotaCarnivora
2.10114	-6.06129	0.0100815	PholidotaCarnivora
2.10114	-6.06129	0.00803897	PholidotaCarnivora
2.12497	-12.974	0.118734	PholidotaCarnivora
2.01167	-9.60488	0.0238676	PholidotaCarnivora
1.99875	-8.86813	0.0186167	PholidotaCarnivora
1.99171	-4.38418	-0.067462	PholidotaCarnivora
2.2305	-15.4766	-1.07989	PholidotaCarnivora
3.3107	-3.31094	-0.390701	PholidotaCarnivora
3.3107	-3.31094	0.0730884	PholidotaCarnivora
2.12215	-17.8004	0.143077	PholidotaCarnivora
1.98465	-11.7998	0.0323437	PholidotaCarnivora
1.96456	-9.61503	0.110898	PholidotaCarnivora
1.8669	-2.39024	0.0194506	PholidotaCarnivora
1.86543	-2.23461	0.0218389	PholidotaCarnivora
1.96456	-9.61503	-0.00477929	PholidotaCarnivora
1.98258	-5.44946	-0.0199154	PholidotaCarnivora
2.01485	-4.26906	0.124461	PholidotaCarnivora
1.98465	-11.7998	0.0418144	PholidotaCarnivora
1.95509	-9.64577	0.0127829	PholidotaCarnivora
1.95601	-8.27484	-0.0175837	PholidotaCarnivora
1.95509	-9.64577	0.0708228	PholidotaCarnivora
2.09614	-18.8975	0.120815	PholidotaCarnivora
1.98216	-15.3976	0.128653	PholidotaCarnivora
1.86589	-4.92015	0.0212618	PholidotaCarnivora
1.86266	-4.46281	0.0198773	PholidotaCarnivora
1.86097	-4.12503	0.0197119	PholidotaCarnivora
1.85953	-3.44583	0.0189797	PholidotaCarnivora
1.85889	-2.98331	0.0194938	PholidotaCarnivora
1.85777	-1.57453	0.0190443	PholidotaCarnivora
1.85953	-3.44583	0.0205603	PholidotaCarnivora
1.86097	-4.12503	0.0184103	PholidotaCarnivora
1.86083	-4.07642	0.0208723	PholidotaCarnivora
1.85823	-2.14743	0.0187906	PholidotaCarnivora
1.86083	-4.07642	0.0194041	PholidotaCarnivora
1.86266	-4.46281	0.0200126	PholidotaCarnivora
1.86589	-4.92015	0.0221516	PholidotaCarnivora
1.86177	-3.89876	0.0199248	PholidotaCarnivora
1.86008	-3.30409	0.0194753	PholidotaCarnivora
1.85891	-2.71145	0.0190228	PholidotaCarnivora
1.85826	-2.21198	0.0188694	PholidotaCarnivora
1.98216	-15.3976	0.217576	PholidotaCarnivora
2.63783	-51.9483	0.0034532	PholidotaCarnivora
2.61489	-21.9127	0.00956524	PholidotaCarnivora
2.18326	-9.51322	0.0191954	ScandentiaPrimates
2.18326	-9.51322	0.0191954	ScandentiaPrimates
2.17029	-14.8999	-0.112185	ScandentiaPrimates
2.17029	-14.8999	0.17353	ScandentiaPrimates
2.10509	-2.31017	-0.221841	ScandentiaPrimates
2.10509	-2.31017	0.25435	ScandentiaPrimates
2.14169	-6.603	-0.0203501	ScandentiaPrimates
2.16113	-10.7001	-0.00185858	ScandentiaPrimates
2.2694	-13.1078	-0.398846	ScandentiaPrimates
2.2694	-13.1078	0.267821	ScandentiaPrimates
2.02367	-40.5765	-0.132635	ScandentiaPrimates
1.47612	-10.9735	0.179764	ScandentiaPrimates
1.48565	-5.44485	0.0221637	ScandentiaPrimates
1.49705	-1.8595	0.0330038	ScandentiaPrimates
1.49705	-1.8595	0.0330038	ScandentiaPrimates
1.46298	-9.34407	0.167266	ScandentiaPrimates
1.72573	-13.1678	0.0362922	ScandentiaPrimates
1.71669	-5.70318	0.0276912	ScandentiaPrimates
1.71669	-5.70318	0.0276912	ScandentiaPrimates
1.71508	-3.03288	0.0261536	ScandentiaPrimates
1.71451	-1.73377	0.0256115	ScandentiaPrimates
1.71451	-1.73377	0.0256115	ScandentiaPrimates
1.71441	-1.26737	0.0255176	ScandentiaPrimates
1.71432	-0.612674	0.0254366	ScandentiaPrimates
1.71429	-0.0695919	0.025402	ScandentiaPrimates
1.71429	-0.0695919	0.025402	ScandentiaPrimates
1.75917	-18.5692	0.449058	ScandentiaPrimates
1.87449	-14.6973	-0.441233	ScandentiaPrimates
[truncated: 271 more rows]

## Sheet: logit_TL_ratio
ancestor_logit_TL_ratio	ancestor_age	ancestor_descendant_difference	group
-2.6852	-9.7537	0.0813706	Afrotheria
-2.41884	-0.44491	-0.0987469	Afrotheria
-2.44018	-0.123717	-0.119245	Afrotheria
-2.44018	-0.123717	0.0167879	Afrotheria
-2.65463	-8.51155	-0.00758057	Afrotheria
-2.86002	-3.62361	-0.25972	Afrotheria
-2.86002	-3.62361	0.156272	Afrotheria
-3.5147	-4.60149	0.0858847	Afrotheria
-3.5147	-4.60149	-0.0994993	Afrotheria
-3.51546	-7.02024	-0.00839033	Afrotheria
-3.5445	-0.591851	0.107335	Afrotheria
-3.5445	-0.591851	-0.128122	Afrotheria
-3.45708	-76.7877	0.631016	Afrotheria
-4.04987	-2.07702	-0.0742615	Afrotheria
-4.04987	-2.07702	0.0616325	Afrotheria
-4.05386	-2.3616	0.0578053	Afrotheria
-3.84292	-13.2682	0.124521	Afrotheria
-3.84292	-13.2682	-0.108602	Afrotheria
-3.84022	-17.1405	-0.106013	Afrotheria
-3.84022	-17.1405	0.12711	Afrotheria
-3.84906	-5.66007	0.11862	Afrotheria
-3.84906	-5.66007	-0.114503	Afrotheria
-3.84873	-6.48493	0.118937	Afrotheria
-3.84873	-6.48493	-0.114186	Afrotheria
-3.36862	-50.4279	-0.0404883	Afrotheria
-3.47019	-19.3328	-0.138051	Afrotheria
-3.47019	-19.3328	0.270515	Afrotheria
-3.45439	-17.9641	0.0652916	Afrotheria
-3.45439	-17.9641	-0.122879	Afrotheria
-3.40381	-28.6965	-0.0742952	Afrotheria
-3.26298	-16.1652	-0.0544021	Afrotheria
-3.26298	-16.1652	-0.171008	Afrotheria
-3.45258	-4.12042	0.287427	Afrotheria
-3.45258	-4.12042	-0.289888	Afrotheria
-2.65356	-13.6069	-0.324203	Afrotheria
-2.67894	-9.02598	-0.03093	Afrotheria
-2.68	-8.69455	-0.0319493	Afrotheria
-2.68	-8.69455	-0.0319493	Afrotheria
-2.66263	-12.3792	-0.0152719	Afrotheria
-3.46634	-80.1656	-0.027857	Afrotheria
-3.4533	-77.3938	-0.0115532	Afrotheria
-3.45708	-76.7877	-0.0183973	Afrotheria
-3.45387	-75.3143	-0.103916	Afrotheria
-3.36526	-68.3937	-0.0154515	Afrotheria
-3.36862	-50.4279	-0.0083765	Afrotheria
-3.37891	-33.8	0.00662894	Afrotheria
-3.40381	-28.6965	0.0374461	Afrotheria
-3.45854	-20.7243	-0.00347966	Afrotheria
-3.45854	-20.7243	-0.0192746	Afrotheria
-3.37891	-33.8	-0.0680286	Afrotheria
-3.32915	-22.1172	-0.0864057	Afrotheria
-3.32915	-22.1172	0.103193	Afrotheria
-3.36526	-68.3937	-0.730504	Afrotheria
-2.65356	-13.6069	-0.037842	Afrotheria
-2.66263	-12.3792	-0.0302523	Afrotheria
-2.67894	-9.02598	-0.0448491	Afrotheria
-3.45387	-75.3143	0.257056	Afrotheria
-3.72623	-49.671	0.103637	Afrotheria
-3.83442	-20.3996	0.003216	Afrotheria
-3.83792	-19.0032	0.00543092	Afrotheria
-3.84349	-14.6059	0.00564577	Afrotheria
-3.84349	-14.6059	0.00531577	Afrotheria
-3.83792	-19.0032	0.00216072	Afrotheria
-3.83442	-20.3996	0.008216	Afrotheria
-3.72623	-49.671	0.323073	Afrotheria
-4.05386	-2.3616	0.00439936	Afrotheria
-3.4533	-77.3938	-0.281066	Afrotheria
-3.18757	-53.0994	-0.0236147	Afrotheria
-3.18978	-49.7078	0.285175	Afrotheria
-3.50069	-9.88445	0.00130821	Afrotheria
-3.51546	-7.02024	0.0161605	Afrotheria
-3.50069	-9.88445	0.000546037	Afrotheria
-3.18978	-49.7078	-0.355499	Afrotheria
-3.18757	-53.0994	-0.528193	Afrotheria
-2.6852	-9.7537	-0.0762371	Afrotheria
-2.65463	-8.51155	-0.282658	Afrotheria
-2.41884	-0.44491	-0.0348404	Afrotheria
-4.047	-0.808528	0.0099974	Cetartiodactyla
-4.04786	-0.566961	0.00916468	Cetartiodactyla
-4.04786	-0.566961	0.00916468	Cetartiodactyla
-4.01409	-1.61245	-0.0267449	Cetartiodactyla
-4.01409	-1.61245	0.0416061	Cetartiodactyla
-3.64474	-3.87113	0.081754	Cetartiodactyla
-3.64474	-3.87113	-0.105357	Cetartiodactyla
-3.60867	-1.83934	0.192212	Cetartiodactyla
-3.60867	-1.83934	-0.224388	Cetartiodactyla
-3.62722	-4.31507	-0.0885314	Cetartiodactyla
-3.67556	-5.38289	0.12796	Cetartiodactyla
-3.63031	-2.26782	-0.015341	Cetartiodactyla
-3.63031	-2.26782	-0.091505	Cetartiodactyla
-3.67532	-3.3998	0.128191	Cetartiodactyla
-3.30283	-4.83207	-0.0789125	Cetartiodactyla
-3.30283	-4.83207	-0.0789125	Cetartiodactyla
-4.38495	-20.2169	0.878251	Cetartiodactyla
-4.32079	-3.44207	0.0278592	Cetartiodactyla
-4.32079	-3.44207	0.00220321	Cetartiodactyla
-4.3358	-10.0778	-0.04341	Cetartiodactyla
-4.35878	-11.6585	0.0310916	Cetartiodactyla
-3.97283	-6.35969	0.109889	Cetartiodactyla
-3.28321	-1.44829	-0.210726	Cetartiodactyla
-3.28321	-1.44829	-0.0367281	Cetartiodactyla
-4.21673	-8.32744	0.0321904	Cetartiodactyla
-4.49324	-0.0631264	-0.0752994	Cetartiodactyla
-4.49324	-0.0631264	0.127619	Cetartiodactyla
-4.46237	-2.35505	-0.045655	Cetartiodactyla
-4.58578	-2.72875	-0.130161	Cetartiodactyla
-4.76594	-0.996086	0.25457	Cetartiodactyla
-4.76594	-0.996086	-0.0594901	Cetartiodactyla
-4.64605	-0.969486	0.0505003	Cetartiodactyla
-4.64605	-0.969486	-0.0191657	Cetartiodactyla
-4.70572	-4.41003	0.162039	Cetartiodactyla
-4.72634	-3.95977	0.334673	Cetartiodactyla
-4.71993	-3.74546	-0.381178	Cetartiodactyla
-4.74769	-3.1714	-0.0419556	Cetartiodactyla
-4.76007	-2.11657	0.14196	Cetartiodactyla
-4.73029	-1.33694	-0.100076	Cetartiodactyla
-4.74245	-1.14365	-0.0420904	Cetartiodactyla
-4.75895	-0.542365	0.115717	Cetartiodactyla
-4.75895	-0.542365	-0.0397537	Cetartiodactyla
-4.75572	-1.04223	0.165703	Cetartiodactyla
-4.72905	-2.25621	0.126281	Cetartiodactyla
-4.61489	-0.58042	0.0107689	Cetartiodactyla
-4.61489	-0.58042	0.0107689	Cetartiodactyla
-4.77493	-1.83924	-0.0681185	Cetartiodactyla
-4.88097	-1.10883	0.0945544	Cetartiodactyla
-4.88097	-1.10883	0.255582	Cetartiodactyla
-4.7616	-1.14663	0.108361	Cetartiodactyla
-4.71713	-0.952959	-0.378491	Cetartiodactyla
-4.76669	-0.709842	-0.0602056	Cetartiodactyla
-4.78827	-0.646388	-0.0209713	Cetartiodactyla
-4.78916	-0.275269	0.0818949	Cetartiodactyla
-4.78916	-0.275269	-0.0302671	Cetartiodactyla
-4.84306	-0.529699	0.200436	Cetartiodactyla
-4.84306	-0.529699	0.151311	Cetartiodactyla
-5.01775	-1.04455	0.154031	Cetartiodactyla
-5.01775	-1.04455	0.0794646	Cetartiodactyla
-4.89686	-0.882756	0.270147	Cetartiodactyla
-4.89686	-0.882756	-0.185241	Cetartiodactyla
-4.94075	-0.473229	0.0490463	Cetartiodactyla
-4.94075	-0.473229	0.0804473	Cetartiodactyla
-4.80929	-0.605401	0.0335767	Cetartiodactyla
-4.80929	-0.605401	-0.0315073	Cetartiodactyla
-4.7649	-0.444779	0.035293	Cetartiodactyla
-4.7649	-0.444779	0.050689	Cetartiodactyla
-4.61502	-5.2876	0.0106474	Cetartiodactyla
-4.69311	-0.412606	-0.0643602	Cetartiodactyla
-4.69311	-0.412606	0.138145	Cetartiodactyla
-4.67737	-2.03442	0.0571251	Cetartiodactyla
-4.67737	-2.03442	0.0571251	Cetartiodactyla
-4.6003	-2.35249	-0.0715353	Cetartiodactyla
-4.61309	-1.94062	0.108724	Cetartiodactyla
-4.61309	-1.94062	0.0124961	Cetartiodactyla
-4.61362	-3.45547	0.0119879	Cetartiodactyla
-4.62097	-3.42559	0.0049275	Cetartiodactyla
-4.63231	-2.25496	-0.00596505	Cetartiodactyla
-4.63231	-2.25496	0.090263	Cetartiodactyla
-4.60257	-5.8951	0.0225987	Cetartiodactyla
-4.55001	-3.13632	-0.0827525	Cetartiodactyla
-4.57092	-2.95407	-0.19092	Cetartiodactyla
-4.63092	-2.20306	-0.0743463	Cetartiodactyla
-4.63954	-1.84533	0.121881	Cetartiodactyla
-4.61415	-1.34103	-0.0694081	Cetartiodactyla
-4.62542	-0.748724	0.0754875	Cetartiodactyla
-4.62542	-0.748724	0.000658509	Cetartiodactyla
-4.63744	-1.76063	0.0853394	Cetartiodactyla
-4.63516	-2.38109	0.0791524	Cetartiodactyla
-4.71927	-2.33822	-0.0894884	Cetartiodactyla
-5.36012	-0.305461	0.127313	Cetartiodactyla
-5.36012	-0.305461	0.0889209	Cetartiodactyla
-4.60363	-2.78108	-0.162764	Cetartiodactyla
-4.1629	-5.33586	-1.33798	Cetartiodactyla
-4.28902	-4.55197	0.411621	Cetartiodactyla
-4.51713	-0.17211	0.200901	Cetartiodactyla
-4.51713	-0.17211	-0.139248	Cetartiodactyla
-4.33727	-3.90299	0.12159	Cetartiodactyla
-3.8097	-2.54593	-0.000886555	Cetartiodactyla
-3.8097	-2.54593	-0.000886555	Cetartiodactyla
-3.80994	-1.60494	-0.00111027	Cetartiodactyla
-3.80994	-1.60494	-0.00111027	Cetartiodactyla
-3.80934	-5.07085	-0.000537981	Cetartiodactyla
-3.6053	-6.55751	-0.067475	Cetartiodactyla
-3.6053	-6.55751	-0.067475	Cetartiodactyla
-3.72236	-13.1583	0.0830131	Cetartiodactyla
-3.80076	-5.76821	0.00770307	Cetartiodactyla
-3.80627	-4.21352	0.00240937	Cetartiodactyla
-3.80804	-3.02717	0.000708016	Cetartiodactyla
-3.80962	-1.11358	-0.000803095	Cetartiodactyla
-3.80962	-1.11358	-0.000803095	Cetartiodactyla
-3.80864	-2.23392	0.000138587	Cetartiodactyla
-3.80864	-2.23392	0.000138587	Cetartiodactyla
-3.76515	-5.07577	-0.221019	Cetartiodactyla
-3.80584	-1.20915	0.00282313	Cetartiodactyla
-3.80584	-1.20915	0.00282313	Cetartiodactyla
-3.81981	-2.85178	-0.0105895	Cetartiodactyla
-3.81981	-2.85178	0.0711555	Cetartiodactyla
-3.80577	-3.49459	0.00289503	Cetartiodactyla
-3.83895	-2.41249	0.0527653	Cetartiodactyla
-3.83895	-2.41249	-0.0289797	Cetartiodactyla
-3.79877	-6.45369	0.00962014	Cetartiodactyla
-3.68804	-2.4479	-0.146952	Cetartiodactyla
-3.68804	-2.4479	0.115972	Cetartiodactyla
-3.80142	-5.00079	0.00707448	Cetartiodactyla
-3.80142	-5.00079	0.00707448	Cetartiodactyla
-3.80157	-5.97743	0.00692888	Cetartiodactyla
-3.80479	-4.99691	0.00383348	Cetartiodactyla
-3.80905	-2.47014	-0.000256164	Cetartiodactyla
-3.80972	-1.27898	-0.000898132	Cetartiodactyla
-3.80972	-1.27898	-0.000898132	Cetartiodactyla
-3.80833	-3.20436	0.000432792	Cetartiodactyla
-3.80735	-3.84756	0.00137268	Cetartiodactyla
-3.81024	-4.80768	-0.00140512	Cetartiodactyla
-3.84736	-1.80302	-0.0370582	Cetartiodactyla
-3.87054	-1.10156	0.0979946	Cetartiodactyla
-3.87054	-1.10156	-0.0593154	Cetartiodactyla
-3.69872	-3.37281	0.10571	Cetartiodactyla
-3.79616	-0.374099	0.0121241	Cetartiodactyla
-3.79616	-0.374099	0.0121241	Cetartiodactyla
-3.67362	-2.02114	-0.133099	Cetartiodactyla
-3.56626	-0.995374	-0.029981	Cetartiodactyla
-3.56626	-0.995374	-0.029981	Cetartiodactyla
-3.5762	-1.25424	-0.0395284	Cetartiodactyla
-3.78834	-9.96929	0.0196325	Cetartiodactyla
-3.78834	-9.96929	0.0196325	Cetartiodactyla
-3.79689	-8.39527	0.011419	Cetartiodactyla
-3.80731	-3.46439	0.00141573	Cetartiodactyla
-3.80896	-1.99568	-0.000167277	Cetartiodactyla
-3.80896	-1.99568	-0.000167277	Cetartiodactyla
-3.80907	-2.48031	-0.000281671	Cetartiodactyla
-3.80907	-2.48031	-0.000281671	Cetartiodactyla
-3.80922	-2.24403	-0.000418081	Cetartiodactyla
-3.80922	-2.24403	-0.000418081	Cetartiodactyla
-3.80797	-3.63682	0.000779603	Cetartiodactyla
-3.81089	-8.76961	-0.00202187	Cetartiodactyla
-3.81119	-2.88645	-0.00231297	Cetartiodactyla
-3.81077	-2.22446	-0.00191366	Cetartiodactyla
-3.81077	-2.22446	-0.00191366	Cetartiodactyla
-3.8106	-1.25613	-0.00174684	Cetartiodactyla
-3.8106	-1.25613	-0.00174684	Cetartiodactyla
-3.83611	-7.33375	0.212555	Cetartiodactyla
-3.81692	-4.15464	-0.00781741	Cetartiodactyla
-3.81446	-3.52274	-0.00545441	Cetartiodactyla
-3.81078	-1.39194	-0.00192281	Cetartiodactyla
-3.81078	-1.39194	-0.00192281	Cetartiodactyla
-3.81092	-1.5281	-0.00205585	Cetartiodactyla
-3.81347	-3.1475	-0.00449982	Cetartiodactyla
-3.82501	-5.56858	-0.0155908	Cetartiodactyla
-3.82501	-5.56858	-0.0155908	Cetartiodactyla
-3.74514	-8.85953	0.0724261	Cetartiodactyla
-3.7356	-8.59107	0.0702906	Cetartiodactyla
-3.62619	-6.11493	-0.0875423	Cetartiodactyla
-3.57133	-3.81736	-0.034852	Cetartiodactyla
-3.56078	-2.75171	-0.0247143	Cetartiodactyla
-3.56078	-2.75171	-0.0247143	Cetartiodactyla
-3.55858	-2.66063	-0.0225983	Cetartiodactyla
-3.55015	-1.10693	-0.0145075	Cetartiodactyla
-3.55015	-1.10693	-0.0145075	Cetartiodactyla
-3.56451	-3.27193	-0.0283027	Cetartiodactyla
-3.8125	-4.76888	-0.00357564	Cetartiodactyla
-3.8125	-4.76888	-0.00357564	Cetartiodactyla
-3.83108	-2.21679	-0.0214215	Cetartiodactyla
-3.88196	-0.343825	-0.070286	Cetartiodactyla
-3.88196	-0.343825	0.087024	Cetartiodactyla
-3.84362	-1.31692	-0.0334608	Cetartiodactyla
-3.81222	-1.9348	-0.00330386	Cetartiodactyla
-3.81222	-1.9348	-0.00330386	Cetartiodactyla
-3.81705	-4.11325	-0.00794512	Cetartiodactyla
-3.82292	-4.72895	0.0681624	Cetartiodactyla
-3.82002	-4.28417	-0.010796	Cetartiodactyla
-3.81813	-3.83329	-0.00897668	Cetartiodactyla
-3.81813	-3.83329	-0.00897668	Cetartiodactyla
-3.77341	-0.614554	0.033977	Cetartiodactyla
-3.77341	-0.614554	-0.041836	Cetartiodactyla
-3.80811	-1.86226	0.000641359	Cetartiodactyla
-3.80811	-1.86226	0.000641359	Cetartiodactyla
-3.80748	-2.16528	0.00125452	Cetartiodactyla
-3.80463	-3.02687	0.00399165	Cetartiodactyla
-3.78301	-5.19191	0.0247494	Cetartiodactyla
-3.78301	-5.19191	-0.0510636	Cetartiodactyla
-3.80689	-2.03546	0.00181434	Cetartiodactyla
-3.80868	-1.32293	0.000100695	Cetartiodactyla
-3.80956	-0.712096	-0.000748056	Cetartiodactyla
-3.80956	-0.712096	-0.000748056	Cetartiodactyla
-3.66813	-54.0487	0.0429891	Cetartiodactyla
-3.71797	-50.7461	0.0350375	Cetartiodactyla
-3.75789	-45.9973	0.060372	Cetartiodactyla
-3.82156	-40.5402	-0.0244814	Cetartiodactyla
-3.79787	-31.0049	-0.0490365	Cetartiodactyla
-3.75056	-15.7066	0.0113795	Cetartiodactyla
-3.76553	-13.8292	0.000395342	Cetartiodactyla
-3.76893	-12.9481	0.003356	Cetartiodactyla
-3.77515	-12.4097	0.00316992	Cetartiodactyla
-3.78094	-11.6658	0.00147893	Cetartiodactyla
-3.78482	-10.5355	-0.00253878	Cetartiodactyla
-3.78452	-10.4008	-0.00677374	Cetartiodactyla
-3.78	-10.1548	0.00616022	Cetartiodactyla
-3.78859	-9.14792	0.0229187	Cetartiodactyla
-3.8136	-5.84216	0.00476365	Cetartiodactyla
-3.81946	-5.15865	-0.000669125	Cetartiodactyla
-3.81967	-4.7811	0.0105521	Cetartiodactyla
-3.83108	-2.21679	0.0121211	Cetartiodactyla
-3.84362	-1.31692	0.038421	Cetartiodactyla
-3.81967	-4.7811	-0.00347833	Cetartiodactyla
-3.81705	-4.11325	-0.0057993	Cetartiodactyla
-3.81946	-5.15865	0.00258575	Cetartiodactyla
-3.82292	-4.72895	-0.00363655	Cetartiodactyla
-3.82002	-4.28417	-0.00274418	Cetartiodactyla
-3.8136	-5.84216	-0.00219693	Cetartiodactyla
-3.78859	-9.14792	-0.00181355	Cetartiodactyla
-3.78886	-8.86041	0.0016678	Cetartiodactyla
-3.79261	-5.37862	0.0100801	Cetartiodactyla
-3.80463	-3.02687	0.00139168	Cetartiodactyla
-3.80748	-2.16528	-0.000707082	Cetartiodactyla
-3.79261	-5.37862	-0.021138	Cetartiodactyla
-3.78886	-8.86041	-0.00233752	Cetartiodactyla
-3.78861	-6.53068	0.0161941	Cetartiodactyla
-3.80689	-2.03546	0.000415634	Cetartiodactyla
-3.80868	-1.32293	-0.000414368	Cetartiodactyla
-3.78861	-6.53068	-0.00768385	Cetartiodactyla
-3.78	-10.1548	-0.0372911	Cetartiodactyla
-3.74514	-8.85953	-0.0133421	Cetartiodactyla
-3.7356	-8.59107	-0.113595	Cetartiodactyla
-3.62619	-6.11493	-0.0450182	Cetartiodactyla
-3.58968	-4.94689	-0.0351072	Cetartiodactyla
-3.56451	-3.27193	-0.0168786	Cetartiodactyla
-3.55858	-2.66063	-0.0195977	Cetartiodactyla
-3.58968	-4.94689	-0.0282886	Cetartiodactyla
-3.57133	-3.81736	-0.0212251	Cetartiodactyla
-3.78452	-10.4008	0.0241162	Cetartiodactyla
-3.81089	-8.76961	0.00558176	Cetartiodactyla
-3.81768	-8.35179	0.0174908	Cetartiodactyla
-3.83611	-7.33375	-0.00342053	Cetartiodactyla
-3.83291	-7.03978	-0.0163273	Cetartiodactyla
-3.81692	-4.15464	-0.00343262	Cetartiodactyla
-3.81446	-3.52274	-0.00206347	Cetartiodactyla
-3.81347	-3.1475	-0.00365333	Cetartiodactyla
-3.81092	-1.5281	-0.00134786	Cetartiodactyla
-3.83291	-7.03978	-0.00823432	Cetartiodactyla
-3.81768	-8.35179	-0.0030402	Cetartiodactyla
-3.81558	-7.21763	-0.00541712	Cetartiodactyla
-3.81119	-2.88645	-0.00161451	Cetartiodactyla
-3.81558	-7.21763	-0.00600653	Cetartiodactyla
-3.78482	-10.5355	0.00983588	Cetartiodactyla
-3.79689	-8.39527	1.99e-05	Cetartiodactyla
-3.79868	-7.95735	0.00760068	Cetartiodactyla
-3.80797	-3.63682	-0.000973023	Cetartiodactyla
-3.80832	-3.41234	-0.000559985	Cetartiodactyla
-3.80832	-3.41234	-0.000417967	Cetartiodactyla
-3.79868	-7.95735	0.00693839	Cetartiodactyla
-3.80731	-3.46439	0.000296015	Cetartiodactyla
-3.78094	-11.6658	0.00500392	Cetartiodactyla
-3.77515	-12.4097	0.004739	Cetartiodactyla
-3.78251	-10.4589	-0.0021864	Cetartiodactyla
-3.78266	-9.9921	-0.0118732	Cetartiodactyla
-3.77311	-7.8221	-0.077088	Cetartiodactyla
-3.69872	-3.37281	-0.0388374	Cetartiodactyla
-3.66553	-2.70529	0.0011407	Cetartiodactyla
-3.67362	-2.02114	0.115908	Cetartiodactyla
-3.66553	-2.70529	-0.0962771	Cetartiodactyla
-3.5762	-1.25424	-0.0204181	Cetartiodactyla
-3.77311	-7.8221	0.034431	Cetartiodactyla
-3.81024	-4.80768	0.0358828	Cetartiodactyla
-3.84736	-1.80302	0.023402	Cetartiodactyla
-3.78266	-9.9921	0.0165836	Cetartiodactyla
-3.80157	-5.97743	0.00164392	Cetartiodactyla
-3.80479	-4.99691	0.00111049	Cetartiodactyla
-3.80735	-3.84756	-0.000371774	Cetartiodactyla
-3.80833	-3.20436	-0.000594385	Cetartiodactyla
-3.80905	-2.47014	-0.000614981	Cetartiodactyla
-3.78251	-10.4589	0.0165711	Cetartiodactyla
-3.76893	-12.9481	-0.0837552	Cetartiodactyla
-3.76553	-13.8292	0.0231308	Cetartiodactyla
-3.79166	-7.48533	-0.00242427	Cetartiodactyla
-3.79121	-7.09963	-0.0280449	Cetartiodactyla
-3.76515	-5.07577	0.0147311	Cetartiodactyla
-3.7829	-4.48565	0.0205505	Cetartiodactyla
-3.80577	-3.49459	0.012626	Cetartiodactyla
-3.7829	-4.48565	0.0206253	Cetartiodactyla
-3.79121	-7.09963	0.00556759	Cetartiodactyla
-3.79877	-6.45369	0.0384974	Cetartiodactyla
-3.79166	-7.48533	0.00712693	Cetartiodactyla
-3.80076	-5.76821	0.0035014	Cetartiodactyla
-3.80587	-4.38024	-0.00100932	Cetartiodactyla
-3.80627	-4.21352	0.000378371	Cetartiodactyla
-3.80804	-3.02717	0.000250255	Cetartiodactyla
-3.80587	-4.38024	0.00135481	Cetartiodactyla
-3.75056	-15.7066	-0.0317974	Cetartiodactyla
-3.72236	-13.1583	-0.121765	Cetartiodactyla
-3.79787	-31.0049	0.00507541	Cetartiodactyla
-3.80467	-19.8197	0.00321354	Cetartiodactyla
-3.80934	-5.07085	-0.000675933	Cetartiodactyla
-3.80467	-19.8197	0.00357644	Cetartiodactyla
-3.82156	-40.5402	0.123263	Cetartiodactyla
-3.94562	-31.7753	0.443448	Cetartiodactyla
-4.38495	-20.2169	-0.0132001	Cetartiodactyla
-4.3503	-12.2856	0.0222252	Cetartiodactyla
-4.35243	-12.033	0.0265251	Cetartiodactyla
-4.35878	-11.6585	0.0349569	Cetartiodactyla
-4.37331	-10.7528	-0.0296109	Cetartiodactyla
-4.3227	-9.19703	0.172434	Cetartiodactyla
-4.47614	-7.47946	0.254642	Cetartiodactyla
-4.70572	-4.41003	0.0547433	Cetartiodactyla
-4.72634	-3.95977	0.0285309	Cetartiodactyla
-4.71993	-3.74546	0.0650038	Cetartiodactyla
-4.75025	-3.37176	0.0402605	Cetartiodactyla
-4.75462	-3.32515	0.0338448	Cetartiodactyla
-4.75241	-3.10013	0.0584832	Cetartiodactyla
-4.77493	-1.83924	0.0685401	Cetartiodactyla
-4.80661	-1.41643	-0.00689434	Cetartiodactyla
-4.7616	-1.14663	-0.00813999	Cetartiodactyla
-4.71713	-0.952959	0.0841317	Cetartiodactyla
-4.76669	-0.709842	0.0581148	Cetartiodactyla
-4.78827	-0.646388	0.0642966	Cetartiodactyla
-4.81518	-0.583861	0.0124253	Cetartiodactyla
-4.81518	-0.583861	0.0663261	Cetartiodactyla
-4.80661	-1.41643	0.112467	Cetartiodactyla
-4.75241	-3.10013	0.0126051	Cetartiodactyla
-4.72905	-2.25621	-0.0791113	Cetartiodactyla
-4.75462	-3.32515	0.183379	Cetartiodactyla
-4.90195	-1.90491	0.0353594	Cetartiodactyla
-4.89543	-1.6939	0.0244056	Cetartiodactyla
-4.87822	-1.16659	0.103471	Cetartiodactyla
-4.87822	-1.16659	-0.0279929	Cetartiodactyla
-4.89543	-1.6939	0.0430494	Cetartiodactyla
-4.90195	-1.90491	0.157682	Cetartiodactyla
-4.75025	-3.37176	0.0333244	Cetartiodactyla
-4.74769	-3.1714	0.0481651	Cetartiodactyla
-4.76007	-2.11657	0.00649384	Cetartiodactyla
-4.73029	-1.33694	0.0472558	Cetartiodactyla
-4.74245	-1.14365	0.0488442	Cetartiodactyla
-4.75572	-1.04223	0.0393334	Cetartiodactyla
-4.47614	-7.47946	0.057985	Cetartiodactyla
-4.50906	-5.21423	0.103074	Cetartiodactyla
-4.58578	-2.72875	0.115927	Cetartiodactyla
-4.67232	-1.76006	0.126433	Cetartiodactyla
-4.67232	-1.76006	0.00654544	Cetartiodactyla
-4.50906	-5.21423	-0.0203305	Cetartiodactyla
-4.46237	-2.35505	0.055379	Cetartiodactyla
-4.3227	-9.19703	-0.0869707	Cetartiodactyla
-4.21673	-8.32744	-0.229084	Cetartiodactyla
-3.97283	-6.35969	-0.684437	Cetartiodactyla
-4.37331	-10.7528	0.245872	Cetartiodactyla
-4.59819	-6.12338	0.034266	Cetartiodactyla
-4.60257	-5.8951	0.0424949	Cetartiodactyla
-4.61502	-5.2876	0.033247	Cetartiodactyla
-4.61772	-5.17609	0.03882	Cetartiodactyla
-4.62589	-4.20561	0.0251939	Cetartiodactyla
-4.62011	-3.82772	0.024255	Cetartiodactyla
-4.61362	-3.45547	0.0171645	Cetartiodactyla
-4.6003	-2.35249	0.042757	Cetartiodactyla
-4.62011	-3.82772	0.0316057	Cetartiodactyla
-4.62097	-3.42559	0.0421191	Cetartiodactyla
-4.62589	-4.20561	0.0824544	Cetartiodactyla
-4.61772	-5.17609	0.106038	Cetartiodactyla
-4.59819	-6.12338	0.196589	Cetartiodactyla
-4.35243	-12.033	0.00354217	Cetartiodactyla
-4.3358	-10.0778	0.00450552	Cetartiodactyla
-4.3503	-12.2856	-0.0531556	Cetartiodactyla
-4.27705	-6.57337	0.290161	Cetartiodactyla
-4.55001	-3.13632	0.0488848	Cetartiodactyla
-4.57092	-2.95407	0.0615145	Cetartiodactyla
-4.60363	-2.78108	0.0626385	Cetartiodactyla
-4.63618	-2.65516	0.0303607	Cetartiodactyla
-4.63516	-2.38109	0.0271024	Cetartiodactyla
-4.63092	-2.20306	0.0397928	Cetartiodactyla
-4.63954	-1.84533	0.0294056	Cetartiodactyla
-4.63744	-1.76063	0.00814398	Cetartiodactyla
-4.61415	-1.34103	0.0417726	Cetartiodactyla
-4.63618	-2.65516	0.11447	Cetartiodactyla
-4.71927	-2.33822	0.67551	Cetartiodactyla
-4.27705	-6.57337	-0.0969507	Cetartiodactyla
-4.1629	-5.33586	0.138811	Cetartiodactyla
-4.28902	-4.55197	0.0659184	Cetartiodactyla
-4.33727	-3.90299	0.199431	Cetartiodactyla
-3.94562	-31.7753	-0.638674	Cetartiodactyla
-3.75789	-45.9973	-0.0736157	Cetartiodactyla
-3.68758	-24.4484	-0.0281209	Cetartiodactyla
-3.66554	-5.78601	0.0030742	Cetartiodactyla
-3.67556	-5.38289	-0.00679527	Cetartiodactyla
-3.67532	-3.3998	-0.051569	Cetartiodactyla
-3.66554	-5.78601	-0.0452671	Cetartiodactyla
-3.62722	-4.31507	-0.0270158	Cetartiodactyla
-3.68758	-24.4484	-0.0489201	Cetartiodactyla
-3.71797	-50.7461	0.287059	Cetartiodactyla
-4.00991	-7.07392	0.0437363	Cetartiodactyla
-4.047	-0.808528	0.00898002	Cetartiodactyla
-4.00991	-7.07392	0.0108282	Cetartiodactyla
-3.68234	-8.3888	-0.212524	Chiroptera
-3.68234	-8.3888	0.203197	Chiroptera
-3.53167	-19.778	-0.06781	Chiroptera
-3.53167	-19.778	-0.150434	Chiroptera
-3.8684	-25.2754	0.024482	Chiroptera
-3.95077	-19.4528	0.19089	Chiroptera
-3.98978	-10.8896	-0.0921054	Chiroptera
-3.98978	-10.8896	0.153421	Chiroptera
-3.43462	-3.837	0.0964649	Chiroptera
-3.43462	-3.837	-0.133906	Chiroptera
-3.30806	-3.67628	0.294185	Chiroptera
-3.30806	-3.67628	-0.384691	Chiroptera
-3.44126	-13.7987	0.166252	Chiroptera
-3.42691	-17.5257	-0.348753	Chiroptera
-3.6525	-0.843805	-0.0366509	Chiroptera
-3.6525	-0.843805	0.0454431	Chiroptera
-3.64167	-1.229	-0.0262491	Chiroptera
-3.44062	-19.8947	-0.0629797	Chiroptera
-3.72225	-44.7881	-0.103645	Chiroptera
-3.731	-40.3272	-0.112051	Chiroptera
-3.74316	-37.7439	-0.0416393	Chiroptera
-3.74316	-37.7439	0.233483	Chiroptera
-3.73794	-32.5009	-0.118718	Chiroptera
-3.7415	-31.2598	0.0646199	Chiroptera
-3.72725	-22.5727	-0.108452	Chiroptera
-3.6718	-17.1949	-0.285028	Chiroptera
-3.69838	-5.9511	0.00137939	Chiroptera
-3.69838	-5.9511	0.00137939	Chiroptera
-3.76313	-12.1152	-0.142914	Chiroptera
-3.76313	-12.1152	0.125591	Chiroptera
-3.76635	-15.6171	0.122501	Chiroptera
-3.83368	-10.2072	0.0578308	Chiroptera
-3.83368	-10.2072	0.0578308	Chiroptera
-3.66456	-17.7028	-0.195449	Chiroptera
-3.64182	-15.9515	0.0557064	Chiroptera
-3.55867	-2.99083	0.0534723	Chiroptera
-3.55867	-2.99083	-0.0937437	Chiroptera
-3.59861	-9.65235	0.0972063	Chiroptera
-3.58756	-11.831	-0.204119	Chiroptera
-3.59503	-5.15683	-0.12867	Chiroptera
-3.59503	-5.15683	0.10064	Chiroptera
-3.62524	-14.9749	-0.068098	Chiroptera
-3.8882	-1.36328	0.00545865	Chiroptera
-3.88974	-0.997132	0.00398791	Chiroptera
-3.88974	-0.997132	0.00398791	Chiroptera
-3.80929	-12.9091	0.0812529	Chiroptera
-3.75862	-17.2368	-0.0564881	Chiroptera
-3.80181	-11.3052	-0.0979719	Chiroptera
-3.80181	-11.3052	0.17715	Chiroptera
-3.8668	-7.34948	0.0260125	Chiroptera
-3.8668	-7.34948	0.0260125	Chiroptera
-3.81528	-8.28497	-0.00623898	Chiroptera
-3.87467	-3.28442	0.107168	Chiroptera
-3.87467	-3.28442	-0.0632877	Chiroptera
-3.77254	-5.90531	0.0348057	Chiroptera
-3.77254	-5.90531	-0.151954	Chiroptera
-3.81971	-8.91986	-0.010495	Chiroptera
-3.82946	-10.1298	-0.0198612	Chiroptera
-3.83689	-10.8746	0.143461	Chiroptera
-3.77354	-10.177	0.0182376	Chiroptera
-3.77394	-4.75357	0.0178548	Chiroptera
-3.78018	-3.90138	0.011861	Chiroptera
-3.78018	-3.90138	0.011861	Chiroptera
-3.68493	-0.66525	-0.125426	Chiroptera
-3.68493	-0.66525	0.103357	Chiroptera
-3.78489	-1.87771	0.00733652	Chiroptera
-3.78489	-1.87771	0.00733652	Chiroptera
-3.6489	-1.52084	0.13796	Chiroptera
-3.6489	-1.52084	-0.180408	Chiroptera
-3.76088	-9.47433	0.0303986	Chiroptera
-3.78231	-14.62	0.0098131	Chiroptera
-3.72096	-10.2839	-0.249624	Chiroptera
-3.72096	-10.2839	0.0687438	Chiroptera
-3.81029	-13.2167	0.237355	Chiroptera
-3.8046	-10.3176	-0.0115908	Chiroptera
-3.8046	-10.3176	-0.0115908	Chiroptera
-3.80172	-10.5362	-0.0088258	Chiroptera
-3.80172	-10.5362	-0.0088258	Chiroptera
-3.81958	-14.8721	-0.0259779	Chiroptera
-3.81958	-14.8721	0.160086	Chiroptera
-3.79876	-12.8069	-0.00597881	Chiroptera
-3.79876	-12.8069	-0.00597881	Chiroptera
-3.80135	-16.6818	-0.00847178	Chiroptera
-3.76699	-30.8072	-0.0645241	Chiroptera
-3.65703	-12.1387	0.0410886	Chiroptera
-3.65703	-12.1387	-0.0986364	Chiroptera
-3.85703	-23.7973	0.0354049	Chiroptera
-3.86625	-22.1791	-0.0552015	Chiroptera
-3.86625	-22.1791	0.183606	Chiroptera
-3.65987	-61.5749	0.0213327	Chiroptera
-3.68837	-50.8377	0.0280238	Chiroptera
-3.72245	-45.5917	0.00203769	Chiroptera
-3.72919	-44.5919	0.033553	Chiroptera
-3.76718	-32.4114	-0.00312569	Chiroptera
-3.76699	-30.8072	0.0139328	Chiroptera
-3.78387	-21.8353	0.00805987	Chiroptera
-3.7942	-18.0985	-0.00385405	Chiroptera
-3.79222	-17.5908	-0.011852	Chiroptera
-3.78231	-14.62	-0.0237708	Chiroptera
-3.76088	-9.47433	-0.0261998	Chiroptera
-3.73787	-6.48922	0.0429306	Chiroptera
-3.73787	-6.48922	-0.0930629	Chiroptera
-3.79222	-17.5908	-0.00375094	Chiroptera
-3.79042	-14.4522	0.0178574	Chiroptera
-3.81029	-13.2167	-0.00692791	Chiroptera
-3.79042	-14.4522	-0.0714737	Chiroptera
-3.7942	-18.0985	0.00560055	Chiroptera
-3.80167	-16.9794	0.00599867	Chiroptera
-3.80925	-16.0031	-0.00880223	Chiroptera
-3.80925	-16.0031	0.00905499	Chiroptera
-3.80167	-16.9794	-0.00189664	Chiroptera
-3.80135	-16.6818	-0.00418272	Chiroptera
-3.78387	-21.8353	-0.0125997	Chiroptera
-3.77354	-10.177	-0.0153391	Chiroptera
-3.76089	-5.87488	0.00986728	Chiroptera
-3.77394	-4.75357	0.00357063	Chiroptera
-3.76089	-5.87488	-0.0791496	Chiroptera
-3.76718	-32.4114	0.0667712	Chiroptera
-3.83689	-10.8746	-0.00761097	Chiroptera
-3.82946	-10.1298	-0.0102286	Chiroptera
-3.81971	-8.91986	-0.00529336	Chiroptera
-3.81528	-8.28497	-0.00218955	Chiroptera
-3.81412	-8.10357	0.0594635	Chiroptera
-3.81412	-8.10357	-0.0426628	Chiroptera
-3.72919	-44.5919	0.0171814	Chiroptera
-3.75081	-38.6252	0.102637	Chiroptera
-3.85703	-23.7973	0.00983696	Chiroptera
-3.75081	-38.6252	-0.0973552	Chiroptera
-3.72245	-45.5917	-0.00490164	Chiroptera
-3.72225	-44.7881	0.0040409	Chiroptera
-3.731	-40.3272	0.00621455	Chiroptera
-3.74158	-38.0432	-0.00758583	Chiroptera
-3.73794	-32.5009	-0.000528757	Chiroptera
-3.7415	-31.2598	0.00018596	Chiroptera
-3.74564	-25.1485	-0.0157821	Chiroptera
-3.73365	-23.1919	-0.0106538	Chiroptera
-3.72725	-22.5727	-0.0183353	Chiroptera
-3.71343	-20.1563	-0.00763569	Chiroptera
-3.71085	-20.0203	-0.00750656	Chiroptera
-3.70851	-19.5625	-0.0492036	Chiroptera
-3.66456	-17.7028	-0.0297327	Chiroptera
-3.64182	-15.9515	-0.0244623	Chiroptera
-3.62524	-14.9749	-0.0244828	Chiroptera
-3.6093	-13.7483	-0.0309054	Chiroptera
-3.58756	-11.831	0.00101496	Chiroptera
-3.59861	-9.65235	-0.0495305	Chiroptera
-3.6093	-13.7483	-0.0234355	Chiroptera
-3.70851	-19.5625	0.043105	Chiroptera
-3.75687	-16.9497	0.00613803	Chiroptera
-3.76635	-15.6171	-0.00618655	Chiroptera
-3.75687	-16.9497	0.073467	Chiroptera
-3.71085	-20.0203	-0.0442157	Chiroptera
-3.6718	-17.1949	0.0198729	Chiroptera
-3.71343	-20.1563	0.0908029	Chiroptera
-3.80929	-12.9091	0.0776367	Chiroptera
-3.8882	-1.36328	0.00337366	Chiroptera
-3.73365	-23.1919	0.0207154	Chiroptera
-3.75862	-17.2368	0.0399146	Chiroptera
-3.74564	-25.1485	0.117377	Chiroptera
-3.74158	-38.0432	-0.00236468	Chiroptera
-3.68837	-50.8377	-0.0351995	Chiroptera
-3.65922	-43.2463	-0.206296	Chiroptera
-3.46013	-22.2961	-0.0341526	Chiroptera
-3.44104	-19.9455	-0.0162296	Chiroptera
-3.44062	-19.8947	-0.0295419	Chiroptera
-3.42691	-17.5257	0.198385	Chiroptera
-3.64167	-1.229	0.00293653	Chiroptera
-3.44104	-19.9455	-0.0155961	Chiroptera
-3.44126	-13.7987	-0.149	Chiroptera
-3.46013	-22.2961	-0.0405721	Chiroptera
-3.65922	-43.2463	0.0299393	Chiroptera
-3.69636	-36.6885	-0.0297284	Chiroptera
-3.67237	-34.1386	0.0032875	Chiroptera
-3.67237	-34.1386	-0.147376	Chiroptera
-3.69636	-36.6885	0.166302	Chiroptera
-3.8684	-25.2754	0.083431	Chiroptera
-3.95077	-19.4528	0.0433231	Chiroptera
-3.21541	-1.14872	-0.0620774	Eulipotyphla
-3.21541	-1.14872	0.00506163	Eulipotyphla
-3.6479	-27.1833	-0.108394	Eulipotyphla
-3.58401	-12.2111	-0.0470302	Eulipotyphla
-3.58401	-12.2111	-0.0470302	Eulipotyphla
-3.72463	-10.9443	0.0808307	Eulipotyphla
-3.71663	-0.39052	0.0885077	Eulipotyphla
-3.71663	-0.39052	-0.0982523	Eulipotyphla
-3.66937	-2.27975	0.133906	Eulipotyphla
-3.66937	-2.27975	-0.129018	Eulipotyphla
-3.65325	-4.26732	-0.113539	Eulipotyphla
-3.71223	-7.78692	0.0927411	Eulipotyphla
-3.68059	-22.1607	0.123131	Eulipotyphla
-3.67657	-24.7254	0.0511784	Eulipotyphla
-3.67657	-24.7254	-0.0195216	Eulipotyphla
-3.55832	-11.8334	0.09406	Eulipotyphla
-3.54278	-8.94232	-0.00742516	Eulipotyphla
-3.54278	-8.94232	-0.00742516	Eulipotyphla
-3.54137	-10.3867	-0.143723	Eulipotyphla
-3.86045	-17.3569	0.566528	Eulipotyphla
-3.74705	-13.4256	-0.27468	Eulipotyphla
-3.72649	-11.0532	0.0790379	Eulipotyphla
-3.72649	-11.0532	-0.183886	Eulipotyphla
-3.74323	-6.82125	-0.0128475	Eulipotyphla
-3.74323	-6.82125	-0.0128475	Eulipotyphla
-3.8692	-9.86629	-0.0580345	Eulipotyphla
-3.8692	-9.86629	0.0992755	Eulipotyphla
-3.79575	-29.6983	0.0125182	Eulipotyphla
-3.64017	-66.3129	-0.00986323	Eulipotyphla
-3.63826	-65.3628	0.000663923	Eulipotyphla
-3.64695	-63.4624	0.00792454	Eulipotyphla
-3.66256	-60.0301	0.108928	Eulipotyphla
-3.77856	-39.1837	0.014705	Eulipotyphla
-3.79575	-29.6983	0.000748889	Eulipotyphla
-3.79831	-27.7755	-0.0567863	Eulipotyphla
-3.79831	-27.7755	0.0691883	Eulipotyphla
-3.77856	-39.1837	0.0794025	Eulipotyphla
-3.86045	-17.3569	-0.112652	Eulipotyphla
-3.74705	-13.4256	-0.0242856	Eulipotyphla
-3.66256	-60.0301	-0.0249971	Eulipotyphla
-3.64463	-42.3968	-0.0940895	Eulipotyphla
-3.55832	-11.8334	-0.0281366	Eulipotyphla
-3.54137	-10.3867	-0.0104412	Eulipotyphla
-3.64463	-42.3968	0.0241617	Eulipotyphla
-3.64695	-63.4624	-0.006738	Eulipotyphla
-3.6479	-27.1833	0.00247829	Eulipotyphla
-3.65802	-24.4704	0.0153174	Eulipotyphla
-3.68059	-22.1607	0.0376836	Eulipotyphla
-3.72463	-10.9443	-0.0150393	Eulipotyphla
-3.7142	-8.25893	-0.00700629	Eulipotyphla
-3.71223	-7.78692	-0.0640798	Eulipotyphla
-3.65325	-4.26732	0.0086807	Eulipotyphla
-3.7142	-8.25893	-0.00259884	Eulipotyphla
-3.65802	-24.4704	-0.0812588	Eulipotyphla
-3.63826	-65.3628	-0.430882	Eulipotyphla
-4.03445	-11.9954	0.0220486	Glires
-4.03595	-11.3374	0.0206072	Glires
-4.03595	-11.3374	0.0206072	Glires
-4.04862	-0.959643	0.00843918	Glires
-4.04862	-0.959643	0.00843918	Glires
-4.04824	-2.41668	0.00880385	Glires
-4.04824	-2.41668	0.00880385	Glires
-4.04744	-3.92569	0.0095736	Glires
-4.04354	-7.09455	0.0133182	Glires
-4.04866	-0.145341	0.00840336	Glires
-4.04866	-0.145341	0.00840336	Glires
-3.23745	-6.16057	-0.206261	Glires
-3.23745	-6.16057	0.0854933	Glires
-3.91699	-46.475	-0.103932	Glires
-3.94181	-29.4668	-0.127778	Glires
-3.95503	-27.2377	-0.140475	Glires
-3.99498	-23.3126	0.0599632	Glires
-4.04118	-6.17426	0.015585	Glires
-4.04118	-6.17426	0.015585	Glires
-4.01271	-6.57013	0.0429339	Glires
-3.99959	-5.36632	-0.101528	Glires
-3.99959	-5.36632	0.0555338	Glires
-4.04095	-4.19076	0.0158096	Glires
-4.04499	-3.02631	0.0119274	Glires
-4.04499	-3.02631	0.0119274	Glires
-4.04385	-3.47041	0.013025	Glires
-4.04551	-8.61508	0.0114258	Glires
-4.04629	-7.89302	0.010677	Glires
-4.04779	-5.89037	0.00923186	Glires
-4.04797	-5.57487	0.00906013	Glires
-4.04826	-4.76035	0.00878956	Glires
-4.04826	-4.76035	0.00878956	Glires
-4.04817	-5.09619	0.00887451	Glires
-4.04448	-9.31439	0.0124139	Glires
-4.03898	-12.1453	0.0176982	Glires
-4.02873	-16.2924	0.0275411	Glires
-4.04203	-9.37456	0.0147647	Glires
-4.04834	-1.71897	0.00871283	Glires
-4.04834	-1.71897	0.00871283	Glires
-4.0451	-6.80465	0.0118214	Glires
-3.93972	-55.7604	0.861784	Glires
-3.44958	-6.20707	-0.219865	Glires
-3.51327	-3.19933	0.0209132	Glires
-3.51327	-3.19933	0.0209132	Glires
-3.8656	-31.9962	-0.241331	Glires
-3.93131	-26.5145	0.345103	Glires
-3.92024	-14.1286	-0.0253171	Glires
-3.92406	-10.719	-0.110724	Glires
-3.96624	-7.12963	0.0875663	Glires
-3.96624	-7.12963	0.00606935	Glires
-3.86707	-21.8651	-0.0559914	Glires
-3.9084	-8.04987	-0.0956881	Glires
-3.98598	-2.92656	0.0686081	Glires
-3.98598	-2.92656	-0.0128889	Glires
-3.88912	-13.2339	-0.07717	Glires
-3.88912	-13.2339	0.161637	Glires
-3.81301	-1.23733	-0.00406105	Glires
-3.81301	-1.23733	-0.00406105	Glires
-3.7174	-6.36167	0.0119607	Glires
-3.7174	-6.36167	-0.0587393	Glires
-3.90539	-13.0537	0.146013	Glires
-3.81778	-1.95189	-0.00864054	Glires
-3.81778	-1.95189	-0.00864054	Glires
-3.82399	-12.6822	-0.0904209	Glires
-3.82399	-12.6822	-0.0146079	Glires
-3.8462	-15.4003	-0.0906496	Glires
-4.03198	-3.561	0.0244265	Glires
-4.03198	-3.561	0.0244265	Glires
-3.99365	-4.36702	0.0612419	Glires
-3.99365	-4.36702	-0.0202551	Glires
-4.02471	-7.79056	0.0314084	Glires
-4.04237	-3.61865	0.014446	Glires
-4.04237	-3.61865	0.014446	Glires
-4.03093	-6.79293	0.0254259	Glires
-3.94759	-9.49087	0.105478	Glires
-3.94759	-9.49087	-0.133329	Glires
-3.89196	-27.4134	-0.0798925	Glires
-3.86665	-37.3658	-0.0555872	Glires
-3.71961	-35.1908	0.0856469	Glires
-3.71961	-35.1908	-0.248329	Glires
-3.81195	-13.5016	-0.00304694	Glires
-3.8115	-12.7867	-0.00260994	Glires
-3.81074	-8.14884	-0.001877	Glires
-3.81074	-8.14884	-0.001877	Glires
-3.81094	-11.0434	-0.00207193	Glires
-3.81037	-7.7092	-0.00152933	Glires
-3.81031	-7.12233	-0.00147306	Glires
-3.81031	-6.99772	-0.00146514	Glires
-3.81031	-6.99772	-0.00146514	Glires
-3.81057	-9.1498	-0.00172101	Glires
-3.81117	-11.8903	-0.00229247	Glires
-3.81492	-19.4244	-0.00589633	Glires
-3.81097	-9.14489	-0.00209776	Glires
-3.81097	-9.14489	-0.00209776	Glires
-3.81081	-8.39744	-0.0019459	Glires
-3.81032	-4.20929	-0.00147794	Glires
-3.81032	-4.20929	-0.00147794	Glires
-3.81628	-21.5211	-0.00720054	Glires
-3.80635	-8.12587	0.00233707	Glires
-3.80725	-7.47094	0.00146774	Glires
-3.80888	-5.31522	-9.49e-05	Glires
-3.80888	-5.31522	-9.49e-05	Glires
-3.80883	-5.42164	-4.89e-05	Glires
-3.80783	-6.89383	0.000911097	Glires
-3.80937	-0.855718	-0.000562637	Glires
-3.80937	-0.855718	-0.000562637	Glires
-3.79138	-11.7232	-0.0591002	Glires
-3.81452	-25.487	-0.00551644	Glires
-3.81059	-7.50765	-0.00173769	Glires
-3.81059	-7.50765	-0.00173769	Glires
-3.81061	-8.65455	-0.00176008	Glires
-3.81018	-3.41966	-0.00134247	Glires
-3.81018	-3.41966	-0.00134247	Glires
-3.8104	-6.98288	-0.00155022	Glires
-3.81049	-7.89	-0.00164305	Glires
-3.81032	-2.76738	-0.001479	Glires
-3.81032	-2.76738	-0.001479	Glires
-3.81127	-6.53421	-0.00238742	Glires
-3.81127	-6.53421	-0.00238742	Glires
-3.81294	-5.03102	-0.00399201	Glires
-3.81294	-5.03102	-0.00399201	Glires
-3.82078	-8.56187	-0.0115214	Glires
-3.81223	-4.42395	-0.00331143	Glires
-3.81127	-3.15634	-0.00238998	Glires
-3.81127	-3.15634	-0.00238998	Glires
-3.81308	-5.08023	-0.00413043	Glires
-3.81308	-5.08023	-0.00413043	Glires
-3.90635	-4.90352	0.0635897	Glires
-3.90635	-4.90352	0.0635897	Glires
-3.82434	-6.39346	-0.0149444	Glires
-3.82009	-5.79938	-0.0108599	Glires
-3.82009	-5.79938	-0.0108599	Glires
-3.81693	-4.70305	-0.0078253	Glires
-3.81693	-4.70305	-0.0078253	Glires
-3.8194	-5.49095	-0.0101962	Glires
-3.8157	-4.13092	-0.00664141	Glires
-3.8157	-4.13092	-0.00664141	Glires
-3.82337	-5.49853	-0.0140085	Glires
-3.82337	-5.49853	-0.0140085	Glires
-3.81345	-7.87619	-0.00448504	Glires
-3.81345	-7.87619	-0.00448504	Glires
-3.81416	-8.70164	-0.00516463	Glires
-3.81023	-2.58229	-0.0013932	Glires
-3.81023	-2.58229	-0.0013932	Glires
-3.81073	-8.58128	-0.00187479	Glires
-3.81073	-8.58128	-0.00187479	Glires
-3.73326	-3.34971	-0.00326962	Glires
-3.7342	-0.644078	-0.00417471	Glires
-3.7342	-0.644078	-0.00417471	Glires
-3.73414	-0.936607	-0.00411854	Glires
-3.73344	-3.03504	-0.00345113	Glires
-3.72636	-10.9992	-0.067349	Glires
-3.804	-27.1446	0.00459538	Glires
-3.80821	-17.0051	-0.262379	Glires
-3.85198	-6.18214	0.197312	Glires
-3.81088	-0.522832	-0.00201707	Glires
-3.81088	-0.522832	-0.00201707	Glires
-3.81047	-0.269773	-0.00162392	Glires
-3.81047	-0.269773	-0.00162392	Glires
-3.81052	-0.255303	-0.00167413	Glires
-3.81052	-0.255303	-0.00167413	Glires
-3.82263	-3.69495	-0.0132973	Glires
-3.69393	-1.19091	-0.15261	Glires
-3.69393	-1.19091	0.110314	Glires
-3.76649	-4.01139	0.0406206	Glires
-3.80316	-12.4543	-0.0704134	Glires
-3.80424	-13.181	0.00436451	Glires
-4.02223	-7.27576	0.0337902	Glires
-4.02223	-7.27576	0.0337902	Glires
-4.03553	-5.39628	0.0210153	Glires
-4.03553	-5.39628	0.0210153	Glires
-4.0321	-6.08952	0.0243112	Glires
-3.87563	-8.52098	-0.0642073	Glires
-4.01393	-1.61794	0.0417595	Glires
-4.01393	-1.61794	0.0417595	Glires
-3.93031	-3.55328	-0.116731	Glires
-3.91789	-4.87898	-0.104802	Glires
-3.92224	-5.22024	0.129832	Glires
-3.92218	-3.08675	0.12989	Glires
-3.92218	-3.08675	-0.108917	Glires
-3.87491	-8.60432	-0.0635213	Glires
-3.8638	-12.5633	-0.0528488	Glires
-3.81083	-0.358068	-0.00196656	Glires
-3.81083	-0.358068	-0.00196656	Glires
-3.88793	-0.260315	-0.0760239	Glires
-3.88793	-0.260315	0.0812861	Glires
-3.8449	-7.26628	-0.0346917	Glires
-3.87854	-2.30264	0.0903013	Glires
-3.87854	-2.30264	-0.0670087	Glires
-3.82514	-4.29141	-0.0157144	Glires
-3.82514	-4.29141	-0.0157144	Glires
-3.8404	-6.87051	-0.0303691	Glires
-3.92708	-0.839027	-0.113631	Glires
-3.92708	-0.839027	0.125176	Glires
-3.84363	-11.9242	-0.0334711	Glires
-3.81265	-1.61014	-0.00371603	Glires
-3.81197	-1.36499	-0.00306241	Glires
-3.81197	-1.36499	-0.00306241	Glires
-3.84556	-9.132	0.0464207	Glires
-3.82526	-7.97006	-0.0158272	Glires
-3.82506	-6.29067	-0.0156373	Glires
-3.82506	-6.29067	-0.0156373	Glires
-3.90364	-2.06634	0.147694	Glires
-3.90364	-2.06634	-0.0911134	Glires
-3.85844	-3.87358	-0.0477017	Glires
-3.83851	-5.46558	-0.0285544	Glires
-3.81365	-5.65099	-0.00467975	Glires
-3.81041	-1.85852	-0.00156327	Glires
-3.81036	-1.70454	-0.00151197	Glires
-3.81011	-0.336688	-0.00127228	Glires
-3.81011	-0.336688	-0.00127228	Glires
-3.811	-2.98697	-0.00213382	Glires
-3.81102	-3.33182	-0.00215504	Glires
-3.81102	-3.33182	-0.00215504	Glires
-3.8103	-1.42516	-0.00145667	Glires
-3.8103	-1.42516	-0.00145667	Glires
-3.8107	-2.70218	-0.00183998	Glires
-3.81631	-6.67898	-0.00723007	Glires
-3.82014	-7.76746	-0.0109062	Glires
-3.8142	-4.39462	-0.00520843	Glires
-3.81198	-2.77534	-0.00307288	Glires
-3.81198	-2.77534	-0.00307288	Glires
-3.81429	-4.43115	-0.00528959	Glires
-3.98251	-15.0602	0.0719412	Glires
-4.04474	-7.11196	0.0121619	Glires
-4.04814	-3.71017	0.00889986	Glires
-4.04814	-3.71017	0.00889986	Glires
-4.04784	-4.46157	0.00918842	Glires
-4.04788	-4.22378	0.00914828	Glires
-4.04788	-4.22378	0.00914828	Glires
-4.04602	-6.29414	0.0109353	Glires
-4.0474	-3.50493	0.00961156	Glires
-4.0474	-3.50493	0.00961156	Glires
-4.04742	-3.50392	0.00959414	Glires
-4.04882	-0.264762	0.0082427	Glires
-4.04882	-0.264762	0.0082427	Glires
-4.04391	-5.77075	0.0129602	Glires
-4.04391	-5.77075	0.0129602	Glires
-4.03615	-10.2778	0.0204154	Glires
-4.04393	-6.33292	0.0129407	Glires
-4.04393	-6.33292	0.0129407	Glires
-4.04363	-6.52802	0.0132335	Glires
-4.03924	-8.03981	0.0174446	Glires
-4.04804	-1.28631	0.0089924	Glires
-4.04804	-1.28631	0.0089924	Glires
-4.04843	-0.618842	0.00862278	Glires
-4.04843	-0.618842	0.00862278	Glires
-4.03978	-8.12987	0.0169255	Glires
-4.04813	-2.94637	0.00890909	Glires
-4.04813	-2.94637	0.00890909	Glires
-4.04782	-3.94884	0.00920564	Glires
-4.04879	-0.648975	0.00827789	Glires
-4.04879	-0.648975	0.00827789	Glires
-4.04784	-3.91673	0.00918848	Glires
-4.048	-2.82322	0.00903016	Glires
-4.04875	-0.727133	0.00831203	Glires
-4.04875	-0.727133	0.00831203	Glires
-4.04646	-5.13057	0.0105094	Glires
-4.019	-12.8536	0.0368932	Glires
-4.03348	-8.82286	0.0229825	Glires
-4.03348	-8.82286	0.0229825	Glires
-4.04381	-4.49699	0.0130554	Glires
-4.04381	-4.49699	0.0130554	Glires
-4.03866	-6.784	0.0180068	Glires
-4.02207	-10.099	0.0339389	Glires
-4.01968	-9.70615	0.0362351	Glires
-4.03755	-4.33393	0.0190741	Glires
-4.03755	-4.33393	0.0190741	Glires
-4.03389	-2.96182	0.0225831	Glires
-4.03389	-2.96182	0.0225831	Glires
-3.98956	-7.3425	-0.17364	Glires
-3.83819	-10.4389	-0.0282509	Glires
-3.82586	-7.5051	-0.0164004	Glires
-3.82586	-7.5051	-0.0164004	Glires
-3.82304	-5.2395	-0.0136953	Glires
-3.82304	-5.2395	-0.0136953	Glires
-3.82293	-3.99558	-0.0135876	Glires
-3.82293	-3.99558	-0.0135876	Glires
-3.83677	-4.02262	-0.0268839	Glires
-3.82423	-2.78757	-0.0148375	Glires
-3.82423	-2.78757	-0.0148375	Glires
-3.95043	-6.35889	-0.136057	Glires
-4.03405	-1.90371	0.0224309	Glires
-4.03405	-1.90371	0.0224309	Glires
-4.04301	-0.844395	0.0138242	Glires
-4.04301	-0.844395	0.0138242	Glires
-3.93316	-8.69032	0.119335	Glires
-3.94004	-3.29742	-0.12608	Glires
-3.94007	-2.05299	-0.126101	Glires
-3.94007	-2.05299	0.112706	Glires
-3.94902	-2.92126	0.104103	Glires
-3.961	-4.64511	0.0926014	Glires
-4.03014	-3.17689	0.0261874	Glires
-4.03014	-3.17689	0.0261874	Glires
-3.92519	-5.22245	-0.111811	Glires
-3.92519	-5.22245	0.126996	Glires
-3.9179	-9.66272	0.134002	Glires
-3.81996	-3.86477	-0.0107329	Glires
-3.81996	-3.86477	-0.0107329	Glires
-3.81836	-4.8807	-0.00919876	Glires
-3.81149	-1.42353	-0.00260112	Glires
-3.81149	-1.42353	-0.00260112	Glires
-3.82523	-6.74651	-0.0158009	Glires
-3.83227	-7.93381	-0.0225642	Glires
-3.81859	-4.49193	-0.00941775	Glires
-3.81035	-0.284988	-0.0015106	Glires
-3.81035	-0.284988	-0.0015106	Glires
-3.81192	-1.96541	-0.00301754	Glires
-3.81192	-1.96541	-0.00301754	Glires
-3.81662	-4.46141	-0.00752531	Glires
-3.81166	-2.0445	-0.00276858	Glires
-3.81166	-2.0445	-0.00276858	Glires
-3.8152	-4.40778	-0.00616363	Glires
-3.8152	-4.40778	-0.00616363	Glires
-3.92858	-0.851782	0.123739	Glires
-3.92858	-0.851782	-0.115068	Glires
-3.89121	-13.3824	0.159634	Glires
-3.89121	-13.3824	-0.0791733	Glires
-3.81163	-2.59691	-0.00273295	Glires
-3.81163	-2.59691	-0.00273295	Glires
-3.81361	-4.61037	-0.00464094	Glires
-3.81361	-4.61037	-0.00464094	Glires
-3.81368	-4.57059	-0.00470526	Glires
-3.81368	-4.57059	-0.00470526	Glires
-3.81759	-6.03533	-0.00845975	Glires
-3.81759	-6.03533	-0.00845975	Glires
-3.81859	-6.43918	-0.00942559	Glires
-3.89525	-32.9616	-0.0830511	Glires
-3.89988	-26.2201	0.151304	Glires
-3.85124	-16.4825	-0.0407832	Glires
-3.85124	-16.4825	-0.0407832	Glires
-3.94634	-22.204	0.0251817	Glires
-3.95471	-16.6915	0.0171416	Glires
-3.95471	-16.6915	0.0171416	Glires
-3.95881	-13.2958	0.0132064	Glires
-3.96534	-5.13007	0.00693821	Glires
-3.96534	-5.13007	0.00693821	Glires
-3.94566	-22.4033	0.0258399	Glires
-3.87559	-45.0753	-0.0641666	Glires
-3.88447	-42.6267	-0.127406	Glires
-4.02898	-19.6012	0.0273037	Glires
-4.04418	-10.4241	0.0127058	Glires
-4.04815	-2.81847	0.00889379	Glires
-4.04815	-2.81847	0.00889379	Glires
-4.04887	-0.0890522	0.00819787	Glires
-4.04887	-0.0890522	0.00819787	Glires
-4.04858	-1.27664	0.00847525	Glires
-4.044	-10.8696	0.0128783	Glires
-4.04053	-14.6093	0.0162086	Glires
-4.04113	-11.7437	0.0156323	Glires
-4.04113	-11.7437	0.0156323	Glires
-4.03365	-17.4147	0.0228224	Glires
-4.03052	-18.8371	0.0258211	Glires
-3.96178	-10.9938	0.0918454	Glires
-3.96178	-10.9938	0.0103484	Glires
-3.95351	-11.9749	-0.0572711	Glires
-3.91899	-22.0344	-0.105856	Glires
-3.91899	-22.0344	0.132951	Glires
-3.91652	-24.6231	0.135318	Glires
-3.88625	-24.7061	-0.0744135	Glires
-3.84712	-17.0176	-0.0368244	Glires
-3.81693	-6.65567	-0.00783063	Glires
-3.81575	-6.02512	-0.0066904	Glires
-3.81575	-6.02512	-0.0066904	Glires
-4.04527	-3.99656	0.0116613	Glires
-4.04527	-3.99656	0.0116613	Glires
-4.15108	-2.59902	0.0457326	Glires
-4.15108	-2.59902	0.0457326	Glires
-4.08418	-3.53877	-0.06273	Glires
-4.08418	-3.53877	0.00293903	Glires
-4.02836	-16.2504	0.0278962	Glires
-4.04267	-9.05879	0.0141562	Glires
-4.04665	-5.48798	0.0103336	Glires
-4.04665	-5.48798	0.0103336	Glires
-4.04553	-6.86595	0.0114114	Glires
-4.02378	-7.59139	0.0322942	Glires
-4.04424	-2.37001	0.0126465	Glires
-4.04424	-2.37001	0.0126465	Glires
-3.9772	-7.84777	0.0770424	Glires
-3.93837	-2.46476	0.114338	Glires
-3.93837	-2.46476	-0.124469	Glires
-3.97589	-8.52815	-0.0787639	Glires
-4.03344	-12.7271	0.02302	Glires
-4.03344	-12.7271	0.02302	Glires
-4.01073	-22.0844	0.0448306	Glires
-3.56515	-5.58511	-0.0289094	Glires
-3.56515	-5.58511	-0.0289094	Glires
-3.73649	-77.9381	0.07015	Glires
-3.81079	-70.5369	0.0148432	Glires
-3.82685	-69.3133	0.00978565	Glires
-3.83722	-67.1928	0.00207033	Glires
-3.83946	-66.7096	-0.00123262	Glires
-3.83831	-64.9295	-0.0067926	Glires
-3.83164	-60.9494	0.0378168	Glires
-3.86985	-46.6646	-0.0011927	Glires
-3.86754	-44.1909	-0.037387	Glires
-3.82913	-34.3861	-0.000833821	Glires
-3.82878	-34.2305	-0.00119762	Glires
-3.82809	-32.3999	0.03009	Glires
-3.85871	-25.1188	0.0390965	Glires
-3.89713	-18.214	0.00350717	Glires
-3.89844	-18.1415	-0.0121668	Glires
-3.88403	-16.5728	0.00238933	Glires
-3.88474	-16.3052	0.00935624	Glires
-3.89239	-14.7931	0.0102854	Glires
-3.90067	-14.0729	0.0079671	Glires
-3.9063	-13.4725	0.0062863	Glires
-3.91003	-12.7884	-0.0127575	Glires
-3.89457	-11.1975	-0.0446099	Glires
-3.84786	-9.32324	-0.00594406	Glires
-3.84167	-9.01051	-0.00870504	Glires
-3.83296	-8.22416	-0.00733146	Glires
-3.82597	-7.25633	-0.0109699	Glires
-3.81561	-4.58661	-0.00497438	Glires
-3.81561	-4.58661	-0.00143975	Glires
-3.82597	-7.25633	-0.0099679	Glires
-3.81662	-4.46141	-0.00567758	Glires
-3.83296	-8.22416	-0.014714	Glires
-3.81859	-4.49193	-0.00913891	Glires
-3.84167	-9.01051	-0.009393	Glires
-3.83227	-7.93381	-0.00740758	Glires
-3.82523	-6.74651	-0.00751783	Glires
-3.81836	-4.8807	-0.00778458	Glires
-3.84786	-9.32324	-0.0276597	Glires
-3.89457	-11.1975	0.0254208	Glires
-3.9179	-9.66272	0.0103088	Glires
-3.91003	-12.7884	0.0329269	Glires
-3.94025	-10.7961	0.0246428	Glires
-3.961	-4.64511	-0.0162357	Glires
-3.94004	-3.29742	0.0128679	Glires
-3.94902	-2.92126	-0.00471211	Glires
-3.94025	-10.7961	0.0937873	Glires
-3.9063	-13.4725	0.0194676	Glires
-3.92321	-9.17064	0.0131781	Glires
-3.93316	-8.69032	0.0208855	Glires
-3.95043	-6.35889	0.0344432	Glires
-3.98058	-5.33635	0.0589675	Glires
-3.98058	-5.33635	0.067928	Glires
-3.92321	-9.17064	-0.0832162	Glires
-3.83677	-4.02262	-0.0127303	Glires
-3.90067	-14.0729	0.0302457	Glires
-3.89239	-14.7931	-0.0674556	Glires
-3.88474	-16.3052	-0.0013237	Glires
-3.88171	-15.0432	-0.055557	Glires
-3.82457	-8.00584	-0.00930024	Glires
-3.81594	-6.00217	-0.0014432	Glires
-3.81551	-5.84392	-0.00490794	Glires
-3.81551	-5.84392	-0.0029215	Glires
-3.81594	-6.00217	-0.00326943	Glires
-3.82457	-8.00584	-0.00664401	Glires
-3.81859	-6.43918	-0.00191191	Glires
-3.88171	-15.0432	0.0110847	Glires
-3.88403	-16.5728	-0.00674282	Glires
-3.87561	-15.8621	-0.0360695	Glires
-3.83819	-10.4389	-0.0124701	Glires
-3.87561	-15.8621	-0.0512235	Glires
-3.89844	-18.1415	0.086312	Glires
-3.98251	-15.0602	0.0317234	Glires
-4.00866	-13.9168	0.0134826	Glires
-4.01555	-13.4146	0.0168821	Glires
-4.02556	-12.0902	0.0214927	Glires
-4.03978	-8.12987	0.0138785	Glires
-4.04583	-5.68356	0.00952342	Glires
-4.04729	-4.5924	0.00865536	Glires
-4.04782	-3.94884	0.00816347	Glires
-4.04784	-3.91673	0.00909434	Glires
-4.04729	-4.5924	0.00896409	Glires
-4.04583	-5.68356	0.00869679	Glires
-4.04646	-5.13057	0.00963204	Glires
-4.048	-2.82322	0.00890048	Glires
-4.02556	-12.0902	0.0168877	Glires
-4.03518	-9.6645	0.0117109	Glires
-4.03924	-8.03981	0.0166066	Glires
-4.03518	-9.6645	0.0208955	Glires
-4.01555	-13.4146	0.0103197	Glires
-4.019	-12.8536	0.0117363	Glires
-4.02373	-11.6163	0.00750602	Glires
-4.02404	-10.6719	0.00524115	Glires
-4.02207	-10.099	0.00473812	Glires
-4.01968	-9.70615	0.000538126	Glires
-4.01319	-8.99179	-0.016847	Glires
-3.98956	-7.3425	0.0501793	Glires
-4.01319	-8.99179	0.0311406	Glires
-4.02404	-10.6719	0.0218283	Glires
-4.03866	-6.784	0.0129387	Glires
-4.02373	-11.6163	0.0169477	Glires
-4.00866	-13.9168	0.0301504	Glires
-4.03222	-11.3486	0.00888483	Glires
-4.03357	-11.1493	0.0132827	Glires
-4.03927	-9.66563	0.0132814	Glires
-4.04474	-7.11196	0.00930114	Glires
-4.04602	-6.29414	0.00961223	Glires
-4.04756	-4.9051	0.00841615	Glires
-4.04784	-4.46157	0.00844674	Glires
-4.04756	-4.9051	0.00845794	Glires
-4.03927	-9.66563	0.0136193	Glires
-4.04508	-6.24386	0.0103728	Glires
-4.04742	-3.50392	0.00953664	Glires
-4.04508	-6.24386	0.0103546	Glires
-4.03357	-11.1493	0.0101633	Glires
-4.03615	-10.2778	0.0154464	Glires
-4.03222	-11.3486	0.0189424	Glires
-4.04363	-6.52802	0.00828492	Glires
-3.89713	-18.214	-0.0175406	Glires
-3.87739	-16.639	-0.0291333	Glires
-3.84685	-13.4396	-0.00542769	Glires
-3.84121	-12.6804	-0.0164561	Glires
-3.82477	-8.72973	-0.00529257	Glires
-3.82014	-7.76746	-0.00467278	Glires
-3.81631	-6.67898	-0.00365181	Glires
-3.81365	-5.65099	-0.00183897	Glires
-3.81292	-5.27273	-0.0030437	Glires
-3.811	-2.98697	-0.00180015	Glires
-3.81041	-1.85852	-0.00128301	Glires
-3.81036	-1.70454	-0.00148126	Glires
-3.81292	-5.27273	-0.00273928	Glires
-3.81131	-3.82701	-0.00180446	Glires
-3.8107	-2.70218	-0.0016173	Glires
-3.81131	-3.82701	-0.00147645	Glires
-3.82477	-8.72973	-0.000169312	Glires
-3.82526	-7.97006	0.0020806	Glires
-3.82798	-6.90382	0.00999113	Glires
-3.83851	-5.46558	0.0198145	Glires
-3.85844	-3.87358	0.0458637	Glires
-3.82798	-6.90382	-0.00345705	Glires
-3.84121	-12.6804	-0.0269336	Glires
-3.81429	-4.43115	-0.00116089	Glires
-3.8142	-4.39462	-0.00330309	Glires
-3.84685	-13.4396	-0.00300777	Glires
-3.84363	-11.9242	0.00201159	Glires
-3.84556	-9.132	-0.0327494	Glires
-3.81265	-1.61014	-0.00182158	Glires
-3.87739	-16.639	-0.00659219	Glires
-3.86939	-13.9538	-0.0044844	Glires
-3.8638	-12.5633	0.00105399	Glires
-3.86398	-11.8924	-0.0193469	Glires
-3.84375	-8.17874	4.97e-05	Glires
-3.84371	-8.14882	-0.00322388	Glires
-3.8404	-6.87051	0.000543117	Glires
-3.84099	-6.54805	0.0375354	Glires
-3.84099	-6.54805	-0.0158677	Glires
-3.84371	-8.14882	0.00127639	Glires
-3.8449	-7.26628	0.0431639	Glires
-3.84375	-8.17874	-0.0328298	Glires
-3.86398	-11.8924	0.0639914	Glires
-3.86939	-13.9538	0.00662689	Glires
-3.87491	-8.60432	0.00203178	Glires
-3.87563	-8.52098	0.0307294	Glires
-3.90501	-6.7141	0.0197308	Glires
-3.92224	-5.22024	-0.001158	Glires
-3.91789	-4.87898	0.0154339	Glires
-3.93031	-3.55328	0.0871239	Glires
-3.90501	-6.7141	0.01967	Glires
-3.85871	-25.1188	-0.00677688	Glires
-3.85126	-19.6309	-0.0426588	Glires
-3.80821	-17.0051	-0.00529314	Glires
-3.80424	-13.181	-0.00255092	Glires
-3.80316	-12.4543	0.0174985	Glires
-3.82217	-7.75845	0.0290427	Glires
-3.85198	-6.18214	-0.0256992	Glires
-3.82587	-4.16429	-0.00832065	Glires
-3.81817	-2.88612	-0.00821077	Glires
-3.81817	-2.88612	-0.00862008	Glires
-3.82587	-4.16429	-0.0038643	Glires
-3.82263	-3.69495	-0.0128482	Glires
-3.82217	-7.75845	-0.0564485	Glires
-3.76649	-4.01139	-0.0755228	Glires
-3.85126	-19.6309	0.157309	Glires
-4.00818	-9.19263	0.0304942	Glires
-4.0321	-6.08952	0.010956	Glires
-4.00818	-9.19263	0.0206255	Glires
-3.82809	-32.3999	-0.0246242	Glires
-3.804	-27.1446	-0.0791172	Glires
-3.72636	-10.9992	0.00234435	Glires
-3.73326	-3.34971	-0.00408734	Glires
-3.73344	-3.03504	-0.00357401	Glires
-3.73414	-0.936607	-0.00418292	Glires
-3.82878	-34.2305	-0.0141994	Glires
-3.81509	-26.7368	-0.00160833	Glires
-3.81452	-25.487	-0.00175489	Glires
-3.81384	-22.9977	-0.00110444	Glires
-3.81383	-16.8266	-0.000384369	Glires
-3.81454	-15.4989	0.00242422	Glires
-3.81803	-11.6188	0.000663253	Glires
-3.81962	-10.9037	0.0038008	Glires
-3.82429	-9.51641	0.0102889	Glires
-3.83526	-7.95831	0.00426145	Glires
-3.83977	-7.57854	-0.0154969	Glires
-3.82434	-6.39346	-0.00229772	Glires
-3.82272	-6.24343	-0.00314848	Glires
-3.82032	-5.8657	-0.00106735	Glires
-3.82032	-5.8657	-0.00422674	Glires
-3.82272	-6.24343	-0.00406848	Glires
-3.8194	-5.49095	-0.00457562	Glires
-3.83977	-7.57854	0.0665177	Glires
-3.83526	-7.95831	-0.0121395	Glires
-3.82429	-9.51641	-0.00419148	Glires
-3.82078	-8.56187	-0.00779581	Glires
-3.8138	-5.68793	-0.00266758	Glires
-3.81223	-4.42395	-0.00211706	Glires
-3.8138	-5.68793	-0.0018149	Glires
-3.81962	-10.9037	-0.00754805	Glires
-3.81803	-11.6188	-0.00479809	Glires
-3.81416	-8.70164	-0.00178908	Glires
-3.81454	-15.4989	-0.00433651	Glires
-3.81383	-16.8266	-0.0025997	Glires
-3.81232	-14.0218	-0.00250939	Glires
-3.81097	-10.2449	-0.00156	Glires
-3.81061	-8.65455	-0.00134335	Glires
-3.81049	-7.89	-0.00132297	Glires
-3.8104	-6.98288	-0.00144643	Glires
-3.81097	-10.2449	-0.00158332	Glires
-3.81232	-14.0218	-0.00315443	Glires
-3.81384	-22.9977	-0.00311567	Glires
-3.81182	-15.6376	-0.00275758	Glires
-3.81182	-15.6376	-0.00225619	Glires
-3.81509	-26.7368	-0.0194429	Glires
-3.79669	-13.3732	0.00788686	Glires
-3.80635	-8.12587	-0.000484887	Glires
-3.80725	-7.47094	-0.000774684	Glires
-3.80783	-6.89383	-0.000331818	Glires
-3.80883	-5.42164	-0.00124401	Glires
-3.79669	-13.3732	-0.00707989	Glires
-3.79138	-11.7232	0.0160047	Glires
-3.82913	-34.3861	-0.00227722	Glires
-3.82734	-33.342	-0.0159475	Glires
-3.81195	-13.5016	-0.00162357	Glires
-3.8115	-12.7867	-0.00120315	Glires
-3.81148	-12.7551	-0.00150117	Glires
-3.81117	-11.8903	-0.00142923	Glires
-3.81094	-11.0434	-0.00157404	Glires
-3.81057	-9.1498	-0.00142268	Glires
-3.81037	-7.7092	-0.00128958	Glires
-3.81031	-7.12233	-0.00124156	Glires
-3.81148	-12.7551	-0.00193372	Glires
-3.82734	-33.342	-0.0116231	Glires
-3.81628	-21.5211	-0.00235567	Glires
-3.81492	-19.4244	-0.00487389	Glires
-3.8111	-9.82451	-0.00149281	Glires
-3.81081	-8.39744	-0.00170107	Glires
-3.8111	-9.82451	-0.00133471	Glires
-3.86754	-44.1909	0.0309868	Glires
-3.8975	-34.15	0.0413881	Glires
-3.93668	-26.1221	0.012734	Glires
-3.94566	-22.4033	0.0172641	Glires
-3.95881	-13.2958	0.0111564	Glires
-3.93668	-26.1221	0.0134194	Glires
-3.94634	-22.204	0.0125089	Glires
-3.8975	-34.15	-4.42e-05	Glires
-3.89525	-32.9616	0.00675563	Glires
-3.89988	-26.2201	-0.0463372	Glires
-3.86985	-46.6646	0.00685298	Glires
-3.87559	-45.0753	0.00134443	Glires
-3.87559	-45.0752	0.0102278	Glires
-3.88447	-42.6267	0.136562	Glires
-4.01934	-22.3664	0.0166636	Glires
-4.02898	-19.6012	0.017739	Glires
-4.03932	-15.4191	0.00902356	Glires
-4.04053	-14.6093	0.0113249	Glires
-4.044	-10.8696	0.0125787	Glires
-4.04858	-1.27664	0.00846442	Glires
-4.03932	-15.4191	0.0126704	Glires
-4.04418	-10.4241	0.0119704	Glires
-4.01934	-22.3664	0.0182071	Glires
-4.03052	-18.8371	0.0105845	Glires
-4.03365	-17.4147	0.0150715	Glires
-3.87559	-45.0752	0.0277855	Glires
-3.90203	-26.636	0.00754723	Glires
-3.90719	-26.099	0.0489184	Glires
-3.95351	-11.9749	0.0126936	Glires
-3.90719	-26.099	0.0119304	Glires
-3.91652	-24.6231	0.00542546	Glires
-3.90203	-26.636	-0.013385	Glires
-3.88625	-24.7061	-0.037369	Glires
-3.84712	-17.0176	-0.0299657	Glires
-3.81693	-6.65567	-0.00215905	Glires
-3.83164	-60.9494	-0.112421	Glires
-3.83831	-64.9295	0.0282185	Glires
-3.86665	-37.3658	0.0262961	Glires
-3.89196	-27.4134	0.0753764	Glires
-3.96534	-14.1419	0.0642511	Glires
-4.02471	-7.79056	0.0134613	Glires
-4.03093	-6.79293	0.0189101	Glires
-3.96534	-14.1419	-0.0128639	Glires
-3.83946	-66.7096	0.140294	Glires
-3.97983	-40.1482	0.129599	Glires
-4.10397	-4.42593	0.0574719	Glires
-4.10397	-4.42593	-0.00943051	Glires
-3.97983	-40.1482	0.0708919	Glires
-3.83722	-67.1928	0.00448462	Glires
-3.84187	-48.5299	0.15857	Glires
-4.00043	-24.8407	0.011811	Glires
-4.00597	-23.2318	-0.00205322	Glires
-3.99742	-11.2411	-0.0153757	Glires
-3.97589	-8.52815	0.00661233	Glires
-3.9772	-7.84777	-0.0334717	Glires
-3.99742	-11.2411	0.0325196	Glires
-4.02378	-7.59139	0.0276518	Glires
-4.00597	-23.2318	0.0112593	Glires
-4.01073	-22.0844	0.0293883	Glires
-4.00043	-24.8407	0.034208	Glires
-4.02836	-16.2504	0.0216821	Glires
-4.04267	-9.05879	0.0107997	Glires
-4.04553	-6.86595	0.009177	Glires
-3.84187	-48.5299	-0.276713	Glires
-3.82685	-69.3133	0.0986268	Glires
-3.92606	-57.2656	0.0169973	Glires
-3.93972	-55.7604	-0.103017	Glires
-3.83282	-38.8211	0.0136351	Glires
-3.8468	-36.2516	0.00624065	Glires
-3.85284	-30.3618	-6.53e-05	Glires
-3.85233	-29.577	0.00501053	Glires
-3.85691	-28.6886	0.0231158	Glires
-3.87942	-17.761	0.0445753	Glires
-3.9225	-15.0903	0.112673	Glires
-3.9225	-15.0903	0.0743438	Glires
-3.87942	-17.761	-0.0317214	Glires
-3.8462	-15.4003	-0.022029	Glires
-3.85691	-28.6886	0.049086	Glires
-3.90539	-13.0537	-0.0850916	Glires
-3.85233	-29.577	-0.134501	Glires
-3.85284	-30.3618	0.0146838	Glires
-3.86707	-21.8651	0.00384353	Glires
-3.86991	-21.203	0.00952246	Glires
-3.87831	-15.0066	0.0122632	Glires
-3.87831	-15.0066	-0.0638514	Glires
-3.86991	-21.203	0.0396132	Glires
-3.9084	-8.04987	0.0802143	Glires
-3.8468	-36.2516	0.0190002	Glires
-3.8656	-31.9962	0.0666662	Glires
-3.93131	-26.5145	-0.007523	Glires
-3.92024	-14.1286	0.00692069	Glires
-3.92406	-10.719	0.0454402	Glires
-3.83282	-38.8211	-0.383589	Glires
-3.44958	-6.20707	0.0482168	Glires
-3.92606	-57.2656	-0.00573433	Glires
-3.91699	-46.475	0.0278058	Glires
-3.94181	-29.4668	0.0171788	Glires
-3.95503	-27.2377	0.0406229	Glires
-3.99117	-24.0258	0.0340663	Glires
-4.01933	-19.268	0.0266699	Glires
-4.03898	-12.1453	0.013298	Glires
-4.04448	-9.31439	0.0090424	Glires
-4.04551	-8.61508	0.00883391	Glires
-4.04629	-7.89302	0.00958968	Glires
-4.04779	-5.89037	0.00832332	Glires
-4.04797	-5.57487	0.00834484	Glires
-4.04817	-5.09619	0.00824767	Glires
-4.01933	-19.268	0.0164222	Glires
-4.02873	-16.2924	0.0206935	Glires
-4.04203	-9.37456	0.0109813	Glires
-4.0451	-6.80465	0.0112745	Glires
-3.99117	-24.0258	0.00971295	Glires
-3.99498	-23.3126	0.0258195	Glires
-4.01474	-16.7733	0.0115571	Glires
-4.01946	-7.82208	0.0285157	Glires
-4.04095	-4.19076	0.0107731	Glires
-4.04385	-3.47041	0.00913136	Glires
-4.01946	-7.82208	0.00027628	Glires
-4.01271	-6.57013	-0.00635891	Glires
-4.01474	-16.7733	0.0332812	Glires
-3.81079	-70.5369	-0.0680291	Glires
-3.74398	-48.8731	0.23393	Glires
-3.98176	-21.7745	0.053673	Glires
-4.0299	-13.3026	0.0210816	Glires
-4.04354	-7.09455	0.0107562	Glires
-4.04632	-5.17068	0.00920515	Glires
-4.04744	-3.92569	0.00893188	Glires
-4.04632	-5.17068	0.0103862	Glires
-4.0299	-13.3026	0.0119922	Glires
-4.03445	-11.9954	0.00911832	Glires
-3.98176	-21.7745	0.0724338	Glires
-3.74398	-48.8731	-0.510376	Glires
-2.96632	-11.5027	0.113939	MonotremataMarsupialia
-2.96632	-11.5027	-0.124497	MonotremataMarsupialia
-2.79593	-44.9703	-0.460943	MonotremataMarsupialia
-3.79756	-16.3207	0.0107741	MonotremataMarsupialia
-3.79756	-16.3207	0.0107741	MonotremataMarsupialia
-3.75937	-33.1754	0.0474638	MonotremataMarsupialia
-3.75372	-29.811	-0.0229282	MonotremataMarsupialia
-3.75131	-27.4606	-0.131562	MonotremataMarsupialia
-3.78284	-18.7916	0.0249196	MonotremataMarsupialia
-3.80729	-5.09619	0.00143503	MonotremataMarsupialia
-3.80924	-2.34803	-0.000441237	MonotremataMarsupialia
-3.80924	-2.34803	-0.000441237	MonotremataMarsupialia
-3.79984	-11.017	0.00858842	MonotremataMarsupialia
-3.75961	-34.8199	0.0472284	MonotremataMarsupialia
-3.71471	-56.0815	-0.0964006	MonotremataMarsupialia
-3.33979	-6.57985	-0.128176	MonotremataMarsupialia
-3.33979	-6.57985	0.0338713	MonotremataMarsupialia
-3.7816	-26.2273	0.0261108	MonotremataMarsupialia
-3.80901	-3.25294	-0.000221097	MonotremataMarsupialia
-3.80901	-3.25294	-0.000221097	MonotremataMarsupialia
-3.8091	-3.04055	-0.000306652	MonotremataMarsupialia
-3.8091	-3.04055	-0.000306652	MonotremataMarsupialia
-3.80843	-9.12008	0.000340222	MonotremataMarsupialia
-3.80906	-6.94355	-0.000269776	MonotremataMarsupialia
-3.80906	-6.94355	-0.000269776	MonotremataMarsupialia
-3.80834	-8.63375	0.000421855	MonotremataMarsupialia
-3.80834	-8.63375	0.000421855	MonotremataMarsupialia
-3.80202	-18.2616	0.00649262	MonotremataMarsupialia
-3.79954	-20.1483	0.00887563	MonotremataMarsupialia
-3.78161	-29.9057	0.0260996	MonotremataMarsupialia
-3.74716	-25.4512	0.52198	MonotremataMarsupialia
-3.29541	-4.62879	-0.0717791	MonotremataMarsupialia
-3.29541	-4.62879	-0.0717791	MonotremataMarsupialia
-3.79774	-33.3418	0.0106011	MonotremataMarsupialia
-3.80699	-15.2771	0.00171656	MonotremataMarsupialia
-3.80881	-9.43978	-2.36e-05	MonotremataMarsupialia
-3.80968	-4.44661	-0.000867156	MonotremataMarsupialia
-3.80968	-4.44661	-0.000867156	MonotremataMarsupialia
-3.80531	-24.1606	0.00333106	MonotremataMarsupialia
-3.80988	-8.02922	-0.00105598	MonotremataMarsupialia
-3.81005	-2.32374	-0.00121649	MonotremataMarsupialia
-3.81005	-2.32374	-0.00121649	MonotremataMarsupialia
-3.81002	-4.25811	-0.0011917	MonotremataMarsupialia
-3.81002	-4.25811	-0.0011917	MonotremataMarsupialia
-3.81007	-1.01739	-0.00123392	MonotremataMarsupialia
-3.81007	-1.01739	-0.00123392	MonotremataMarsupialia
-3.81006	-1.95841	-0.00122682	MonotremataMarsupialia
-3.81006	-1.95841	-0.00122682	MonotremataMarsupialia
-3.81007	-0.846377	-0.00123947	MonotremataMarsupialia
-3.81007	-0.846377	-0.00123947	MonotremataMarsupialia
-3.81005	-3.03788	-0.00122234	MonotremataMarsupialia
-3.81006	-2.82124	-0.00123014	MonotremataMarsupialia
-3.81007	-0.064448	-0.00124263	MonotremataMarsupialia
-3.81007	-0.064448	-0.00124263	MonotremataMarsupialia
-3.81006	-2.48677	-0.00123257	MonotremataMarsupialia
-3.81006	-2.48677	-0.00123257	MonotremataMarsupialia
-3.81004	-4.3893	-0.00120636	MonotremataMarsupialia
-3.80972	-9.52896	-0.000901384	MonotremataMarsupialia
-3.80974	-6.89354	-0.000921343	MonotremataMarsupialia
-3.80974	-6.89354	-0.000921343	MonotremataMarsupialia
-3.80995	-3.493	-0.00112517	MonotremataMarsupialia
-3.80995	-3.493	-0.00112517	MonotremataMarsupialia
-3.80943	-10.9487	-0.00062308	MonotremataMarsupialia
-3.87905	-19.636	-0.0674981	MonotremataMarsupialia
-3.87905	-19.636	0.171309	MonotremataMarsupialia
-3.81035	-1.07155	-0.00150688	MonotremataMarsupialia
-3.81035	-1.07155	-0.00150688	MonotremataMarsupialia
-3.81134	-2.99284	-0.00245393	MonotremataMarsupialia
-3.48259	-157.114	0.213235	MonotremataMarsupialia
-3.71	-73.4362	0.000924123	MonotremataMarsupialia
-3.71612	-68.2706	-0.00636331	MonotremataMarsupialia
-3.71471	-56.0815	0.000129895	MonotremataMarsupialia
-3.71985	-52.6873	0.0406768	MonotremataMarsupialia
-3.76533	-42.9125	0.0253606	MonotremataMarsupialia
-3.7937	-37.9295	0.00179171	MonotremataMarsupialia
-3.79738	-37.1644	0.00618928	MonotremataMarsupialia
-3.80531	-24.1606	0.00162356	MonotremataMarsupialia
-3.80837	-16.7648	4.19e-05	MonotremataMarsupialia
-3.80972	-9.52896	-0.00119398	MonotremataMarsupialia
-3.80978	-9.10881	-0.00103674	MonotremataMarsupialia
-3.81	-5.40029	-0.00121758	MonotremataMarsupialia
-3.81003	-4.72501	-0.00123571	MonotremataMarsupialia
-3.81004	-4.3893	-0.00122321	MonotremataMarsupialia
-3.81006	-3.21442	-0.00123976	MonotremataMarsupialia
-3.81006	-2.82124	-0.00123029	MonotremataMarsupialia
-3.81006	-3.21442	-0.00123723	MonotremataMarsupialia
-3.81003	-4.72501	-0.00121908	MonotremataMarsupialia
-3.81005	-3.03788	-0.00122578	MonotremataMarsupialia
-3.81	-5.40029	-0.00118735	MonotremataMarsupialia
-3.80978	-9.10881	-0.00115621	MonotremataMarsupialia
-3.80988	-8.02922	-0.00119989	MonotremataMarsupialia
-3.80993	-7.27062	-0.00121166	MonotremataMarsupialia
-3.80997	-6.41682	-0.00119309	MonotremataMarsupialia
-3.80997	-6.41682	-0.00114913	MonotremataMarsupialia
-3.80993	-7.27062	-0.00113193	MonotremataMarsupialia
-3.80837	-16.7648	-0.000583925	MonotremataMarsupialia
-3.80909	-13.553	-0.000945482	MonotremataMarsupialia
-3.80943	-10.9487	-0.000745529	MonotremataMarsupialia
-3.80909	-13.553	-0.000634956	MonotremataMarsupialia
-3.79738	-37.1644	0.0357958	MonotremataMarsupialia
-3.83492	-28.2293	-0.0238454	MonotremataMarsupialia
-3.81134	-2.99284	-0.00217897	MonotremataMarsupialia
-3.83492	-28.2293	0.0438729	MonotremataMarsupialia
-3.7937	-37.9295	0.0021562	MonotremataMarsupialia
-3.79774	-33.3418	0.00752005	MonotremataMarsupialia
-3.80699	-15.2771	0.000447232	MonotremataMarsupialia
-3.80881	-9.43978	-0.000414637	MonotremataMarsupialia
-3.76533	-42.9125	-0.0211742	MonotremataMarsupialia
-3.74716	-25.4512	-0.455485	MonotremataMarsupialia
-3.71985	-52.6873	-0.00667816	MonotremataMarsupialia
-3.71797	-52.0908	-0.00108838	MonotremataMarsupialia
-3.72176	-51.3576	0.0551138	MonotremataMarsupialia
-3.78161	-29.9057	0.0155652	MonotremataMarsupialia
-3.79954	-20.1483	0.000822214	MonotremataMarsupialia
-3.80202	-18.2616	0.00298036	MonotremataMarsupialia
-3.80656	-13.0655	0.000482704	MonotremataMarsupialia
-3.80843	-9.12008	-0.000672784	MonotremataMarsupialia
-3.80656	-13.0655	0.000397714	MonotremataMarsupialia
-3.72176	-51.3576	0.0551021	MonotremataMarsupialia
-3.7816	-26.2273	0.0226614	MonotremataMarsupialia
-3.80663	-6.90102	0.00100679	MonotremataMarsupialia
-3.80663	-6.90102	0.00109586	MonotremataMarsupialia
-3.71797	-52.0908	-0.383063	MonotremataMarsupialia
-3.71612	-68.2706	0.0385409	MonotremataMarsupialia
-3.75961	-34.8199	-0.00348065	MonotremataMarsupialia
-3.75937	-33.1754	-0.00888915	MonotremataMarsupialia
-3.75372	-29.811	-0.0058768	MonotremataMarsupialia
-3.75131	-27.4606	0.0279605	MonotremataMarsupialia
-3.78284	-18.7916	0.0146842	MonotremataMarsupialia
-3.79984	-11.017	0.00580052	MonotremataMarsupialia
-3.80729	-5.09619	0.000600533	MonotremataMarsupialia
-3.71	-73.4362	0.0823712	MonotremataMarsupialia
-3.37702	-182.009	-0.599442	MonotremataMarsupialia
-2.79593	-44.9703	0.129105	MonotremataMarsupialia
-3.40776	-2.89836	-0.137322	Perissodactyla
-3.46385	-1.17722	-0.00266718	Perissodactyla
-3.46385	-1.17722	-0.00266718	Perissodactyla
-3.44992	-1.84681	0.0107153	Perissodactyla
-3.42233	-2.6353	0.0372101	Perissodactyla
-3.35697	-0.708826	-0.144678	Perissodactyla
-3.35697	-0.708826	0.0999931	Perissodactyla
-3.26504	-8.23467	-0.00023595	Perissodactyla
-3.28324	-2.65801	-0.0177113	Perissodactyla
-3.28324	-2.65801	-0.0177113	Perissodactyla
-2.70968	-3.89397	-0.0604579	Perissodactyla
-2.70968	-3.89397	-0.0604579	Perissodactyla
-2.75251	-9.18466	-0.101597	Perissodactyla
-2.69641	-4.65966	-0.102574	Perissodactyla
-2.69641	-4.65966	-0.0477154	Perissodactyla
-3.66813	-54.0487	-0.409327	Perissodactyla
-3.26565	-29.5861	-0.123173	Perissodactyla
-3.16522	-24.8755	-0.421463	Perissodactyla
-2.77047	-10.4255	-0.0602565	Perissodactyla
-2.75251	-9.18466	-0.085835	Perissodactyla
-2.77047	-10.4255	-0.116353	Perissodactyla
-3.16522	-24.8755	0.0731115	Perissodactyla
-3.26504	-8.23467	-0.00457181	Perissodactyla
-3.26565	-29.5861	0.100594	Perissodactyla
-3.38899	-4.24749	0.000903549	Perissodactyla
-3.40776	-2.89836	-0.00255977	Perissodactyla
-3.42233	-2.6353	0.0110299	Perissodactyla
-3.44992	-1.84681	-0.00153235	Perissodactyla
-3.38899	-4.24749	-0.0498908	Perissodactyla
-3.63861	-12.9771	-0.0994698	PholidotaCarnivora
-3.63861	-12.9771	0.0876412	PholidotaCarnivora
-3.63572	-21.9127	-0.0465315	PholidotaCarnivora
-3.95944	-5.10259	0.012602	PholidotaCarnivora
-3.9635	-3.59508	0.00870311	PholidotaCarnivora
-3.96548	-2.36516	0.00679954	PholidotaCarnivora
-3.96548	-2.36516	0.00679954	PholidotaCarnivora
-3.96111	-4.54635	0.0109918	PholidotaCarnivora
-3.96111	-4.54635	0.0109918	PholidotaCarnivora
-3.96512	-3.83561	0.00714409	PholidotaCarnivora
-3.96531	-3.74513	0.00696592	PholidotaCarnivora
-3.96666	-2.55906	0.00566413	PholidotaCarnivora
-3.96693	-2.0781	0.00540361	PholidotaCarnivora
-3.96722	-1.23847	0.00512433	PholidotaCarnivora
-3.96728	-0.981302	0.005071	PholidotaCarnivora
-3.96728	-0.981302	0.005071	PholidotaCarnivora
-3.96658	-2.49166	0.00574494	PholidotaCarnivora
-3.96658	-2.49166	0.00574494	PholidotaCarnivora
-3.96656	-1.70871	0.00575991	PholidotaCarnivora
-3.96726	-0.450338	0.00508924	PholidotaCarnivora
-3.96726	-0.450338	0.00508924	PholidotaCarnivora
-3.49524	-5.0099	-0.0328137	PholidotaCarnivora
-3.49524	-5.0099	-0.0328137	PholidotaCarnivora
-3.48004	-0.931324	-0.0182164	PholidotaCarnivora
-3.48004	-0.931324	-0.0182164	PholidotaCarnivora
-3.51839	-3.10973	-0.0550544	PholidotaCarnivora
-3.52116	-3.016	-0.0577167	PholidotaCarnivora
-3.55494	-2.25731	-0.0901567	PholidotaCarnivora
-3.55494	-2.25731	0.168006	PholidotaCarnivora
-3.4887	-5.94328	-0.0265343	PholidotaCarnivora
-3.48046	-3.74214	-0.018621	PholidotaCarnivora
-3.47693	-1.34586	-0.0152247	PholidotaCarnivora
-3.47643	-0.774006	-0.0147515	PholidotaCarnivora
-3.47643	-0.774006	-0.0147515	PholidotaCarnivora
-3.48125	-4.04129	-0.0193799	PholidotaCarnivora
-3.4952	-7.71206	-0.0327808	PholidotaCarnivora
-3.4838	-5.21346	-0.0218314	PholidotaCarnivora
-3.47653	-1.18005	-0.0148432	PholidotaCarnivora
-3.47653	-1.18005	-0.0148432	PholidotaCarnivora
-3.47719	-2.09587	-0.0154829	PholidotaCarnivora
-3.47753	-2.80087	-0.015804	PholidotaCarnivora
-3.47714	-2.50736	-0.0154305	PholidotaCarnivora
-3.4768	-2.13956	-0.0151091	PholidotaCarnivora
-3.47651	-1.6279	-0.014824	PholidotaCarnivora
-3.47623	-0.766779	-0.0145522	PholidotaCarnivora
-3.47623	-0.766779	-0.0145522	PholidotaCarnivora
-3.6506	-13.6739	0.0761254	PholidotaCarnivora
-3.68931	-5.77872	0.196497	PholidotaCarnivora
-3.68931	-5.77872	-0.0980114	PholidotaCarnivora
-3.465	-4.04845	-0.0703687	PholidotaCarnivora
-3.465	-4.04845	-0.0703687	PholidotaCarnivora
-3.72647	-13.7248	0.00324404	PholidotaCarnivora
-3.7386	-0.650483	-0.0084018	PholidotaCarnivora
-3.7386	-0.650483	-0.0084018	PholidotaCarnivora
-3.81348	-6.26674	0.152796	PholidotaCarnivora
-3.64334	-3.26116	0.0830917	PholidotaCarnivora
-3.64334	-3.26116	-0.175071	PholidotaCarnivora
-3.76177	-8.32106	0.202467	PholidotaCarnivora
-3.60869	-12.0803	0.116377	PholidotaCarnivora
-3.42839	-1.87284	0.0313942	PholidotaCarnivora
-3.42839	-1.87284	0.0313942	PholidotaCarnivora
-3.3844	-2.73628	-0.224397	PholidotaCarnivora
-3.58281	-10.6972	-0.347833	PholidotaCarnivora
-3.65195	-6.1497	-0.183339	PholidotaCarnivora
-3.68172	-5.02461	0.0462287	PholidotaCarnivora
-3.71795	-2.76071	0.0114272	PholidotaCarnivora
-3.73164	-0.921658	-0.00171597	PholidotaCarnivora
-3.73164	-0.921658	-0.00171597	PholidotaCarnivora
-3.72532	-2.0314	0.00435399	PholidotaCarnivora
-3.65398	-7.10232	0.0728713	PholidotaCarnivora
-3.64862	-7.68698	0.0780202	PholidotaCarnivora
-3.59892	-10.0407	0.125764	PholidotaCarnivora
-3.71635	-3.5972	0.0129651	PholidotaCarnivora
-3.72431	-2.57006	0.00532359	PholidotaCarnivora
-3.72431	-2.57006	0.00532359	PholidotaCarnivora
-3.71563	-3.75593	0.0136565	PholidotaCarnivora
-3.72497	-2.63953	0.00468532	PholidotaCarnivora
-3.73198	-1.19337	-0.00204752	PholidotaCarnivora
-3.73356	-0.655586	-0.00356477	PholidotaCarnivora
-3.73374	-0.563338	-0.00373051	PholidotaCarnivora
-3.73374	-0.563338	-0.00373051	PholidotaCarnivora
-3.55367	-7.69492	-0.0889425	PholidotaCarnivora
-3.37611	-1.75331	0.0150068	PholidotaCarnivora
-3.36383	-1.50228	-0.204638	PholidotaCarnivora
-3.36383	-1.50228	0.093407	PholidotaCarnivora
-3.59102	-7.00781	-0.124818	PholidotaCarnivora
-3.50891	-0.966104	-0.0459473	PholidotaCarnivora
-3.50891	-0.966104	-0.0459473	PholidotaCarnivora
-3.59292	-2.20288	0.131524	PholidotaCarnivora
-3.65412	-5.1586	0.00203892	PholidotaCarnivora
-3.68458	-4.24778	0.0434801	PholidotaCarnivora
-3.7142	-2.8861	0.0150341	PholidotaCarnivora
-3.72609	-1.81022	0.00361174	PholidotaCarnivora
-3.72609	-1.81022	0.00361174	PholidotaCarnivora
-3.71979	-2.5084	0.00966567	PholidotaCarnivora
-3.66738	-19.4824	0.0600017	PholidotaCarnivora
-3.49071	-0.158325	0.229698	PholidotaCarnivora
-3.49071	-0.158325	-0.259371	PholidotaCarnivora
-3.5275	-2.54526	-0.0638017	PholidotaCarnivora
-3.58461	-1.46355	0.139503	PholidotaCarnivora
-3.58461	-1.46355	0.139503	PholidotaCarnivora
-3.54681	-1.64841	-0.313253	PholidotaCarnivora
-3.57987	-7.86009	0.0331095	PholidotaCarnivora
-3.86273	-21.2333	0.105491	PholidotaCarnivora
-3.28341	-1.8924	-0.0602536	PholidotaCarnivora
-3.28341	-1.8924	-0.127393	PholidotaCarnivora
-3.42533	-2.47486	0.0343357	PholidotaCarnivora
-3.42533	-2.47486	0.0343357	PholidotaCarnivora
-3.89992	-9.60488	0.0697707	PholidotaCarnivora
-3.86313	-1.65856	0.105105	PholidotaCarnivora
-3.86313	-1.65856	-0.128018	PholidotaCarnivora
-3.90359	-4.38418	0.0662462	PholidotaCarnivora
-3.9049	-8.86813	0.0649906	PholidotaCarnivora
-3.94535	-2.94425	0.0261372	PholidotaCarnivora
-3.96344	-0.89338	0.00875515	PholidotaCarnivora
-3.96344	-0.89338	0.00875515	PholidotaCarnivora
-3.91735	-3.89542	0.0530329	PholidotaCarnivora
-3.91356	-3.56271	0.0566716	PholidotaCarnivora
-3.88248	-2.38991	0.0865178	PholidotaCarnivora
-3.88248	-2.38991	-0.146605	PholidotaCarnivora
-3.85048	-3.52468	-0.115865	PholidotaCarnivora
-3.85048	-3.52468	0.117258	PholidotaCarnivora
-3.85019	-5.21842	0.117536	PholidotaCarnivora
-3.85019	-5.21842	-0.115587	PholidotaCarnivora
-3.84958	-6.97954	-0.115005	PholidotaCarnivora
-3.96538	-1.57346	0.00689844	PholidotaCarnivora
-3.96538	-1.57346	0.00689844	PholidotaCarnivora
-3.96369	-2.23461	0.00851971	PholidotaCarnivora
-3.96303	-2.39024	0.00914861	PholidotaCarnivora
-3.90748	-5.44946	0.0625125	PholidotaCarnivora
-3.94608	-1.86382	0.025432	PholidotaCarnivora
-3.94608	-1.86382	0.025432	PholidotaCarnivora
-3.8911	-4.26906	-0.154877	PholidotaCarnivora
-3.92397	-8.27484	0.128166	PholidotaCarnivora
-3.90756	-7.2294	-0.170693	PholidotaCarnivora
-3.90756	-7.2294	0.0624303	PholidotaCarnivora
-3.94963	-5.67501	0.0220184	PholidotaCarnivora
-3.94963	-5.67501	0.0220184	PholidotaCarnivora
-4.01906	-5.83948	0.0368309	PholidotaCarnivora
-4.01906	-5.83948	0.0368309	PholidotaCarnivora
-3.96568	-3.89876	0.00660231	PholidotaCarnivora
-3.96631	-3.30409	0.00600458	PholidotaCarnivora
-3.96673	-2.71145	0.00559459	PholidotaCarnivora
-3.96697	-2.21198	0.00536426	PholidotaCarnivora
-3.96715	-1.6281	0.00519927	PholidotaCarnivora
-3.96715	-1.6281	0.00519927	PholidotaCarnivora
-3.96698	-2.14743	0.00535474	PholidotaCarnivora
-3.96713	-1.68469	0.00521805	PholidotaCarnivora
-3.96713	-1.68469	0.00521805	PholidotaCarnivora
-3.96644	-3.34116	0.00587304	PholidotaCarnivora
-3.96644	-3.34116	0.00587304	PholidotaCarnivora
-3.96732	-0.44775	0.00502775	PholidotaCarnivora
-3.96732	-0.44775	0.00502775	PholidotaCarnivora
-3.96738	-0.0296693	0.00497133	PholidotaCarnivora
-3.96738	-0.0296693	0.00497133	PholidotaCarnivora
-3.96716	-1.57453	0.00518957	PholidotaCarnivora
-3.96674	-2.98331	0.00558571	PholidotaCarnivora
-3.96603	-3.57864	0.00627246	PholidotaCarnivora
-3.96603	-3.57864	0.00627246	PholidotaCarnivora
-3.66958	-55.1097	0.00226536	PholidotaCarnivora
-3.67864	-51.9483	0.0739502	PholidotaCarnivora
-3.75902	-33.2263	-0.0274215	PholidotaCarnivora
-3.73486	-27.677	-0.075631	PholidotaCarnivora
-3.66344	-22.9283	-0.014199	PholidotaCarnivora
-3.65627	-22.1735	0.000763092	PholidotaCarnivora
-3.66435	-19.9971	-0.00396677	PholidotaCarnivora
-3.66738	-19.4824	-0.00311129	PholidotaCarnivora
-3.67115	-17.9483	-0.0691885	PholidotaCarnivora
-3.60869	-12.0803	-0.0355264	PholidotaCarnivora
-3.58236	-10.8288	-0.00978478	PholidotaCarnivora
-3.58281	-10.6972	0.000935513	PholidotaCarnivora
-3.59396	-10.3784	-0.00482096	PholidotaCarnivora
-3.59892	-10.0407	-0.00864251	PholidotaCarnivora
-3.59986	-9.25532	-0.0361582	PholidotaCarnivora
-3.57324	-8.18454	0.00718678	PholidotaCarnivora
-3.59102	-7.00781	0.00795527	PholidotaCarnivora
-3.60887	-6.4414	0.0360618	PholidotaCarnivora
-3.65412	-5.1586	0.0230605	PholidotaCarnivora
-3.68458	-4.24778	0.0234173	PholidotaCarnivora
-3.7142	-2.8861	0.00056029	PholidotaCarnivora
-3.71979	-2.5084	0.0014947	PholidotaCarnivora
-3.60887	-6.4414	-0.0251401	PholidotaCarnivora
-3.59292	-2.20288	-0.0938271	PholidotaCarnivora
-3.57324	-8.18454	-0.0301633	PholidotaCarnivora
-3.55367	-7.69492	-0.188932	PholidotaCarnivora
-3.37611	-1.75331	-0.0306619	PholidotaCarnivora
-3.59986	-9.25532	0.0774515	PholidotaCarnivora
-3.68685	-5.91575	0.0226729	PholidotaCarnivora
-3.71563	-3.75593	0.00436784	PholidotaCarnivora
-3.72497	-2.63953	0.00240628	PholidotaCarnivora
-3.73198	-1.19337	-0.00274692	PholidotaCarnivora
-3.73356	-0.655586	-0.00409163	PholidotaCarnivora
-3.68685	-5.91575	0.0233927	PholidotaCarnivora
-3.71635	-3.5972	0.00301195	PholidotaCarnivora
-3.59396	-10.3784	0.0448852	PholidotaCarnivora
-3.64862	-7.68698	-0.0022577	PholidotaCarnivora
-3.65398	-7.10232	-0.0094398	PholidotaCarnivora
-3.65195	-6.1497	0.0222842	PholidotaCarnivora
-3.68172	-5.02461	0.029921	PholidotaCarnivora
-3.71795	-2.76071	0.00248345	PholidotaCarnivora
-3.72532	-2.0314	0.00172978	PholidotaCarnivora
-3.58236	-10.8288	-0.208195	PholidotaCarnivora
-3.3844	-2.73628	0.0259386	PholidotaCarnivora
-3.67115	-17.9483	0.0485961	PholidotaCarnivora
-3.72647	-13.7248	0.0269783	PholidotaCarnivora
-3.758	-11.2094	0.0521853	PholidotaCarnivora
-3.81348	-6.26674	-0.0759906	PholidotaCarnivora
-3.758	-11.2094	0.000472504	PholidotaCarnivora
-3.76177	-8.32106	-0.121575	PholidotaCarnivora
-3.66435	-19.9971	-0.0207533	PholidotaCarnivora
-3.6506	-13.6739	-0.0415025	PholidotaCarnivora
-3.61663	-9.57919	0.0637962	PholidotaCarnivora
-3.61663	-9.57919	-0.160521	PholidotaCarnivora
-3.65627	-22.1735	-0.134245	PholidotaCarnivora
-3.52934	-12.5619	-0.0451607	PholidotaCarnivora
-3.49651	-7.23746	-0.0138976	PholidotaCarnivora
-3.49624	-5.14103	-0.00450148	PholidotaCarnivora
-3.50537	-3.92477	-0.000256304	PholidotaCarnivora
-3.51839	-3.10973	-0.0099893	PholidotaCarnivora
-3.52116	-3.016	0.0211221	PholidotaCarnivora
-3.50537	-3.92477	-0.0386087	PholidotaCarnivora
-3.49624	-5.14103	-0.0146377	PholidotaCarnivora
-3.49651	-7.23746	-0.0214371	PholidotaCarnivora
-3.4887	-5.94328	-0.021382	PholidotaCarnivora
-3.48125	-4.04129	-0.0150178	PholidotaCarnivora
-3.48046	-3.74214	-0.0177948	PholidotaCarnivora
-3.47693	-1.34586	-0.0148913	PholidotaCarnivora
-3.52934	-12.5619	-0.0464694	PholidotaCarnivora
-3.4952	-7.71206	-0.0250763	PholidotaCarnivora
-3.4838	-5.21346	-0.0186889	PholidotaCarnivora
-3.47924	-3.7345	-0.0160203	PholidotaCarnivora
-3.47753	-2.80087	-0.0147635	PholidotaCarnivora
-3.47714	-2.50736	-0.0147247	PholidotaCarnivora
-3.4768	-2.13956	-0.0147	PholidotaCarnivora
-3.47651	-1.6279	-0.014698	PholidotaCarnivora
-3.47924	-3.7345	-0.0163546	PholidotaCarnivora
-3.47719	-2.09587	-0.0150538	PholidotaCarnivora
-3.66344	-22.9283	-0.0905996	PholidotaCarnivora
-3.57987	-7.86009	-0.0634028	PholidotaCarnivora
-3.5268	-3.06734	-0.0117323	PholidotaCarnivora
-3.5275	-2.54526	0.00690675	PholidotaCarnivora
-3.54681	-1.64841	0.0261669	PholidotaCarnivora
-3.5268	-3.06734	-0.0485219	PholidotaCarnivora
-3.73486	-27.677	0.209385	PholidotaCarnivora
-3.94845	-7.68695	0.0112177	PholidotaCarnivora
-3.95545	-6.59981	0.0129104	PholidotaCarnivora
-3.96386	-4.31188	0.00608762	PholidotaCarnivora
-3.96512	-3.83561	0.00506531	PholidotaCarnivora
-3.96531	-3.74513	0.00569692	PholidotaCarnivora
-3.96612	-3.20343	0.00546466	PholidotaCarnivora
-3.96666	-2.55906	0.00521189	PholidotaCarnivora
-3.96693	-2.0781	0.00524214	PholidotaCarnivora
-3.96722	-1.23847	0.00501839	PholidotaCarnivora
-3.96612	-3.20343	0.00538052	PholidotaCarnivora
-3.96386	-4.31188	0.0075287	PholidotaCarnivora
-3.96656	-1.70871	0.00563497	PholidotaCarnivora
-3.95545	-6.59981	0.010162	PholidotaCarnivora
-3.94845	-7.68695	0.0152053	PholidotaCarnivora
-3.95944	-5.10259	0.00871464	PholidotaCarnivora
-3.9635	-3.59508	0.00679756	PholidotaCarnivora
-3.75902	-33.2263	0.100453	PholidotaCarnivora
-3.86273	-21.2333	0.00952322	PholidotaCarnivora
-3.87142	-18.8975	-0.0104199	PholidotaCarnivora
-3.85982	-17.8004	-0.0442958	PholidotaCarnivora
-3.8148	-15.4766	0.0376398	PholidotaCarnivora
-3.8535	-12.974	0.00923472	PholidotaCarnivora
-3.86226	-7.7675	0.0546762	PholidotaCarnivora
-3.91612	-4.73643	0.00417227	PholidotaCarnivora
-3.91735	-3.89542	-0.000795067	PholidotaCarnivora
-3.91356	-3.56271	-0.0282296	PholidotaCarnivora
-3.91612	-4.73643	0.0321737	PholidotaCarnivora
-3.94535	-2.94425	0.0221957	PholidotaCarnivora
-3.86226	-7.7675	-0.011857	PholidotaCarnivora
-3.84958	-6.97954	0.000718985	PholidotaCarnivora
-3.84999	-6.06129	0.000827326	PholidotaCarnivora
-3.84999	-6.06129	0.000537711	PholidotaCarnivora
-3.8535	-12.974	0.0468945	PholidotaCarnivora
-3.89992	-9.60488	0.00728177	PholidotaCarnivora
-3.9049	-8.86813	0.0011944	PholidotaCarnivora
-3.90359	-4.38418	-0.0380064	PholidotaCarnivora
-3.8148	-15.4766	-0.424834	PholidotaCarnivora
-3.39102	-3.31094	-0.125407	PholidotaCarnivora
-3.39102	-3.31094	0.0165139	PholidotaCarnivora
-3.85982	-17.8004	0.0535197	PholidotaCarnivora
-3.91262	-11.7998	0.00967617	PholidotaCarnivora
-3.91949	-9.61503	0.0466256	PholidotaCarnivora
-3.96303	-2.39024	0.00545217	PholidotaCarnivora
-3.96369	-2.23461	0.00651118	PholidotaCarnivora
-3.91949	-9.61503	-0.00893225	PholidotaCarnivora
-3.90748	-5.44946	-0.0137766	PholidotaCarnivora
-3.8911	-4.26906	0.0569418	PholidotaCarnivora
-3.91262	-11.7998	0.0149858	PholidotaCarnivora
-3.9248	-9.64577	0.00246316	PholidotaCarnivora
-3.92397	-8.27484	-0.0131549	PholidotaCarnivora
-3.9248	-9.64577	0.0281267	PholidotaCarnivora
-3.87142	-18.8975	0.0511999	PholidotaCarnivora
-3.92144	-15.3976	0.0458875	PholidotaCarnivora
-3.96417	-4.92015	0.00602954	PholidotaCarnivora
-3.96536	-4.46281	0.00550991	PholidotaCarnivora
-3.96598	-4.12503	0.00544347	PholidotaCarnivora
-3.96651	-3.44583	0.00516952	PholidotaCarnivora
-3.96674	-2.98331	0.00535632	PholidotaCarnivora
-3.96716	-1.57453	0.00518738	PholidotaCarnivora
-3.96651	-3.44583	0.00575042	PholidotaCarnivora
-3.96598	-4.12503	0.00496511	PholidotaCarnivora
-3.96603	-4.07642	0.00586947	PholidotaCarnivora
-3.96698	-2.14743	0.00509569	PholidotaCarnivora
-3.96603	-4.07642	0.00532986	PholidotaCarnivora
-3.96536	-4.46281	0.00555962	PholidotaCarnivora
-3.96417	-4.92015	0.00635657	PholidotaCarnivora
-3.96568	-3.89876	0.0055244	PholidotaCarnivora
-3.96631	-3.30409	0.00535351	PholidotaCarnivora
-3.96673	-2.71145	0.00518333	PholidotaCarnivora
-3.96697	-2.21198	0.00512477	PholidotaCarnivora
-3.92144	-15.3976	0.100778	PholidotaCarnivora
-3.67864	-51.9483	-0.0493533	PholidotaCarnivora
-3.63572	-21.9127	-0.00523659	PholidotaCarnivora
-3.80684	-9.51322	0.00186801	ScandentiaPrimates
-3.80684	-9.51322	0.00186801	ScandentiaPrimates
-3.8151	-14.8999	-0.0607735	ScandentiaPrimates
-3.8151	-14.8999	0.0756775	ScandentiaPrimates
-3.84558	-2.31017	-0.11116	ScandentiaPrimates
-3.84558	-2.31017	0.121963	ScandentiaPrimates
-3.8261	-6.603	-0.0166355	ScandentiaPrimates
-3.81745	-10.7001	-0.00832793	ScandentiaPrimates
-3.7733	-13.1078	-0.178678	ScandentiaPrimates
-3.7733	-13.1078	0.11583	ScandentiaPrimates
-3.91312	-40.5765	-0.100216	ScandentiaPrimates
-4.2119	-10.9735	0.106787	ScandentiaPrimates
-4.19764	-5.44485	0.00101311	ScandentiaPrimates
-4.18728	-1.8595	0.0109656	ScandentiaPrimates
-4.18728	-1.8595	0.0109656	ScandentiaPrimates
-4.21825	-9.34407	0.100688	ScandentiaPrimates
-4.05026	-13.1678	0.00686811	ScandentiaPrimates
-4.04917	-5.70318	0.00790992	ScandentiaPrimates
-4.04917	-5.70318	0.00790992	ScandentiaPrimates
-4.04898	-3.03288	0.00809616	ScandentiaPrimates
-4.04891	-1.73377	0.00816182	ScandentiaPrimates
-4.04891	-1.73377	0.00816182	ScandentiaPrimates
-4.0489	-1.26737	0.0081732	ScandentiaPrimates
-4.04889	-0.612674	0.00818301	ScandentiaPrimates
-4.04888	-0.0695919	0.0081872	ScandentiaPrimates
-4.04888	-0.0695919	0.0081872	ScandentiaPrimates
-4.04501	-18.5692	0.26709	ScandentiaPrimates
-3.97761	-14.6973	-0.237979	ScandentiaPrimates
[truncated: 271 more rows]
