# Supplementary material for: Divergent vertebral formulae shape the evolution of axial complexity in mammals
Source: Nat Ecol Evol. 2023 Mar 6;7(3):367–81. doi: 10.1038/s41559-023-01982-5 (PMC9998275; doi:10.1038/s41559-023-01982-5)
Supplement: Source Data Extended Data Fig. 2 — Tabulations of ancestral values, ancestor–descendant differences and node ages for two presacral complexity indices re-ordered by group. Each tabulation is reported in a separate Excel sheet. [file 41559_2023_1982_MOESM13_ESM.xlsx]

## Sheet: anc_age_diff_Brillouin_CTL
ancestor_Brillouin_CTL	ancestor_age	ancestor_descendant_difference	group
0.742829	-9.7537	-0.0169668	Afrotheria
0.69694	-0.44491	0.0184151	Afrotheria
0.70102	-0.123717	0.0222873	Afrotheria
0.70102	-0.123717	-0.0032328	Afrotheria
0.737619	-8.51155	0.00123492	Afrotheria
0.76781	-3.62361	0.0412034	Afrotheria
0.76781	-3.62361	-0.0238381	Afrotheria
0.851935	-4.60149	-0.0123643	Afrotheria
0.851935	-4.60149	0.0157357	Afrotheria
0.85122	-7.02024	0.00569205	Afrotheria
0.857294	-0.591851	-0.0166475	Afrotheria
0.857294	-0.591851	0.0208223	Afrotheria
0.853735	-76.7877	-0.0797102	Afrotheria
0.93121	-2.07702	0.00555747	Afrotheria
0.93121	-2.07702	-0.00617473	Afrotheria
0.931507	-2.3616	-0.00589312	Afrotheria
0.910126	-13.2682	-0.0144543	Afrotheria
0.910126	-13.2682	0.0112178	Afrotheria
0.909683	-17.1405	0.0107974	Afrotheria
0.909683	-17.1405	-0.0148748	Afrotheria
0.911136	-5.66007	-0.0134962	Afrotheria
0.911136	-5.66007	0.0121759	Afrotheria
0.911081	-6.48493	-0.0135477	Afrotheria
0.911081	-6.48493	0.0121244	Afrotheria
0.843684	-50.4279	0.00400828	Afrotheria
0.859124	-19.3328	0.0186633	Afrotheria
0.859124	-19.3328	-0.0364703	Afrotheria
0.857045	-17.9641	-0.00886731	Afrotheria
0.857045	-17.9641	0.0166895	Afrotheria
0.849656	-28.6965	0.00967652	Afrotheria
0.828784	-16.1652	0.011966	Afrotheria
0.828784	-16.1652	0.022549	Afrotheria
0.85756	-4.12042	-0.0379554	Afrotheria
0.85756	-4.12042	0.0383403	Afrotheria
0.742757	-13.6069	0.0379359	Afrotheria
0.744064	-9.02598	0.00735279	Afrotheria
0.744119	-8.69455	0.00740467	Afrotheria
0.744119	-8.69455	0.00740467	Afrotheria
0.743225	-12.3792	0.0065559	Afrotheria
0.855495	-80.1656	0.00472811	Afrotheria
0.853225	-77.3938	0.00206349	Afrotheria
0.853735	-76.7877	0.00288564	Afrotheria
0.853398	-75.3143	0.0142867	Afrotheria
0.841676	-68.3937	0.00115285	Afrotheria
0.843684	-50.4279	0.000887287	Afrotheria
0.845856	-33.8	-0.000851641	Afrotheria
0.849656	-28.6965	-0.00510389	Afrotheria
0.857515	-20.7243	0.000746781	Afrotheria
0.857515	-20.7243	0.00282632	Afrotheria
0.845856	-33.8	0.0101221	Afrotheria
0.838682	-22.1172	0.0132112	Afrotheria
0.838682	-22.1172	-0.0155639	Afrotheria
0.841676	-68.3937	0.10208	Afrotheria
0.742757	-13.6069	0.00772362	Afrotheria
0.743225	-12.3792	0.00732743	Afrotheria
0.744064	-9.02598	0.00806966	Afrotheria
0.853398	-75.3143	-0.0349902	Afrotheria
0.890953	-49.671	-0.0171217	Afrotheria
0.90873	-20.3996	-0.000823038	Afrotheria
0.909305	-19.0032	-0.00119351	Afrotheria
0.910221	-14.6059	-0.00123921	Afrotheria
0.910221	-14.6059	-0.00118499	Afrotheria
0.909305	-19.0032	-0.000656167	Afrotheria
0.90873	-20.3996	-0.00164461	Afrotheria
0.890953	-49.671	-0.0398984	Afrotheria
0.931507	-2.3616	-0.00110979	Afrotheria
0.853225	-77.3938	0.042924	Afrotheria
0.812875	-53.0994	0.00477785	Afrotheria
0.812722	-49.7078	-0.0323892	Afrotheria
0.849745	-9.88445	0.00127534	Afrotheria
0.85122	-7.02024	-0.00339771	Afrotheria
0.849745	-9.88445	0.00056087	Afrotheria
0.812722	-49.7078	0.0495459	Afrotheria
0.812875	-53.0994	0.0746711	Afrotheria
0.742829	-9.7537	0.0133978	Afrotheria
0.737619	-8.51155	0.0491306	Afrotheria
0.69694	-0.44491	0.00644073	Afrotheria
0.931461	-0.808528	-0.00164155	Cetartiodactyla
0.93157	-0.566961	-0.00153789	Cetartiodactyla
0.93157	-0.566961	-0.00153789	Cetartiodactyla
0.927749	-1.61245	0.00245027	Cetartiodactyla
0.927749	-1.61245	-0.00516465	Cetartiodactyla
0.88709	-3.87113	-0.0106471	Cetartiodactyla
0.88709	-3.87113	0.0126409	Cetartiodactyla
0.882536	-1.83934	-0.0242701	Cetartiodactyla
0.882536	-1.83934	0.0282298	Cetartiodactyla
0.884949	-4.31507	0.0106085	Cetartiodactyla
0.890988	-5.38289	-0.016248	Cetartiodactyla
0.885837	-2.26782	0.00120091	Cetartiodactyla
0.885837	-2.26782	0.0114514	Cetartiodactyla
0.891238	-3.3998	-0.0160104	Cetartiodactyla
0.837862	-4.83207	0.0081699	Cetartiodactyla
0.837862	-4.83207	0.0081699	Cetartiodactyla
0.913976	-20.2169	0.00373216	Cetartiodactyla
0.946664	-3.44207	-0.00472971	Cetartiodactyla
0.946664	-3.44207	-0.00463952	Cetartiodactyla
0.936996	-10.0778	-0.0119827	Cetartiodactyla
0.932887	-11.6585	-0.0193669	Cetartiodactyla
0.903253	-6.35969	-0.0270579	Cetartiodactyla
0.835453	-1.44829	0.0242522	Cetartiodactyla
0.835453	-1.44829	0.00269622	Cetartiodactyla
0.922036	-8.32744	-0.021805	Cetartiodactyla
0.954605	-0.0631264	-0.000873697	Cetartiodactyla
0.954605	-0.0631264	-0.0044037	Cetartiodactyla
0.950412	-2.35505	-0.00485317	Cetartiodactyla
0.943307	-2.72875	-0.0107188	Cetartiodactyla
0.933957	-0.996086	0.0236115	Cetartiodactyla
0.933957	-0.996086	-0.0179353	Cetartiodactyla
0.945434	-0.969486	-0.00401551	Cetartiodactyla
0.945434	-0.969486	-0.00606881	Cetartiodactyla
0.935821	-4.41003	0.000782607	Cetartiodactyla
0.936247	-3.95977	0.0214256	Cetartiodactyla
0.937699	-3.74546	-0.013149	Cetartiodactyla
0.940358	-3.1714	-0.0118601	Cetartiodactyla
0.943704	-2.11657	0.0025362	Cetartiodactyla
0.947858	-1.33694	-0.0108081	Cetartiodactyla
0.947648	-1.14365	-0.00191325	Cetartiodactyla
0.95008	-0.542365	-0.000373015	Cetartiodactyla
0.95008	-0.542365	-0.00705595	Cetartiodactyla
0.947567	-1.04223	0.00385947	Cetartiodactyla
0.944623	-2.25621	-0.00360274	Cetartiodactyla
0.953128	-0.58042	-0.00397877	Cetartiodactyla
0.953128	-0.58042	-0.00397877	Cetartiodactyla
0.936991	-1.83924	-0.0150551	Cetartiodactyla
0.927082	-1.10883	0.00198178	Cetartiodactyla
0.927082	-1.10883	0.0169412	Cetartiodactyla
0.935611	-1.14663	0.000583764	Cetartiodactyla
0.937866	-0.952959	-0.0129902	Cetartiodactyla
0.937824	-0.709842	-0.0142648	Cetartiodactyla
0.936692	-0.646388	-0.00936615	Cetartiodactyla
0.936503	-0.275269	0.00143028	Cetartiodactyla
0.936503	-0.275269	-0.00624109	Cetartiodactyla
0.932929	-0.529699	0.0106082	Cetartiodactyla
0.932929	-0.529699	0.00505462	Cetartiodactyla
0.919225	-1.04455	0.00836271	Cetartiodactyla
0.919225	-1.04455	0.00343102	Cetartiodactyla
0.930716	-0.882756	0.0192697	Cetartiodactyla
0.930716	-0.882756	-0.0210112	Cetartiodactyla
0.933226	-0.473229	-0.00444146	Cetartiodactyla
0.933226	-0.473229	0.0031538	Cetartiodactyla
0.942086	-0.605401	-0.003484	Cetartiodactyla
0.942086	-0.605401	-0.00727529	Cetartiodactyla
0.952489	-0.444779	-0.00200355	Cetartiodactyla
0.952489	-0.444779	-0.00309659	Cetartiodactyla
0.952828	-5.2876	-0.00609055	Cetartiodactyla
0.954595	-0.412606	-0.00441315	Cetartiodactyla
0.954595	-0.412606	-0.000883148	Cetartiodactyla
0.954845	-2.03442	-0.00275939	Cetartiodactyla
0.954845	-2.03442	-0.00275939	Cetartiodactyla
0.955604	-2.35249	-0.00266595	Cetartiodactyla
0.955732	-1.94062	-0.00254456	Cetartiodactyla
0.955732	-1.94062	-0.00333451	Cetartiodactyla
0.955245	-3.45547	-0.00379621	Cetartiodactyla
0.955267	-3.42559	-0.00377545	Cetartiodactyla
0.955657	-2.25496	-0.00340517	Cetartiodactyla
0.955657	-2.25496	-0.00261522	Cetartiodactyla
0.951302	-5.8951	-0.0075389	Cetartiodactyla
0.937502	-3.13632	-0.0142359	Cetartiodactyla
0.937813	-2.95407	-0.0120163	Cetartiodactyla
0.943048	-2.20306	-0.00628025	Cetartiodactyla
0.946228	-1.84533	-0.00031582	Cetartiodactyla
0.94917	-1.34103	-0.00605408	Cetartiodactyla
0.950485	-0.748724	-0.00224743	Cetartiodactyla
0.950485	-0.748724	-0.00415828	Cetartiodactyla
0.947065	-1.76063	-0.0107706	Cetartiodactyla
0.941118	-2.38109	-0.0155618	Cetartiodactyla
0.928981	-2.33822	-0.0287245	Cetartiodactyla
0.856412	-0.305461	0.0086961	Cetartiodactyla
0.856412	-0.305461	0.0070324	Cetartiodactyla
0.937506	-2.78108	-0.0173177	Cetartiodactyla
0.908008	-5.33586	0.139813	Cetartiodactyla
0.92231	-4.55197	-0.0334143	Cetartiodactyla
0.951366	-0.17211	-0.00668805	Cetartiodactyla
0.951366	-0.17211	0.0008477	Cetartiodactyla
0.92952	-3.90299	-0.0218122	Cetartiodactyla
0.907581	-2.54593	-0.000498631	Cetartiodactyla
0.907581	-2.54593	-0.000498631	Cetartiodactyla
0.907775	-1.60494	-0.000314618	Cetartiodactyla
0.907775	-1.60494	-0.000314618	Cetartiodactyla
0.907279	-5.07085	-0.000785338	Cetartiodactyla
0.882197	-6.55751	0.00799624	Cetartiodactyla
0.882197	-6.55751	0.00799624	Cetartiodactyla
0.896078	-13.1583	-0.0114161	Cetartiodactyla
0.906584	-5.76821	-0.00144486	Cetartiodactyla
0.907356	-4.21352	-0.000711547	Cetartiodactyla
0.907605	-3.02717	-0.000475867	Cetartiodactyla
0.907825	-1.11358	-0.000266539	Cetartiodactyla
0.907825	-1.11358	-0.000266539	Cetartiodactyla
0.907688	-2.23392	-0.000396987	Cetartiodactyla
0.907688	-2.23392	-0.000396987	Cetartiodactyla
0.902068	-5.07577	0.0268577	Cetartiodactyla
0.907323	-1.20915	-0.000743267	Cetartiodactyla
0.907323	-1.20915	-0.000743267	Cetartiodactyla
0.908607	-2.85178	0.000475101	Cetartiodactyla
0.908607	-2.85178	-0.00811459	Cetartiodactyla
0.906994	-3.49459	-0.00105573	Cetartiodactyla
0.9108	-2.41249	-0.00603272	Cetartiodactyla
0.9108	-2.41249	0.00255697	Cetartiodactyla
0.906162	-6.45369	-0.00184476	Cetartiodactyla
0.892704	-2.4479	0.0179693	Cetartiodactyla
0.892704	-2.4479	-0.0146191	Cetartiodactyla
0.906721	-5.00079	-0.00131469	Cetartiodactyla
0.906721	-5.00079	-0.00131469	Cetartiodactyla
0.906748	-5.97743	-0.00128884	Cetartiodactyla
0.90718	-4.99691	-0.000878523	Cetartiodactyla
0.907752	-2.47014	-0.000336413	Cetartiodactyla
0.907841	-1.27898	-0.000251317	Cetartiodactyla
0.907841	-1.27898	-0.000251317	Cetartiodactyla
0.907655	-3.20436	-0.000427739	Cetartiodactyla
0.907524	-3.84756	-0.000552329	Cetartiodactyla
0.907492	-4.80768	-0.000582832	Cetartiodactyla
0.911688	-1.80302	0.00339996	Cetartiodactyla
0.914146	-1.10156	-0.0106392	Cetartiodactyla
0.914146	-1.10156	0.00573251	Cetartiodactyla
0.894035	-3.37281	-0.0133556	Cetartiodactyla
0.906163	-0.374099	-0.00184452	Cetartiodactyla
0.906163	-0.374099	-0.00184452	Cetartiodactyla
0.890959	-2.02114	0.0163128	Cetartiodactyla
0.877665	-0.995374	0.00369494	Cetartiodactyla
0.877665	-0.995374	0.00369494	Cetartiodactyla
0.878894	-1.25424	0.0048619	Cetartiodactyla
0.904895	-9.96929	-0.00304819	Cetartiodactyla
0.904895	-9.96929	-0.00304819	Cetartiodactyla
0.906066	-8.39527	-0.00193615	Cetartiodactyla
0.907507	-3.46439	-0.000568977	Cetartiodactyla
0.907735	-1.99568	-0.000352623	Cetartiodactyla
0.907735	-1.99568	-0.000352623	Cetartiodactyla
0.907751	-2.48031	-0.000336989	Cetartiodactyla
0.907751	-2.48031	-0.000336989	Cetartiodactyla
0.907771	-2.24403	-0.000318345	Cetartiodactyla
0.907771	-2.24403	-0.000318345	Cetartiodactyla
0.907598	-3.63682	-0.000482035	Cetartiodactyla
0.907468	-8.76961	-0.000605975	Cetartiodactyla
0.907942	-2.88645	-0.000156131	Cetartiodactyla
0.907922	-2.22446	-0.000174601	Cetartiodactyla
0.907922	-2.22446	-0.000174601	Cetartiodactyla
0.907914	-1.25613	-0.000182316	Cetartiodactyla
0.907914	-1.25613	-0.000182316	Cetartiodactyla
0.910228	-7.33375	-0.0217948	Cetartiodactyla
0.908504	-4.15464	0.000377998	Cetartiodactyla
0.908283	-3.52274	0.000168235	Cetartiodactyla
0.907953	-1.39194	-0.000145265	Cetartiodactyla
0.907953	-1.39194	-0.000145265	Cetartiodactyla
0.907965	-1.5281	-0.000133455	Cetartiodactyla
0.908194	-3.1475	8.35e-05	Cetartiodactyla
0.909231	-5.56858	0.00106804	Cetartiodactyla
0.909231	-5.56858	0.00106804	Cetartiodactyla
0.899412	-8.85953	-0.00751582	Cetartiodactyla
0.898267	-8.59107	-0.0093387	Cetartiodactyla
0.884933	-6.11493	0.0105938	Cetartiodactyla
0.878248	-3.81736	0.0042485	Cetartiodactyla
0.876962	-2.75171	0.00302763	Cetartiodactyla
0.876962	-2.75171	0.00302763	Cetartiodactyla
0.876693	-2.66063	0.00277281	Cetartiodactyla
0.875667	-1.10693	0.00179846	Cetartiodactyla
0.875667	-1.10693	0.00179846	Cetartiodactyla
0.877417	-3.27193	0.00345978	Cetartiodactyla
0.90803	-4.76888	-7.18e-05	Cetartiodactyla
0.90803	-4.76888	-7.18e-05	Cetartiodactyla
0.910058	-2.21679	0.00185258	Cetartiodactyla
0.915369	-0.343825	0.00689391	Cetartiodactyla
0.915369	-0.343825	-0.00947784	Cetartiodactyla
0.911373	-1.31692	0.00310086	Cetartiodactyla
0.908097	-1.9348	-8.34e-06	Cetartiodactyla
0.908097	-1.9348	-8.34e-06	Cetartiodactyla
0.908565	-4.11325	0.000435947	Cetartiodactyla
0.909166	-4.72895	-0.00758413	Cetartiodactyla
0.908877	-4.28417	0.000732053	Cetartiodactyla
0.908689	-3.83329	0.000553478	Cetartiodactyla
0.908689	-3.83329	0.000553478	Cetartiodactyla
0.903386	-0.614554	-0.00448045	Cetartiodactyla
0.903386	-0.614554	0.00481992	Cetartiodactyla
0.907638	-1.86226	-0.000443894	Cetartiodactyla
0.907638	-1.86226	-0.000443894	Cetartiodactyla
0.907557	-2.16528	-0.000521432	Cetartiodactyla
0.907192	-3.02687	-0.00086756	Cetartiodactyla
0.904489	-5.19191	-0.00343353	Cetartiodactyla
0.904489	-5.19191	0.00586683	Cetartiodactyla
0.907481	-2.03546	-0.000593537	Cetartiodactyla
0.90771	-1.32293	-0.000376099	Cetartiodactyla
0.907823	-0.712096	-0.000268405	Cetartiodactyla
0.907823	-0.712096	-0.000268405	Cetartiodactyla
0.881763	-54.0487	-0.00365904	Cetartiodactyla
0.886545	-50.7461	-0.00162022	Cetartiodactyla
0.889045	-45.9973	-0.00222481	Cetartiodactyla
0.892022	-40.5402	-0.00510838	Cetartiodactyla
0.897732	-31.0049	-0.00110788	Cetartiodactyla
0.89915	-15.7066	-0.00219859	Cetartiodactyla
0.901588	-13.8292	-0.000512259	Cetartiodactyla
0.902215	-12.9481	-0.000787969	Cetartiodactyla
0.903086	-12.4097	-0.000750999	Cetartiodactyla
0.903875	-11.6658	-0.000522218	Cetartiodactyla
0.904396	-10.5355	1.51e-05	Cetartiodactyla
0.904353	-10.4008	0.000522549	Cetartiodactyla
0.903805	-10.1548	-0.00116795	Cetartiodactyla
0.904975	-9.14792	-0.00317678	Cetartiodactyla
0.908094	-5.84216	-0.000901425	Cetartiodactyla
0.908779	-5.15865	-0.000290172	Cetartiodactyla
0.908819	-4.7811	-0.00149215	Cetartiodactyla
0.910058	-2.21679	-0.00163104	Cetartiodactyla
0.911373	-1.31692	-0.00437901	Cetartiodactyla
0.908819	-4.7811	3.73e-07	Cetartiodactyla
0.908565	-4.11325	0.000228082	Cetartiodactyla
0.908779	-5.15865	-0.00063705	Cetartiodactyla
0.909166	-4.72895	1.76e-05	Cetartiodactyla
0.908877	-4.28417	-6.77e-05	Cetartiodactyla
0.908094	-5.84216	-0.000152549	Cetartiodactyla
0.904975	-9.14792	-0.000120202	Cetartiodactyla
0.905037	-8.86041	-0.000678063	Cetartiodactyla
0.905655	-5.37862	-0.00162924	Cetartiodactyla
0.907192	-3.02687	-0.000534842	Cetartiodactyla
0.907557	-2.16528	-0.000270406	Cetartiodactyla
0.905655	-5.37862	0.00217719	Cetartiodactyla
0.905037	-8.86041	-0.000156178	Cetartiodactyla
0.905133	-6.53068	-0.00241329	Cetartiodactyla
0.907481	-2.03546	-0.000413937	Cetartiodactyla
0.90771	-1.32293	-0.000309963	Cetartiodactyla
0.905133	-6.53068	0.000578844	Cetartiodactyla
0.903805	-10.1548	0.0043946	Cetartiodactyla
0.899412	-8.85953	0.00137035	Cetartiodactyla
0.898267	-8.59107	0.0136174	Cetartiodactyla
0.884933	-6.11493	0.0054115	Cetartiodactyla
0.880483	-4.94689	0.00425421	Cetartiodactyla
0.877417	-3.27193	0.00206755	Cetartiodactyla
0.876693	-2.66063	0.00240713	Cetartiodactyla
0.880483	-4.94689	0.00342324	Cetartiodactyla
0.878248	-3.81736	0.0025878	Cetartiodactyla
0.904353	-10.4008	-0.00314053	Cetartiodactyla
0.907468	-8.76961	-0.000961883	Cetartiodactyla
0.908245	-8.35179	-0.00220677	Cetartiodactyla
0.910228	-7.33375	-3.66e-05	Cetartiodactyla
0.90994	-7.03978	0.00112615	Cetartiodactyla
0.908504	-4.15464	-1.59e-05	Cetartiodactyla
0.908283	-3.52274	-0.000136381	Cetartiodactyla
0.908194	-3.1475	7.45e-06	Cetartiodactyla
0.907965	-1.5281	-0.000197055	Cetartiodactyla
0.90994	-7.03978	0.000399139	Cetartiodactyla
0.908245	-8.35179	-0.000125541	Cetartiodactyla
0.908147	-7.21763	-1.32e-05	Cetartiodactyla
0.907942	-2.88645	-0.000188824	Cetartiodactyla
0.908147	-7.21763	1.44e-05	Cetartiodactyla
0.904396	-10.5355	-0.00169822	Cetartiodactyla
0.906066	-8.39527	-0.000359567	Cetartiodactyla
0.906313	-7.95735	-0.00141084	Cetartiodactyla
0.907598	-3.63682	-0.000239633	Cetartiodactyla
0.907647	-3.41234	-0.000297314	Cetartiodactyla
0.907647	-3.41234	-0.000316956	Cetartiodactyla
0.906313	-7.95735	-0.00131924	Cetartiodactyla
0.907507	-3.46439	-0.000414111	Cetartiodactyla
0.903875	-11.6658	-0.00102083	Cetartiodactyla
0.903086	-12.4097	-0.00104599	Cetartiodactyla
0.90417	-10.4589	-5.79e-05	Cetartiodactyla
0.904212	-9.9921	0.00115999	Cetartiodactyla
0.903033	-7.8221	0.00903935	Cetartiodactyla
0.894035	-3.37281	0.00459075	Cetartiodactyla
0.889943	-2.70529	-0.000308611	Cetartiodactyla
0.890959	-2.02114	-0.0145489	Cetartiodactyla
0.889943	-2.70529	0.0117557	Cetartiodactyla
0.878894	-1.25424	0.00249814	Cetartiodactyla
0.903033	-7.8221	-0.00441767	Cetartiodactyla
0.907492	-4.80768	-0.00438158	Cetartiodactyla
0.911688	-1.80302	-0.00285629	Cetartiodactyla
0.904212	-9.9921	-0.00255514	Cetartiodactyla
0.906748	-5.97743	-0.000579901	Cetartiodactyla
0.90718	-4.99691	-0.000513253	Cetartiodactyla
0.907524	-3.84756	-0.000318323	Cetartiodactyla
0.907655	-3.20436	-0.000289951	Cetartiodactyla
0.907752	-2.47014	-0.00028828	Cetartiodactyla
0.90417	-10.4589	-0.00256719	Cetartiodactyla
0.902215	-12.9481	0.00959384	Cetartiodactyla
0.901588	-13.8292	-0.00360606	Cetartiodactyla
0.905309	-7.48533	-1.42e-05	Cetartiodactyla
0.905248	-7.09963	0.00310868	Cetartiodactyla
0.902068	-5.07577	-0.00209446	Cetartiodactyla
0.904253	-4.48565	-0.00276135	Cetartiodactyla
0.906994	-3.49459	-0.00177293	Cetartiodactyla
0.904253	-4.48565	-0.00309056	Cetartiodactyla
0.905248	-7.09963	-0.000985445	Cetartiodactyla
0.906162	-6.45369	-0.00475536	Cetartiodactyla
0.905309	-7.48533	-0.00134961	Cetartiodactyla
0.906584	-5.76821	-0.000855858	Cetartiodactyla
0.9073	-4.38024	-0.000231668	Cetartiodactyla
0.907356	-4.21352	-0.000426835	Cetartiodactyla
0.907605	-3.02717	-0.000411697	Cetartiodactyla
0.9073	-4.38024	-0.00056308	Cetartiodactyla
0.89915	-15.7066	0.00331071	Cetartiodactyla
0.896078	-13.1583	0.0142768	Cetartiodactyla
0.897732	-31.0049	-0.00534925	Cetartiodactyla
0.903392	-19.8197	-0.0038638	Cetartiodactyla
0.907279	-5.07085	-0.000670513	Cetartiodactyla
0.903392	-19.8197	-0.00416586	Cetartiodactyla
0.892022	-40.5402	0.00106721	Cetartiodactyla
0.891556	-31.7753	-0.0217951	Cetartiodactyla
0.913976	-20.2169	-0.0175657	Cetartiodactyla
0.931027	-12.2856	-0.00250533	Cetartiodactyla
0.93215	-12.033	-0.00217616	Cetartiodactyla
0.932887	-11.6585	-0.00186928	Cetartiodactyla
0.933279	-10.7528	0.00362621	Cetartiodactyla
0.928157	-9.19703	-0.0076689	Cetartiodactyla
0.934589	-7.47946	-0.00279435	Cetartiodactyla
0.935821	-4.41003	-0.00205232	Cetartiodactyla
0.936247	-3.95977	-0.00309927	Cetartiodactyla
0.937699	-3.74546	-0.00311262	Cetartiodactyla
0.93909	-3.37176	-0.00167072	Cetartiodactyla
0.938969	-3.32515	-0.002585	Cetartiodactyla
0.939768	-3.10013	0.000949778	Cetartiodactyla
0.936991	-1.83924	0.00231908	Cetartiodactyla
0.932987	-1.41643	-0.00410575	Cetartiodactyla
0.935611	-1.14663	-0.00387023	Cetartiodactyla
0.937866	-0.952959	-0.00168785	Cetartiodactyla
0.937824	-0.709842	-0.000596018	Cetartiodactyla
0.936692	-0.646388	0.000189438	Cetartiodactyla
0.934833	-0.583861	-0.0032457	Cetartiodactyla
0.934833	-0.583861	0.000328321	Cetartiodactyla
0.932987	-1.41643	0.00442313	Cetartiodactyla
0.939768	-3.10013	-0.00668178	Cetartiodactyla
0.944623	-2.25621	-0.0105785	Cetartiodactyla
0.938969	-3.32515	0.00695539	Cetartiodactyla
0.930227	-1.90491	-0.00274113	Cetartiodactyla
0.931627	-1.6939	-0.00550244	Cetartiodactyla
0.935717	-1.16659	0.000870433	Cetartiodactyla
0.935717	-1.16659	-0.00798929	Cetartiodactyla
0.931627	-1.6939	-0.000501871	Cetartiodactyla
0.930227	-1.90491	0.00966089	Cetartiodactyla
0.93909	-3.37176	-0.00305966	Cetartiodactyla
0.940358	-3.1714	-0.00520268	Cetartiodactyla
0.943704	-2.11657	-0.00618054	Cetartiodactyla
0.947858	-1.33694	-0.00202868	Cetartiodactyla
0.947648	-1.14365	-0.00214532	Cetartiodactyla
0.947567	-1.04223	-0.00473656	Cetartiodactyla
0.934589	-7.47946	-0.00913851	Cetartiodactyla
0.942165	-5.21423	-0.00309048	Cetartiodactyla
0.943307	-2.72875	0.000641235	Cetartiodactyla
0.940659	-1.76006	0.00483022	Cetartiodactyla
0.940659	-1.76006	-0.00664641	Cetartiodactyla
0.942165	-5.21423	-0.0101962	Cetartiodactyla
0.950412	-2.35505	-0.00656043	Cetartiodactyla
0.928157	-9.19703	0.00488414	Cetartiodactyla
0.922036	-8.32744	0.0178581	Cetartiodactyla
0.903253	-6.35969	0.0678309	Cetartiodactyla
0.933279	-10.7528	-0.0187472	Cetartiodactyla
0.95053	-6.12338	-0.00314568	Cetartiodactyla
0.951302	-5.8951	-0.00393895	Cetartiodactyla
0.952828	-5.2876	-0.00269476	Cetartiodactyla
0.953032	-5.17609	-0.00395947	Cetartiodactyla
0.954491	-4.20561	-0.00308131	Cetartiodactyla
0.954997	-3.82772	-0.00284929	Cetartiodactyla
0.955245	-3.45547	-0.00297204	Cetartiodactyla
0.955604	-2.35249	-0.00275963	Cetartiodactyla
0.954997	-3.82772	-0.00287116	Cetartiodactyla
0.955267	-3.42559	-0.00300474	Cetartiodactyla
0.954491	-4.20561	-0.00292991	Cetartiodactyla
0.953032	-5.17609	-0.00406406	Cetartiodactyla
0.95053	-6.12338	-0.00433257	Cetartiodactyla
0.93215	-12.033	-0.00628561	Cetartiodactyla
0.936996	-10.0778	-0.0113534	Cetartiodactyla
0.931027	-12.2856	0.0117384	Cetartiodactyla
0.917906	-6.57337	-0.0203106	Cetartiodactyla
0.937502	-3.13632	-0.00202258	Cetartiodactyla
0.937813	-2.95407	-0.00142007	Cetartiodactyla
0.937506	-2.78108	-0.000781383	Cetartiodactyla
0.936576	-2.65516	-0.00620688	Cetartiodactyla
0.941118	-2.38109	-0.00382426	Cetartiodactyla
0.943048	-2.20306	-0.00517333	Cetartiodactyla
0.946228	-1.84533	-0.00299227	Cetartiodactyla
0.947065	-1.76063	-0.00430262	Cetartiodactyla
0.94917	-1.34103	-0.00361997	Cetartiodactyla
0.936576	-2.65516	0.00593016	Cetartiodactyla
0.928981	-2.33822	0.071291	Cetartiodactyla
0.917906	-6.57337	0.00918291	Cetartiodactyla
0.908008	-5.33586	-0.0145131	Cetartiodactyla
0.92231	-4.55197	-0.00814881	Cetartiodactyla
0.92952	-3.90299	-0.0231519	Cetartiodactyla
0.891556	-31.7753	0.0543194	Cetartiodactyla
0.889045	-45.9973	0.00116604	Cetartiodactyla
0.888631	-24.4484	-0.000266169	Cetartiodactyla
0.889671	-5.78601	-0.000595924	Cetartiodactyla
0.890988	-5.38289	0.000403424	Cetartiodactyla
0.891238	-3.3998	0.00604229	Cetartiodactyla
0.889671	-5.78601	0.00544305	Cetartiodactyla
0.884949	-4.31507	0.0033737	Cetartiodactyla
0.888631	-24.4484	0.00231485	Cetartiodactyla
0.886545	-50.7461	-0.0393646	Cetartiodactyla
0.926789	-7.07392	-0.00583867	Cetartiodactyla
0.931461	-0.808528	-0.00151339	Cetartiodactyla
0.926789	-7.07392	-0.00212683	Cetartiodactyla
0.890791	-8.3888	0.0255312	Chiroptera
0.890791	-8.3888	-0.0250242	Chiroptera
0.871919	-19.778	0.00761821	Chiroptera
0.871919	-19.778	0.0181523	Chiroptera
0.910725	-25.2754	-0.00610386	Chiroptera
0.9195	-19.4528	-0.0193354	Chiroptera
0.924243	-10.8896	0.00672672	Chiroptera
0.924243	-10.8896	-0.0148331	Chiroptera
0.860107	-3.837	-0.0129699	Chiroptera
0.860107	-3.837	0.0179644	Chiroptera
0.841884	-3.67628	-0.0405166	Chiroptera
0.841884	-3.67628	0.0535384	Chiroptera
0.86039	-13.7987	-0.0229521	Chiroptera
0.858637	-17.5257	0.0462577	Chiroptera
0.888925	-0.843805	0.00413172	Chiroptera
0.888925	-0.843805	-0.00551933	Chiroptera
0.887598	-1.229	0.00287303	Chiroptera
0.860369	-19.8947	0.00718984	Chiroptera
0.895062	-44.7881	0.00995734	Chiroptera
0.896578	-40.3272	0.0113963	Chiroptera
0.898161	-37.7439	0.00324759	Chiroptera
0.898161	-37.7439	-0.0256335	Chiroptera
0.898006	-32.5009	0.0127514	Chiroptera
0.898488	-31.2598	-0.00912939	Chiroptera
0.896852	-22.5727	0.0116562	Chiroptera
0.890127	-17.1949	0.0354351	Chiroptera
0.894141	-5.9511	-0.000568615	Chiroptera
0.894141	-5.9511	-0.000568615	Chiroptera
0.901386	-12.1152	0.0159596	Chiroptera
0.901386	-12.1152	-0.014968	Chiroptera
0.9016	-15.6171	-0.0147646	Chiroptera
0.909557	-10.2072	-0.00721246	Chiroptera
0.909557	-10.2072	-0.00721246	Chiroptera
0.88919	-17.7028	0.0240115	Chiroptera
0.886455	-15.9515	-0.00786361	Chiroptera
0.876791	-2.99083	-0.00738539	Chiroptera
0.876791	-2.99083	0.0122424	Chiroptera
0.881481	-9.65235	-0.0125848	Chiroptera
0.879917	-11.831	0.0257444	Chiroptera
0.881014	-5.15683	0.0162512	Chiroptera
0.881014	-5.15683	-0.0130276	Chiroptera
0.884394	-14.9749	0.0096712	Chiroptera
0.916047	-1.36328	-0.001053	Chiroptera
0.91623	-0.997132	-0.000879135	Chiroptera
0.91623	-0.997132	-0.000879135	Chiroptera
0.906606	-12.9091	-0.0100131	Chiroptera
0.900485	-17.2368	0.00545289	Chiroptera
0.905174	-11.3052	0.00990399	Chiroptera
0.905174	-11.3052	-0.0189771	Chiroptera
0.913492	-7.34948	-0.00347801	Chiroptera
0.913492	-7.34948	-0.00347801	Chiroptera
0.90766	-8.28497	-0.000423068	Chiroptera
0.913834	-3.28442	-0.0107574	Chiroptera
0.913834	-3.28442	0.00543684	Chiroptera
0.90291	-5.90531	-0.00493202	Chiroptera
0.90291	-5.90531	0.0174059	Chiroptera
0.908142	-8.91986	3.36e-05	Chiroptera
0.909093	-10.1298	0.000936492	Chiroptera
0.909767	-10.8746	-0.0146181	Chiroptera
0.901384	-10.177	-0.00247855	Chiroptera
0.901448	-4.75357	-0.00241807	Chiroptera
0.90222	-3.90138	-0.00168508	Chiroptera
0.90222	-3.90138	-0.00168508	Chiroptera
0.890449	-0.66525	0.0154182	Chiroptera
0.890449	-0.66525	-0.0128576	Chiroptera
0.902837	-1.87771	-0.00109911	Chiroptera
0.902837	-1.87771	-0.00109911	Chiroptera
0.886579	-1.52084	-0.0165305	Chiroptera
0.886579	-1.52084	0.0215334	Chiroptera
0.899902	-9.47433	-0.00388462	Chiroptera
0.902365	-14.62	-0.00154729	Chiroptera
0.894966	-10.2839	0.0294937	Chiroptera
0.894966	-10.2839	-0.00857011	Chiroptera
0.905338	-13.2167	-0.0264366	Chiroptera
0.904852	-10.3176	0.000813314	Chiroptera
0.904852	-10.3176	0.000813314	Chiroptera
0.904695	-10.5362	0.000664112	Chiroptera
0.904695	-10.5362	0.000664112	Chiroptera
0.906565	-14.8721	0.00243924	Chiroptera
0.906565	-14.8721	-0.0176569	Chiroptera
0.90434	-12.8069	0.000326953	Chiroptera
0.90434	-12.8069	0.000326953	Chiroptera
0.904553	-16.6818	0.000529183	Chiroptera
0.900908	-30.8072	0.00585479	Chiroptera
0.887908	-12.1387	-0.00648441	Chiroptera
0.887908	-12.1387	0.0130064	Chiroptera
0.911458	-23.7973	-0.00540824	Chiroptera
0.912519	-22.1791	0.00418895	Chiroptera
0.912519	-22.1791	-0.0196203	Chiroptera
0.883545	-61.5749	-0.00510368	Chiroptera
0.88968	-50.8377	-0.00455912	Chiroptera
0.89496	-45.5917	-0.000426917	Chiroptera
0.895839	-44.5919	-0.00465588	Chiroptera
0.900902	-32.4114	0.000143205	Chiroptera
0.900908	-30.8072	-0.00154844	Chiroptera
0.902606	-21.8353	-0.00103575	Chiroptera
0.903705	-18.0985	0.000254673	Chiroptera
0.903457	-17.5908	0.00111176	Chiroptera
0.902365	-14.62	0.0025378	Chiroptera
0.899902	-9.47433	0.00291616	Chiroptera
0.897187	-6.48922	-0.00531186	Chiroptera
0.897187	-6.48922	0.0109462	Chiroptera
0.903457	-17.5908	0.00039598	Chiroptera
0.903081	-14.4522	-0.00221824	Chiroptera
0.905338	-13.2167	0.000409928	Chiroptera
0.903081	-14.4522	0.00815368	Chiroptera
0.903705	-18.0985	-0.000867467	Chiroptera
0.904579	-16.9794	-0.000887032	Chiroptera
0.905429	-16.0031	0.000653478	Chiroptera
0.905429	-16.0031	-0.00121674	Chiroptera
0.904579	-16.9794	-1.09e-05	Chiroptera
0.904553	-16.6818	0.000177091	Chiroptera
0.902606	-21.8353	0.00128493	Chiroptera
0.901384	-10.177	0.00167672	Chiroptera
0.899832	-5.87488	-0.00141124	Chiroptera
0.901448	-4.75357	-0.000650345	Chiroptera
0.899832	-5.87488	0.00958758	Chiroptera
0.900902	-32.4114	-0.00871546	Chiroptera
0.909767	-10.8746	0.000372852	Chiroptera
0.909093	-10.1298	0.000684407	Chiroptera
0.908142	-8.91986	0.000262721	Chiroptera
0.90766	-8.28497	-5.15e-05	Chiroptera
0.907518	-8.10357	-0.00650306	Chiroptera
0.907518	-8.10357	0.00442126	Chiroptera
0.895839	-44.5919	-0.00235672	Chiroptera
0.898602	-38.6252	-0.012589	Chiroptera
0.911458	-23.7973	-0.00144855	Chiroptera
0.898602	-38.6252	0.0109612	Chiroptera
0.89496	-45.5917	0.000349337	Chiroptera
0.895062	-44.7881	-0.00106945	Chiroptera
0.896578	-40.3272	-0.00103123	Chiroptera
0.897979	-38.0432	0.000271329	Chiroptera
0.898006	-32.5009	-0.00018472	Chiroptera
0.898488	-31.2598	-0.000261111	Chiroptera
0.899021	-25.1485	0.00166517	Chiroptera
0.897601	-23.1919	0.00106663	Chiroptera
0.896852	-22.5727	0.0020694	Chiroptera
0.895138	-20.1563	0.000754347	Chiroptera
0.894827	-20.0203	0.00074618	Chiroptera
0.894539	-19.5625	0.00582214	Chiroptera
0.88919	-17.7028	0.00348056	Chiroptera
0.886455	-15.9515	0.00294506	Chiroptera
0.884394	-14.9749	0.00286638	Chiroptera
0.882517	-13.7483	0.00368366	Chiroptera
0.879917	-11.831	-0.000346624	Chiroptera
0.881481	-9.65235	0.00582732	Chiroptera
0.882517	-13.7483	0.00258698	Chiroptera
0.894539	-19.5625	-0.00540011	Chiroptera
0.900412	-16.9497	-0.00101346	Chiroptera
0.9016	-15.6171	0.000328464	Chiroptera
0.900412	-16.9497	-0.00897018	Chiroptera
0.894827	-20.0203	0.00515801	Chiroptera
0.890127	-17.1949	-0.00331576	Chiroptera
0.895138	-20.1563	-0.0110254	Chiroptera
0.906606	-12.9091	-0.00958052	Chiroptera
0.916047	-1.36328	-0.000803571	Chiroptera
0.897601	-23.1919	-0.00256583	Chiroptera
0.900485	-17.2368	-0.00451866	Chiroptera
0.899021	-25.1485	-0.0142252	Chiroptera
0.897979	-38.0432	0.000116179	Chiroptera
0.88968	-50.8377	0.00402175	Chiroptera
0.886379	-43.2463	0.0245305	Chiroptera
0.862737	-22.2961	0.00440816	Chiroptera
0.860419	-19.9455	0.00225789	Chiroptera
0.860369	-19.8947	0.0039426	Chiroptera
0.858637	-17.5257	-0.0266629	Chiroptera
0.887598	-1.229	-0.000500016	Chiroptera
0.860419	-19.9455	0.00223685	Chiroptera
0.86039	-13.7987	0.020715	Chiroptera
0.862737	-22.2961	0.00471958	Chiroptera
0.886379	-43.2463	-0.00366042	Chiroptera
0.890927	-36.6885	0.00331138	Chiroptera
0.888273	-34.1386	-0.0017265	Chiroptera
0.888273	-34.1386	0.0171461	Chiroptera
0.890927	-36.6885	-0.0191408	Chiroptera
0.910725	-25.2754	-0.00912429	Chiroptera
0.9195	-19.4528	-0.0055394	Chiroptera
0.82779	-1.14872	0.0100841	Eulipotyphla
0.82779	-1.14872	-0.00138993	Eulipotyphla
0.887026	-27.1833	0.0125799	Eulipotyphla
0.87969	-12.2111	0.0056176	Eulipotyphla
0.87969	-12.2111	0.0056176	Eulipotyphla
0.897264	-10.9443	-0.0102909	Eulipotyphla
0.896704	-0.39052	-0.010822	Eulipotyphla
0.896704	-0.39052	0.0115159	Eulipotyphla
0.890455	-2.27975	-0.0167537	Eulipotyphla
0.890455	-2.27975	0.0158346	Eulipotyphla
0.888466	-4.26732	0.0139473	Eulipotyphla
0.895804	-7.78692	-0.0116768	Eulipotyphla
0.891423	-22.1607	-0.0158349	Eulipotyphla
0.89003	-24.7254	-0.00785638	Eulipotyphla
0.89003	-24.7254	0.00194486	Eulipotyphla
0.875145	-11.8334	-0.0121836	Eulipotyphla
0.873577	-8.94232	-0.000185065	Eulipotyphla
0.873577	-8.94232	-0.000185065	Eulipotyphla
0.87302	-10.3867	0.0208291	Eulipotyphla
0.904157	-17.3569	-0.0478775	Eulipotyphla
0.894205	-13.4256	0.0300428	Eulipotyphla
0.893421	-11.0532	-0.0139382	Eulipotyphla
0.893421	-11.0532	0.0186502	Eulipotyphla
0.899356	-6.82125	0.000994963	Eulipotyphla
0.899356	-6.82125	0.000994963	Eulipotyphla
0.913482	-9.86629	0.00510234	Eulipotyphla
0.913482	-9.86629	-0.0112694	Eulipotyphla
0.903488	-29.6983	-0.00438374	Eulipotyphla
0.881509	-66.3129	0.00119937	Eulipotyphla
0.881445	-65.3628	-0.000321634	Eulipotyphla
0.882906	-63.4624	-0.00118363	Eulipotyphla
0.885154	-60.0301	-0.0131222	Eulipotyphla
0.899227	-39.1837	-0.00402574	Eulipotyphla
0.903488	-29.6983	-0.000560449	Eulipotyphla
0.904066	-27.7755	0.00469916	Eulipotyphla
0.904066	-27.7755	-0.00942684	Eulipotyphla
0.899227	-39.1837	-0.00469569	Eulipotyphla
0.904157	-17.3569	0.00993655	Eulipotyphla
0.894205	-13.4256	0.001274	Eulipotyphla
0.885154	-60.0301	0.00130361	Eulipotyphla
0.884801	-42.3968	0.0106245	Eulipotyphla
0.875145	-11.8334	0.00358428	Eulipotyphla
0.87302	-10.3867	0.00101038	Eulipotyphla
0.884801	-42.3968	-0.00426078	Eulipotyphla
0.882906	-63.4624	-0.00305502	Eulipotyphla
0.887026	-27.1833	-0.000622975	Eulipotyphla
0.888504	-24.4704	-0.00213894	Eulipotyphla
0.891423	-22.1607	-0.0052093	Eulipotyphla
0.897264	-10.9443	0.0015434	Eulipotyphla
0.896055	-8.25893	0.000647514	Eulipotyphla
0.895804	-7.78692	0.0077462	Eulipotyphla
0.888466	-4.26732	-0.0012065	Eulipotyphla
0.896055	-8.25893	-0.000253155	Eulipotyphla
0.888504	-24.4704	0.00959353	Eulipotyphla
0.881445	-65.3628	0.0547948	Eulipotyphla
0.929826	-11.9954	-0.00319321	Glires
0.930021	-11.3374	-0.00300842	Glires
0.930021	-11.3374	-0.00300842	Glires
0.931665	-0.959643	-0.00144852	Glires
0.931665	-0.959643	-0.00144852	Glires
0.931615	-2.41668	-0.00149526	Glires
0.931615	-2.41668	-0.00149526	Glires
0.931511	-3.92569	-0.00159394	Glires
0.931006	-7.09455	-0.00207399	Glires
0.931669	-0.145341	-0.00144392	Glires
0.931669	-0.145341	-0.00144392	Glires
0.825459	-6.16057	0.0308798	Glires
0.825459	-6.16057	-0.0132904	Glires
0.913294	-46.475	0.00492366	Glires
0.919505	-29.4668	0.0108193	Glires
0.921198	-27.2377	0.012426	Glires
0.925621	-23.3126	-0.00718451	Glires
0.930802	-6.17426	-0.00226729	Glires
0.930802	-6.17426	-0.00226729	Glires
0.927109	-6.57013	-0.00577217	Glires
0.925411	-5.36632	0.0127635	Glires
0.925411	-5.36632	-0.00738443	Glires
0.930702	-4.19076	-0.0023626	Glires
0.931209	-3.02631	-0.0018806	Glires
0.931209	-3.02631	-0.0018806	Glires
0.931066	-3.47041	-0.00201688	Glires
0.931319	-8.61508	-0.00177626	Glires
0.931407	-7.89302	-0.00169302	Glires
0.931576	-5.89037	-0.00153236	Glires
0.931596	-5.57487	-0.00151326	Glires
0.931628	-4.76035	-0.00148318	Glires
0.931628	-4.76035	-0.00148318	Glires
0.931618	-5.09619	-0.00149263	Glires
0.931204	-9.31439	-0.00188611	Glires
0.930585	-12.1453	-0.00247359	Glires
0.929432	-16.2924	-0.00356787	Glires
0.930928	-9.37456	-0.00214746	Glires
0.931637	-1.71897	-0.00147465	Glires
0.931637	-1.71897	-0.00147465	Glires
0.931273	-6.80465	-0.00182025	Glires
0.911161	-55.7604	-0.0421092	Glires
0.860855	-6.20707	0.0299939	Glires
0.870285	-3.19933	-0.0033093	Glires
0.870285	-3.19933	-0.0033093	Glires
0.909475	-31.9962	0.0236375	Glires
0.916527	-26.5145	-0.031411	Glires
0.918089	-14.1286	0.000886037	Glires
0.918908	-10.719	0.0102528	Glires
0.92346	-7.12963	-0.00923642	Glires
0.92346	-7.12963	-0.00179897	Glires
0.912629	-21.8651	0.00429298	Glires
0.917657	-8.04987	0.00906521	Glires
0.925687	-2.92656	-0.00712264	Glires
0.925687	-2.92656	0.00031481	Glires
0.91546	-13.2339	0.00698047	Glires
0.91546	-13.2339	-0.0168287	Glires
0.908165	-1.23733	5.6e-05	Glires
0.908165	-1.23733	5.6e-05	Glires
0.895623	-6.36167	-0.00254757	Glires
0.895623	-6.36167	0.00725367	Glires
0.916762	-13.0537	-0.0155938	Glires
0.908606	-1.95189	0.000474828	Glires
0.908606	-1.95189	0.000474828	Glires
0.907853	-12.6822	0.00906006	Glires
0.907853	-12.6822	-0.000240306	Glires
0.909831	-15.4003	0.0116577	Glires
0.929885	-3.561	-0.00313793	Glires
0.929885	-3.561	-0.00313793	Glires
0.926315	-4.36702	-0.00652606	Glires
0.926315	-4.36702	0.000911386	Glires
0.929228	-7.79056	-0.00376134	Glires
0.931033	-3.61865	-0.0020483	Glires
0.931033	-3.61865	-0.0020483	Glires
0.929864	-6.79293	-0.00315716	Glires
0.921494	-9.49087	-0.0111015	Glires
0.921494	-9.49087	0.0127077	Glires
0.91524	-27.4134	0.00677104	Glires
0.911968	-37.3658	0.00366575	Glires
0.894251	-35.1908	-0.0131507	Glires
0.894251	-35.1908	0.0300863	Glires
0.908015	-13.5016	-8.65e-05	Glires
0.907985	-12.7867	-0.000115381	Glires
0.907934	-8.14884	-0.000163764	Glires
0.907934	-8.14884	-0.000163764	Glires
0.907947	-11.0434	-0.000150897	Glires
0.907909	-7.7092	-0.000186715	Glires
0.907905	-7.12233	-0.00019043	Glires
0.907905	-6.99772	-0.000190953	Glires
0.907905	-6.99772	-0.000190953	Glires
0.907923	-9.1498	-0.000174062	Glires
0.907962	-11.8903	-0.000136338	Glires
0.908213	-19.4244	0.000101564	Glires
0.907949	-9.14489	-0.000149191	Glires
0.907949	-9.14489	-0.000149191	Glires
0.907938	-8.39744	-0.000159216	Glires
0.907906	-4.20929	-0.000190108	Glires
0.907906	-4.20929	-0.000190108	Glires
0.908304	-21.5211	0.000187659	Glires
0.907406	-8.12587	-0.000664818	Glires
0.907523	-7.47094	-0.000553309	Glires
0.907734	-5.31522	-0.000352868	Glires
0.907734	-5.31522	-0.000352868	Glires
0.907728	-5.42164	-0.000358764	Glires
0.907598	-6.89383	-0.000481908	Glires
0.9078	-0.855718	-0.000290748	Glires
0.9078	-0.855718	-0.000290748	Glires
0.905522	-11.7232	0.00684769	Glires
0.908062	-25.487	-4.15e-05	Glires
0.907934	-7.50765	-0.000163274	Glires
0.907934	-7.50765	-0.000163274	Glires
0.907936	-8.65455	-0.000161357	Glires
0.907898	-3.41966	-0.0001971	Glires
0.907898	-3.41966	-0.0001971	Glires
0.907917	-6.98288	-0.000179318	Glires
0.907926	-7.89	-0.000171373	Glires
0.907911	-2.76738	-0.000185414	Glires
0.907911	-2.76738	-0.000185414	Glires
0.908	-6.53421	-0.000100353	Glires
0.908	-6.53421	-0.000100353	Glires
0.908184	-5.03102	7.35e-05	Glires
0.908184	-5.03102	7.35e-05	Glires
0.908998	-8.56187	0.000846519	Glires
0.908113	-4.42395	6.12e-06	Glires
0.908013	-3.15634	-8.82e-05	Glires
0.908013	-3.15634	-8.82e-05	Glires
0.908201	-5.08023	9e-05	Glires
0.908201	-5.08023	9e-05	Glires
0.917908	-4.90352	-0.00706796	Glires
0.917908	-4.90352	-0.00706796	Glires
0.909373	-6.39346	0.00120226	Glires
0.908931	-5.79938	0.00078257	Glires
0.908931	-5.79938	0.00078257	Glires
0.908602	-4.70305	0.00047075	Glires
0.908602	-4.70305	0.00047075	Glires
0.908859	-5.49095	0.000714371	Glires
0.908474	-4.13092	0.0003491	Glires
0.908474	-4.13092	0.0003491	Glires
0.909271	-5.49853	0.00110558	Glires
0.909271	-5.49853	0.00110558	Glires
0.908234	-7.87619	0.000121125	Glires
0.908234	-7.87619	0.000121125	Glires
0.908306	-8.70164	0.000189615	Glires
0.907897	-2.58229	-0.000198054	Glires
0.907897	-2.58229	-0.000198054	Glires
0.907923	-8.58128	-0.000173795	Glires
0.907923	-8.58128	-0.000173795	Glires
0.898391	-3.34971	7.9e-05	Glires
0.898576	-0.644078	0.00025522	Glires
0.898576	-0.644078	0.00025522	Glires
0.898565	-0.936607	0.000244283	Glires
0.898428	-3.03504	0.00011435	Glires
0.897033	-10.9992	0.00859133	Glires
0.906269	-27.1446	-0.00174366	Glires
0.906105	-17.0051	0.0306891	Glires
0.911586	-6.18214	-0.0205058	Glires
0.907961	-0.522832	-0.000138132	Glires
0.907961	-0.522832	-0.000138132	Glires
0.907924	-0.269773	-0.000172404	Glires
0.907924	-0.269773	-0.000172404	Glires
0.907929	-0.255303	-0.000168028	Glires
0.907929	-0.255303	-0.000168028	Glires
0.908997	-3.69495	0.00084523	Glires
0.893429	-1.19091	0.0186574	Glires
0.893429	-1.19091	-0.0139309	Glires
0.902114	-4.01139	-0.00568736	Glires
0.906041	-12.4543	0.00733994	Glires
0.906132	-13.181	-0.00187339	Glires
0.928886	-7.27576	-0.00408618	Glires
0.928886	-7.27576	-0.00408618	Glires
0.930289	-5.39628	-0.00275398	Glires
0.930289	-5.39628	-0.00275398	Glires
0.929927	-6.08952	-0.00309769	Glires
0.914422	-8.52098	0.00599507	Glires
0.928214	-1.61794	-0.00472391	Glires
0.928214	-1.61794	-0.00472391	Glires
0.919877	-3.55328	0.0111721	Glires
0.918638	-4.87898	0.00999663	Glires
0.919071	-5.22024	-0.0134016	Glires
0.919065	-3.08675	-0.013407	Glires
0.919065	-3.08675	0.0104022	Glires
0.914351	-8.60432	0.00592741	Glires
0.913256	-12.5633	0.00488803	Glires
0.907966	-0.358068	-0.000132539	Glires
0.907966	-0.358068	-0.000132539	Glires
0.915991	-0.260315	0.00748418	Glires
0.915991	-0.260315	-0.00888757	Glires
0.911464	-7.26628	0.00318689	Glires
0.915008	-2.30264	-0.00982058	Glires
0.915008	-2.30264	0.00655117	Glires
0.909441	-4.29141	0.00126728	Glires
0.909441	-4.29141	0.00126728	Glires
0.911008	-6.87051	0.00275402	Glires
0.919556	-0.839027	0.0108677	Glires
0.919556	-0.839027	-0.0129415	Glires
0.911273	-11.9242	0.0030058	Glires
0.908154	-1.61014	4.52e-05	Glires
0.908084	-1.36499	-2.11e-05	Glires
0.908084	-1.36499	-2.11e-05	Glires
0.911532	-9.132	-0.00533826	Glires
0.909404	-7.97006	0.00123233	Glires
0.909384	-6.29067	0.00121312	Glires
0.909384	-6.29067	0.00121312	Glires
0.917218	-2.06634	-0.0151606	Glires
0.917218	-2.06634	0.00864865	Glires
0.912712	-3.87358	0.00437178	Glires
0.910725	-5.46558	0.00248556	Glires
0.908247	-5.65099	0.000133344	Glires
0.907923	-1.85852	-0.000174023	Glires
0.907917	-1.70454	-0.000179082	Glires
0.907893	-0.336688	-0.000202722	Glires
0.907893	-0.336688	-0.000202722	Glires
0.907982	-2.98697	-0.000117751	Glires
0.907984	-3.33182	-0.000115658	Glires
0.907984	-3.33182	-0.000115658	Glires
0.907912	-1.42516	-0.000184537	Glires
0.907912	-1.42516	-0.000184537	Glires
0.907951	-2.70218	-0.000146731	Glires
0.908512	-6.67898	0.000384875	Glires
0.908894	-7.76746	0.000747441	Glires
0.908302	-4.39462	0.000185792	Glires
0.90808	-2.77534	-2.5e-05	Glires
0.90808	-2.77534	-2.5e-05	Glires
0.90831	-4.43115	0.000193802	Glires
0.925036	-15.0602	-0.0077397	Glires
0.931283	-7.11196	-0.00181031	Glires
0.931624	-3.71017	-0.00148688	Glires
0.931624	-3.71017	-0.00148688	Glires
0.931594	-4.46157	-0.00151549	Glires
0.931598	-4.22378	-0.00151151	Glires
0.931598	-4.22378	-0.00151151	Glires
0.931412	-6.29414	-0.00168869	Glires
0.93155	-3.50493	-0.00155744	Glires
0.93155	-3.50493	-0.00155744	Glires
0.931552	-3.50392	-0.00155572	Glires
0.931693	-0.264762	-0.00142172	Glires
0.931693	-0.264762	-0.00142172	Glires
0.9312	-5.77075	-0.00188946	Glires
0.9312	-5.77075	-0.00188946	Glires
0.930421	-10.2778	-0.00262864	Glires
0.931202	-6.33292	-0.00188752	Glires
0.931202	-6.33292	-0.00188752	Glires
0.931172	-6.52802	-0.00191656	Glires
0.930732	-8.03981	-0.0023338	Glires
0.931615	-1.28631	-0.00149603	Glires
0.931615	-1.28631	-0.00149603	Glires
0.931653	-0.618842	-0.00145939	Glires
0.931653	-0.618842	-0.00145939	Glires
0.930786	-8.12987	-0.00228234	Glires
0.931623	-2.94637	-0.00148777	Glires
0.931623	-2.94637	-0.00148777	Glires
0.931592	-3.94884	-0.00151717	Glires
0.931689	-0.648975	-0.00142521	Glires
0.931689	-0.648975	-0.00142521	Glires
0.931594	-3.91673	-0.00151546	Glires
0.931611	-2.82322	-0.00149977	Glires
0.931686	-0.727133	-0.00142859	Glires
0.931686	-0.727133	-0.00142859	Glires
0.931456	-5.13057	-0.00164639	Glires
0.928702	-12.8536	-0.00426013	Glires
0.930157	-8.82286	-0.00287994	Glires
0.930157	-8.82286	-0.00287994	Glires
0.931192	-4.49699	-0.00189722	Glires
0.931192	-4.49699	-0.00189722	Glires
0.930676	-6.784	-0.00238643	Glires
0.92902	-10.099	-0.00395872	Glires
0.928782	-9.70615	-0.00418424	Glires
0.930567	-4.33393	-0.00249001	Glires
0.930567	-4.33393	-0.00249001	Glires
0.930204	-2.96182	-0.00283516	Glires
0.930204	-2.96182	-0.00283516	Glires
0.925782	-7.3425	0.0167768	Glires
0.910671	-10.4389	0.00243491	Glires
0.909451	-7.5051	0.00127631	Glires
0.909451	-7.5051	0.00127631	Glires
0.909172	-5.2395	0.00101183	Glires
0.909172	-5.2395	0.00101183	Glires
0.909166	-3.99558	0.00100601	Glires
0.909166	-3.99558	0.00100601	Glires
0.910549	-4.02262	0.00231917	Glires
0.9093	-2.78757	0.00113299	Glires
0.9093	-2.78757	0.00113299	Glires
0.921881	-6.35889	0.013074	Glires
0.93022	-1.90371	-0.00281991	Glires
0.93022	-1.90371	-0.00281991	Glires
0.931113	-0.844395	-0.00197174	Glires
0.931113	-0.844395	-0.00197174	Glires
0.920156	-8.69032	-0.0123719	Glires
0.920847	-3.29742	0.0120928	Glires
0.920849	-2.05299	0.0120953	Glires
0.920849	-2.05299	-0.0117139	Glires
0.921742	-2.92126	-0.0108666	Glires
0.922935	-4.64511	-0.00973469	Glires
0.929829	-3.17689	-0.00319118	Glires
0.929829	-3.17689	-0.00319118	Glires
0.919364	-5.22245	0.0106857	Glires
0.919364	-5.22245	-0.0131235	Glires
0.918633	-9.66272	-0.0138172	Glires
0.908874	-3.86477	0.000728468	Glires
0.908874	-3.86477	0.000728468	Glires
0.908714	-4.8807	0.000577463	Glires
0.90803	-1.42353	-7.19e-05	Glires
0.90803	-1.42353	-7.19e-05	Glires
0.909399	-6.74651	0.0012273	Glires
0.9101	-7.93381	0.001893	Glires
0.908737	-4.49193	0.000599017	Glires
0.907917	-0.284988	-0.00017927	Glires
0.907917	-0.284988	-0.00017927	Glires
0.908073	-1.96541	-3.09e-05	Glires
0.908073	-1.96541	-3.09e-05	Glires
0.908541	-4.46141	0.000412748	Glires
0.908048	-2.0445	-5.54e-05	Glires
0.908048	-2.0445	-5.54e-05	Glires
0.9084	-4.40778	0.000278721	Glires
0.9084	-4.40778	0.000278721	Glires
0.919704	-0.851782	-0.0128013	Glires
0.919704	-0.851782	0.0110079	Glires
0.915947	-13.3824	-0.0163666	Glires
0.915947	-13.3824	0.00744256	Glires
0.908043	-2.59691	-5.96e-05	Glires
0.908043	-2.59691	-5.96e-05	Glires
0.90824	-4.61037	0.000127333	Glires
0.90824	-4.61037	0.000127333	Glires
0.908247	-4.57059	0.000133635	Glires
0.908247	-4.57059	0.000133635	Glires
0.908634	-6.03533	0.000501514	Glires
0.908634	-6.03533	0.000501514	Glires
0.908734	-6.43918	0.000596151	Glires
0.916171	-32.9616	0.00765491	Glires
0.916715	-26.2201	-0.0156385	Glires
0.911935	-16.4825	0.00363396	Glires
0.911935	-16.4825	0.00363396	Glires
0.921886	-22.204	-0.00329232	Glires
0.922831	-16.6915	-0.00239563	Glires
0.922831	-16.6915	-0.00239563	Glires
0.923293	-13.2958	-0.00195675	Glires
0.92403	-5.13007	-0.00125767	Glires
0.92403	-5.13007	-0.00125767	Glires
0.921809	-22.4033	-0.00336574	Glires
0.913146	-45.0753	0.004784	Glires
0.913978	-42.6267	0.0155942	Glires
0.929554	-19.6012	-0.00345228	Glires
0.931192	-10.4241	-0.00189748	Glires
0.931619	-2.81847	-0.00149147	Glires
0.931619	-2.81847	-0.00149147	Glires
0.931697	-0.0890522	-0.00141735	Glires
0.931697	-0.0890522	-0.00141735	Glires
0.931666	-1.27664	-0.0014469	Glires
0.931172	-10.8696	-0.00191586	Glires
0.930799	-14.6093	-0.00227056	Glires
0.930863	-11.7437	-0.00220918	Glires
0.930863	-11.7437	-0.00220918	Glires
0.930056	-17.4147	-0.00297498	Glires
0.92972	-18.8371	-0.00329438	Glires
0.92317	-10.9938	-0.00951155	Glires
0.92317	-10.9938	-0.0020741	Glires
0.922311	-11.9749	0.00536511	Glires
0.91862	-22.0344	0.00997964	Glires
0.91862	-22.0344	-0.0138296	Glires
0.918345	-24.6231	-0.0140913	Glires
0.915314	-24.7061	0.00684139	Glires
0.9115	-17.0176	0.00322121	Glires
0.908558	-6.65567	0.00042884	Glires
0.908442	-6.02512	0.000319025	Glires
0.908442	-6.02512	0.000319025	Glires
0.931142	-3.99656	-0.00194459	Glires
0.931142	-3.99656	-0.00194459	Glires
0.935762	-2.59902	-0.00427093	Glires
0.935762	-2.59902	-0.00427093	Glires
0.930503	-3.53877	0.00542581	Glires
0.930503	-3.53877	-0.00201209	Glires
0.929367	-16.2504	-0.00362948	Glires
0.930992	-9.05879	-0.00208651	Glires
0.931445	-5.48798	-0.00165725	Glires
0.931445	-5.48798	-0.00165725	Glires
0.931317	-6.86595	-0.00177828	Glires
0.929175	-7.59139	-0.00381153	Glires
0.931232	-2.37001	-0.00185931	Glires
0.931232	-2.37001	-0.00185931	Glires
0.924593	-7.84777	-0.00816069	Glires
0.920688	-2.46476	-0.011867	Glires
0.920688	-2.46476	0.0119422	Glires
0.92447	-8.52815	0.00694255	Glires
0.929969	-12.7271	-0.00305796	Glires
0.929969	-12.7271	-0.00305796	Glires
0.927426	-22.0844	-0.00547203	Glires
0.877245	-5.58511	0.00329662	Glires
0.877245	-5.58511	0.00329662	Glires
0.893081	-77.9381	-0.00767538	Glires
0.901304	-70.5369	-0.00174769	Glires
0.903181	-69.3133	-0.0019117	Glires
0.905126	-67.1928	-0.000456231	Glires
0.905518	-66.7096	-0.000483514	Glires
0.905916	-64.9295	-0.000122334	Glires
0.905933	-60.9494	-0.00664585	Glires
0.912473	-46.6646	-0.000522652	Glires
0.912557	-44.1909	0.00295161	Glires
0.909162	-34.3861	-0.000234257	Glires
0.909126	-34.2305	-0.000104105	Glires
0.908962	-32.3999	-0.00333685	Glires
0.912038	-25.1188	-0.00483836	Glires
0.91646	-18.214	-0.000775926	Glires
0.916595	-18.1415	0.000740093	Glires
0.915206	-16.5728	-0.000654521	Glires
0.915283	-16.3052	-0.00136387	Glires
0.916065	-14.7931	-0.0014542	Glires
0.916898	-14.0729	-0.00123053	Glires
0.917465	-13.4725	-0.00106845	Glires
0.917841	-12.7884	0.000823914	Glires
0.916305	-11.1975	0.00401842	Glires
0.911654	-9.32324	0.000219895	Glires
0.911037	-9.01051	0.000501912	Glires
0.910169	-8.22416	0.000374949	Glires
0.909473	-7.25633	0.000745265	Glires
0.908441	-4.58661	0.000159794	Glires
0.908441	-4.58661	-0.000192278	Glires
0.909473	-7.25633	0.000645464	Glires
0.908541	-4.46141	0.000228703	Glires
0.910169	-8.22416	0.00111029	Glires
0.908737	-4.49193	0.000571243	Glires
0.911037	-9.01051	0.000570437	Glires
0.9101	-7.93381	0.000383309	Glires
0.909399	-6.74651	0.000402256	Glires
0.908714	-4.8807	0.000436602	Glires
0.911654	-9.32324	0.0023829	Glires
0.916305	-11.1975	-0.00296146	Glires
0.918633	-9.66272	-0.00148278	Glires
0.917841	-12.7884	-0.00372934	Glires
0.920859	-10.7961	-0.00294091	Glires
0.922935	-4.64511	0.00111728	Glires
0.920847	-3.29742	-0.00175981	Glires
0.921742	-2.92126	-1.73e-05	Glires
0.920859	-10.7961	-0.00983496	Glires
0.917465	-13.4725	-0.00239034	Glires
0.919163	-9.17064	-0.00177206	Glires
0.920156	-8.69032	-0.00255373	Glires
0.921881	-6.35889	-0.00392315	Glires
0.924887	-5.33635	-0.00640303	Glires
0.924887	-5.33635	-0.00729664	Glires
0.919163	-9.17064	0.00783458	Glires
0.910549	-4.02262	0.000908834	Glires
0.916898	-14.0729	-0.0034691	Glires
0.916065	-14.7931	0.00627808	Glires
0.915283	-16.3052	-0.000291017	Glires
0.914993	-15.0432	0.00509928	Glires
0.909326	-8.00584	0.000576993	Glires
0.908471	-6.00217	-0.000192361	Glires
0.908428	-5.84392	0.000151676	Glires
0.908428	-5.84392	-4.53e-05	Glires
0.908471	-6.00217	-1.13e-05	Glires
0.909326	-8.00584	0.000313612	Glires
0.908734	-6.43918	-0.000148876	Glires
0.914993	-15.0432	-0.00152158	Glires
0.915206	-16.5728	0.000255432	Glires
0.914373	-15.8621	0.00316643	Glires
0.910671	-10.4389	0.000873584	Glires
0.914373	-15.8621	0.00466574	Glires
0.916595	-18.1415	-0.00909007	Glires
0.925036	-15.0602	-0.00370441	Glires
0.927663	-13.9168	-0.00190277	Glires
0.928355	-13.4146	-0.00225038	Glires
0.929359	-12.0902	-0.00272424	Glires
0.930786	-8.12987	-0.00197672	Glires
0.931393	-5.68356	-0.00154678	Glires
0.931539	-4.5924	-0.00146136	Glires
0.931592	-3.94884	-0.00141263	Glires
0.931594	-3.91673	-0.00150602	Glires
0.931539	-4.5924	-0.00149233	Glires
0.931393	-5.68356	-0.00146386	Glires
0.931456	-5.13057	-0.00155839	Glires
0.931611	-2.82322	-0.00148676	Glires
0.929359	-12.0902	-0.00226234	Glires
0.930324	-9.6645	-0.00175405	Glires
0.930732	-8.03981	-0.00224974	Glires
0.930324	-9.6645	-0.0026753	Glires
0.928355	-13.4146	-0.00159358	Glires
0.928702	-12.8536	-0.00174155	Glires
0.92918	-11.6163	-0.00132262	Glires
0.929214	-10.6719	-0.00109541	Glires
0.92902	-10.099	-0.00104244	Glires
0.928782	-9.70615	-0.000621275	Glires
0.928136	-8.99179	0.001119	Glires
0.925782	-7.3425	-0.00553751	Glires
0.928136	-8.99179	-0.00366676	Glires
0.929214	-10.6719	-0.00275193	Glires
0.930676	-6.784	-0.00187969	Glires
0.92918	-11.6163	-0.00226467	Glires
0.927663	-13.9168	-0.00357409	Glires
0.930026	-11.3486	-0.00146722	Glires
0.930162	-11.1493	-0.00191003	Glires
0.930734	-9.66563	-0.00191639	Glires
0.931283	-7.11196	-0.00152327	Glires
0.931412	-6.29414	-0.00155594	Glires
0.931566	-4.9051	-0.00143768	Glires
0.931594	-4.46157	-0.00144107	Glires
0.931566	-4.9051	-0.00144188	Glires
0.930734	-9.66563	-0.0019503	Glires
0.931317	-6.24386	-0.00163118	Glires
0.931552	-3.50392	-0.00154995	Glires
0.931317	-6.24386	-0.00162936	Glires
0.930162	-11.1493	-0.00159704	Glires
0.930421	-10.2778	-0.00213007	Glires
0.930026	-11.3486	-0.00247636	Glires
0.931172	-6.52802	-0.00142004	Glires
0.91646	-18.214	0.0012711	Glires
0.914548	-16.639	0.00244098	Glires
0.911562	-13.4396	0.00017087	Glires
0.910999	-12.6804	0.00127976	Glires
0.909356	-8.72973	0.000181912	Glires
0.908894	-7.76746	0.000125301	Glires
0.908512	-6.67898	2.77e-05	Glires
0.908247	-5.65099	-0.000150184	Glires
0.908173	-5.27273	-2.91e-05	Glires
0.907982	-2.98697	-0.000151053	Glires
0.907923	-1.85852	-0.000201995	Glires
0.907917	-1.70454	-0.000182147	Glires
0.908173	-5.27273	-5.95e-05	Glires
0.908012	-3.82701	-0.000150969	Glires
0.907951	-2.70218	-0.000168956	Glires
0.908012	-3.82701	-0.000183706	Glires
0.909356	-8.72973	-0.000328958	Glires
0.909404	-7.97006	-0.000553801	Glires
0.909676	-6.90382	-0.00134567	Glires
0.910725	-5.46558	-0.00233707	Glires
0.912712	-3.87358	-0.00495682	Glires
0.909676	-6.90382	-5.06e-06	Glires
0.910999	-12.6804	0.00232516	Glires
0.90831	-4.43115	-0.00021859	Glires
0.908302	-4.39462	-4.52e-06	Glires
0.911562	-13.4396	-0.000102855	Glires
0.911273	-11.9242	-0.000636461	Glires
0.911532	-9.132	0.00298712	Glires
0.908154	-1.61014	-0.00014922	Glires
0.914548	-16.639	0.000211094	Glires
0.913792	-13.9538	3.06e-05	Glires
0.913256	-12.5633	-0.000506303	Glires
0.913284	-11.8924	0.0014735	Glires
0.91133	-8.17874	-0.000377722	Glires
0.911327	-8.14882	-6.06e-05	Glires
0.911008	-6.87051	-0.000429846	Glires
0.911073	-6.54805	-0.00430242	Glires
0.911073	-6.54805	0.00126453	Glires
0.911327	-8.14882	-0.000516653	Glires
0.911464	-7.26628	-0.00491488	Glires
0.91133	-8.17874	0.00298332	Glires
0.913284	-11.8924	-0.00675213	Glires
0.913792	-13.9538	-0.00106448	Glires
0.914351	-8.60432	-0.000605471	Glires
0.914422	-8.52098	-0.00346873	Glires
0.917353	-6.7141	-0.00240485	Glires
0.919071	-5.22024	-0.000341169	Glires
0.918638	-4.87898	-0.00199064	Glires
0.919877	-3.55328	-0.00915221	Glires
0.917353	-6.7141	-0.00239909	Glires
0.912038	-25.1188	0.000778804	Glires
0.910843	-19.6309	0.00438204	Glires
0.906105	-17.0051	-0.000142134	Glires
0.906132	-13.181	-2.46e-05	Glires
0.906041	-12.4543	-0.00232867	Glires
0.908258	-7.75845	-0.00355308	Glires
0.911586	-6.18214	0.00190991	Glires
0.909283	-4.16429	0.000402945	Glires
0.908603	-2.88612	0.00040097	Glires
0.908603	-2.88612	0.000437078	Glires
0.909283	-4.16429	9.81e-06	Glires
0.908997	-3.69495	0.000805612	Glires
0.908258	-7.75845	0.00591928	Glires
0.902114	-4.01139	0.00877322	Glires
0.910843	-19.6309	-0.0169163	Glires
0.927403	-9.19263	-0.00372151	Glires
0.929927	-6.08952	-0.00168829	Glires
0.927403	-9.19263	-0.00268006	Glires
0.908962	-32.3999	0.00243248	Glires
0.906269	-27.1446	0.00911302	Glires
0.897033	-10.9992	-0.00101158	Glires
0.898391	-3.34971	0.000240114	Glires
0.898428	-3.03504	0.000138558	Glires
0.898565	-0.936607	0.000256968	Glires
0.909126	-34.2305	0.000796212	Glires
0.908061	-26.7368	-0.000215364	Glires
0.908062	-25.487	-0.000233283	Glires
0.908081	-22.9977	-0.00034854	Glires
0.908214	-16.8266	-0.00031251	Glires
0.908305	-15.4989	-0.000622518	Glires
0.9087	-11.6188	-0.00041656	Glires
0.90887	-10.9037	-0.000746862	Glires
0.909362	-9.51641	-0.00142583	Glires
0.910507	-7.95831	-0.00080871	Glires
0.910977	-7.57854	0.0012415	Glires
0.909373	-6.39346	-0.000112782	Glires
0.909204	-6.24343	-2.24e-05	Glires
0.908954	-5.8657	-0.000235968	Glires
0.908954	-5.8657	9.26e-05	Glires
0.909204	-6.24343	7.33e-05	Glires
0.908859	-5.49095	0.000129922	Glires
0.910977	-7.57854	-0.00729403	Glires
0.910507	-7.95831	0.000897271	Glires
0.909362	-9.51641	8.31e-05	Glires
0.908998	-8.56187	0.000460591	Glires
0.908275	-5.68793	-6.24e-05	Glires
0.908113	-4.42395	-0.0001176	Glires
0.908275	-5.68793	-0.00015075	Glires
0.90887	-10.9037	0.000431124	Glires
0.9087	-11.6188	0.000147751	Glires
0.908306	-8.70164	-0.000154646	Glires
0.908305	-15.4989	7.76e-05	Glires
0.908214	-16.8266	-9.18e-05	Glires
0.908084	-14.0218	-9.81e-05	Glires
0.907967	-10.2449	-0.000179032	Glires
0.907936	-8.65455	-0.000197451	Glires
0.907926	-7.89	-0.000199096	Glires
0.907917	-6.98288	-0.000188307	Glires
0.907967	-10.2449	-0.000177013	Glires
0.908084	-14.0218	-4.23e-05	Glires
0.908081	-22.9977	-0.000112335	Glires
0.907978	-15.6376	-0.000129419	Glires
0.907978	-15.6376	-0.000154978	Glires
0.908061	-26.7368	0.00169499	Glires
0.906152	-13.3732	-0.00137097	Glires
0.907406	-8.12587	-0.000298515	Glires
0.907523	-7.47094	-0.000262232	Glires
0.907598	-6.89383	-0.000320572	Glires
0.907728	-5.42164	-0.00020364	Glires
0.906152	-13.3732	0.000512667	Glires
0.905522	-11.7232	-0.002363	Glires
0.909162	-34.3861	-0.000150982	Glires
0.909043	-33.342	0.000763592	Glires
0.908015	-13.5016	-0.000181619	Glires
0.907985	-12.7867	-0.000209359	Glires
0.907983	-12.7551	-0.000189438	Glires
0.907962	-11.8903	-0.000194005	Glires
0.907947	-11.0434	-0.000184158	Glires
0.907923	-9.1498	-0.000193992	Glires
0.907909	-7.7092	-0.000202731	Glires
0.907905	-7.12233	-0.000205895	Glires
0.907983	-12.7551	-0.000160542	Glires
0.909043	-33.342	0.000474711	Glires
0.908304	-21.5211	-0.000135993	Glires
0.908213	-19.4244	3.33e-05	Glires
0.907958	-9.82451	-0.000189704	Glires
0.907938	-8.39744	-0.000175571	Glires
0.907958	-9.82451	-0.000200266	Glires
0.912557	-44.1909	-0.0042601	Glires
0.916374	-34.15	-0.00505881	Glires
0.920796	-26.1221	-0.00187507	Glires
0.921809	-22.4033	-0.00239786	Glires
0.923293	-13.2958	-0.00172539	Glires
0.920796	-26.1221	-0.00195242	Glires
0.921886	-22.204	-0.00186205	Glires
0.916374	-34.15	-0.000434249	Glires
0.916171	-32.9616	-0.00117019	Glires
0.916715	-26.2201	0.00412545	Glires
0.912473	-46.6646	-0.00111231	Glires
0.913146	-45.0753	-0.000472956	Glires
0.913146	-45.0752	-0.00130437	Glires
0.913978	-42.6267	-0.0150516	Glires
0.928514	-22.3664	-0.00229366	Glires
0.929554	-19.6012	-0.00242138	Glires
0.930668	-15.4191	-0.00149465	Glires
0.930799	-14.6093	-0.00174419	Glires
0.931172	-10.8696	-0.00188356	Glires
0.931666	-1.27664	-0.00144573	Glires
0.930668	-15.4191	-0.00188771	Glires
0.931192	-10.4241	-0.00181823	Glires
0.928514	-22.3664	-0.00246002	Glires
0.92972	-18.8371	-0.00165214	Glires
0.930056	-17.4147	-0.00213958	Glires
0.913146	-45.0752	-0.0041778	Glires
0.916851	-26.636	-0.00119695	Glires
0.917387	-26.099	-0.0056128	Glires
0.922311	-11.9749	-0.00179744	Glires
0.917387	-26.099	-0.00164619	Glires
0.918345	-24.6231	-0.00101302	Glires
0.916851	-26.636	0.000875988	Glires
0.915314	-24.7061	0.00323097	Glires
0.9115	-17.0176	0.00255275	Glires
0.908558	-6.65567	-0.000123922	Glires
0.905933	-60.9494	0.011576	Glires
0.905916	-64.9295	-0.00615751	Glires
0.911968	-37.3658	-0.00368466	Glires
0.91524	-27.4134	-0.00850065	Glires
0.923161	-14.1419	-0.00704893	Glires
0.929228	-7.79056	-0.00192716	Glires
0.929864	-6.79293	-0.00249125	Glires
0.923161	-14.1419	0.000684488	Glires
0.905518	-66.7096	-0.015639	Glires
0.921071	-40.1482	-0.0118434	Glires
0.932039	-4.42593	-0.00515635	Glires
0.932039	-4.42593	0.000101891	Glires
0.921071	-40.1482	-0.0109464	Glires
0.905126	-67.1928	-0.00208082	Glires
0.907142	-48.5299	-0.019218	Glires
0.926192	-24.8407	-0.00183556	Glires
0.926892	-23.2318	-0.000804229	Glires
0.926524	-11.2411	0.000900562	Glires
0.92447	-8.52815	-0.00117121	Glires
0.924593	-7.84777	0.00284993	Glires
0.926524	-11.2411	-0.00380409	Glires
0.929175	-7.59139	-0.00334473	Glires
0.926892	-23.2318	-0.00170572	Glires
0.927426	-22.0844	-0.00374237	Glires
0.926192	-24.8407	-0.0043107	Glires
0.929367	-16.2504	-0.00292331	Glires
0.930992	-9.05879	-0.00170508	Glires
0.931317	-6.86595	-0.00152436	Glires
0.907142	-48.5299	0.0297293	Glires
0.903181	-69.3133	-0.00739276	Glires
0.910607	-57.2656	-0.000897003	Glires
0.911161	-55.7604	0.006082	Glires
0.904707	-38.8211	-0.00251973	Glires
0.907183	-36.2516	-0.0026717	Glires
0.909685	-30.3618	-0.000358326	Glires
0.909746	-29.577	-0.000910035	Glires
0.910356	-28.6886	-0.00335688	Glires
0.913382	-17.761	-0.00524208	Glires
0.918139	-15.0903	-0.0124725	Glires
0.918139	-15.0903	-0.00890282	Glires
0.913382	-17.761	0.00306645	Glires
0.909831	-15.4003	0.00167329	Glires
0.910356	-28.6886	-0.00673657	Glires
0.916762	-13.0537	0.00749846	Glires
0.909746	-29.577	0.0138226	Glires
0.909685	-30.3618	-0.00324133	Glires
0.912629	-21.8651	-0.000819581	Glires
0.913002	-21.203	-0.0017631	Glires
0.9143	-15.0066	-0.00169255	Glires
0.9143	-15.0066	0.00560288	Glires
0.913002	-21.203	-0.00512051	Glires
0.917657	-8.04987	-0.0087319	Glires
0.907183	-36.2516	-0.00246235	Glires
0.909475	-31.9962	-0.0073383	Glires
0.916527	-26.5145	-0.00220695	Glires
0.918089	-14.1286	-0.00154291	Glires
0.918908	-10.719	-0.00531735	Glires
0.904707	-38.8211	0.0438082	Glires
0.860855	-6.20707	-0.00724475	Glires
0.910607	-57.2656	-0.00302986	Glires
0.913294	-46.475	-0.00669187	Glires
0.919505	-29.4668	-0.002489	Glires
0.921198	-27.2377	-0.00489075	Glires
0.925206	-24.0258	-0.00425399	Glires
0.928374	-19.268	-0.00345783	Glires
0.930585	-12.1453	-0.00197855	Glires
0.931204	-9.31439	-0.00150681	Glires
0.931319	-8.61508	-0.00148467	Glires
0.931407	-7.89302	-0.00157069	Glires
0.931576	-5.89037	-0.00143014	Glires
0.931596	-5.57487	-0.00143279	Glires
0.931618	-5.09619	-0.00142211	Glires
0.928374	-19.268	-0.00230493	Glires
0.929432	-16.2924	-0.00279748	Glires
0.930928	-9.37456	-0.00172182	Glires
0.931273	-6.80465	-0.00175871	Glires
0.925206	-24.0258	-0.00150133	Glires
0.925621	-23.3126	-0.00320948	Glires
0.927724	-16.7733	-0.00149194	Glires
0.928001	-7.82208	-0.00392841	Glires
0.930702	-4.19076	-0.0017298	Glires
0.931066	-3.47041	-0.00152765	Glires
0.928001	-7.82208	-0.000336196	Glires
0.927109	-6.57013	0.000515736	Glires
0.927724	-16.7733	-0.00429253	Glires
0.901304	-70.5369	0.00929026	Glires
0.892143	-48.8731	-0.0302528	Glires
0.922991	-21.7745	-0.00721825	Glires
0.929236	-13.3026	-0.00306104	Glires
0.931006	-7.09455	-0.00174163	Glires
0.931366	-5.17068	-0.0015445	Glires
0.931511	-3.92569	-0.00151069	Glires
0.931366	-5.17068	-0.00169772	Glires
0.929236	-13.3026	-0.00188186	Glires
0.929826	-11.9954	-0.00151574	Glires
0.922991	-21.7745	-0.00965211	Glires
0.892143	-48.8731	0.0672791	Glires
0.791043	-11.5027	-0.0132737	MonotremataMarsupialia
0.791043	-11.5027	0.0170505	MonotremataMarsupialia
0.768655	-44.9703	0.0625171	MonotremataMarsupialia
0.9061	-16.3207	-0.00190404	MonotremataMarsupialia
0.9061	-16.3207	-0.00190404	MonotremataMarsupialia
0.901432	-33.1754	-0.0063351	MonotremataMarsupialia
0.900846	-29.811	0.00240942	MonotremataMarsupialia
0.900615	-27.4606	0.0152275	MonotremataMarsupialia
0.904517	-18.7916	-0.00340621	MonotremataMarsupialia
0.907544	-5.09619	-0.000533222	MonotremataMarsupialia
0.907786	-2.34803	-0.000303689	MonotremataMarsupialia
0.907786	-2.34803	-0.000303689	MonotremataMarsupialia
0.906622	-11.017	-0.00140833	MonotremataMarsupialia
0.901398	-34.8199	-0.00636724	MonotremataMarsupialia
0.894065	-56.0815	0.00901087	MonotremataMarsupialia
0.841803	-6.57985	0.0243223	MonotremataMarsupialia
0.841803	-6.57985	-0.0104322	MonotremataMarsupialia
0.903668	-26.2273	-0.0042124	MonotremataMarsupialia
0.907732	-3.25294	-0.000355287	MonotremataMarsupialia
0.907732	-3.25294	-0.000355287	MonotremataMarsupialia
0.907745	-3.04055	-0.000342756	MonotremataMarsupialia
0.907745	-3.04055	-0.000342756	MonotremataMarsupialia
0.907645	-9.12008	-0.00043751	MonotremataMarsupialia
0.907739	-6.94355	-0.000348157	MonotremataMarsupialia
0.907739	-6.94355	-0.000348157	MonotremataMarsupialia
0.907633	-8.63375	-0.000449467	MonotremataMarsupialia
0.907633	-8.63375	-0.000449467	MonotremataMarsupialia
0.906696	-18.2616	-0.00133872	MonotremataMarsupialia
0.906328	-20.1483	-0.00168778	MonotremataMarsupialia
0.90367	-29.9057	-0.00421076	MonotremataMarsupialia
0.892343	-25.4512	-0.0543656	MonotremataMarsupialia
0.838978	-4.62879	0.00922972	MonotremataMarsupialia
0.838978	-4.62879	0.00922972	MonotremataMarsupialia
0.904899	-33.3418	-0.00304399	MonotremataMarsupialia
0.907142	-15.2771	-0.000914835	MonotremataMarsupialia
0.907582	-9.43978	-0.000497813	MonotremataMarsupialia
0.907795	-4.44661	-0.000295649	MonotremataMarsupialia
0.907795	-4.44661	-0.000295649	MonotremataMarsupialia
0.906599	-24.1606	-0.00143055	MonotremataMarsupialia
0.907837	-8.02922	-0.000255658	MonotremataMarsupialia
0.907882	-2.32374	-0.000212672	MonotremataMarsupialia
0.907882	-2.32374	-0.000212672	MonotremataMarsupialia
0.907875	-4.25811	-0.000219312	MonotremataMarsupialia
0.907875	-4.25811	-0.000219312	MonotremataMarsupialia
0.907887	-1.01739	-0.000208003	MonotremataMarsupialia
0.907887	-1.01739	-0.000208003	MonotremataMarsupialia
0.907885	-1.95841	-0.000209905	MonotremataMarsupialia
0.907885	-1.95841	-0.000209905	MonotremataMarsupialia
0.907889	-0.846377	-0.000206517	MonotremataMarsupialia
0.907889	-0.846377	-0.000206517	MonotremataMarsupialia
0.907884	-3.03788	-0.000211105	MonotremataMarsupialia
0.907886	-2.82124	-0.000209016	MonotremataMarsupialia
0.907889	-0.064448	-0.00020567	MonotremataMarsupialia
0.907889	-0.064448	-0.00020567	MonotremataMarsupialia
0.907887	-2.48677	-0.000208365	MonotremataMarsupialia
0.907887	-2.48677	-0.000208365	MonotremataMarsupialia
0.907879	-4.3893	-0.000215384	MonotremataMarsupialia
0.907793	-9.52896	-0.000297061	MonotremataMarsupialia
0.907799	-6.89354	-0.000291715	MonotremataMarsupialia
0.907799	-6.89354	-0.000291715	MonotremataMarsupialia
0.907856	-3.493	-0.000237129	MonotremataMarsupialia
0.907856	-3.493	-0.000237129	MonotremataMarsupialia
0.907715	-10.9487	-0.000371593	MonotremataMarsupialia
0.91413	-19.636	0.00571758	MonotremataMarsupialia
0.91413	-19.636	-0.0180916	MonotremataMarsupialia
0.907904	-1.07155	-0.000192155	MonotremataMarsupialia
0.907904	-1.07155	-0.000192155	MonotremataMarsupialia
0.907955	-2.99284	-0.000143828	MonotremataMarsupialia
0.8607	-157.114	-0.0306817	MonotremataMarsupialia
0.893576	-73.4362	-0.000374584	MonotremataMarsupialia
0.894473	-68.2706	0.00088399	MonotremataMarsupialia
0.894065	-56.0815	9.55e-05	MonotremataMarsupialia
0.894467	-52.6873	-0.00445016	MonotremataMarsupialia
0.899394	-42.9125	-0.0042976	MonotremataMarsupialia
0.903918	-37.9295	-0.000534653	MonotremataMarsupialia
0.904449	-37.1644	-0.00218075	MonotremataMarsupialia
0.906599	-24.1606	-0.000967791	MonotremataMarsupialia
0.907427	-16.7648	-0.000548533	MonotremataMarsupialia
0.907793	-9.52896	-0.000217764	MonotremataMarsupialia
0.90781	-9.10881	-0.000260571	MonotremataMarsupialia
0.907869	-5.40029	-0.000212231	MonotremataMarsupialia
0.907877	-4.72501	-0.000207403	MonotremataMarsupialia
0.907879	-4.3893	-0.000210818	MonotremataMarsupialia
0.907885	-3.21442	-0.000206399	MonotremataMarsupialia
0.907886	-2.82124	-0.000208975	MonotremataMarsupialia
0.907885	-3.21442	-0.000207085	MonotremataMarsupialia
0.907877	-4.72501	-0.000211911	MonotremataMarsupialia
0.907884	-3.03788	-0.000210172	MonotremataMarsupialia
0.907869	-5.40029	-0.000220421	MonotremataMarsupialia
0.90781	-9.10881	-0.00022819	MonotremataMarsupialia
0.907837	-8.02922	-0.000216658	MonotremataMarsupialia
0.90785	-7.27062	-0.000213622	MonotremataMarsupialia
0.90786	-6.41682	-0.000218769	MonotremataMarsupialia
0.90786	-6.41682	-0.000230683	MonotremataMarsupialia
0.90785	-7.27062	-0.00023523	MonotremataMarsupialia
0.907427	-16.7648	-0.000378935	MonotremataMarsupialia
0.907624	-13.553	-0.000283183	MonotremataMarsupialia
0.907715	-10.9487	-0.000338408	MonotremataMarsupialia
0.907624	-13.553	-0.00036734	MonotremataMarsupialia
0.904449	-37.1644	-0.00475423	MonotremataMarsupialia
0.909172	-28.2293	0.000946971	MonotremataMarsupialia
0.907955	-2.99284	-0.000158026	MonotremataMarsupialia
0.909172	-28.2293	-0.00522844	MonotremataMarsupialia
0.903918	-37.9295	-0.000984834	MonotremataMarsupialia
0.904899	-33.3418	-0.0022968	MonotremataMarsupialia
0.907142	-15.2771	-0.000607001	MonotremataMarsupialia
0.907582	-9.43978	-0.000402973	MonotremataMarsupialia
0.899394	-42.9125	0.00727728	MonotremataMarsupialia
0.892343	-25.4512	0.0539497	MonotremataMarsupialia
0.894467	-52.6873	0.000706886	MonotremataMarsupialia
0.894237	-52.0908	-7.35e-05	MonotremataMarsupialia
0.894799	-51.3576	-0.00841086	MonotremataMarsupialia
0.90367	-29.9057	-0.00264921	MonotremataMarsupialia
0.906328	-20.1483	-0.000493996	MonotremataMarsupialia
0.906696	-18.2616	-0.000818082	MonotremataMarsupialia
0.907369	-13.0655	-0.000455492	MonotremataMarsupialia
0.907645	-9.12008	-0.000287349	MonotremataMarsupialia
0.907369	-13.0655	-0.000442894	MonotremataMarsupialia
0.894799	-51.3576	-0.00840913	MonotremataMarsupialia
0.903668	-26.2273	-0.00370107	MonotremataMarsupialia
0.907378	-6.90102	-0.000533284	MonotremataMarsupialia
0.907378	-6.90102	-0.000546487	MonotremataMarsupialia
0.894237	-52.0908	0.0529227	MonotremataMarsupialia
0.894473	-68.2706	-0.00644864	MonotremataMarsupialia
0.901398	-34.8199	9.06e-05	MonotremataMarsupialia
0.901432	-33.1754	0.000708351	MonotremataMarsupialia
0.900846	-29.811	0.000383693	MonotremataMarsupialia
0.900615	-27.4606	-0.00373835	MonotremataMarsupialia
0.904517	-18.7916	-0.00213908	MonotremataMarsupialia
0.906622	-11.017	-0.0010632	MonotremataMarsupialia
0.907544	-5.09619	-0.000429912	MonotremataMarsupialia
0.893576	-73.4362	-0.0120021	MonotremataMarsupialia
0.84655	-182.009	0.0808076	MonotremataMarsupialia
0.768655	-44.9703	-0.0155132	MonotremataMarsupialia
0.848077	-2.89836	0.0192415	Perissodactyla
0.856072	-1.17722	0.000683176	Perissodactyla
0.856072	-1.17722	0.000683176	Perissodactyla
0.854086	-1.84681	-0.00120195	Perissodactyla
0.850154	-2.6353	-0.00493416	Perissodactyla
0.839758	-0.708826	0.0223815	Perissodactyla
0.839758	-0.708826	-0.0148017	Perissodactyla
0.828102	-8.23467	0.000282405	Perissodactyla
0.830984	-2.65801	0.00301789	Perissodactyla
0.830984	-2.65801	0.00301789	Perissodactyla
0.746976	-3.89397	0.0101168	Perissodactyla
0.746976	-3.89397	0.0101168	Perissodactyla
0.752793	-9.18466	0.0156378	Perissodactyla
0.743799	-4.65966	0.0184137	Perissodactyla
0.743799	-4.65966	0.00710137	Perissodactyla
0.881763	-54.0487	0.0564709	Perissodactyla
0.826415	-29.5861	0.0180617	Perissodactyla
0.81229	-24.8755	0.0617135	Perissodactyla
0.755232	-10.4255	0.0099957	Perissodactyla
0.752793	-9.18466	0.0134972	Perissodactyla
0.755232	-10.4255	0.0189894	Perissodactyla
0.81229	-24.8755	-0.0111568	Perissodactyla
0.828102	-8.23467	0.000969236	Perissodactyla
0.826415	-29.5861	-0.01471	Perissodactyla
0.845062	-4.24749	-2.62e-05	Perissodactyla
0.848077	-2.89836	0.00075867	Perissodactyla
0.850154	-2.6353	-0.00120214	Perissodactyla
0.854086	-1.84681	0.00054396	Perissodactyla
0.845062	-4.24749	0.00829309	Perissodactyla
0.885624	-12.9771	0.011249	PholidotaCarnivora
0.885624	-12.9771	-0.012039	PholidotaCarnivora
0.883804	-21.9127	0.00617558	PholidotaCarnivora
0.923288	-5.10259	-0.0019614	PholidotaCarnivora
0.923785	-3.59508	-0.00148975	PholidotaCarnivora
0.924028	-2.36516	-0.00125949	PholidotaCarnivora
0.924028	-2.36516	-0.00125949	PholidotaCarnivora
0.923494	-4.54635	-0.00176661	PholidotaCarnivora
0.923494	-4.54635	-0.00176661	PholidotaCarnivora
0.923984	-3.83561	-0.00130116	PholidotaCarnivora
0.924007	-3.74513	-0.00127961	PholidotaCarnivora
0.924173	-2.55906	-0.00112214	PholidotaCarnivora
0.924206	-2.0781	-0.00109062	PholidotaCarnivora
0.924241	-1.23847	-0.00105684	PholidotaCarnivora
0.924248	-0.981302	-0.00105039	PholidotaCarnivora
0.924248	-0.981302	-0.00105039	PholidotaCarnivora
0.924162	-2.49166	-0.00113191	PholidotaCarnivora
0.924162	-2.49166	-0.00113191	PholidotaCarnivora
0.92416	-1.70871	-0.00113372	PholidotaCarnivora
0.924246	-0.450338	-0.00105259	PholidotaCarnivora
0.924246	-0.450338	-0.00105259	PholidotaCarnivora
0.867136	-5.0099	0.00434976	PholidotaCarnivora
0.867136	-5.0099	0.00434976	PholidotaCarnivora
0.865168	-0.931324	0.00248241	PholidotaCarnivora
0.865168	-0.931324	0.00248241	PholidotaCarnivora
0.870203	-3.10973	0.00726153	PholidotaCarnivora
0.870568	-3.016	0.00760797	PholidotaCarnivora
0.875011	-2.25731	0.011825	PholidotaCarnivora
0.875011	-2.25731	-0.0221117	PholidotaCarnivora
0.866252	-5.94328	0.00351105	PholidotaCarnivora
0.865206	-3.74214	0.0025184	PholidotaCarnivora
0.864757	-1.34586	0.00209237	PholidotaCarnivora
0.864695	-0.774006	0.002033	PholidotaCarnivora
0.864695	-0.774006	0.002033	PholidotaCarnivora
0.865306	-4.04129	0.0026136	PholidotaCarnivora
0.867026	-7.71206	0.0042457	PholidotaCarnivora
0.86561	-5.21346	0.00290138	PholidotaCarnivora
0.864706	-1.18005	0.00204342	PholidotaCarnivora
0.864706	-1.18005	0.00204342	PholidotaCarnivora
0.864788	-2.09587	0.00212195	PholidotaCarnivora
0.86483	-2.80087	0.00216137	PholidotaCarnivora
0.864782	-2.50736	0.00211552	PholidotaCarnivora
0.86474	-2.13956	0.00207605	PholidotaCarnivora
0.864703	-1.6279	0.00204106	PholidotaCarnivora
0.864668	-0.766779	0.00200768	PholidotaCarnivora
0.864668	-0.766779	0.00200768	PholidotaCarnivora
0.886182	-13.6739	-0.0115086	PholidotaCarnivora
0.890358	-5.77872	-0.0249635	PholidotaCarnivora
0.890358	-5.77872	0.0123965	PholidotaCarnivora
0.861108	-4.04845	0.00952313	PholidotaCarnivora
0.861108	-4.04845	0.00952313	PholidotaCarnivora
0.896196	-13.7248	-0.00200423	PholidotaCarnivora
0.899041	-0.650483	0.000695769	PholidotaCarnivora
0.899041	-0.650483	0.000695769	PholidotaCarnivora
0.906836	-6.26674	-0.0175769	PholidotaCarnivora
0.88616	-3.26116	-0.0115294	PholidotaCarnivora
0.88616	-3.26116	0.0224073	PholidotaCarnivora
0.900248	-8.32106	-0.0238303	PholidotaCarnivora
0.881454	-12.0803	-0.0159964	PholidotaCarnivora
0.857635	-1.87284	-0.00466776	PholidotaCarnivora
0.857635	-1.87284	-0.00466776	PholidotaCarnivora
0.851165	-2.73628	0.0322704	PholidotaCarnivora
0.878115	-10.6972	0.046377	PholidotaCarnivora
0.887655	-6.1497	0.0238257	PholidotaCarnivora
0.89161	-5.02461	-0.00635729	PholidotaCarnivora
0.896423	-2.76071	-0.00178891	PholidotaCarnivora
0.89824	-0.921658	-6.36e-05	PholidotaCarnivora
0.89824	-0.921658	-6.36e-05	PholidotaCarnivora
0.897401	-2.0314	-0.000860418	PholidotaCarnivora
0.88787	-7.10232	-0.00990725	PholidotaCarnivora
0.887119	-7.68698	-0.0106198	PholidotaCarnivora
0.880332	-10.0407	-0.0170616	PholidotaCarnivora
0.896178	-3.5972	-0.00202088	PholidotaCarnivora
0.897249	-2.57006	-0.00100442	PholidotaCarnivora
0.897249	-2.57006	-0.00100442	PholidotaCarnivora
0.896081	-3.75593	-0.00211285	PholidotaCarnivora
0.897339	-2.63953	-0.000919515	PholidotaCarnivora
0.898282	-1.19337	-2.39e-05	PholidotaCarnivora
0.898495	-0.655586	0.0001779	PholidotaCarnivora
0.898518	-0.563338	0.000199946	PholidotaCarnivora
0.898518	-0.563338	0.000199946	PholidotaCarnivora
0.874317	-7.69492	0.0111664	PholidotaCarnivora
0.849634	-1.75331	-0.00136817	PholidotaCarnivora
0.848	-1.50228	0.0292669	PholidotaCarnivora
0.848	-1.50228	-0.0138127	PholidotaCarnivora
0.879453	-7.00781	0.0160413	PholidotaCarnivora
0.868952	-0.966104	0.00607395	PholidotaCarnivora
0.868952	-0.966104	0.00607395	PholidotaCarnivora
0.879961	-2.20288	-0.0174137	PholidotaCarnivora
0.887838	-5.1586	-0.000135579	PholidotaCarnivora
0.891925	-4.24778	-0.0060582	PholidotaCarnivora
0.895898	-2.8861	-0.00228731	PholidotaCarnivora
0.897493	-1.81022	-0.000773132	PholidotaCarnivora
0.897493	-1.81022	-0.000773132	PholidotaCarnivora
0.896647	-2.5084	-0.00157566	PholidotaCarnivora
0.888601	-19.4824	-0.00921296	PholidotaCarnivora
0.865955	-0.158325	-0.0307073	PholidotaCarnivora
0.865955	-0.158325	0.0348351	PholidotaCarnivora
0.871105	-2.54526	0.00811768	PholidotaCarnivora
0.878605	-1.46355	-0.0187004	PholidotaCarnivora
0.878605	-1.46355	-0.0187004	PholidotaCarnivora
0.873557	-1.64841	0.0420502	PholidotaCarnivora
0.878367	-7.86009	-0.0058893	PholidotaCarnivora
0.91103	-21.2333	-0.0135966	PholidotaCarnivora
0.837209	-1.8924	0.00755085	PholidotaCarnivora
0.837209	-1.8924	0.0190249	PholidotaCarnivora
0.857132	-2.47486	-0.00514508	PholidotaCarnivora
0.857132	-2.47486	-0.00514508	PholidotaCarnivora
0.916274	-9.60488	-0.00861958	PholidotaCarnivora
0.912748	-1.65856	-0.0119663	PholidotaCarnivora
0.912748	-1.65856	0.0137058	PholidotaCarnivora
0.917094	-4.38418	-0.00784099	PholidotaCarnivora
0.916914	-8.86813	-0.00801208	PholidotaCarnivora
0.921798	-2.94425	-0.00337575	PholidotaCarnivora
0.923821	-0.89338	-0.00145617	PholidotaCarnivora
0.923821	-0.89338	-0.00145617	PholidotaCarnivora
0.918701	-3.89542	-0.00631527	PholidotaCarnivora
0.918293	-3.56271	-0.00670235	PholidotaCarnivora
0.914891	-2.38991	-0.00993141	PholidotaCarnivora
0.914891	-2.38991	0.0157407	PholidotaCarnivora
0.91133	-3.52468	0.0123603	PholidotaCarnivora
0.91133	-3.52468	-0.0133118	PholidotaCarnivora
0.91125	-5.21842	-0.0133881	PholidotaCarnivora
0.91125	-5.21842	0.0122841	PholidotaCarnivora
0.911082	-6.97954	0.0121245	PholidotaCarnivora
0.924024	-1.57346	-0.00126293	PholidotaCarnivora
0.924024	-1.57346	-0.00126293	PholidotaCarnivora
0.923825	-2.23461	-0.00145189	PholidotaCarnivora
0.923748	-2.39024	-0.00152519	PholidotaCarnivora
0.917544	-5.44946	-0.00741366	PholidotaCarnivora
0.921895	-1.86382	-0.00328432	PholidotaCarnivora
0.921895	-1.86382	-0.00328432	PholidotaCarnivora
0.915787	-4.26906	0.0165903	PholidotaCarnivora
0.918971	-8.27484	-0.0134967	PholidotaCarnivora
0.917278	-7.2294	0.0180061	PholidotaCarnivora
0.917278	-7.2294	-0.00766604	PholidotaCarnivora
0.922103	-5.67501	-0.0030868	PholidotaCarnivora
0.922103	-5.67501	-0.0030868	PholidotaCarnivora
0.92848	-5.83948	-0.00447112	PholidotaCarnivora
0.92848	-5.83948	-0.00447112	PholidotaCarnivora
0.924027	-3.89876	-0.00125996	PholidotaCarnivora
0.924113	-3.30409	-0.00117874	PholidotaCarnivora
0.924172	-2.71145	-0.00112304	PholidotaCarnivora
0.924205	-2.21198	-0.00109175	PholidotaCarnivora
0.924228	-1.6281	-0.00106933	PholidotaCarnivora
0.924228	-1.6281	-0.00106933	PholidotaCarnivora
0.924206	-2.14743	-0.00109045	PholidotaCarnivora
0.924226	-1.68469	-0.00107188	PholidotaCarnivora
0.924226	-1.68469	-0.00107188	PholidotaCarnivora
0.924132	-3.34116	-0.00116087	PholidotaCarnivora
0.924132	-3.34116	-0.00116087	PholidotaCarnivora
0.924253	-0.44775	-0.00104603	PholidotaCarnivora
0.924253	-0.44775	-0.00104603	PholidotaCarnivora
0.924261	-0.0296693	-0.00103836	PholidotaCarnivora
0.924261	-0.0296693	-0.00103836	PholidotaCarnivora
0.92423	-1.57453	-0.00106801	PholidotaCarnivora
0.924173	-2.98331	-0.00112184	PholidotaCarnivora
0.924075	-3.57864	-0.00121514	PholidotaCarnivora
0.924075	-3.57864	-0.00121514	PholidotaCarnivora
0.882627	-55.1097	-0.00104809	PholidotaCarnivora
0.884754	-51.9483	-0.0122176	PholidotaCarnivora
0.897943	-33.2263	0.00244662	PholidotaCarnivora
0.895796	-27.677	0.00845758	PholidotaCarnivora
0.887748	-22.9283	0.00162783	PholidotaCarnivora
0.886939	-22.1735	-0.000355086	PholidotaCarnivora
0.888153	-19.9971	0.000350175	PholidotaCarnivora
0.888601	-19.4824	0.000227178	PholidotaCarnivora
0.889149	-17.9483	0.00844207	PholidotaCarnivora
0.881454	-12.0803	0.00455489	PholidotaCarnivora
0.878038	-10.8288	0.00123448	PholidotaCarnivora
0.878115	-10.6972	-0.000223271	PholidotaCarnivora
0.879647	-10.3784	0.000545493	PholidotaCarnivora
0.880332	-10.0407	0.00103086	PholidotaCarnivora
0.880497	-9.25532	0.00471743	PholidotaCarnivora
0.876966	-8.18454	-0.00112036	PholidotaCarnivora
0.879453	-7.00781	-0.00115322	PholidotaCarnivora
0.881847	-6.4414	-0.00487289	PholidotaCarnivora
0.887838	-5.1586	-0.00327251	PholidotaCarnivora
0.891925	-4.24778	-0.00336678	PholidotaCarnivora
0.895898	-2.8861	-0.000345665	PholidotaCarnivora
0.896647	-2.5084	-0.000479531	PholidotaCarnivora
0.881847	-6.4414	0.00300453	PholidotaCarnivora
0.879961	-2.20288	0.0122232	PholidotaCarnivora
0.876966	-8.18454	0.00401575	PholidotaCarnivora
0.874317	-7.69492	0.0261852	PholidotaCarnivora
0.849634	-1.75331	0.00438992	PholidotaCarnivora
0.880497	-9.25532	-0.0105233	PholidotaCarnivora
0.892207	-5.91575	-0.00328254	PholidotaCarnivora
0.896081	-3.75593	-0.000862501	PholidotaCarnivora
0.897339	-2.63953	-0.000612733	PholidotaCarnivora
0.898282	-1.19337	7.02e-05	PholidotaCarnivora
0.898495	-0.655586	0.00024882	PholidotaCarnivora
0.892207	-5.91575	-0.00337944	PholidotaCarnivora
0.896178	-3.5972	-0.000681084	PholidotaCarnivora
0.879647	-10.3784	-0.0062414	PholidotaCarnivora
0.887119	-7.68698	9.98e-05	PholidotaCarnivora
0.88787	-7.10232	0.00102698	PholidotaCarnivora
0.887655	-6.1497	-0.00313157	PholidotaCarnivora
0.89161	-5.02461	-0.00419097	PholidotaCarnivora
0.896423	-2.76071	-0.000600823	PholidotaCarnivora
0.897401	-2.0314	-0.000511816	PholidotaCarnivora
0.878038	-10.8288	0.0281855	PholidotaCarnivora
0.851165	-2.73628	-0.00379184	PholidotaCarnivora
0.889149	-17.9483	-0.0062997	PholidotaCarnivora
0.896196	-13.7248	-0.00336939	PholidotaCarnivora
0.899954	-11.2094	-0.00668435	PholidotaCarnivora
0.906836	-6.26674	0.0076438	PholidotaCarnivora
0.899954	-11.2094	-9.59e-05	PholidotaCarnivora
0.900248	-8.32106	0.0142704	PholidotaCarnivora
0.888153	-19.9971	0.00276879	PholidotaCarnivora
0.886182	-13.6739	0.00588961	PholidotaCarnivora
0.881191	-9.57919	-0.00801506	PholidotaCarnivora
0.881191	-9.57919	0.0212344	PholidotaCarnivora
0.886939	-22.1735	0.0165304	PholidotaCarnivora
0.871268	-12.5619	0.0056806	PholidotaCarnivora
0.867244	-7.23746	0.00183911	PholidotaCarnivora
0.867266	-5.14103	0.000641509	PholidotaCarnivora
0.868484	-3.92477	7.87e-05	PholidotaCarnivora
0.870203	-3.10973	0.00134557	PholidotaCarnivora
0.870568	-3.016	-0.00275093	PholidotaCarnivora
0.868484	-3.92477	0.00511382	PholidotaCarnivora
0.867266	-5.14103	0.00198994	PholidotaCarnivora
0.867244	-7.23746	0.00285274	PholidotaCarnivora
0.866252	-5.94328	0.00285702	PholidotaCarnivora
0.865306	-4.04129	0.00205986	PholidotaCarnivora
0.865206	-3.74214	0.00241352	PholidotaCarnivora
0.864757	-1.34586	0.00205004	PholidotaCarnivora
0.871268	-12.5619	0.00589826	PholidotaCarnivora
0.867026	-7.71206	0.00328847	PholidotaCarnivora
0.86561	-5.21346	0.00251095	PholidotaCarnivora
0.865043	-3.7345	0.00218583	PholidotaCarnivora
0.86483	-2.80087	0.0020321	PholidotaCarnivora
0.864782	-2.50736	0.00202783	PholidotaCarnivora
0.86474	-2.13956	0.00202523	PholidotaCarnivora
0.864703	-1.6279	0.0020254	PholidotaCarnivora
0.865043	-3.7345	0.00222737	PholidotaCarnivora
0.864788	-2.09587	0.00206864	PholidotaCarnivora
0.887748	-22.9283	0.0101996	PholidotaCarnivora
0.878367	-7.86009	0.00866035	PholidotaCarnivora
0.871002	-3.06734	0.00156651	PholidotaCarnivora
0.871105	-2.54526	-0.00078678	PholidotaCarnivora
0.873557	-1.64841	-0.00350845	PholidotaCarnivora
0.871002	-3.06734	0.00671662	PholidotaCarnivora
0.895796	-27.677	-0.0257384	PholidotaCarnivora
0.921944	-7.68695	-0.00177666	PholidotaCarnivora
0.9228	-6.59981	-0.00199361	PholidotaCarnivora
0.92383	-4.31188	-0.00117009	PholidotaCarnivora
0.923984	-3.83561	-0.00104669	PholidotaCarnivora
0.924007	-3.74513	-0.00112427	PholidotaCarnivora
0.924106	-3.20343	-0.00109696	PholidotaCarnivora
0.924173	-2.55906	-0.00106678	PholidotaCarnivora
0.924206	-2.0781	-0.00107086	PholidotaCarnivora
0.924241	-1.23847	-0.00104387	PholidotaCarnivora
0.924106	-3.20343	-0.00108666	PholidotaCarnivora
0.92383	-4.31188	-0.0013465	PholidotaCarnivora
0.92416	-1.70871	-0.00111843	PholidotaCarnivora
0.9228	-6.59981	-0.00165716	PholidotaCarnivora
0.921944	-7.68695	-0.0022648	PholidotaCarnivora
0.923288	-5.10259	-0.00148552	PholidotaCarnivora
0.923785	-3.59508	-0.00125649	PholidotaCarnivora
0.897943	-33.2263	-0.0127871	PholidotaCarnivora
0.91103	-21.2333	-0.00145869	PholidotaCarnivora
0.912123	-18.8975	0.000890077	PholidotaCarnivora
0.910812	-17.8004	0.00505849	PholidotaCarnivora
0.9054	-15.4766	-0.00522436	PholidotaCarnivora
0.910545	-12.974	-0.00219209	PholidotaCarnivora
0.912396	-7.7675	-0.00657025	PholidotaCarnivora
0.918532	-4.73643	-0.000916266	PholidotaCarnivora
0.918701	-3.89542	-0.000347564	PholidotaCarnivora
0.918293	-3.56271	0.0026674	PholidotaCarnivora
0.918532	-4.73643	-0.00401326	PholidotaCarnivora
0.921798	-2.94425	-0.00293525	PholidotaCarnivora
0.912396	-7.7675	0.000879992	PholidotaCarnivora
0.911082	-6.97954	-0.00047931	PholidotaCarnivora
0.911193	-6.06129	-0.000510623	PholidotaCarnivora
0.911193	-6.06129	-0.000430301	PholidotaCarnivora
0.910545	-12.974	-0.00606931	PholidotaCarnivora
0.916274	-9.60488	-0.00127198	PholidotaCarnivora
0.916914	-8.86813	-0.000844735	PholidotaCarnivora
0.917094	-4.38418	0.00367269	PholidotaCarnivora
0.9054	-15.4766	0.0532696	PholidotaCarnivora
0.852051	-3.31094	0.0174751	PholidotaCarnivora
0.852051	-3.31094	-0.00244761	PholidotaCarnivora
0.910812	-17.8004	-0.00716033	PholidotaCarnivora
0.917618	-11.7998	-0.00169359	PholidotaCarnivora
0.918612	-9.61503	-0.00588715	PholidotaCarnivora
0.923748	-2.39024	-0.00108921	PholidotaCarnivora
0.923825	-2.23461	-0.00121499	PholidotaCarnivora
0.918612	-9.61503	0.000316772	PholidotaCarnivora
0.917544	-5.44946	0.00106098	PholidotaCarnivora
0.915787	-4.26906	-0.00671524	PholidotaCarnivora
0.917618	-11.7998	-0.00216412	PholidotaCarnivora
0.919082	-9.64577	-0.000663539	PholidotaCarnivora
0.918971	-8.27484	0.000923728	PholidotaCarnivora
0.919082	-9.64577	-0.00379528	PholidotaCarnivora
0.912123	-18.8975	-0.00624149	PholidotaCarnivora
0.917944	-15.3976	-0.00659223	PholidotaCarnivora
0.923819	-4.92015	-0.00117884	PholidotaCarnivora
0.923982	-4.46281	-0.00110925	PholidotaCarnivora
0.924068	-4.12503	-0.00110108	PholidotaCarnivora
0.924141	-3.44583	-0.00106425	PholidotaCarnivora
0.924173	-2.98331	-0.0010903	PholidotaCarnivora
0.92423	-1.57453	-0.00106771	PholidotaCarnivora
0.924141	-3.44583	-0.00114412	PholidotaCarnivora
0.924068	-4.12503	-0.00103531	PholidotaCarnivora
0.924075	-4.07642	-0.00115974	PholidotaCarnivora
0.924206	-2.14743	-0.00105484	PholidotaCarnivora
0.924075	-4.07642	-0.00108555	PholidotaCarnivora
0.923982	-4.46281	-0.00111609	PholidotaCarnivora
0.923819	-4.92015	-0.0012238	PholidotaCarnivora
0.924027	-3.89876	-0.00111175	PholidotaCarnivora
0.924113	-3.30409	-0.00108923	PholidotaCarnivora
0.924172	-2.71145	-0.0010665	PholidotaCarnivora
0.924205	-2.21198	-0.00105882	PholidotaCarnivora
0.917944	-15.3976	-0.0112531	PholidotaCarnivora
0.884754	-51.9483	0.00192144	PholidotaCarnivora
0.883804	-21.9127	-0.000800857	PholidotaCarnivora
0.907186	-9.51322	-0.000873374	ScandentiaPrimates
0.907186	-9.51322	-0.000873374	ScandentiaPrimates
0.904975	-14.8999	0.00704906	ScandentiaPrimates
0.904975	-14.8999	-0.00768247	ScandentiaPrimates
0.910891	-2.31017	0.0119434	ScandentiaPrimates
0.910891	-2.31017	-0.0137287	ScandentiaPrimates
0.908904	-6.603	0.000757816	ScandentiaPrimates
0.907639	-10.7001	-0.000443614	ScandentiaPrimates
0.900794	-13.1078	0.0223023	ScandentiaPrimates
0.900794	-13.1078	-0.0150577	ScandentiaPrimates
0.915242	-40.5765	0.00677348	ScandentiaPrimates
0.942601	-10.9735	-0.0084959	ScandentiaPrimates
0.942665	-5.44485	-0.00155148	ScandentiaPrimates
0.94233	-1.8595	-0.00186983	ScandentiaPrimates
0.94233	-1.8595	-0.00186983	ScandentiaPrimates
0.943333	-9.34407	-0.00780161	ScandentiaPrimates
0.930806	-13.1678	-0.00226397	ScandentiaPrimates
0.931511	-5.70318	-0.00159458	ScandentiaPrimates
0.931511	-5.70318	-0.00159458	ScandentiaPrimates
0.931637	-3.03288	-0.00147491	ScandentiaPrimates
0.931681	-1.73377	-0.00143272	ScandentiaPrimates
0.931681	-1.73377	-0.00143272	ScandentiaPrimates
0.931689	-1.26737	-0.00142542	ScandentiaPrimates
0.931696	-0.612674	-0.00141911	ScandentiaPrimates
0.931698	-0.0695919	-0.00141642	ScandentiaPrimates
0.931698	-0.0695919	-0.00141642	ScandentiaPrimates
0.928498	-18.5692	-0.0218818	ScandentiaPrimates
0.922667	-14.6973	0.0231207	ScandentiaPrimates
[truncated: 271 more rows]

## Sheet: anc_age_diff_evenness_CTL
ancestor_evenness_CTL	ancestor_age	ancestor_descendant_difference	group
0.767824	-9.7537	-0.0162467	Afrotheria
0.72785	-0.44491	0.0207802	Afrotheria
0.733587	-0.123717	0.0262171	Afrotheria
0.733587	-0.123717	-0.0072121	Afrotheria
0.762739	-8.51155	0.00711064	Afrotheria
0.786687	-3.62361	0.0446144	Afrotheria
0.786687	-3.62361	-0.02536	Afrotheria
0.857927	-4.60149	-0.0107878	Afrotheria
0.857927	-4.60149	0.0175024	Afrotheria
0.857039	-7.02024	0.0102087	Afrotheria
0.864379	-0.591851	-0.016789	Afrotheria
0.864379	-0.591851	0.0236156	Afrotheria
0.881109	-76.7877	-0.0801891	Afrotheria
0.960025	-2.07702	0.00453356	Afrotheria
0.960025	-2.07702	-0.00540954	Afrotheria
0.960251	-2.3616	-0.00519538	Afrotheria
0.9396	-13.2682	-0.0148208	Afrotheria
0.9396	-13.2682	0.0116837	Afrotheria
0.939131	-17.1405	0.0112388	Afrotheria
0.939131	-17.1405	-0.0152657	Afrotheria
0.94067	-5.66007	-0.0138072	Afrotheria
0.94067	-5.66007	0.0126973	Afrotheria
0.940613	-6.48493	-0.0138616	Afrotheria
0.940613	-6.48493	0.0126429	Afrotheria
0.867511	-50.4279	0.00587936	Afrotheria
0.880598	-19.3328	0.01828	Afrotheria
0.880598	-19.3328	-0.0344104	Afrotheria
0.878415	-17.9641	-0.0062426	Afrotheria
0.878415	-17.9641	0.0162109	Afrotheria
0.871723	-28.6965	0.0098698	Afrotheria
0.850153	-16.1652	0.0172976	Afrotheria
0.850153	-16.1652	0.020211	Afrotheria
0.880759	-4.12042	-0.0342584	Afrotheria
0.880759	-4.12042	0.03544	Afrotheria
0.764919	-13.6069	0.0339335	Afrotheria
0.764786	-9.02598	0.00905055	Afrotheria
0.764781	-8.69455	0.00904527	Afrotheria
0.764781	-8.69455	0.00904527	Afrotheria
0.764872	-12.3792	0.00913154	Afrotheria
0.884032	-80.1656	0.00607708	Afrotheria
0.880676	-77.3938	0.00246402	Afrotheria
0.881109	-76.7877	0.00341583	Afrotheria
0.880567	-75.3143	0.0158945	Afrotheria
0.867575	-68.3937	0.00364754	Afrotheria
0.867511	-50.4279	0.00289026	Afrotheria
0.868208	-33.8	3.6e-05	Afrotheria
0.871723	-28.6965	-0.00393066	Afrotheria
0.87902	-20.7243	0.00140517	Afrotheria
0.87902	-20.7243	0.00358869	Afrotheria
0.868208	-33.8	0.0111063	Afrotheria
0.860652	-22.1172	0.0144457	Afrotheria
0.860652	-22.1172	-0.0161597	Afrotheria
0.867575	-68.3937	0.10624	Afrotheria
0.764919	-13.6069	0.00901258	Afrotheria
0.764872	-12.3792	0.00905299	Afrotheria
0.764786	-9.02598	0.00897756	Afrotheria
0.880567	-75.3143	-0.0358103	Afrotheria
0.91928	-49.671	-0.0179672	Afrotheria
0.938121	-20.3996	-0.000723506	Afrotheria
0.93873	-19.0032	-0.00111709	Afrotheria
0.9397	-14.6059	-0.00116706	Afrotheria
0.9397	-14.6059	-0.00110959	Afrotheria
0.93873	-19.0032	-0.000547616	Afrotheria
0.938121	-20.3996	-0.00159421	Afrotheria
0.91928	-49.671	-0.0400981	Afrotheria
0.960251	-2.3616	-0.0010486	Afrotheria
0.880676	-77.3938	0.0496623	Afrotheria
0.833911	-53.0994	0.00670612	Afrotheria
0.832553	-49.7078	-0.0182738	Afrotheria
0.856246	-9.88445	0.00338483	Afrotheria
0.857039	-7.02024	-0.00320386	Afrotheria
0.856246	-9.88445	0.00249644	Afrotheria
0.832553	-49.7078	0.051286	Afrotheria
0.833911	-53.0994	0.0714347	Afrotheria
0.767824	-9.7537	0.0138979	Afrotheria
0.762739	-8.51155	0.0439688	Afrotheria
0.72785	-0.44491	0.00517064	Afrotheria
0.966719	-0.808528	-0.0017947	Cetartiodactyla
0.966802	-0.566961	-0.00171576	Cetartiodactyla
0.966802	-0.566961	-0.00171576	Cetartiodactyla
0.9658	-1.61245	-0.00124719	Cetartiodactyla
0.9658	-1.61245	-0.00266489	Cetartiodactyla
0.91829	-3.87113	-0.00850953	Cetartiodactyla
0.91829	-3.87113	0.0108439	Cetartiodactyla
0.918409	-1.83934	-0.022863	Cetartiodactyla
0.918409	-1.83934	0.0256174	Cetartiodactyla
0.919643	-4.31507	0.0121258	Cetartiodactyla
0.925545	-5.38289	-0.0161013	Cetartiodactyla
0.92075	-2.26782	-0.00118932	Cetartiodactyla
0.92075	-2.26782	0.0131746	Cetartiodactyla
0.925937	-3.3998	-0.0157293	Cetartiodactyla
0.869043	-4.83207	0.00802895	Cetartiodactyla
0.869043	-4.83207	0.00802895	Cetartiodactyla
0.937392	-20.2169	0.0214316	Cetartiodactyla
0.97223	-3.44207	-7.61e-05	Cetartiodactyla
0.97223	-3.44207	-0.00737285	Cetartiodactyla
0.965206	-10.0778	-0.0194122	Cetartiodactyla
0.960893	-11.6585	-0.0311148	Cetartiodactyla
0.941273	-6.35969	-0.0373146	Cetartiodactyla
0.880634	-1.44829	0.0268523	Cetartiodactyla
0.880634	-1.44829	-0.00317288	Cetartiodactyla
0.954109	-8.32744	-0.0320022	Cetartiodactyla
0.985516	-0.0631264	-0.000877089	Cetartiodactyla
0.985516	-0.0631264	-0.00452159	Cetartiodactyla
0.978232	-2.35505	-0.00777908	Cetartiodactyla
0.955841	-2.72875	-0.0166152	Cetartiodactyla
0.936312	-0.996086	0.0405839	Cetartiodactyla
0.936312	-0.996086	-0.0256974	Cetartiodactyla
0.953011	-0.969486	-0.00162863	Cetartiodactyla
0.953011	-0.969486	-0.00660063	Cetartiodactyla
0.945611	-4.41003	0.0139539	Cetartiodactyla
0.94559	-3.95977	0.0404765	Cetartiodactyla
0.947799	-3.74546	-0.0305237	Cetartiodactyla
0.950383	-3.1714	-0.0123643	Cetartiodactyla
0.955562	-2.11657	0.0103916	Cetartiodactyla
0.963597	-1.33694	-0.0252918	Cetartiodactyla
0.962142	-1.14365	0.00702381	Cetartiodactyla
0.967493	-0.542365	0.00112325	Cetartiodactyla
0.967493	-0.542365	-0.0102579	Cetartiodactyla
0.962123	-1.04223	0.0100156	Cetartiodactyla
0.956936	-2.25621	-0.00189432	Cetartiodactyla
0.971522	-0.58042	-0.00439135	Cetartiodactyla
0.971522	-0.58042	-0.00439135	Cetartiodactyla
0.943028	-1.83924	-0.019334	Cetartiodactyla
0.927229	-1.10883	0.00913597	Cetartiodactyla
0.927229	-1.10883	0.0254415	Cetartiodactyla
0.940636	-1.14663	0.0092399	Cetartiodactyla
0.945159	-0.952959	-0.0330249	Cetartiodactyla
0.942535	-0.709842	-0.0198009	Cetartiodactyla
0.940111	-0.646388	-0.00952507	Cetartiodactyla
0.936541	-0.275269	0.00535918	Cetartiodactyla
0.936541	-0.275269	-0.00517152	Cetartiodactyla
0.934023	-0.529699	0.0176066	Cetartiodactyla
0.934023	-0.529699	0.00997269	Cetartiodactyla
0.917551	-1.04455	0.0127093	Cetartiodactyla
0.917551	-1.04455	0.00882049	Cetartiodactyla
0.934454	-0.882756	0.0287261	Cetartiodactyla
0.934454	-0.882756	-0.0274585	Cetartiodactyla
0.937046	-0.473229	-0.00552034	Cetartiodactyla
0.937046	-0.473229	0.00782016	Cetartiodactyla
0.948889	-0.605401	-0.00179998	Cetartiodactyla
0.948889	-0.605401	-0.00851568	Cetartiodactyla
0.975157	-0.444779	0.00168762	Cetartiodactyla
0.975157	-0.444779	-0.00544038	Cetartiodactyla
0.983022	-5.2876	-0.00688525	Cetartiodactyla
0.985522	-0.412606	-0.0045164	Cetartiodactyla
0.985522	-0.412606	-0.000871902	Cetartiodactyla
0.989336	-2.03442	-0.00455648	Cetartiodactyla
0.989336	-2.03442	-0.00455648	Cetartiodactyla
0.985591	-2.35249	-0.00142005	Cetartiodactyla
0.98569	-1.94062	-0.0013262	Cetartiodactyla
0.98569	-1.94062	-0.0043568	Cetartiodactyla
0.98588	-3.45547	-0.00417646	Cetartiodactyla
0.985973	-3.42559	-0.00408829	Cetartiodactyla
0.985948	-2.25496	-0.00411243	Cetartiodactyla
0.985948	-2.25496	-0.00108183	Cetartiodactyla
0.980824	-5.8951	-0.00896746	Cetartiodactyla
0.952838	-3.13632	-0.0112814	Cetartiodactyla
0.953011	-2.95407	-0.0125997	Cetartiodactyla
0.957224	-2.20306	0.00236352	Cetartiodactyla
0.960908	-1.84533	0.010182	Cetartiodactyla
0.963975	-1.34103	-0.0071115	Cetartiodactyla
0.963837	-0.748724	0.000384676	Cetartiodactyla
0.963837	-0.748724	-0.00313532	Cetartiodactyla
0.962308	-1.76063	-0.0234827	Cetartiodactyla
0.955671	-2.38109	-0.0214597	Cetartiodactyla
0.941524	-2.33822	-0.0462072	Cetartiodactyla
0.84128	-0.305461	0.0123997	Cetartiodactyla
0.84128	-0.305461	0.0125882	Cetartiodactyla
0.95249	-2.78108	-0.0269193	Cetartiodactyla
0.928585	-5.33586	0.136087	Cetartiodactyla
0.942442	-4.55197	-0.0339954	Cetartiodactyla
0.973988	-0.17211	-0.0124147	Cetartiodactyla
0.973988	-0.17211	0.00727795	Cetartiodactyla
0.949116	-3.90299	-0.0148079	Cetartiodactyla
0.941818	-2.54593	-0.000681364	Cetartiodactyla
0.941818	-2.54593	-0.000681364	Cetartiodactyla
0.942052	-1.60494	-0.00045934	Cetartiodactyla
0.942052	-1.60494	-0.00045934	Cetartiodactyla
0.941453	-5.07085	-0.00102729	Cetartiodactyla
0.915451	-6.55751	0.00815337	Cetartiodactyla
0.915451	-6.55751	0.00815337	Cetartiodactyla
0.929703	-13.1583	-0.0121611	Cetartiodactyla
0.941022	-5.76821	-0.0014349	Cetartiodactyla
0.941714	-4.21352	-0.000779797	Cetartiodactyla
0.941936	-3.02717	-0.000569254	Cetartiodactyla
0.942133	-1.11358	-0.000382252	Cetartiodactyla
0.942133	-1.11358	-0.000382252	Cetartiodactyla
0.94201	-2.23392	-0.000498786	Cetartiodactyla
0.94201	-2.23392	-0.000498786	Cetartiodactyla
0.936653	-5.07577	0.0282445	Cetartiodactyla
0.941693	-1.20915	-0.000799471	Cetartiodactyla
0.941693	-1.20915	-0.000799471	Cetartiodactyla
0.944122	-2.85178	0.0015018	Cetartiodactyla
0.944122	-2.85178	-0.0112687	Cetartiodactyla
0.942114	-3.49459	-0.000401028	Cetartiodactyla
0.946825	-2.41249	-0.0087072	Cetartiodactyla
0.946825	-2.41249	0.0040633	Cetartiodactyla
0.940958	-6.45369	-0.001496	Cetartiodactyla
0.926402	-2.4479	0.0185309	Cetartiodactyla
0.926402	-2.4479	-0.0152887	Cetartiodactyla
0.9409	-5.00079	-0.00155052	Cetartiodactyla
0.9409	-5.00079	-0.00155052	Cetartiodactyla
0.94093	-5.97743	-0.00152219	Cetartiodactyla
0.941408	-4.99691	-0.00106978	Cetartiodactyla
0.942039	-2.47014	-0.000472043	Cetartiodactyla
0.942138	-1.27898	-0.000378214	Cetartiodactyla
0.942138	-1.27898	-0.000378214	Cetartiodactyla
0.941932	-3.20436	-0.000572739	Cetartiodactyla
0.941787	-3.84756	-0.000710111	Cetartiodactyla
0.94116	-4.80768	-0.00130422	Cetartiodactyla
0.944838	-1.80302	0.00218091	Cetartiodactyla
0.946727	-1.10156	-0.00806775	Cetartiodactyla
0.946727	-1.10156	0.00397055	Cetartiodactyla
0.92775	-3.37281	-0.0140117	Cetartiodactyla
0.940397	-0.374099	-0.00202786	Cetartiodactyla
0.940397	-0.374099	-0.00202786	Cetartiodactyla
0.924599	-2.02114	0.0168224	Cetartiodactyla
0.910818	-0.995374	0.00376401	Cetartiodactyla
0.910818	-0.995374	0.00376401	Cetartiodactyla
0.912091	-1.25424	0.00497019	Cetartiodactyla
0.938788	-9.96929	-0.00355215	Cetartiodactyla
0.938788	-9.96929	-0.00355215	Cetartiodactyla
0.939996	-8.39527	-0.00240779	Cetartiodactyla
0.94173	-3.46439	-0.000764553	Cetartiodactyla
0.942004	-1.99568	-0.000504513	Cetartiodactyla
0.942004	-1.99568	-0.000504513	Cetartiodactyla
0.942024	-2.48031	-0.000485722	Cetartiodactyla
0.942024	-2.48031	-0.000485722	Cetartiodactyla
0.942048	-2.24403	-0.000463314	Cetartiodactyla
0.942048	-2.24403	-0.000463314	Cetartiodactyla
0.94184	-3.63682	-0.000660056	Cetartiodactyla
0.941438	-8.76961	-0.00104136	Cetartiodactyla
0.942208	-2.88645	-0.00031158	Cetartiodactyla
0.942202	-2.22446	-0.000317647	Cetartiodactyla
0.942202	-2.22446	-0.000317647	Cetartiodactyla
0.942199	-1.25613	-0.000320182	Cetartiodactyla
0.942199	-1.25613	-0.000320182	Cetartiodactyla
0.944457	-7.33375	-0.0228893	Cetartiodactyla
0.942787	-4.15464	0.00023669	Cetartiodactyla
0.942572	-3.52274	3.38e-05	Cetartiodactyla
0.942252	-1.39194	-0.00026945	Cetartiodactyla
0.942252	-1.39194	-0.00026945	Cetartiodactyla
0.942264	-1.5281	-0.000258027	Cetartiodactyla
0.942486	-3.1475	-4.82e-05	Cetartiodactyla
0.943491	-5.56858	0.000904152	Cetartiodactyla
0.943491	-5.56858	0.000904152	Cetartiodactyla
0.931978	-8.85953	0.00082899	Cetartiodactyla
0.930911	-8.59107	-0.0110161	Cetartiodactyla
0.917825	-6.11493	0.010403	Cetartiodactyla
0.911263	-3.81736	0.00418572	Cetartiodactyla
0.910001	-2.75171	0.00298949	Cetartiodactyla
0.910001	-2.75171	0.00298949	Cetartiodactyla
0.909738	-2.66063	0.00273981	Cetartiodactyla
0.90873	-1.10693	0.00178512	Cetartiodactyla
0.90873	-1.10693	0.00178512	Cetartiodactyla
0.910448	-3.27193	0.00341291	Cetartiodactyla
0.942361	-4.76888	-0.000166433	Cetartiodactyla
0.942361	-4.76888	-0.000166433	Cetartiodactyla
0.94388	-2.21679	0.00127299	Cetartiodactyla
0.947697	-0.343825	0.00488932	Cetartiodactyla
0.947697	-0.343825	-0.00714898	Cetartiodactyla
0.944791	-1.31692	0.00213583	Cetartiodactyla
0.942425	-1.9348	-0.000105513	Cetartiodactyla
0.942425	-1.9348	-0.000105513	Cetartiodactyla
0.942954	-4.11325	0.00039514	Cetartiodactyla
0.94393	-4.72895	-0.0114504	Cetartiodactyla
0.943537	-4.28417	0.000947964	Cetartiodactyla
0.943281	-3.83329	0.000704995	Cetartiodactyla
0.943281	-3.83329	0.000704995	Cetartiodactyla
0.935202	-0.614554	-0.00695056	Cetartiodactyla
0.935202	-0.614554	0.00751564	Cetartiodactyla
0.941831	-1.86226	-0.00066911	Cetartiodactyla
0.941831	-1.86226	-0.00066911	Cetartiodactyla
0.941713	-2.16528	-0.000780169	Cetartiodactyla
0.94119	-3.02687	-0.00127594	Cetartiodactyla
0.937138	-5.19191	-0.00511595	Cetartiodactyla
0.937138	-5.19191	0.00935025	Cetartiodactyla
0.941608	-2.03546	-0.000879783	Cetartiodactyla
0.941935	-1.32293	-0.000570396	Cetartiodactyla
0.942097	-0.712096	-0.00041716	Cetartiodactyla
0.942097	-0.712096	-0.00041716	Cetartiodactyla
0.91192	-54.0487	-0.00397791	Cetartiodactyla
0.917157	-50.7461	-0.00154413	Cetartiodactyla
0.919685	-45.9973	-0.00175533	Cetartiodactyla
0.922293	-40.5402	-0.00690669	Cetartiodactyla
0.929914	-31.0049	-0.0025566	Cetartiodactyla
0.932787	-15.7066	-0.00245932	Cetartiodactyla
0.935411	-13.8292	-0.000583247	Cetartiodactyla
0.936022	-12.9481	-0.00087099	Cetartiodactyla
0.936889	-12.4097	-0.000791315	Cetartiodactyla
0.93763	-11.6658	-0.000443732	Cetartiodactyla
0.937985	-10.5355	-2.31e-05	Cetartiodactyla
0.937901	-10.4008	0.000584322	Cetartiodactyla
0.937213	-10.1548	-0.00132398	Cetartiodactyla
0.938471	-9.14792	-0.00410011	Cetartiodactyla
0.942438	-5.84216	-0.00120991	Cetartiodactyla
0.943307	-5.15865	-0.00031906	Cetartiodactyla
0.94324	-4.7811	-0.00102338	Cetartiodactyla
0.94388	-2.21679	-0.00132698	Cetartiodactyla
0.944791	-1.31692	-0.00336995	Cetartiodactyla
0.94324	-4.7811	-9.7e-05	Cetartiodactyla
0.942954	-4.11325	0.000160512	Cetartiodactyla
0.943307	-5.15865	-0.00100933	Cetartiodactyla
0.94393	-4.72895	-2.63e-05	Cetartiodactyla
0.943537	-4.28417	-0.00014201	Cetartiodactyla
0.942438	-5.84216	-0.000264118	Cetartiodactyla
0.938471	-9.14792	-0.000146704	Cetartiodactyla
0.938484	-8.86041	-0.000633924	Cetartiodactyla
0.938985	-5.37862	-0.00236525	Cetartiodactyla
0.94119	-3.02687	-0.000798586	Cetartiodactyla
0.941713	-2.16528	-0.000420021	Cetartiodactyla
0.938985	-5.37862	0.0036233	Cetartiodactyla
0.938484	-8.86041	8.87e-05	Cetartiodactyla
0.938262	-6.53068	-0.0034681	Cetartiodactyla
0.941608	-2.03546	-0.00062381	Cetartiodactyla
0.941935	-1.32293	-0.000476136	Cetartiodactyla
0.938262	-6.53068	0.00100242	Cetartiodactyla
0.937213	-10.1548	0.00516901	Cetartiodactyla
0.931978	-8.85953	0.00127389	Cetartiodactyla
0.930911	-8.59107	0.0133499	Cetartiodactyla
0.917825	-6.11493	0.00531681	Cetartiodactyla
0.913457	-4.94689	0.00418787	Cetartiodactyla
0.910448	-3.27193	0.00204651	Cetartiodactyla
0.909738	-2.66063	0.00238092	Cetartiodactyla
0.913457	-4.94689	0.00337231	Cetartiodactyla
0.911263	-3.81736	0.00255583	Cetartiodactyla
0.937901	-10.4008	-0.00364003	Cetartiodactyla
0.941438	-8.76961	-0.00115847	Cetartiodactyla
0.942308	-8.35179	-0.00248304	Cetartiodactyla
0.944457	-7.33375	-0.000167604	Cetartiodactyla
0.944178	-7.03978	0.000959368	Cetartiodactyla
0.942787	-4.15464	-0.000144948	Cetartiodactyla
0.942572	-3.52274	-0.000261347	Cetartiodactyla
0.942486	-3.1475	-0.000121851	Cetartiodactyla
0.942264	-1.5281	-0.000319648	Cetartiodactyla
0.944178	-7.03978	0.000254981	Cetartiodactyla
0.942308	-8.35179	-0.000301671	Cetartiodactyla
0.942276	-7.21763	-0.000264643	Cetartiodactyla
0.942208	-2.88645	-0.000322338	Cetartiodactyla
0.942276	-7.21763	-0.000255565	Cetartiodactyla
0.937985	-10.5355	-0.00211817	Cetartiodactyla
0.939996	-8.39527	-0.000509709	Cetartiodactyla
0.940293	-7.95735	-0.00177583	Cetartiodactyla
0.94184	-3.63682	-0.000368224	Cetartiodactyla
0.941899	-3.41234	-0.00043776	Cetartiodactyla
0.941899	-3.41234	-0.000461408	Cetartiodactyla
0.940293	-7.95735	-0.00166555	Cetartiodactyla
0.94173	-3.46439	-0.000578107	Cetartiodactyla
0.93763	-11.6658	-0.00124687	Cetartiodactyla
0.936889	-12.4097	-0.00124515	Cetartiodactyla
0.938084	-10.4589	-0.000157665	Cetartiodactyla
0.938129	-9.9921	0.00118957	Cetartiodactyla
0.936824	-7.8221	0.009028	Cetartiodactyla
0.92775	-3.37281	0.00464864	Cetartiodactyla
0.92353	-2.70529	-0.000418433	Cetartiodactyla
0.924599	-2.02114	-0.0152031	Cetartiodactyla
0.92353	-2.70529	0.0120895	Cetartiodactyla
0.912091	-1.25424	0.00252293	Cetartiodactyla
0.936824	-7.8221	-0.00438247	Cetartiodactyla
0.94116	-4.80768	-0.00395176	Cetartiodactyla
0.944838	-1.80302	-0.00235528	Cetartiodactyla
0.938129	-9.9921	-0.00291634	Cetartiodactyla
0.94093	-5.97743	-0.000739213	Cetartiodactyla
0.941408	-4.99691	-0.000666358	Cetartiodactyla
0.941787	-3.84756	-0.000451665	Cetartiodactyla
0.941932	-3.20436	-0.00042056	Cetartiodactyla
0.942039	-2.47014	-0.000418883	Cetartiodactyla
0.938084	-10.4589	-0.00292919	Cetartiodactyla
0.936022	-12.9481	0.00961527	Cetartiodactyla
0.935411	-13.8292	-0.00444261	Cetartiodactyla
0.939881	-7.48533	-0.000222246	Cetartiodactyla
0.939897	-7.09963	0.003036	Cetartiodactyla
0.936653	-5.07577	-0.00237994	Cetartiodactyla
0.938996	-4.48565	-0.00327824	Cetartiodactyla
0.942114	-3.49459	-0.00233188	Cetartiodactyla
0.938996	-4.48565	-0.00285775	Cetartiodactyla
0.939897	-7.09963	-0.00126872	Cetartiodactyla
0.940958	-6.45369	-0.00613007	Cetartiodactyla
0.939881	-7.48533	-0.00134787	Cetartiodactyla
0.941022	-5.76821	-0.000907841	Cetartiodactyla
0.941664	-4.38024	-0.000350309	Cetartiodactyla
0.941714	-4.21352	-0.000525029	Cetartiodactyla
0.941936	-3.02717	-0.000511833	Cetartiodactyla
0.941664	-4.38024	-0.000646866	Cetartiodactyla
0.932787	-15.7066	0.00324902	Cetartiodactyla
0.929703	-13.1583	0.0145791	Cetartiodactyla
0.929914	-31.0049	-0.00652492	Cetartiodactyla
0.936755	-19.8197	-0.00474043	Cetartiodactyla
0.941453	-5.07085	-0.00088852	Cetartiodactyla
0.936755	-19.8197	-0.00510549	Cetartiodactyla
0.922293	-40.5402	0.00353363	Cetartiodactyla
0.919474	-31.7753	-0.017055	Cetartiodactyla
0.937392	-20.2169	-0.0208092	Cetartiodactyla
0.958125	-12.2856	-0.00270537	Cetartiodactyla
0.959667	-12.033	-0.00246954	Cetartiodactyla
0.960893	-11.6585	-0.0019568	Cetartiodactyla
0.961541	-10.7528	0.00366037	Cetartiodactyla
0.956539	-9.19703	-0.000356895	Cetartiodactyla
0.955816	-7.47946	0.00916276	Cetartiodactyla
0.945611	-4.41003	-0.000486625	Cetartiodactyla
0.94559	-3.95977	-0.00271434	Cetartiodactyla
0.947799	-3.74546	-0.00148905	Cetartiodactyla
0.948666	-3.37176	-0.000375997	Cetartiodactyla
0.948375	-3.32515	-0.00157137	Cetartiodactyla
0.949294	-3.10013	0.00556606	Cetartiodactyla
0.943028	-1.83924	0.00608863	Cetartiodactyla
0.936567	-1.41643	-0.0041018	Cetartiodactyla
0.940636	-1.14663	-0.00476939	Cetartiodactyla
0.945159	-0.952959	0.00214075	Cetartiodactyla
0.942535	-0.709842	0.00207817	Cetartiodactyla
0.940111	-0.646388	0.00307003	Cetartiodactyla
0.936822	-0.583861	0.000234954	Cetartiodactyla
0.936822	-0.583861	0.00275305	Cetartiodactyla
0.936567	-1.41643	0.00930568	Cetartiodactyla
0.949294	-3.10013	-0.00834238	Cetartiodactyla
0.956936	-2.25621	-0.0156865	Cetartiodactyla
0.948375	-3.32515	0.0140262	Cetartiodactyla
0.933696	-1.90491	-0.00166162	Cetartiodactyla
0.935476	-1.6939	-0.00508589	Cetartiodactyla
0.940586	-1.16659	0.00329623	Cetartiodactyla
0.940586	-1.16659	-0.00854718	Cetartiodactyla
0.935476	-1.6939	0.001046	Cetartiodactyla
0.933696	-1.90491	0.0162631	Cetartiodactyla
0.948666	-3.37176	-0.00238435	Cetartiodactyla
0.950383	-3.1714	-0.00593652	Cetartiodactyla
0.955562	-2.11657	-0.00906346	Cetartiodactyla
0.963597	-1.33694	4.99e-06	Cetartiodactyla
0.962142	-1.14365	-0.00135499	Cetartiodactyla
0.962123	-1.04223	-0.0067424	Cetartiodactyla
0.955816	-7.47946	-0.00761955	Cetartiodactyla
0.962393	-5.21423	0.00516499	Cetartiodactyla
0.955841	-2.72875	0.00703797	Cetartiodactyla
0.94776	-1.76006	0.0108279	Cetartiodactyla
0.94776	-1.76006	-0.00587064	Cetartiodactyla
0.962393	-5.21423	-0.017226	Cetartiodactyla
0.978232	-2.35505	-0.00950102	Cetartiodactyla
0.956539	-9.19703	0.00135013	Cetartiodactyla
0.954109	-8.32744	0.0118833	Cetartiodactyla
0.941273	-6.35969	0.0603589	Cetartiodactyla
0.961541	-10.7528	-0.0195432	Cetartiodactyla
0.979742	-6.12338	-0.00337825	Cetartiodactyla
0.980824	-5.8951	-0.00455048	Cetartiodactyla
0.983022	-5.2876	-0.00277845	Cetartiodactyla
0.983332	-5.17609	-0.00473806	Cetartiodactyla
0.985585	-4.20561	-0.00282737	Cetartiodactyla
0.98581	-3.82772	-0.00268466	Cetartiodactyla
0.98588	-3.45547	-0.00232876	Cetartiodactyla
0.985591	-2.35249	-0.002702	Cetartiodactyla
0.98581	-3.82772	-0.0027777	Cetartiodactyla
0.985973	-3.42559	-0.00259753	Cetartiodactyla
0.985585	-4.20561	-0.00635332	Cetartiodactyla
0.983332	-5.17609	-0.00467424	Cetartiodactyla
0.979742	-6.12338	0.00228937	Cetartiodactyla
0.959667	-12.033	-0.00678236	Cetartiodactyla
0.965206	-10.0778	-0.00855891	Cetartiodactyla
0.958125	-12.2856	0.0187795	Cetartiodactyla
0.938182	-6.57337	-0.0147729	Cetartiodactyla
0.952838	-3.13632	-0.00105899	Cetartiodactyla
0.953011	-2.95407	-0.000373857	Cetartiodactyla
0.95249	-2.78108	0.000691233	Cetartiodactyla
0.950931	-2.65516	-0.00552679	Cetartiodactyla
0.955671	-2.38109	-0.00258695	Cetartiodactyla
0.957224	-2.20306	-0.00480027	Cetartiodactyla
0.960908	-1.84533	-0.0027087	Cetartiodactyla
0.962308	-1.76063	-0.00304988	Cetartiodactyla
0.963975	-1.34103	-0.00133176	Cetartiodactyla
0.950931	-2.65516	0.00862022	Cetartiodactyla
0.941524	-2.33822	0.099952	Cetartiodactyla
0.938182	-6.57337	0.0094793	Cetartiodactyla
0.928585	-5.33586	-0.0134714	Cetartiodactyla
0.942442	-4.55197	-0.00701481	Cetartiodactyla
0.949116	-3.90299	-0.0255629	Cetartiodactyla
0.919474	-31.7753	0.0512944	Cetartiodactyla
0.919685	-45.9973	-0.000326442	Cetartiodactyla
0.920864	-24.4484	-0.00256454	Cetartiodactyla
0.924218	-5.78601	-0.000712083	Cetartiodactyla
0.925545	-5.38289	0.000152254	Cetartiodactyla
0.925937	-3.3998	0.00571183	Cetartiodactyla
0.924218	-5.78601	0.00518978	Cetartiodactyla
0.919643	-4.31507	0.00208808	Cetartiodactyla
0.920864	-24.4484	0.00336383	Cetartiodactyla
0.917157	-50.7461	-0.0450134	Cetartiodactyla
0.963155	-7.07392	-0.00499077	Cetartiodactyla
0.966719	-0.808528	-0.00169694	Cetartiodactyla
0.963155	-7.07392	-0.00407244	Cetartiodactyla
0.932037	-8.3888	0.0216726	Chiroptera
0.932037	-8.3888	-0.0227197	Chiroptera
0.91251	-19.778	0.00316861	Chiroptera
0.91251	-19.778	0.0200272	Chiroptera
0.94961	-25.2754	-0.00606761	Chiroptera
0.958485	-19.4528	-0.0201239	Chiroptera
0.963197	-10.8896	0.006807	Chiroptera
0.963197	-10.8896	-0.0156582	Chiroptera
0.894658	-3.837	-0.0115494	Chiroptera
0.894658	-3.837	0.0170008	Chiroptera
0.877352	-3.67628	-0.0423117	Chiroptera
0.877352	-3.67628	0.0556926	Chiroptera
0.897283	-13.7987	-0.0234255	Chiroptera
0.896788	-17.5257	0.0421592	Chiroptera
0.927267	-0.843805	0.00498664	Chiroptera
0.927267	-0.843805	-0.00758526	Chiroptera
0.925666	-1.229	0.00346937	Chiroptera
0.898011	-19.8947	0.0062891	Chiroptera
0.933187	-44.7881	0.0105962	Chiroptera
0.934916	-40.3272	0.012234	Chiroptera
0.936707	-37.7439	0.00136008	Chiroptera
0.936707	-37.7439	-0.0288148	Chiroptera
0.936292	-32.5009	0.0135385	Chiroptera
0.936766	-31.2598	-0.00546872	Chiroptera
0.936183	-22.5727	0.0134354	Chiroptera
0.929735	-17.1949	0.0363499	Chiroptera
0.934141	-5.9511	-0.00107181	Chiroptera
0.934141	-5.9511	-0.00107181	Chiroptera
0.939983	-12.1152	0.017036	Chiroptera
0.939983	-12.1152	-0.0151902	Chiroptera
0.940639	-15.6171	-0.0145685	Chiroptera
0.948372	-10.2072	-0.00724112	Chiroptera
0.948372	-10.2072	-0.00724112	Chiroptera
0.929976	-17.7028	0.0197193	Chiroptera
0.927742	-15.9515	-0.00713564	Chiroptera
0.91768	-2.99083	-0.00409809	Chiroptera
0.91768	-2.99083	0.00806801	Chiroptera
0.922259	-9.65235	-0.0123311	Chiroptera
0.920811	-11.831	0.0278938	Chiroptera
0.923167	-5.15683	0.0132673	Chiroptera
0.923167	-5.15683	-0.0114707	Chiroptera
0.926033	-14.9749	0.00104179	Chiroptera
0.954553	-1.36328	-0.00138405	Chiroptera
0.954726	-0.997132	-0.00122028	Chiroptera
0.954726	-0.997132	-0.00122028	Chiroptera
0.945647	-12.9091	-0.00982362	Chiroptera
0.940335	-17.2368	0.004797	Chiroptera
0.945486	-11.3052	0.00967805	Chiroptera
0.945486	-11.3052	-0.0204969	Chiroptera
0.952065	-7.34948	-0.00374191	Chiroptera
0.952065	-7.34948	-0.00374191	Chiroptera
0.943905	-8.28497	0.00129638	Chiroptera
0.951283	-3.28442	-0.0150038	Chiroptera
0.951283	-3.28442	0.00828727	Chiroptera
0.938955	-5.90531	-0.00339413	Chiroptera
0.938955	-5.90531	0.0160616	Chiroptera
0.944445	-8.91986	0.00180801	Chiroptera
0.94578	-10.1298	0.00307282	Chiroptera
0.946865	-10.8746	-0.0191898	Chiroptera
0.947663	-10.177	-0.00354698	Chiroptera
0.948226	-4.75357	-0.00301398	Chiroptera
0.948946	-3.90138	-0.00233124	Chiroptera
0.948946	-3.90138	-0.00233124	Chiroptera
0.938573	-0.66525	0.0129244	Chiroptera
0.938573	-0.66525	-0.0121606	Chiroptera
0.94935	-1.87771	-0.0019485	Chiroptera
0.94935	-1.87771	-0.0019485	Chiroptera
0.932261	-1.52084	-0.0181413	Chiroptera
0.932261	-1.52084	0.021885	Chiroptera
0.945865	-9.47433	-0.00525067	Chiroptera
0.947833	-14.62	-0.00338554	Chiroptera
0.939886	-10.2839	0.0291099	Chiroptera
0.939886	-10.2839	-0.0109164	Chiroptera
0.949277	-13.2167	-0.0183217	Chiroptera
0.949751	-10.3176	-0.00156802	Chiroptera
0.949751	-10.3176	-0.00156802	Chiroptera
0.950605	-10.5362	-0.00075897	Chiroptera
0.950605	-10.5362	-0.00075897	Chiroptera
0.951596	-14.8721	0.000179412	Chiroptera
0.951596	-14.8721	-0.0147072	Chiroptera
0.950105	-12.8069	-0.00123296	Chiroptera
0.950105	-12.8069	-0.00123296	Chiroptera
0.949808	-16.6818	-0.00151408	Chiroptera
0.941922	-30.8072	0.00630116	Chiroptera
0.931708	-12.1387	-0.00337704	Chiroptera
0.931708	-12.1387	0.00641965	Chiroptera
0.948486	-23.7973	-0.00713357	Chiroptera
0.949257	-22.1791	0.00636808	Chiroptera
0.949257	-22.1791	-0.0183407	Chiroptera
0.915718	-61.5749	-0.00957324	Chiroptera
0.926351	-50.8377	-0.00620993	Chiroptera
0.933063	-45.5917	-0.000974623	Chiroptera
0.934189	-44.5919	-0.00710249	Chiroptera
0.941383	-32.4114	-0.000824618	Chiroptera
0.941922	-30.8072	-0.00525542	Chiroptera
0.946864	-21.8353	-0.00237474	Chiroptera
0.948666	-18.0985	-0.00041029	Chiroptera
0.948409	-17.5908	-7.86e-05	Chiroptera
0.947833	-14.62	0.00134467	Chiroptera
0.945865	-9.47433	0.00211178	Chiroptera
0.943233	-6.48922	-0.00649954	Chiroptera
0.943233	-6.48922	0.010589	Chiroptera
0.948409	-17.5908	0.000326904	Chiroptera
0.947428	-14.4522	-0.00245177	Chiroptera
0.949277	-13.2167	-0.00117353	Chiroptera
0.947428	-14.4522	0.00693962	Chiroptera
0.948666	-18.0985	-0.0017733	Chiroptera
0.949772	-16.9794	-0.00156928	Chiroptera
0.950616	-16.0031	-0.000759136	Chiroptera
0.950616	-16.0031	-0.00174943	Chiroptera
0.949772	-16.9794	-0.000762054	Chiroptera
0.949808	-16.6818	-0.00102383	Chiroptera
0.946864	-21.8353	-0.00137224	Chiroptera
0.947663	-10.177	0.000329848	Chiroptera
0.946718	-5.87488	-0.00207223	Chiroptera
0.948226	-4.75357	-0.0013647	Chiroptera
0.946718	-5.87488	0.0075804	Chiroptera
0.941383	-32.4114	-0.00576769	Chiroptera
0.946865	-10.8746	0.000512519	Chiroptera
0.94578	-10.1298	0.000818809	Chiroptera
0.944445	-8.91986	9.39e-05	Chiroptera
0.943905	-8.28497	-0.000300951	Chiroptera
0.943788	-8.10357	-0.00790595	Chiroptera
0.943788	-8.10357	0.00442167	Chiroptera
0.934189	-44.5919	-0.00309959	Chiroptera
0.93738	-38.6252	-0.0111813	Chiroptera
0.948486	-23.7973	-0.00142943	Chiroptera
0.93738	-38.6252	0.00559594	Chiroptera
0.933063	-45.5917	2.68e-05	Chiroptera
0.933187	-44.7881	-0.00158426	Chiroptera
0.934916	-40.3272	-0.00152127	Chiroptera
0.93649	-38.0432	0.000169186	Chiroptera
0.936292	-32.5009	-0.000491941	Chiroptera
0.936766	-31.2598	-0.00131344	Chiroptera
0.938036	-25.1485	0.00102559	Chiroptera
0.9369	-23.1919	0.000666019	Chiroptera
0.936183	-22.5727	0.00134358	Chiroptera
0.934827	-20.1563	0.000337542	Chiroptera
0.934548	-20.0203	0.000233528	Chiroptera
0.934387	-19.5625	0.00449234	Chiroptera
0.929976	-17.7028	0.00254652	Chiroptera
0.927742	-15.9515	0.00213845	Chiroptera
0.926033	-14.9749	0.0026228	Chiroptera
0.923929	-13.7483	0.00374745	Chiroptera
0.920811	-11.831	-0.000654661	Chiroptera
0.922259	-9.65235	0.00529595	Chiroptera
0.923929	-13.7483	0.00139193	Chiroptera
0.934387	-19.5625	-0.00519885	Chiroptera
0.939667	-16.9497	-0.00116792	Chiroptera
0.940639	-15.6171	0.000409635	Chiroptera
0.939667	-16.9497	-0.00890062	Chiroptera
0.934548	-20.0203	0.00488515	Chiroptera
0.929735	-17.1949	-0.0040807	Chiroptera
0.934827	-20.1563	-0.0107616	Chiroptera
0.945647	-12.9091	-0.00941547	Chiroptera
0.954553	-1.36328	-0.00114872	Chiroptera
0.9369	-23.1919	-0.00348509	Chiroptera
0.940335	-17.2368	-0.00538161	Chiroptera
0.938036	-25.1485	-0.0141393	Chiroptera
0.93649	-38.0432	-0.000246086	Chiroptera
0.926351	-50.8377	0.00269822	Chiroptera
0.924155	-43.2463	0.0247095	Chiroptera
0.900063	-22.2961	0.00389537	Chiroptera
0.898049	-19.9455	0.00202334	Chiroptera
0.898011	-19.8947	0.00321156	Chiroptera
0.896788	-17.5257	-0.0268259	Chiroptera
0.925666	-1.229	-0.00106279	Chiroptera
0.898049	-19.9455	0.00275141	Chiroptera
0.897283	-13.7987	0.0219573	Chiroptera
0.900063	-22.2961	0.00728602	Chiroptera
0.924155	-43.2463	-0.00502685	Chiroptera
0.9298	-36.6885	0.00255308	Chiroptera
0.927568	-34.1386	-0.00403018	Chiroptera
0.927568	-34.1386	0.0154975	Chiroptera
0.9298	-36.6885	-0.0194891	Chiroptera
0.94961	-25.2754	-0.00959089	Chiroptera
0.958485	-19.4528	-0.00589475	Chiroptera
0.856867	-1.14872	0.0128006	Eulipotyphla
0.856867	-1.14872	-0.0035088	Eulipotyphla
0.920297	-27.1833	0.0127457	Eulipotyphla
0.912882	-12.2111	0.00571971	Eulipotyphla
0.912882	-12.2111	0.00571971	Eulipotyphla
0.931449	-10.9443	-0.0105064	Eulipotyphla
0.932412	-0.39052	-0.0095943	Eulipotyphla
0.932412	-0.39052	0.0098614	Eulipotyphla
0.924145	-2.27975	-0.0174281	Eulipotyphla
0.924145	-2.27975	0.0163915	Eulipotyphla
0.922163	-4.26732	0.0145137	Eulipotyphla
0.930029	-7.78692	-0.0118522	Eulipotyphla
0.925046	-22.1607	-0.0165741	Eulipotyphla
0.918707	-24.7254	-0.00811445	Eulipotyphla
0.918707	-24.7254	0.00406475	Eulipotyphla
0.904475	-11.8334	-0.00942138	Eulipotyphla
0.904044	-8.94232	-0.00265558	Eulipotyphla
0.904044	-8.94232	-0.00265558	Eulipotyphla
0.902646	-10.3867	0.0249297	Eulipotyphla
0.932235	-17.3569	-0.0389838	Eulipotyphla
0.923835	-13.4256	0.0317816	Eulipotyphla
0.924269	-11.0532	-0.0173101	Eulipotyphla
0.924269	-11.0532	0.0165095	Eulipotyphla
0.928759	-6.82125	0.00141076	Eulipotyphla
0.928759	-6.82125	0.00141076	Eulipotyphla
0.945382	-9.86629	0.00269593	Eulipotyphla
0.945382	-9.86629	-0.00934237	Eulipotyphla
0.934596	-29.6983	-0.00752482	Eulipotyphla
0.913012	-66.3129	0.00134519	Eulipotyphla
0.912869	-65.3628	-0.000161168	Eulipotyphla
0.914239	-63.4624	-0.000764698	Eulipotyphla
0.916141	-60.0301	-0.0124298	Eulipotyphla
0.929609	-39.1837	-0.00465494	Eulipotyphla
0.934596	-29.6983	-0.000448777	Eulipotyphla
0.935115	-27.7755	0.00639877	Eulipotyphla
0.935115	-27.7755	-0.010224	Eulipotyphla
0.929609	-39.1837	-0.00229452	Eulipotyphla
0.932235	-17.3569	0.00859466	Eulipotyphla
0.923835	-13.4256	0.000200014	Eulipotyphla
0.916141	-60.0301	0.0026577	Eulipotyphla
0.914521	-42.3968	0.0111694	Eulipotyphla
0.904475	-11.8334	0.0034783	Eulipotyphla
0.902646	-10.3867	0.00034717	Eulipotyphla
0.914521	-42.3968	-0.00306281	Eulipotyphla
0.914239	-63.4624	-0.00492031	Eulipotyphla
0.920297	-27.1833	-0.000823324	Eulipotyphla
0.92194	-24.4704	-0.0023718	Eulipotyphla
0.925046	-22.1607	-0.00583241	Eulipotyphla
0.931449	-10.9443	0.00133785	Eulipotyphla
0.930347	-8.25893	0.000610746	Eulipotyphla
0.930029	-7.78692	0.00817569	Eulipotyphla
0.922163	-4.26732	-0.00125959	Eulipotyphla
0.930347	-8.25893	-0.00177211	Eulipotyphla
0.92194	-24.4704	0.00979164	Eulipotyphla
0.912869	-65.3628	0.0572115	Eulipotyphla
0.964809	-11.9954	-0.00360426	Glires
0.965026	-11.3374	-0.00339824	Glires
0.965026	-11.3374	-0.00339824	Glires
0.966862	-0.959643	-0.0016591	Glires
0.966862	-0.959643	-0.0016591	Glires
0.966807	-2.41668	-0.00171122	Glires
0.966807	-2.41668	-0.00171122	Glires
0.966691	-3.92569	-0.00182124	Glires
0.966126	-7.09455	-0.00235644	Glires
0.966867	-0.145341	-0.00165398	Glires
0.966867	-0.145341	-0.00165398	Glires
0.847938	-6.16057	0.0326808	Glires
0.847938	-6.16057	-0.0126678	Glires
0.94695	-46.475	0.00418153	Glires
0.954267	-29.4668	0.0111155	Glires
0.95614	-27.2377	0.0128899	Glires
0.960978	-23.3126	-0.00723434	Glires
0.966213	-6.17426	-0.00227365	Glires
0.966213	-6.17426	-0.00227365	Glires
0.965802	-6.57013	-0.00266312	Glires
0.965598	-5.36632	0.000655898	Glires
0.965598	-5.36632	-0.0028564	Glires
0.966604	-4.19076	-0.00190282	Glires
0.966755	-3.02631	-0.00176036	Glires
0.966755	-3.02631	-0.00176036	Glires
0.966712	-3.47041	-0.00180064	Glires
0.966525	-8.61508	-0.00197834	Glires
0.966611	-7.89302	-0.00189621	Glires
0.966779	-5.89037	-0.00173768	Glires
0.966799	-5.57487	-0.00171885	Glires
0.96683	-4.76035	-0.00168916	Glires
0.96683	-4.76035	-0.00168916	Glires
0.96682	-5.09619	-0.00169848	Glires
0.96641	-9.31439	-0.00208673	Glires
0.965799	-12.1453	-0.00266639	Glires
0.964659	-16.2924	-0.0037461	Glires
0.966138	-9.37456	-0.0023446	Glires
0.966839	-1.71897	-0.00168075	Glires
0.966839	-1.71897	-0.00168075	Glires
0.966479	-6.80465	-0.00202174	Glires
0.943958	-55.7604	-0.0402569	Glires
0.893312	-6.20707	0.0310262	Glires
0.903143	-3.19933	-0.00350926	Glires
0.903143	-3.19933	-0.00350926	Glires
0.943634	-31.9962	0.0204956	Glires
0.951105	-26.5145	-0.0327738	Glires
0.953046	-14.1286	-0.00281176	Glires
0.953119	-10.719	0.0100273	Glires
0.956854	-7.12963	-0.0111418	Glires
0.956854	-7.12963	0.00152871	Glires
0.946218	-21.8651	0.00348813	Glires
0.951074	-8.04987	0.00808925	Glires
0.958456	-2.92656	-0.00962422	Glires
0.958456	-2.92656	0.00304628	Glires
0.949735	-13.2339	0.00682052	Glires
0.949735	-13.2339	-0.0178883	Glires
0.94246	-1.23733	-7.3e-05	Glires
0.94246	-1.23733	-7.3e-05	Glires
0.924128	-6.36167	-0.00297739	Glires
0.924128	-6.36167	0.00920181	Glires
0.950868	-13.0537	-0.0168143	Glires
0.942892	-1.95189	0.000336569	Glires
0.942892	-1.95189	0.000336569	Glires
0.938338	-12.6822	0.0104874	Glires
0.938338	-12.6822	-0.00397882	Glires
0.939787	-15.4003	0.0216754	Glires
0.964637	-3.561	-0.0037675	Glires
0.964637	-3.561	-0.0037675	Glires
0.958774	-4.36702	-0.00932255	Glires
0.958774	-4.36702	0.00334795	Glires
0.964308	-7.79056	-0.00407917	Glires
0.966201	-3.61865	-0.00228507	Glires
0.966201	-3.61865	-0.00228507	Glires
0.964975	-6.79293	-0.0034464	Glires
0.956261	-9.49087	-0.0117037	Glires
0.956261	-9.49087	0.0130051	Glires
0.949444	-27.4134	0.00654511	Glires
0.945704	-37.3658	0.00300077	Glires
0.925773	-35.1908	-0.0158848	Glires
0.925773	-35.1908	0.0336185	Glires
0.942221	-13.5016	-0.000299066	Glires
0.942214	-12.7867	-0.000306035	Glires
0.942201	-8.14884	-0.000317726	Glires
0.942201	-8.14884	-0.000317726	Glires
0.942205	-11.0434	-0.000314617	Glires
0.942196	-7.7092	-0.000323271	Glires
0.942195	-7.12233	-0.000324168	Glires
0.942195	-6.99772	-0.000324294	Glires
0.942195	-6.99772	-0.000324294	Glires
0.942199	-9.1498	-0.000320214	Glires
0.942208	-11.8903	-0.000311099	Glires
0.942269	-19.4244	-0.00025362	Glires
0.942205	-9.14489	-0.000314205	Glires
0.942205	-9.14489	-0.000314205	Glires
0.942203	-8.39744	-0.000316627	Glires
0.942195	-4.20929	-0.000324091	Glires
0.942195	-4.20929	-0.000324091	Glires
0.942291	-21.5211	-0.000232819	Glires
0.941394	-8.12587	-0.00108248	Glires
0.941588	-7.47094	-0.000899226	Glires
0.941935	-5.31522	-0.000569815	Glires
0.941935	-5.31522	-0.000569815	Glires
0.941925	-5.42164	-0.000579504	Glires
0.941712	-6.89383	-0.000781884	Glires
0.942047	-0.855718	-0.000464412	Glires
0.942047	-0.855718	-0.000464412	Glires
0.938386	-11.7232	0.0105329	Glires
0.941828	-25.487	-0.000671805	Glires
0.942208	-7.50765	-0.000311147	Glires
0.942208	-7.50765	-0.000311147	Glires
0.942209	-8.65455	-0.000310392	Glires
0.942194	-3.41966	-0.000324478	Glires
0.942194	-3.41966	-0.000324478	Glires
0.942202	-6.98288	-0.000317471	Glires
0.942205	-7.89	-0.000314339	Glires
0.942199	-2.76738	-0.000319873	Glires
0.942199	-2.76738	-0.000319873	Glires
0.94225	-6.53421	-0.000271533	Glires
0.94225	-6.53421	-0.000271533	Glires
0.942401	-5.03102	-0.000128959	Glires
0.942401	-5.03102	-0.000128959	Glires
0.942997	-8.56187	0.000436214	Glires
0.942353	-4.42395	-0.00017407	Glires
0.942281	-3.15634	-0.000242565	Glires
0.942281	-3.15634	-0.000242565	Glires
0.942417	-5.08023	-0.00011319	Glires
0.942417	-5.08023	-0.00011319	Glires
0.949556	-4.90352	-0.00538742	Glires
0.949556	-4.90352	-0.00538742	Glires
0.943279	-6.39346	0.000703637	Glires
0.942955	-5.79938	0.000396153	Glires
0.942955	-5.79938	0.000396153	Glires
0.942714	-4.70305	0.000167702	Glires
0.942714	-4.70305	0.000167702	Glires
0.942902	-5.49095	0.000346187	Glires
0.94262	-4.13092	7.86e-05	Glires
0.94262	-4.13092	7.86e-05	Glires
0.943204	-5.49853	0.000631919	Glires
0.943204	-5.49853	0.000631919	Glires
0.942432	-7.87619	-9.92e-05	Glires
0.942432	-7.87619	-9.92e-05	Glires
0.942483	-8.70164	-5.13e-05	Glires
0.942183	-2.58229	-0.000335588	Glires
0.942183	-2.58229	-0.000335588	Glires
0.942156	-8.58128	-0.000360388	Glires
0.942156	-8.58128	-0.000360388	Glires
0.927522	-3.34971	0.000238705	Glires
0.927712	-0.644078	0.000418235	Glires
0.927712	-0.644078	0.000418235	Glires
0.9277	-0.936607	0.000407092	Glires
0.92756	-3.03504	0.000274709	Glires
0.926136	-10.9992	0.0111047	Glires
0.938757	-27.1446	-0.00358142	Glires
0.939688	-17.0051	0.03112	Glires
0.945832	-6.18214	-0.0215859	Glires
0.942261	-0.522832	-0.000261462	Glires
0.942261	-0.522832	-0.000261462	Glires
0.942225	-0.269773	-0.000295166	Glires
0.942225	-0.269773	-0.000295166	Glires
0.94223	-0.255303	-0.000290862	Glires
0.94223	-0.255303	-0.000290862	Glires
0.943281	-3.69495	0.000705576	Glires
0.927164	-1.19091	0.019253	Glires
0.927164	-1.19091	-0.0145666	Glires
0.936085	-4.01139	-0.00611342	Glires
0.939216	-12.4543	0.0113198	Glires
0.93942	-13.181	-0.00295338	Glires
0.963906	-7.27576	-0.00445944	Glires
0.963906	-7.27576	-0.00445944	Glires
0.9654	-5.39628	-0.00304421	Glires
0.9654	-5.39628	-0.00304421	Glires
0.965015	-6.08952	-0.00340934	Glires
0.948937	-8.52098	0.00606473	Glires
0.963282	-1.61794	-0.00505116	Glires
0.963282	-1.61794	-0.00505116	Glires
0.954627	-3.55328	0.0114565	Glires
0.953338	-4.87898	0.0102354	Glires
0.953786	-5.22024	-0.0140489	Glires
0.953784	-3.08675	-0.0140512	Glires
0.953784	-3.08675	0.0106576	Glires
0.948862	-8.60432	0.0059936	Glires
0.947549	-12.5633	0.00474969	Glires
0.942256	-0.358068	-0.00026567	Glires
0.942256	-0.358068	-0.00026567	Glires
0.948154	-0.260315	0.00532265	Glires
0.948154	-0.260315	-0.00671565	Glires
0.945136	-7.26628	0.00246336	Glires
0.94747	-2.30264	-0.00736335	Glires
0.94747	-2.30264	0.00467495	Glires
0.943435	-4.29141	0.000850967	Glires
0.943435	-4.29141	0.000850967	Glires
0.944723	-6.87051	0.00207159	Glires
0.954289	-0.839027	0.0111357	Glires
0.954289	-0.839027	-0.0135731	Glires
0.946188	-11.9242	0.00345968	Glires
0.942538	-1.61014	1.46e-06	Glires
0.942446	-1.36499	-8.56e-05	Glires
0.942446	-1.36499	-8.56e-05	Glires
0.94698	-9.132	-0.00856054	Glires
0.943806	-7.97006	0.001203	Glires
0.943765	-6.29067	0.00116364	Glires
0.943765	-6.29067	0.00116364	Glires
0.951875	-2.06634	-0.0158603	Glires
0.951875	-2.06634	0.00884852	Glires
0.947204	-3.87358	0.0044223	Glires
0.945149	-5.46558	0.00247549	Glires
0.942576	-5.65099	3.69e-05	Glires
0.942227	-1.85852	-0.000293825	Glires
0.942221	-1.70454	-0.00029927	Glires
0.942194	-0.336688	-0.00032471	Glires
0.942194	-0.336688	-0.00032471	Glires
0.942291	-2.98697	-0.000233269	Glires
0.942293	-3.33182	-0.000231017	Glires
0.942293	-3.33182	-0.000231017	Glires
0.942215	-1.42516	-0.000305139	Glires
0.942215	-1.42516	-0.000305139	Glires
0.942258	-2.70218	-0.000264456	Glires
0.942861	-6.67898	0.000307631	Glires
0.943273	-7.76746	0.000697806	Glires
0.942647	-4.39462	0.000104852	Glires
0.942402	-2.77534	-0.000128158	Glires
0.942402	-2.77534	-0.000128158	Glires
0.942657	-4.43115	0.000113707	Glires
0.959958	-15.0602	-0.00820121	Glires
0.966467	-7.11196	-0.00203296	Glires
0.966822	-3.71017	-0.00169658	Glires
0.966822	-3.71017	-0.00169658	Glires
0.966791	-4.46157	-0.00172634	Glires
0.966795	-4.22378	-0.0017222	Glires
0.966795	-4.22378	-0.0017222	Glires
0.966601	-6.29414	-0.00190647	Glires
0.966745	-3.50493	-0.00176997	Glires
0.966745	-3.50493	-0.00176997	Glires
0.966747	-3.50392	-0.00176817	Glires
0.966894	-0.264762	-0.00162882	Glires
0.966894	-0.264762	-0.00162882	Glires
0.96638	-5.77075	-0.00211529	Glires
0.96638	-5.77075	-0.00211529	Glires
0.965569	-10.2778	-0.00288406	Glires
0.966382	-6.33292	-0.00211327	Glires
0.966382	-6.33292	-0.00211327	Glires
0.96635	-6.52802	-0.00214347	Glires
0.965893	-8.03981	-0.00257723	Glires
0.966812	-1.28631	-0.00170608	Glires
0.966812	-1.28631	-0.00170608	Glires
0.966852	-0.618842	-0.00166799	Glires
0.966852	-0.618842	-0.00166799	Glires
0.965949	-8.12987	-0.00252372	Glires
0.966821	-2.94637	-0.00169749	Glires
0.966821	-2.94637	-0.00169749	Glires
0.966789	-3.94884	-0.00172806	Glires
0.96689	-0.648975	-0.00163244	Glires
0.96689	-0.648975	-0.00163244	Glires
0.966791	-3.91673	-0.00172629	Glires
0.966808	-2.82322	-0.00170997	Glires
0.966886	-0.727133	-0.00163596	Glires
0.966886	-0.727133	-0.00163596	Glires
0.966647	-5.13057	-0.00186243	Glires
0.96378	-12.8536	-0.00457946	Glires
0.965295	-8.82286	-0.0031434	Glires
0.965295	-8.82286	-0.0031434	Glires
0.966373	-4.49699	-0.0021223	Glires
0.966373	-4.49699	-0.0021223	Glires
0.965837	-6.784	-0.00263003	Glires
0.964116	-10.099	-0.00426067	Glires
0.96387	-9.70615	-0.00449388	Glires
0.965725	-4.33393	-0.00273635	Glires
0.965725	-4.33393	-0.00273635	Glires
0.965348	-2.96182	-0.00309359	Glires
0.965348	-2.96182	-0.00309359	Glires
0.960757	-7.3425	0.0172654	Glires
0.945064	-10.4389	0.00239514	Glires
0.943804	-7.5051	0.00120036	Glires
0.943804	-7.5051	0.00120036	Glires
0.943516	-5.2395	0.000927632	Glires
0.943516	-5.2395	0.000927632	Glires
0.943513	-3.99558	0.000924615	Glires
0.943513	-3.99558	0.000924615	Glires
0.94495	-4.02262	0.00228713	Glires
0.943654	-2.78757	0.00105859	Glires
0.943654	-2.78757	0.00105859	Glires
0.956709	-6.35889	0.0134292	Glires
0.965365	-1.90371	-0.00307764	Glires
0.965365	-1.90371	-0.00307764	Glires
0.966292	-0.844395	-0.00219874	Glires
0.966292	-0.844395	-0.00219874	Glires
0.954918	-8.69032	-0.012977	Glires
0.955637	-3.29742	0.0124135	Glires
0.95564	-2.05299	0.0124165	Glires
0.95564	-2.05299	-0.0122923	Glires
0.956566	-2.92126	-0.0114147	Glires
0.957803	-4.64511	-0.0102427	Glires
0.964958	-3.17689	-0.00346304	Glires
0.964958	-3.17689	-0.00346304	Glires
0.954098	-5.22245	0.010955	Glires
0.954098	-5.22245	-0.0137538	Glires
0.953337	-9.66272	-0.0144747	Glires
0.943212	-3.86477	0.000639387	Glires
0.943212	-3.86477	0.000639387	Glires
0.943047	-4.8807	0.000483026	Glires
0.942337	-1.42353	-0.000189401	Glires
0.942337	-1.42353	-0.000189401	Glires
0.943757	-6.74651	0.00115591	Glires
0.944484	-7.93381	0.00184522	Glires
0.94307	-4.49193	0.000505345	Glires
0.94222	-0.284988	-0.000300544	Glires
0.94222	-0.284988	-0.000300544	Glires
0.942382	-1.96541	-0.000146959	Glires
0.942382	-1.96541	-0.000146959	Glires
0.942867	-4.46141	0.000312469	Glires
0.942355	-2.0445	-0.000172333	Glires
0.942355	-2.0445	-0.000172333	Glires
0.94272	-4.40778	0.000173688	Glires
0.94272	-4.40778	0.000173688	Glires
0.954451	-0.851782	-0.0134192	Glires
0.954451	-0.851782	0.0112896	Glires
0.950533	-13.3824	-0.0171313	Glires
0.950533	-13.3824	0.00757751	Glires
0.94235	-2.59691	-0.000177067	Glires
0.94235	-2.59691	-0.000177067	Glires
0.942554	-4.61037	1.6e-05	Glires
0.942554	-4.61037	1.6e-05	Glires
0.942561	-4.57059	2.25e-05	Glires
0.942561	-4.57059	2.25e-05	Glires
0.942961	-6.03533	0.000402365	Glires
0.942961	-6.03533	0.000402365	Glires
0.943065	-6.43918	0.000500087	Glires
0.948837	-32.9616	0.00596988	Glires
0.950156	-26.2201	-0.0174895	Glires
0.945842	-16.4825	0.00313167	Glires
0.945842	-16.4825	0.00313167	Glires
0.952608	-22.204	-0.00249542	Glires
0.953253	-16.6915	-0.00188423	Glires
0.953253	-16.6915	-0.00188423	Glires
0.953568	-13.2958	-0.00158508	Glires
0.954071	-5.13007	-0.00110859	Glires
0.954071	-5.13007	-0.00110859	Glires
0.952555	-22.4033	-0.00254546	Glires
0.945483	-45.0753	0.00279218	Glires
0.94595	-42.6267	0.0275153	Glires
0.964364	-19.6012	-0.00402617	Glires
0.9663	-10.4241	-0.00219111	Glires
0.966806	-2.81847	-0.00171191	Glires
0.966806	-2.81847	-0.00171191	Glires
0.966898	-0.0890522	-0.00162443	Glires
0.966898	-0.0890522	-0.00162443	Glires
0.966861	-1.27664	-0.0016593	Glires
0.966277	-10.8696	-0.00221279	Glires
0.965836	-14.6093	-0.00263143	Glires
0.965912	-11.7437	-0.00255898	Glires
0.965912	-11.7437	-0.00255898	Glires
0.964958	-17.4147	-0.00346284	Glires
0.96456	-18.8371	-0.0038398	Glires
0.954782	-10.9938	-0.013105	Glires
0.954782	-10.9938	-0.000434531	Glires
0.953751	-11.9749	0.00923254	Glires
0.952522	-22.0344	0.00946176	Glires
0.952522	-22.0344	-0.015247	Glires
0.952047	-24.6231	-0.0156975	Glires
0.948954	-24.7061	0.0060804	Glires
0.945479	-17.0176	0.00278838	Glires
0.9428	-6.65567	0.000249118	Glires
0.942694	-6.02512	0.000149258	Glires
0.942694	-6.02512	0.000149258	Glires
0.965989	-3.99656	-0.00248555	Glires
0.965989	-3.99656	-0.00248555	Glires
0.952643	-2.59902	-0.0030859	Glires
0.952643	-2.59902	-0.0030859	Glires
0.948027	-3.53877	0.00748534	Glires
0.948027	-3.53877	-0.00273566	Glires
0.964469	-16.2504	-0.00392642	Glires
0.966163	-9.05879	-0.00232066	Glires
0.966635	-5.48798	-0.00187393	Glires
0.966635	-5.48798	-0.00187393	Glires
0.966502	-6.86595	-0.00199989	Glires
0.964564	-7.59139	-0.0038359	Glires
0.966468	-2.37001	-0.00203242	Glires
0.966468	-2.37001	-0.00203242	Glires
0.960304	-7.84777	-0.00787329	Glires
0.955618	-2.46476	-0.0123134	Glires
0.955618	-2.46476	0.0123954	Glires
0.960324	-8.52815	0.00408434	Glires
0.965119	-12.7271	-0.00331015	Glires
0.965119	-12.7271	-0.00331015	Glires
0.962501	-22.0844	-0.00579087	Glires
0.910325	-5.58511	0.00329654	Glires
0.910325	-5.58511	0.00329654	Glires
0.924711	-77.9381	-0.00781746	Glires
0.933117	-70.5369	-0.0018289	Glires
0.935094	-69.3133	-0.00191736	Glires
0.937056	-67.1928	-0.000419689	Glires
0.937417	-66.7096	-0.00059637	Glires
0.937935	-64.9295	-0.000143045	Glires
0.937974	-60.9494	-0.00701014	Glires
0.944877	-46.6646	-0.000720411	Glires
0.945129	-44.1909	0.0021482	Glires
0.942499	-34.3861	-0.000306549	Glires
0.942461	-34.2305	-8.12e-05	Glires
0.942201	-32.3999	-0.00406152	Glires
0.945934	-25.1188	-0.00560723	Glires
0.951017	-18.214	-0.000932419	Glires
0.951159	-18.1415	0.000612206	Glires
0.949749	-16.5728	-0.0008075	Glires
0.949832	-16.3052	-0.00155256	Glires
0.950656	-14.7931	-0.00164069	Glires
0.951525	-14.0729	-0.00140874	Glires
0.952117	-13.4725	-0.00124092	Glires
0.95251	-12.7884	0.000721017	Glires
0.95092	-11.1975	0.00403954	Glires
0.946095	-9.32324	0.000107359	Glires
0.945455	-9.01051	0.000400872	Glires
0.944555	-8.22416	0.000270604	Glires
0.943833	-7.25633	0.00065583	Glires
0.942763	-4.58661	5.03e-05	Glires
0.942763	-4.58661	-0.000314892	Glires
0.943833	-7.25633	0.000552318	Glires
0.942867	-4.46141	0.00012158	Glires
0.944555	-8.22416	0.00103329	Glires
0.94307	-4.49193	0.000476538	Glires
0.945455	-9.01051	0.000471945	Glires
0.944484	-7.93381	0.000279388	Glires
0.943757	-6.74651	0.000300185	Glires
0.943047	-4.8807	0.000336927	Glires
0.946095	-9.32324	0.00235081	Glires
0.95092	-11.1975	-0.00320266	Glires
0.953337	-9.66272	-0.00167292	Glires
0.95251	-12.7884	-0.00400332	Glires
0.955644	-10.7961	-0.00319211	Glires
0.957803	-4.64511	0.00101984	Glires
0.955637	-3.29742	-0.00196203	Glires
0.956566	-2.92126	-0.000155237	Glires
0.955644	-10.7961	-0.0103468	Glires
0.952117	-13.4725	-0.0026176	Glires
0.953886	-9.17064	-0.00197223	Glires
0.954918	-8.69032	-0.00278629	Glires
0.956709	-6.35889	-0.00420911	Glires
0.959829	-5.33635	-0.00678802	Glires
0.959829	-5.33635	-0.00771554	Glires
0.953886	-9.17064	0.00799491	Glires
0.94495	-4.02262	0.000823995	Glires
0.951525	-14.0729	-0.00374283	Glires
0.950656	-14.7931	0.00637206	Glires
0.949832	-16.3052	-0.000434095	Glires
0.949538	-15.0432	0.0051476	Glires
0.943677	-8.00584	0.000479307	Glires
0.942792	-6.00217	-0.000315063	Glires
0.942748	-5.84392	4.09e-05	Glires
0.942748	-5.84392	-0.000162876	Glires
0.942792	-6.00217	-0.000127765	Glires
0.943677	-8.00584	0.000206885	Glires
0.943065	-6.43918	-0.000270515	Glires
0.949538	-15.0432	-0.00170871	Glires
0.949749	-16.5728	0.000136503	Glires
0.948888	-15.8621	0.00314473	Glires
0.945064	-10.4389	0.000782392	Glires
0.948888	-15.8621	0.00469342	Glires
0.951159	-18.1415	-0.00959679	Glires
0.959958	-15.0602	-0.00399737	Glires
0.962696	-13.9168	-0.00212401	Glires
0.963417	-13.4146	-0.00248644	Glires
0.964463	-12.0902	-0.00298165	Glires
0.965949	-8.12987	-0.00220539	Glires
0.966581	-5.68356	-0.00175857	Glires
0.966733	-4.5924	-0.00166985	Glires
0.966789	-3.94884	-0.00161918	Glires
0.966791	-3.91673	-0.00171645	Glires
0.966733	-4.5924	-0.00170211	Glires
0.966581	-5.68356	-0.00167221	Glires
0.966647	-5.13057	-0.00177077	Glires
0.966808	-2.82322	-0.00169642	Glires
0.964463	-12.0902	-0.00250054	Glires
0.965468	-9.6645	-0.00197271	Glires
0.965893	-8.03981	-0.00248968	Glires
0.965468	-9.6645	-0.00293226	Glires
0.963417	-13.4146	-0.00180324	Glires
0.96378	-12.8536	-0.00195914	Glires
0.964279	-11.6163	-0.0015236	Glires
0.964317	-10.6719	-0.00128675	Glires
0.964116	-10.099	-0.00123109	Glires
0.96387	-9.70615	-0.000793803	Glires
0.9632	-8.99179	0.00101304	Glires
0.960757	-7.3425	-0.00589158	Glires
0.9632	-8.99179	-0.00395441	Glires
0.964317	-10.6719	-0.0030076	Glires
0.965837	-6.784	-0.00210324	Glires
0.964279	-11.6163	-0.00250168	Glires
0.962696	-13.9168	-0.00386448	Glires
0.965157	-11.3486	-0.00167348	Glires
0.965299	-11.1493	-0.00213501	Glires
0.965895	-9.66563	-0.00214257	Glires
0.966467	-7.11196	-0.00173393	Glires
0.966601	-6.29414	-0.00176818	Glires
0.966761	-4.9051	-0.00164523	Glires
0.966791	-4.46157	-0.00164881	Glires
0.966761	-4.9051	-0.0016496	Glires
0.965895	-9.66563	-0.0021779	Glires
0.966502	-6.24386	-0.0018464	Glires
0.966747	-3.50392	-0.00176216	Glires
0.966502	-6.24386	-0.00184451	Glires
0.965299	-11.1493	-0.00180895	Glires
0.965569	-10.2778	-0.00236466	Glires
0.965157	-11.3486	-0.00272477	Glires
0.96635	-6.52802	-0.0016262	Glires
0.951017	-18.214	0.00113173	Glires
0.949095	-16.639	0.00213878	Glires
0.946266	-13.4396	9.05e-05	Glires
0.945634	-12.6804	0.00135449	Glires
0.943771	-8.72973	8.74e-05	Glires
0.943273	-7.76746	2.72e-05	Glires
0.942861	-6.67898	-7.73e-05	Glires
0.942576	-5.65099	-0.000268679	Glires
0.942496	-5.27273	-0.000138041	Glires
0.942291	-2.98697	-0.000269167	Glires
0.942227	-1.85852	-0.000323977	Glires
0.942221	-1.70454	-0.000302574	Glires
0.942496	-5.27273	-0.000170792	Glires
0.942323	-3.82701	-0.000269127	Glires
0.942258	-2.70218	-0.000288414	Glires
0.942323	-3.82701	-0.000304416	Glires
0.943771	-8.72973	-0.000445728	Glires
0.943806	-7.97006	-0.000677828	Glires
0.944072	-6.90382	-0.00150402	Glires
0.945149	-5.46558	-0.00253743	Glires
0.947204	-3.87358	-0.00526172	Glires
0.944072	-6.90382	-0.000119605	Glires
0.945634	-12.6804	0.00246902	Glires
0.942657	-4.43115	-0.000342924	Glires
0.942647	-4.39462	-0.000105878	Glires
0.946266	-13.4396	-0.000463236	Glires
0.946188	-11.9242	-0.00132917	Glires
0.94698	-9.132	0.00386244	Glires
0.942538	-1.61014	-0.000254219	Glires
0.949095	-16.639	0.000213542	Glires
0.948191	-13.9538	-2.94e-07	Glires
0.947549	-12.5633	-0.000585089	Glires
0.947526	-11.8924	0.00179561	Glires
0.945122	-8.17874	-0.000473128	Glires
0.945114	-8.14882	-9e-05	Glires
0.944723	-6.87051	-0.000480772	Glires
0.944743	-6.54805	-0.00318883	Glires
0.944743	-6.54805	0.000846702	Glires
0.945114	-8.14882	-0.00050343	Glires
0.945136	-7.26628	-0.00349973	Glires
0.945122	-8.17874	0.00238453	Glires
0.947526	-11.8924	-0.00737045	Glires
0.948191	-13.9538	-0.00131302	Glires
0.948862	-8.60432	-0.000752617	Glires
0.948937	-8.52098	-0.00373946	Glires
0.951995	-6.7141	-0.00263324	Glires
0.953786	-5.22024	-0.000487701	Glires
0.953338	-4.87898	-0.00220085	Glires
0.954627	-3.55328	-0.00963462	Glires
0.951995	-6.7141	-0.00263081	Glires
0.945934	-25.1188	0.000702227	Glires
0.944707	-19.6309	0.00455982	Glires
0.939688	-17.0051	7.12e-05	Glires
0.93942	-13.181	2.11e-05	Glires
0.939216	-12.4543	-0.00318886	Glires
0.942233	-7.75845	-0.00392921	Glires
0.945832	-6.18214	0.0017503	Glires
0.943563	-4.16429	0.000269467	Glires
0.942894	-2.88612	0.000268575	Glires
0.942894	-2.88612	0.000304143	Glires
0.943563	-4.16429	-0.000117784	Glires
0.943281	-3.69495	0.000666551	Glires
0.942233	-7.75845	0.00581808	Glires
0.936085	-4.01139	0.00891303	Glires
0.944707	-19.6309	-0.0180815	Glires
0.962329	-9.19263	-0.00406892	Glires
0.965015	-6.08952	-0.00190963	Glires
0.962329	-9.19263	-0.00296072	Glires
0.942201	-32.3999	0.00311495	Glires
0.938757	-27.1446	0.0124731	Glires
0.926136	-10.9992	-0.000872125	Glires
0.927522	-3.34971	0.000403117	Glires
0.92756	-3.03504	0.000299414	Glires
0.9277	-0.936607	0.000420038	Glires
0.942461	-34.2305	0.000393	Glires
0.941726	-26.7368	-0.000404958	Glires
0.941828	-25.487	-0.000475451	Glires
0.941994	-22.9977	-0.000642169	Glires
0.942319	-16.8266	-0.000428772	Glires
0.942413	-15.4989	-0.000685366	Glires
0.942759	-11.6188	-0.000489174	Glires
0.942891	-10.9037	-0.000735443	Glires
0.943262	-9.51641	-0.00123225	Glires
0.94411	-7.95831	-0.000775109	Glires
0.944457	-7.57854	0.000730575	Glires
0.943279	-6.39346	-0.000261416	Glires
0.943156	-6.24343	-0.0001949	Glires
0.942972	-5.8657	-0.000351335	Glires
0.942972	-5.8657	-0.000110245	Glires
0.943156	-6.24343	-0.000124695	Glires
0.942902	-5.49095	-8.27e-05	Glires
0.944457	-7.57854	-0.00554568	Glires
0.94411	-7.95831	0.000477766	Glires
0.943262	-9.51641	-0.000119509	Glires
0.942997	-8.56187	0.000155493	Glires
0.942472	-5.68793	-0.000224114	Glires
0.942353	-4.42395	-0.000264064	Glires
0.942472	-5.68793	-0.000288362	Glires
0.942891	-10.9037	0.000125461	Glires
0.942759	-11.6188	-8.11e-05	Glires
0.942483	-8.70164	-0.000292573	Glires
0.942413	-15.4989	-0.000176453	Glires
0.942319	-16.8266	-0.000283104	Glires
0.942268	-14.0218	-0.000285526	Glires
0.942221	-10.2449	-0.000317388	Glires
0.942209	-8.65455	-0.000324641	Glires
0.942205	-7.89	-0.000325283	Glires
0.942202	-6.98288	-0.00032102	Glires
0.942221	-10.2449	-0.000316591	Glires
0.942268	-14.0218	-0.00026347	Glires
0.941994	-22.9977	-0.000423067	Glires
0.9421	-15.6376	-0.000405739	Glires
0.9421	-15.6376	-0.000379567	Glires
0.941726	-26.7368	0.0020922	Glires
0.939331	-13.3732	-0.00224167	Glires
0.941394	-8.12587	-0.000479487	Glires
0.941588	-7.47094	-0.000420065	Glires
0.941712	-6.89383	-0.000516299	Glires
0.941925	-5.42164	-0.000324144	Glires
0.939331	-13.3732	0.00076682	Glires
0.938386	-11.7232	-0.00378913	Glires
0.942499	-34.3861	-0.0003151	Glires
0.94247	-33.342	-9.37e-05	Glires
0.942221	-13.5016	-0.000322078	Glires
0.942214	-12.7867	-0.000328779	Glires
0.942214	-12.7551	-0.000323957	Glires
0.942208	-11.8903	-0.000325055	Glires
0.942205	-11.0434	-0.000322666	Glires
0.942199	-9.1498	-0.000325037	Glires
0.942196	-7.7092	-0.000327147	Glires
0.942195	-7.12233	-0.000327911	Glires
0.942214	-12.7551	-0.000316964	Glires
0.94247	-33.342	-0.000163632	Glires
0.942291	-21.5211	-0.000311146	Glires
0.942269	-19.4244	-0.00027015	Glires
0.942207	-9.82451	-0.000324013	Glires
0.942203	-8.39744	-0.000320585	Glires
0.942207	-9.82451	-0.000326569	Glires
0.945129	-44.1909	-0.0041971	Glires
0.948844	-34.15	-0.00369554	Glires
0.951863	-26.1221	-0.00152663	Glires
0.952555	-22.4033	-0.00188465	Glires
0.953568	-13.2958	-0.00142712	Glires
0.951863	-26.1221	-0.00157944	Glires
0.952608	-22.204	-0.00151891	Glires
0.948844	-34.15	-0.000669442	Glires
0.948837	-32.9616	-0.00199483	Glires
0.950156	-26.2201	0.00356845	Glires
0.944877	-46.6646	-0.00107497	Glires
0.945483	-45.0753	-0.000500469	Glires
0.945483	-45.0752	-0.000966686	Glires
0.94595	-42.6267	-0.0177101	Glires
0.963135	-22.3664	-0.00265448	Glires
0.964364	-19.6012	-0.00280741	Glires
0.965681	-15.4191	-0.00171389	Glires
0.965836	-14.6093	-0.00200914	Glires
0.966277	-10.8696	-0.00217461	Glires
0.966861	-1.27664	-0.00165792	Glires
0.965681	-15.4191	-0.00217858	Glires
0.9663	-10.4241	-0.0020974	Glires
0.963135	-22.3664	-0.00285116	Glires
0.96456	-18.8371	-0.00189831	Glires
0.964958	-17.4147	-0.0024752	Glires
0.945483	-45.0752	-0.00537083	Glires
0.950354	-26.636	-0.00128721	Glires
0.950885	-26.099	-0.0036489	Glires
0.953751	-11.9749	-0.00196575	Glires
0.950885	-26.099	-0.00194491	Glires
0.952047	-24.6231	-0.00131989	Glires
0.950354	-26.636	0.000644512	Glires
0.948954	-24.7061	0.00279179	Glires
0.945479	-17.0176	0.0021795	Glires
0.9428	-6.65567	-0.000254375	Glires
0.937974	-60.9494	0.0120938	Glires
0.937935	-64.9295	-0.00787284	Glires
0.945704	-37.3658	-0.0042524	Glires
0.949444	-27.4134	-0.00920739	Glires
0.957943	-14.1419	-0.00751799	Glires
0.964308	-7.79056	-0.00215502	Glires
0.964975	-6.79293	-0.00274783	Glires
0.957943	-14.1419	0.000528367	Glires
0.937417	-66.7096	-0.0121845	Glires
0.949524	-40.1482	-0.000724579	Glires
0.949536	-4.42593	-0.00381999	Glires
0.949536	-4.42593	0.000795634	Glires
0.949524	-40.1482	-0.0171781	Glires
0.937056	-67.1928	-0.00337633	Glires
0.940373	-48.5299	-0.021019	Glires
0.96116	-24.8407	-0.0021142	Glires
0.961952	-23.2318	-0.00152337	Glires
0.962111	-11.2411	0.000415194	Glires
0.960324	-8.52815	-0.00125802	Glires
0.960304	-7.84777	0.00340837	Glires
0.962111	-11.2411	-0.00382515	Glires
0.964564	-7.59139	-0.00340395	Glires
0.961952	-23.2318	-0.00191328	Glires
0.962501	-22.0844	-0.00401051	Glires
0.96116	-24.8407	-0.00463133	Glires
0.964469	-16.2504	-0.00319029	Glires
0.966163	-9.05879	-0.00192305	Glires
0.966502	-6.86595	-0.0017352	Glires
0.940373	-48.5299	0.0298156	Glires
0.935094	-69.3133	-0.00827377	Glires
0.943412	-57.2656	-0.000937616	Glires
0.943958	-55.7604	0.0055395	Glires
0.937998	-38.8211	-0.00272457	Glires
0.940614	-36.2516	-0.00206296	Glires
0.942432	-30.3618	-0.000233041	Glires
0.942325	-29.577	-0.000909579	Glires
0.942899	-28.6886	-0.00186437	Glires
0.944399	-17.761	-0.00602767	Glires
0.949983	-15.0903	-0.01539	Glires
0.949983	-15.0903	-0.00952768	Glires
0.944399	-17.761	0.00416847	Glires
0.939787	-15.4003	0.00124706	Glires
0.942899	-28.6886	-0.00833365	Glires
0.950868	-13.0537	0.00719337	Glires
0.942325	-29.577	0.0178616	Glires
0.942432	-30.3618	-0.00412624	Glires
0.946218	-21.8651	-0.000955889	Glires
0.946635	-21.203	-0.00237181	Glires
0.948446	-15.0066	-0.00194453	Glires
0.948446	-15.0066	0.00533033	Glires
0.946635	-21.203	-0.00499952	Glires
0.951074	-8.04987	-0.00817582	Glires
0.940614	-36.2516	-0.00326509	Glires
0.943634	-31.9962	-0.00787416	Glires
0.951105	-26.5145	-0.00273668	Glires
0.953046	-14.1286	-0.000969284	Glires
0.953119	-10.719	-0.00463622	Glires
0.937998	-38.8211	0.0445775	Glires
0.893312	-6.20707	-0.00759608	Glires
0.943412	-57.2656	-0.00392944	Glires
0.94695	-46.475	-0.00789487	Glires
0.954267	-29.4668	-0.00283349	Glires
0.95614	-27.2377	-0.00540218	Glires
0.960483	-24.0258	-0.00441763	Glires
0.963614	-19.268	-0.0036357	Glires
0.965799	-12.1453	-0.00217713	Glires
0.96641	-9.31439	-0.00171185	Glires
0.966525	-8.61508	-0.00169015	Glires
0.966611	-7.89302	-0.00177531	Glires
0.966779	-5.89037	-0.00163666	Glires
0.966799	-5.57487	-0.00163931	Glires
0.96682	-5.09619	-0.00162878	Glires
0.963614	-19.268	-0.00249626	Glires
0.964659	-16.2924	-0.0029847	Glires
0.966138	-9.37456	-0.00192393	Glires
0.966479	-6.80465	-0.00196093	Glires
0.960483	-24.0258	-0.00178181	Glires
0.960978	-23.3126	-0.00419078	Glires
0.963856	-16.7733	-0.00341259	Glires
0.965805	-7.82208	-0.00236511	Glires
0.966604	-4.19076	-0.00171548	Glires
0.966712	-3.47041	-0.0016558	Glires
0.965805	-7.82208	-0.00156275	Glires
0.965802	-6.57013	-0.00136161	Glires
0.963856	-16.7733	-0.00382061	Glires
0.933117	-70.5369	0.0105395	Glires
0.922726	-48.8731	-0.0337569	Glires
0.957175	-21.7745	-0.00808722	Glires
0.964149	-13.3026	-0.00345562	Glires
0.966126	-7.09455	-0.00198527	Glires
0.966528	-5.17068	-0.00176576	Glires
0.966691	-3.92569	-0.00172826	Glires
0.966528	-5.17068	-0.00193687	Glires
0.964149	-13.3026	-0.00213877	Glires
0.964809	-11.9954	-0.00173094	Glires
0.957175	-21.7745	-0.0108052	Glires
0.922726	-48.8731	0.07548	Glires
0.818033	-11.5027	-0.0102254	MonotremataMarsupialia
0.818033	-11.5027	0.0150268	MonotremataMarsupialia
0.796037	-44.9703	0.0634198	MonotremataMarsupialia
0.9403	-16.3207	-0.00211908	MonotremataMarsupialia
0.9403	-16.3207	-0.00211908	MonotremataMarsupialia
0.935232	-33.1754	-0.00692216	MonotremataMarsupialia
0.93457	-29.811	0.00691716	MonotremataMarsupialia
0.934648	-27.4606	0.0119801	MonotremataMarsupialia
0.938694	-18.7916	-0.00364104	MonotremataMarsupialia
0.941833	-5.09619	-0.00066696	MonotremataMarsupialia
0.942084	-2.34803	-0.000429349	MonotremataMarsupialia
0.942084	-2.34803	-0.000429349	MonotremataMarsupialia
0.940877	-11.017	-0.00157287	MonotremataMarsupialia
0.93521	-34.8199	-0.00694262	MonotremataMarsupialia
0.927809	-56.0815	0.0054996	MonotremataMarsupialia
0.869727	-6.57985	0.0358453	MonotremataMarsupialia
0.869727	-6.57985	-0.0205125	MonotremataMarsupialia
0.937731	-26.2273	-0.00455402	MonotremataMarsupialia
0.942024	-3.25294	-0.000485693	MonotremataMarsupialia
0.942024	-3.25294	-0.000485693	MonotremataMarsupialia
0.942038	-3.04055	-0.000472475	MonotremataMarsupialia
0.942038	-3.04055	-0.000472475	MonotremataMarsupialia
0.941933	-9.12008	-0.000572418	MonotremataMarsupialia
0.942032	-6.94355	-0.000478172	MonotremataMarsupialia
0.942032	-6.94355	-0.000478172	MonotremataMarsupialia
0.941919	-8.63375	-0.00058503	MonotremataMarsupialia
0.941919	-8.63375	-0.00058503	MonotremataMarsupialia
0.94093	-18.2616	-0.00152297	MonotremataMarsupialia
0.940541	-20.1483	-0.00189115	MonotremataMarsupialia
0.937733	-29.9057	-0.00455229	MonotremataMarsupialia
0.926016	-25.4512	-0.0565477	MonotremataMarsupialia
0.870672	-4.62879	0.00957273	MonotremataMarsupialia
0.870672	-4.62879	0.00957273	MonotremataMarsupialia
0.939043	-33.3418	-0.00331017	MonotremataMarsupialia
0.941404	-15.2771	-0.00107302	MonotremataMarsupialia
0.941867	-9.43978	-0.000634842	MonotremataMarsupialia
0.942091	-4.44661	-0.000422425	MonotremataMarsupialia
0.942091	-4.44661	-0.000422425	MonotremataMarsupialia
0.940831	-24.1606	-0.0016162	MonotremataMarsupialia
0.942135	-8.02922	-0.000380458	MonotremataMarsupialia
0.942183	-2.32374	-0.000335246	MonotremataMarsupialia
0.942183	-2.32374	-0.000335246	MonotremataMarsupialia
0.942176	-4.25811	-0.000342229	MonotremataMarsupialia
0.942176	-4.25811	-0.000342229	MonotremataMarsupialia
0.942188	-1.01739	-0.000330336	MonotremataMarsupialia
0.942188	-1.01739	-0.000330336	MonotremataMarsupialia
0.942186	-1.95841	-0.000332336	MonotremataMarsupialia
0.942186	-1.95841	-0.000332336	MonotremataMarsupialia
0.94219	-0.846377	-0.000328773	MonotremataMarsupialia
0.94219	-0.846377	-0.000328773	MonotremataMarsupialia
0.942185	-3.03788	-0.000333599	MonotremataMarsupialia
0.942187	-2.82124	-0.000331401	MonotremataMarsupialia
0.942191	-0.064448	-0.000327882	MonotremataMarsupialia
0.942191	-0.064448	-0.000327882	MonotremataMarsupialia
0.942188	-2.48677	-0.000330716	MonotremataMarsupialia
0.942188	-2.48677	-0.000330716	MonotremataMarsupialia
0.94218	-4.3893	-0.000338099	MonotremataMarsupialia
0.942089	-9.52896	-0.000424006	MonotremataMarsupialia
0.942095	-6.89354	-0.000418383	MonotremataMarsupialia
0.942095	-6.89354	-0.000418383	MonotremataMarsupialia
0.942156	-3.493	-0.00036097	MonotremataMarsupialia
0.942156	-3.493	-0.00036097	MonotremataMarsupialia
0.942007	-10.9487	-0.000502398	MonotremataMarsupialia
0.948651	-19.636	0.00579393	MonotremataMarsupialia
0.948651	-19.636	-0.0189149	MonotremataMarsupialia
0.942205	-1.07155	-0.000314191	MonotremataMarsupialia
0.942205	-1.07155	-0.000314191	MonotremataMarsupialia
0.942257	-2.99284	-0.000265241	MonotremataMarsupialia
0.891569	-157.114	-0.033175	MonotremataMarsupialia
0.92707	-73.4362	-0.000530092	MonotremataMarsupialia
0.928065	-68.2706	0.000668696	MonotremataMarsupialia
0.927809	-56.0815	0.000190325	MonotremataMarsupialia
0.928044	-52.6873	-0.00481563	MonotremataMarsupialia
0.933274	-42.9125	-0.00459752	MonotremataMarsupialia
0.938011	-37.9295	-0.000663832	MonotremataMarsupialia
0.938566	-37.1644	-0.00240301	MonotremataMarsupialia
0.940831	-24.1606	-0.00112867	MonotremataMarsupialia
0.941703	-16.7648	-0.000688335	MonotremataMarsupialia
0.942089	-9.52896	-0.000340463	MonotremataMarsupialia
0.942107	-9.10881	-0.000385591	MonotremataMarsupialia
0.942169	-5.40029	-0.000334762	MonotremataMarsupialia
0.942177	-4.72501	-0.000329686	MonotremataMarsupialia
0.94218	-4.3893	-0.000333289	MonotremataMarsupialia
0.942186	-3.21442	-0.000328642	MonotremataMarsupialia
0.942187	-2.82124	-0.000331358	MonotremataMarsupialia
0.942186	-3.21442	-0.000329365	MonotremataMarsupialia
0.942177	-4.72501	-0.000334435	MonotremataMarsupialia
0.942185	-3.03788	-0.000332616	MonotremataMarsupialia
0.942169	-5.40029	-0.00034339	MonotremataMarsupialia
0.942107	-9.10881	-0.000351477	MonotremataMarsupialia
0.942135	-8.02922	-0.000339369	MonotremataMarsupialia
0.94215	-7.27062	-0.000336196	MonotremataMarsupialia
0.94216	-6.41682	-0.000341634	MonotremataMarsupialia
0.94216	-6.41682	-0.000354185	MonotremataMarsupialia
0.94215	-7.27062	-0.000358961	MonotremataMarsupialia
0.941703	-16.7648	-0.000509656	MonotremataMarsupialia
0.941911	-13.553	-0.000409104	MonotremataMarsupialia
0.942007	-10.9487	-0.000467436	MonotremataMarsupialia
0.941911	-13.553	-0.000497767	MonotremataMarsupialia
0.938566	-37.1644	-0.0050643	MonotremataMarsupialia
0.943492	-28.2293	0.000839514	MonotremataMarsupialia
0.942257	-2.99284	-0.000279646	MonotremataMarsupialia
0.943492	-28.2293	-0.00555486	MonotremataMarsupialia
0.938011	-37.9295	-0.00114134	MonotremataMarsupialia
0.939043	-33.3418	-0.00252377	MonotremataMarsupialia
0.941404	-15.2771	-0.000749031	MonotremataMarsupialia
0.941867	-9.43978	-0.000535026	MonotremataMarsupialia
0.933274	-42.9125	0.00739753	MonotremataMarsupialia
0.926016	-25.4512	0.055864	MonotremataMarsupialia
0.928044	-52.6873	0.000691395	MonotremataMarsupialia
0.927767	-52.0908	-0.000165479	MonotremataMarsupialia
0.92836	-51.3576	-0.00897499	MonotremataMarsupialia
0.937733	-29.9057	-0.00290249	MonotremataMarsupialia
0.940541	-20.1483	-0.000629904	MonotremataMarsupialia
0.94093	-18.2616	-0.000972916	MonotremataMarsupialia
0.941641	-13.0655	-0.000590955	MonotremataMarsupialia
0.941933	-9.12008	-0.000413771	MonotremataMarsupialia
0.941641	-13.0655	-0.000577645	MonotremataMarsupialia
0.92836	-51.3576	-0.00897317	MonotremataMarsupialia
0.937731	-26.2273	-0.0040138	MonotremataMarsupialia
0.941651	-6.90102	-0.00067316	MonotremataMarsupialia
0.941651	-6.90102	-0.000687109	MonotremataMarsupialia
0.927767	-52.0908	0.0584679	MonotremataMarsupialia
0.928065	-68.2706	-0.00673278	MonotremataMarsupialia
0.93521	-34.8199	1.65e-05	MonotremataMarsupialia
0.935232	-33.1754	0.000698529	MonotremataMarsupialia
0.93457	-29.811	-5.9e-06	MonotremataMarsupialia
0.934648	-27.4606	-0.00397907	MonotremataMarsupialia
0.938694	-18.7916	-0.00232714	MonotremataMarsupialia
0.940877	-11.017	-0.00121499	MonotremataMarsupialia
0.941833	-5.09619	-0.000559837	MonotremataMarsupialia
0.92707	-73.4362	-0.0127659	MonotremataMarsupialia
0.876882	-182.009	0.0839409	MonotremataMarsupialia
0.796037	-44.9703	-0.0146623	MonotremataMarsupialia
0.865862	-2.89836	0.0193007	Perissodactyla
0.873603	-1.17722	0.00157729	Perissodactyla
0.873603	-1.17722	0.00157729	Perissodactyla
0.87168	-1.84681	-0.000244833	Perissodactyla
0.867873	-2.6353	-0.0038523	Perissodactyla
0.856915	-0.708826	0.0237046	Perissodactyla
0.856915	-0.708826	-0.0142361	Perissodactyla
0.847066	-8.23467	0.00148951	Perissodactyla
0.849625	-2.65801	0.00391469	Perissodactyla
0.849625	-2.65801	0.00391469	Perissodactyla
0.766764	-3.89397	0.0109245	Perissodactyla
0.766764	-3.89397	0.0109245	Perissodactyla
0.772351	-9.18466	0.0162189	Perissodactyla
0.762307	-4.65966	0.0215132	Perissodactyla
0.762307	-4.65966	0.00670139	Perissodactyla
0.91192	-54.0487	0.0651148	Perissodactyla
0.848064	-29.5861	0.0196466	Perissodactyla
0.833024	-24.8755	0.0637243	Perissodactyla
0.774694	-10.4255	0.0107957	Perissodactyla
0.772351	-9.18466	0.0141628	Perissodactyla
0.774694	-10.4255	0.0208397	Perissodactyla
0.833024	-24.8755	-0.00864679	Perissodactyla
0.847066	-8.23467	0.00209944	Perissodactyla
0.848064	-29.5861	-0.0101531	Perissodactyla
0.862824	-4.24749	0.000794132	Perissodactyla
0.865862	-2.89836	0.00166257	Perissodactyla
0.867873	-2.6353	-0.000239016	Perissodactyla
0.87168	-1.84681	0.00144553	Perissodactyla
0.862824	-4.24749	0.0097415	Perissodactyla
0.915612	-12.9771	0.00830642	PholidotaCarnivora
0.915612	-12.9771	-0.011047	PholidotaCarnivora
0.912258	-21.9127	0.0114097	PholidotaCarnivora
0.953248	-5.10259	-0.00188892	PholidotaCarnivora
0.953749	-3.59508	-0.00141386	PholidotaCarnivora
0.953994	-2.36516	-0.00118192	PholidotaCarnivora
0.953994	-2.36516	-0.00118192	PholidotaCarnivora
0.953455	-4.54635	-0.00169272	PholidotaCarnivora
0.953455	-4.54635	-0.00169272	PholidotaCarnivora
0.953949	-3.83561	-0.0012239	PholidotaCarnivora
0.953972	-3.74513	-0.00120219	PholidotaCarnivora
0.95414	-2.55906	-0.00104358	PholidotaCarnivora
0.954173	-2.0781	-0.00101184	PholidotaCarnivora
0.954209	-1.23847	-0.000977807	PholidotaCarnivora
0.954216	-0.981302	-0.000971309	PholidotaCarnivora
0.954216	-0.981302	-0.000971309	PholidotaCarnivora
0.954129	-2.49166	-0.00105342	PholidotaCarnivora
0.954129	-2.49166	-0.00105342	PholidotaCarnivora
0.954127	-1.70871	-0.00105525	PholidotaCarnivora
0.954214	-0.450338	-0.000973532	PholidotaCarnivora
0.954214	-0.450338	-0.000973532	PholidotaCarnivora
0.895263	-5.0099	0.00470758	PholidotaCarnivora
0.895263	-5.0099	0.00470758	PholidotaCarnivora
0.893221	-0.931324	0.00277259	PholidotaCarnivora
0.893221	-0.931324	0.00277259	PholidotaCarnivora
0.898422	-3.10973	0.00770067	PholidotaCarnivora
0.898798	-3.016	0.00805754	PholidotaCarnivora
0.903384	-2.25731	0.012403	PholidotaCarnivora
0.903384	-2.25731	-0.0226341	PholidotaCarnivora
0.894359	-5.94328	0.00385131	PholidotaCarnivora
0.893266	-3.74214	0.00281559	PholidotaCarnivora
0.892797	-1.34586	0.00237108	PholidotaCarnivora
0.892732	-0.774006	0.00230913	PholidotaCarnivora
0.892732	-0.774006	0.00230913	PholidotaCarnivora
0.893371	-4.04129	0.00291492	PholidotaCarnivora
0.895187	-7.71206	0.0046359	PholidotaCarnivora
0.893696	-5.21346	0.00322248	PholidotaCarnivora
0.892744	-1.18005	0.0023204	PholidotaCarnivora
0.892744	-1.18005	0.0023204	PholidotaCarnivora
0.892831	-2.09587	0.00240297	PholidotaCarnivora
0.892875	-2.80087	0.00244442	PholidotaCarnivora
0.892824	-2.50736	0.00239621	PholidotaCarnivora
0.89278	-2.13956	0.00235472	PholidotaCarnivora
0.892741	-1.6279	0.00231792	PholidotaCarnivora
0.892704	-0.766779	0.00228283	PholidotaCarnivora
0.892704	-0.766779	0.00228283	PholidotaCarnivora
0.913951	-13.6739	-0.0126214	PholidotaCarnivora
0.916341	-5.77872	-0.0262156	PholidotaCarnivora
0.916341	-5.77872	0.0152792	PholidotaCarnivora
0.887053	-4.04845	0.0101548	PholidotaCarnivora
0.887053	-4.04845	0.0101548	PholidotaCarnivora
0.92533	-13.7248	-0.00183815	PholidotaCarnivora
0.928192	-0.650483	0.000873065	PholidotaCarnivora
0.928192	-0.650483	0.000873065	PholidotaCarnivora
0.936257	-6.26674	-0.0179893	PholidotaCarnivora
0.914899	-3.26116	-0.0117226	PholidotaCarnivora
0.914899	-3.26116	0.0233145	PholidotaCarnivora
0.929463	-8.32106	-0.024427	PholidotaCarnivora
0.910362	-12.0803	-0.0160216	PholidotaCarnivora
0.885467	-1.87284	-0.00457461	PholidotaCarnivora
0.885467	-1.87284	-0.00457461	PholidotaCarnivora
0.87881	-2.73628	0.0335932	PholidotaCarnivora
0.907	-10.6972	0.0439964	PholidotaCarnivora
0.91651	-6.1497	0.0248408	PholidotaCarnivora
0.920566	-5.02461	-0.00635266	PholidotaCarnivora
0.925503	-2.76071	-0.0016749	PholidotaCarnivora
0.927367	-0.921658	9.17e-05	PholidotaCarnivora
0.927367	-0.921658	9.17e-05	PholidotaCarnivora
0.926506	-2.0314	-0.000724176	PholidotaCarnivora
0.916766	-7.10232	-0.00995385	PholidotaCarnivora
0.916021	-7.68698	-0.0106599	PholidotaCarnivora
0.909129	-10.0407	-0.0171902	PholidotaCarnivora
0.92525	-3.5972	-0.00191411	PholidotaCarnivora
0.926349	-2.57006	-0.000872556	PholidotaCarnivora
0.926349	-2.57006	-0.000872556	PholidotaCarnivora
0.925151	-3.75593	-0.00200834	PholidotaCarnivora
0.926441	-2.63953	-0.000785559	PholidotaCarnivora
0.92741	-1.19337	0.000132133	PholidotaCarnivora
0.927628	-0.655586	0.000338936	PholidotaCarnivora
0.927652	-0.563338	0.000361527	PholidotaCarnivora
0.927652	-0.563338	0.000361527	PholidotaCarnivora
0.902562	-7.69492	0.0116241	PholidotaCarnivora
0.876522	-1.75331	0.000175153	PholidotaCarnivora
0.875001	-1.50228	0.0299839	PholidotaCarnivora
0.875001	-1.50228	-0.0144925	PholidotaCarnivora
0.907807	-7.00781	0.016594	PholidotaCarnivora
0.897115	-0.966104	0.00646274	PholidotaCarnivora
0.897115	-0.966104	0.00646274	PholidotaCarnivora
0.908451	-2.20288	-0.0178324	PholidotaCarnivora
0.916214	-5.1586	0.00170254	PholidotaCarnivora
0.920589	-4.24778	-0.00633079	PholidotaCarnivora
0.924843	-2.8861	-0.00230008	PholidotaCarnivora
0.926551	-1.81022	-0.000681575	PholidotaCarnivora
0.926551	-1.81022	-0.000681575	PholidotaCarnivora
0.925646	-2.5084	-0.0015394	PholidotaCarnivora
0.917548	-19.4824	-0.00921301	PholidotaCarnivora
0.896253	-0.158325	-0.0293913	PholidotaCarnivora
0.896253	-0.158325	0.0338128	PholidotaCarnivora
0.900868	-2.54526	0.0100185	PholidotaCarnivora
0.908342	-1.46355	-0.0179362	PholidotaCarnivora
0.908342	-1.46355	-0.0179362	PholidotaCarnivora
0.903445	-1.64841	0.0406279	PholidotaCarnivora
0.910569	-7.86009	-0.0108366	PholidotaCarnivora
0.941428	-21.2333	-0.0130887	PholidotaCarnivora
0.866097	-1.8924	0.00523806	PholidotaCarnivora
0.866097	-1.8924	0.0215475	PholidotaCarnivora
0.885526	-2.47486	-0.00451894	PholidotaCarnivora
0.885526	-2.47486	-0.00451894	PholidotaCarnivora
0.946158	-9.60488	-0.00860716	PholidotaCarnivora
0.942353	-1.65856	-0.0122129	PholidotaCarnivora
0.942353	-1.65856	0.0142916	PholidotaCarnivora
0.946874	-4.38418	-0.0079285	PholidotaCarnivora
0.94679	-8.86813	-0.00800838	PholidotaCarnivora
0.951698	-2.94425	-0.00335766	PholidotaCarnivora
0.953776	-0.89338	-0.00138793	PholidotaCarnivora
0.953776	-0.89338	-0.00138793	PholidotaCarnivora
0.948504	-3.89542	-0.00638347	PholidotaCarnivora
0.94808	-3.56271	-0.00678522	PholidotaCarnivora
0.944562	-2.38991	-0.0101193	PholidotaCarnivora
0.944562	-2.38991	0.0163852	PholidotaCarnivora
0.940897	-3.52468	0.012912	PholidotaCarnivora
0.940897	-3.52468	-0.0135925	PholidotaCarnivora
0.940829	-5.21842	-0.0136567	PholidotaCarnivora
0.940829	-5.21842	0.0128478	PholidotaCarnivora
0.940687	-6.97954	0.0127136	PholidotaCarnivora
0.954002	-1.57346	-0.00117446	PholidotaCarnivora
0.954002	-1.57346	-0.00117446	PholidotaCarnivora
0.95381	-2.23461	-0.00135561	PholidotaCarnivora
0.953736	-2.39024	-0.00142587	PholidotaCarnivora
0.947425	-5.44946	-0.00740675	PholidotaCarnivora
0.951808	-1.86382	-0.00325297	PholidotaCarnivora
0.951808	-1.86382	-0.00325297	PholidotaCarnivora
0.94556	-4.26906	0.0173306	PholidotaCarnivora
0.949922	-8.27484	-0.0177105	PholidotaCarnivora
0.947915	-7.2294	0.0195629	PholidotaCarnivora
0.947915	-7.2294	-0.00694161	PholidotaCarnivora
0.952359	-5.67501	-0.00273136	PholidotaCarnivora
0.952359	-5.67501	-0.00273136	PholidotaCarnivora
0.962755	-5.83948	-0.00555049	PholidotaCarnivora
0.962755	-5.83948	-0.00555049	PholidotaCarnivora
0.954043	-3.89876	-0.00113571	PholidotaCarnivora
0.954111	-3.30409	-0.001071	PholidotaCarnivora
0.954158	-2.71145	-0.00102661	PholidotaCarnivora
0.954184	-2.21198	-0.00100168	PholidotaCarnivora
0.954203	-1.6281	-0.000983813	PholidotaCarnivora
0.954203	-1.6281	-0.000983813	PholidotaCarnivora
0.954185	-2.14743	-0.00100065	PholidotaCarnivora
0.954201	-1.68469	-0.000985846	PholidotaCarnivora
0.954201	-1.68469	-0.000985846	PholidotaCarnivora
0.954126	-3.34116	-0.00105676	PholidotaCarnivora
0.954126	-3.34116	-0.00105676	PholidotaCarnivora
0.954222	-0.44775	-0.000965244	PholidotaCarnivora
0.954222	-0.44775	-0.000965244	PholidotaCarnivora
0.954229	-0.0296693	-0.000959136	PholidotaCarnivora
0.954229	-0.0296693	-0.000959136	PholidotaCarnivora
0.954204	-1.57453	-0.000982763	PholidotaCarnivora
0.954159	-2.98331	-0.00102565	PholidotaCarnivora
0.95408	-3.57864	-0.0011	PholidotaCarnivora
0.95408	-3.57864	-0.0011	PholidotaCarnivora
0.913007	-55.1097	-0.000711631	PholidotaCarnivora
0.914921	-51.9483	-0.0118906	PholidotaCarnivora
0.927913	-33.2263	0.00282332	PholidotaCarnivora
0.92551	-27.677	0.00886953	PholidotaCarnivora
0.917187	-22.9283	0.00197426	PholidotaCarnivora
0.916196	-22.1735	0.000147876	PholidotaCarnivora
0.917083	-19.9971	0.000523638	PholidotaCarnivora
0.917548	-19.4824	0.00038022	PholidotaCarnivora
0.918131	-17.9483	0.00870247	PholidotaCarnivora
0.910362	-12.0803	0.00479643	PholidotaCarnivora
0.906907	-10.8288	0.00142832	PholidotaCarnivora
0.907	-10.6972	2.44e-05	PholidotaCarnivora
0.908493	-10.3784	0.000802139	PholidotaCarnivora
0.909129	-10.0407	0.00137954	PholidotaCarnivora
0.909155	-9.25532	0.00522267	PholidotaCarnivora
0.905336	-8.18454	-0.000866583	PholidotaCarnivora
0.907807	-7.00781	-0.000936696	PholidotaCarnivora
0.910218	-6.4414	-0.00464761	PholidotaCarnivora
0.916214	-5.1586	-0.00334132	PholidotaCarnivora
0.920589	-4.24778	-0.00344915	PholidotaCarnivora
0.924843	-2.8861	-0.000221205	PholidotaCarnivora
0.925646	-2.5084	-0.000365796	PholidotaCarnivora
0.910218	-6.4414	0.00311506	PholidotaCarnivora
0.908451	-2.20288	0.0127771	PholidotaCarnivora
0.905336	-8.18454	0.00437831	PholidotaCarnivora
0.902562	-7.69492	0.0277899	PholidotaCarnivora
0.876522	-1.75331	0.00463572	PholidotaCarnivora
0.909155	-9.25532	-0.0106155	PholidotaCarnivora
0.921174	-5.91575	-0.00320263	PholidotaCarnivora
0.925151	-3.75593	-0.000725009	PholidotaCarnivora
0.926441	-2.63953	-0.000470684	PholidotaCarnivora
0.92741	-1.19337	0.000228764	PholidotaCarnivora
0.927628	-0.655586	0.000411727	PholidotaCarnivora
0.921174	-5.91575	-0.00330208	PholidotaCarnivora
0.92525	-3.5972	-0.000538963	PholidotaCarnivora
0.908493	-10.3784	-0.00608938	PholidotaCarnivora
0.916021	-7.68698	0.000298917	PholidotaCarnivora
0.916766	-7.10232	0.00126079	PholidotaCarnivora
0.91651	-6.1497	-0.00303783	PholidotaCarnivora
0.920566	-5.02461	-0.00413078	PholidotaCarnivora
0.925503	-2.76071	-0.000456345	PholidotaCarnivora
0.926506	-2.0314	-0.000366634	PholidotaCarnivora
0.906907	-10.8288	0.0296188	PholidotaCarnivora
0.87881	-2.73628	-0.00366287	PholidotaCarnivora
0.918131	-17.9483	-0.00626568	PholidotaCarnivora
0.92533	-13.7248	-0.00329274	PholidotaCarnivora
0.929179	-11.2094	-0.00672316	PholidotaCarnivora
0.936257	-6.26674	0.00804819	PholidotaCarnivora
0.929179	-11.2094	7.08e-05	PholidotaCarnivora
0.929463	-8.32106	0.0149028	PholidotaCarnivora
0.917083	-19.9971	0.00412056	PholidotaCarnivora
0.913951	-13.6739	0.00730551	PholidotaCarnivora
0.907798	-9.57919	-0.00706856	PholidotaCarnivora
0.907798	-9.57919	0.0222193	PholidotaCarnivora
0.916196	-22.1735	0.0175762	PholidotaCarnivora
0.899655	-12.5619	0.00616085	PholidotaCarnivora
0.895396	-7.23746	0.00212321	PholidotaCarnivora
0.895398	-5.14103	0.000873503	PholidotaCarnivora
0.896649	-3.92477	0.000287288	PholidotaCarnivora
0.898422	-3.10973	0.00159001	PholidotaCarnivora
0.898798	-3.016	-0.00263898	PholidotaCarnivora
0.896649	-3.92477	0.005488	PholidotaCarnivora
0.895398	-5.14103	0.00225995	PholidotaCarnivora
0.895396	-7.23746	0.00316166	PholidotaCarnivora
0.894359	-5.94328	0.00316776	PholidotaCarnivora
0.893371	-4.04129	0.0023362	PholidotaCarnivora
0.893266	-3.74214	0.00270597	PholidotaCarnivora
0.892797	-1.34586	0.00232684	PholidotaCarnivora
0.899655	-12.5619	0.00636927	PholidotaCarnivora
0.895187	-7.71206	0.00362779	PholidotaCarnivora
0.893696	-5.21346	0.00281129	PholidotaCarnivora
0.893099	-3.7345	0.00246983	PholidotaCarnivora
0.892875	-2.80087	0.00230828	PholidotaCarnivora
0.892824	-2.50736	0.00230386	PholidotaCarnivora
0.89278	-2.13956	0.00230119	PholidotaCarnivora
0.892741	-1.6279	0.00230144	PholidotaCarnivora
0.893099	-3.7345	0.00251357	PholidotaCarnivora
0.892831	-2.09587	0.00234683	PholidotaCarnivora
0.917187	-22.9283	0.00760145	PholidotaCarnivora
0.910569	-7.86009	0.0108536	PholidotaCarnivora
0.901045	-3.06734	0.0020065	PholidotaCarnivora
0.900868	-2.54526	-0.000739174	PholidotaCarnivora
0.903445	-1.64841	-0.00319342	PholidotaCarnivora
0.901045	-3.06734	0.00662111	PholidotaCarnivora
0.92551	-27.677	-0.0258343	PholidotaCarnivora
0.951891	-7.68695	-0.0017004	PholidotaCarnivora
0.952755	-6.59981	-0.00192064	PholidotaCarnivora
0.953794	-4.31188	-0.00109141	PholidotaCarnivora
0.953949	-3.83561	-0.000967159	PholidotaCarnivora
0.953972	-3.74513	-0.00104546	PholidotaCarnivora
0.954072	-3.20343	-0.00101807	PholidotaCarnivora
0.95414	-2.55906	-0.000987724	PholidotaCarnivora
0.954173	-2.0781	-0.000991893	PholidotaCarnivora
0.954209	-1.23847	-0.000964722	PholidotaCarnivora
0.954072	-3.20343	-0.00100768	PholidotaCarnivora
0.953794	-4.31188	-0.0012694	PholidotaCarnivora
0.954127	-1.70871	-0.00103982	PholidotaCarnivora
0.952755	-6.59981	-0.00158119	PholidotaCarnivora
0.951891	-7.68695	-0.00219289	PholidotaCarnivora
0.953248	-5.10259	-0.0014088	PholidotaCarnivora
0.953749	-3.59508	-0.00117851	PholidotaCarnivora
0.927913	-33.2263	-0.0130947	PholidotaCarnivora
0.941428	-21.2333	-0.00151199	PholidotaCarnivora
0.942652	-18.8975	0.00112134	PholidotaCarnivora
0.941179	-17.8004	0.00550184	PholidotaCarnivora
0.935402	-15.4766	-0.00500654	PholidotaCarnivora
0.940437	-12.974	-0.00186901	PholidotaCarnivora
0.94207	-7.7675	-0.00659171	PholidotaCarnivora
0.94834	-4.73643	-0.000814427	PholidotaCarnivora
0.948504	-3.89542	-0.000234837	PholidotaCarnivora
0.94808	-3.56271	0.00288199	PholidotaCarnivora
0.94834	-4.73643	-0.00400763	PholidotaCarnivora
0.951698	-2.94425	-0.00290491	PholidotaCarnivora
0.94207	-7.7675	0.00106134	PholidotaCarnivora
0.940687	-6.97954	-0.000342915	PholidotaCarnivora
0.940781	-6.06129	-0.000369462	PholidotaCarnivora
0.940781	-6.06129	-0.000301743	PholidotaCarnivora
0.940437	-12.974	-0.00595672	PholidotaCarnivora
0.946158	-9.60488	-0.0011677	PholidotaCarnivora
0.94679	-8.86813	-0.000653214	PholidotaCarnivora
0.946874	-4.38418	0.00394809	PholidotaCarnivora
0.935402	-15.4766	0.0547432	PholidotaCarnivora
0.880687	-3.31094	0.017486	PholidotaCarnivora
0.880687	-3.31094	-0.00194252	PholidotaCarnivora
0.941179	-17.8004	-0.00713228	PholidotaCarnivora
0.948036	-11.7998	-0.00140208	PholidotaCarnivora
0.948804	-9.61503	-0.00560656	PholidotaCarnivora
0.953736	-2.39024	-0.00100723	PholidotaCarnivora
0.95381	-2.23461	-0.00112813	PholidotaCarnivora
0.948804	-9.61503	0.00070519	PholidotaCarnivora
0.947425	-5.44946	0.0012627	PholidotaCarnivora
0.94556	-4.26906	-0.00675291	PholidotaCarnivora
0.948036	-11.7998	-0.00233885	PholidotaCarnivora
0.949741	-9.64577	-0.000904799	PholidotaCarnivora
0.949922	-8.27484	0.00127364	PholidotaCarnivora
0.949741	-9.64577	-0.00334119	PholidotaCarnivora
0.942652	-18.8975	-0.00688659	PholidotaCarnivora
0.949187	-15.3976	-0.00538401	PholidotaCarnivora
0.953876	-4.92015	-0.0010707	PholidotaCarnivora
0.954007	-4.46281	-0.00101537	PholidotaCarnivora
0.954075	-4.12503	-0.00100895	PholidotaCarnivora
0.954133	-3.44583	-0.000979645	PholidotaCarnivora
0.954159	-2.98331	-0.00100048	PholidotaCarnivora
0.954204	-1.57453	-0.000982524	PholidotaCarnivora
0.954133	-3.44583	-0.00104339	PholidotaCarnivora
0.954075	-4.12503	-0.00095646	PholidotaCarnivora
0.95408	-4.07642	-0.00105578	PholidotaCarnivora
0.954185	-2.14743	-0.000972218	PholidotaCarnivora
0.95408	-4.07642	-0.000996561	PholidotaCarnivora
0.954007	-4.46281	-0.00102082	PholidotaCarnivora
0.953876	-4.92015	-0.00110659	PholidotaCarnivora
0.954043	-3.89876	-0.00101742	PholidotaCarnivora
0.954111	-3.30409	-0.00099955	PholidotaCarnivora
0.954158	-2.71145	-0.00098148	PholidotaCarnivora
0.954184	-2.21198	-0.000975394	PholidotaCarnivora
0.949187	-15.3976	-0.0142626	PholidotaCarnivora
0.914921	-51.9483	0.00376444	PholidotaCarnivora
0.912258	-21.9127	-0.00211305	PholidotaCarnivora
0.941334	-9.51322	-0.00113944	ScandentiaPrimates
0.941334	-9.51322	-0.00113944	ScandentiaPrimates
0.928019	-14.8999	0.0105243	ScandentiaPrimates
0.928019	-14.8999	-0.00275721	ScandentiaPrimates
0.940823	-2.31017	0.012842	ScandentiaPrimates
0.940823	-2.31017	-0.0136625	ScandentiaPrimates
0.94025	-6.603	-0.0021669	ScandentiaPrimates
0.938499	-10.7001	-0.00382598	ScandentiaPrimates
0.926885	-13.1078	0.0252706	ScandentiaPrimates
0.926885	-13.1078	-0.0162242	ScandentiaPrimates
0.946368	-40.5765	0.00363052	ScandentiaPrimates
0.972338	-10.9735	-0.0072704	ScandentiaPrimates
0.972902	-5.44485	-0.00182934	ScandentiaPrimates
0.972816	-1.8595	-0.00191095	ScandentiaPrimates
0.972816	-1.8595	-0.00191095	ScandentiaPrimates
0.973074	-9.34407	-0.0065737	ScandentiaPrimates
0.964498	-13.1678	-0.00389842	ScandentiaPrimates
0.966394	-5.70318	-0.00210178	ScandentiaPrimates
0.966394	-5.70318	-0.00210178	ScandentiaPrimates
0.966733	-3.03288	-0.00178058	ScandentiaPrimates
0.966853	-1.73377	-0.00166735	ScandentiaPrimates
0.966853	-1.73377	-0.00166735	ScandentiaPrimates
0.966874	-1.26737	-0.00164773	ScandentiaPrimates
0.966891	-0.612674	-0.00163081	ScandentiaPrimates
0.966899	-0.0695919	-0.00162358	ScandentiaPrimates
0.966899	-0.0695919	-0.00162358	ScandentiaPrimates
0.959247	-18.5692	-0.0196751	ScandentiaPrimates
0.952989	-14.6973	0.0243709	ScandentiaPrimates
[truncated: 271 more rows]
