# Supplementary material for: Divergent vertebral formulae shape the evolution of axial complexity in mammals
Source: Nat Ecol Evol. 2023 Mar 6;7(3):367–81. doi: 10.1038/s41559-023-01982-5 (PMC9998275; doi:10.1038/s41559-023-01982-5)
Supplement: Source Data Extended Data Fig. 4 — Tabulations of two thoracolumbar complexity indices re-ordered by group. Each tabulation is reported in a separate Excel sheet. [file 41559_2023_1982_MOESM15_ESM.xlsx]

## Sheet: Brillouin_TL
	Brillouin_TL
Zaglossus_bruijnii	0.414143
Tachyglossus_aculeatus	0.361909
Ornithorhynchus_anatinus	0.270614
Solenodon_paradoxus	0.424285
Solenodon_cubanus	0.434872
Galemys_pyrenaicus	0.492693
Scapanus_latimanus	0.492693
Scalopus_aquaticus	0.492693
Talpa_europaea	0.537288
Euroscaptor_mizura	0.537288
Euroscaptor_micrura	0.503099
Mogera_tokudae	0.537288
Mogera_imaizumii	0.492693
Mogera_wogura	0.492693
Euroscaptor_subanura	0.537288
Condylura_cristata	0.537288
Hylomys_suillus	0.528257
Echinosorex_gymnura	0.519125
Erinaceus_europaeus	0.519125
Paraechinus_micropus	0.492693
Hemiechinus_auritus	0.492693
Atelerix_algirus	0.472418
Scutisorex_somereni	0.613761
Suncus_madagascariensis	0.482443
Crocidura_crenata	0.537288
Crocidura_canariensis	0.492693
Sorex_araneus	0.528257
Sorex_minutus	0.528257
Cryptotis_parva	0.537288
Blarina_hylophaga	0.562915
Notiosorex_crawfordi	0.537288
Smutsia_gigantea	0.492693
Phataginus_tricuspis	0.528257
Manis_pentadactyla	0.510003
Urocyon_cinereoargenteus	0.562915
Vulpes_lagopus	0.562915
Vulpes_zerda	0.562915
Vulpes_vulpes	0.562915
Otocyon_megalotis	0.562915
Nyctereutes_procyonoides	0.562915
Lycaon_pictus	0.562915
Chrysocyon_brachyurus	0.562915
Canis_mesomelas	0.562915
Canis_simensis	0.562915
Canis_latrans	0.562915
Canis_aureus	0.562915
Canis_lupus	0.562915
Cuon_alpinus	0.562915
Canis_adustus	0.562915
Pseudalopex_gymnocercus	0.562915
Speothos_venaticus	0.562915
Cerdocyon_thous	0.562915
Neomonachus_tropicalis	0.482443
Monachus_monachus	0.482443
Mirounga_leonina	0.482443
Mirounga_angustirostris	0.482443
Lobodon_carcinophaga	0.482443
Leptonychotes_weddellii	0.482443
Ommatophoca_rossii	0.482443
Hydrurga_leptonyx	0.528257
Erignathus_barbatus	0.482443
Pagophilus_groenlandicus	0.482443
Phoca_vitulina	0.482443
Pusa_hispida	0.482443
Halichoerus_grypus	0.482443
Cystophora_cristata	0.482443
Odobenus_rosmarus	0.482443
Callorhinus_ursinus	0.482443
Zalophus_californianus	0.482443
Zalophus_japonicus	0.482443
Eumetopias_jubatus	0.482443
Arctocephalus_pusillus	0.482443
Neophoca_cinerea	0.482443
Otaria_bryonia	0.482443
Arctocephalus_tropicalis	0.482443
Arctocephalus_forsteri	0.482443
Arctocephalus_australis	0.482443
Mydaus_javanensis	0.528257
Spilogale_gracilis	0.555417
Mephitis_mephitis	0.510003
Conepatus_humboldtii	0.472418
Conepatus_chinga	0.472418
Potos_flavus	0.528257
Procyon_lotor	0.528257
Procyon_cancrivorus	0.528257
Bassariscus_astutus	0.562915
Nasua_nasua	0.528257
Nasua_narica	0.482443
Bassaricyon_alleni	0.562915
Taxidea_taxus	0.528257
Meles_meles	0.482443
Meles_anakuma	0.482443
Arctonyx_collaris	0.424285
Mellivora_capensis	0.434872
Gulo_gulo	0.482443
Martes_flavigula	0.528257
Martes_foina	0.528257
Martes_zibellina	0.528257
Martes_martes	0.528257
Martes_americana	0.528257
Martes_pennanti	0.528257
Eira_barbara	0.528257
Melogale_orientalis	0.528257
Neovison_vison	0.528257
Mustela_frenata	0.528257
Mustela_felipei	0.528257
Mustela_erminea	0.528257
Mustela_nivalis	0.528257
Mustela_sibirica	0.528257
Mustela_nigripes	0.528257
Mustela_lutreolina	0.528257
Mustela_putorius	0.528257
Ictonyx_libyca	0.482443
Galictis_vittata	0.472418
Lyncodon_patagonicus	0.424285
Galictis_cuja	0.482443
Pteronura_brasiliensis	0.482443
Lontra_longicaudis	0.482443
Lontra_provocax	0.482443
Lontra_canadensis	0.528257
Enhydra_lutris	0.519125
Lutra_maculicollis	0.528257
Lutra_lutra	0.528257
Aonyx_cinerea	0.528257
Lutrogale_perspicillata	0.528257
Aonyx_capensis	0.528257
Ailurus_fulgens	0.528257
Ursus_maritimus	0.528257
Ursus_arctos	0.434872
Melursus_ursinus	0.482443
Ursus_thibetanus	0.528257
Ursus_americanus	0.528257
Helarctos_malayanus	0.434872
Ailuropoda_melanoleuca	0.503099
Nandinia_binotata	0.562915
Hyaena_hyaena	0.434872
Hyaena_brunnea	0.424285
Proteles_cristata	0.482443
Crocuta_crocuta	0.482443
Eupleres_goudotii	0.562915
Salanoia_concolor	0.562915
Galidictis_fasciata	0.528257
Galidia_elegans	0.562915
Cryptoprocta_ferox	0.562915
Herpestes_vitticollis	0.562915
Herpestes_javanicus	0.562915
Herpestes_edwardsii	0.562915
Herpestes_ichneumon	0.562915
Ichneumia_albicauda	0.562915
Cynictis_penicillata	0.562915
Bdeogale_crassicauda	0.528257
Crossarchus_obscurus	0.528257
Helogale_parvula	0.562915
Liberiictis_kuhni	0.562915
Mungos_mungo	0.528257
Suricata_suricatta	0.528257
Genetta_maculata	0.562915
Genetta_tigrina	0.562915
Genetta_genetta	0.562915
Genetta_servalina	0.562915
Viverricula_indica	0.562915
Viverra_tangalunga	0.562915
Viverra_zibetha	0.562915
Civettictis_civetta	0.528257
Macrogalidia_musschenbroekii	0.569869
Cynogale_bennettii	0.528257
Hemigalus_derbyanus	0.562915
Paradoxurus_hermaphroditus	0.562915
Arctictis_binturong	0.562915
Prionodon_pardicolor	0.569869
Prionodon_linsang	0.569869
Neofelis_nebulosa	0.562915
Panthera_tigris	0.562915
Panthera_onca	0.562915
Panthera_uncia	0.562915
Panthera_pardus	0.562915
Panthera_leo	0.562915
Lynx_rufus	0.562915
Lynx_lynx	0.562915
Lynx_canadensis	0.562915
Acinonyx_jubatus	0.562915
Puma_concolor	0.562915
Felis_catus	0.562915
Felis_silvestris	0.562915
Leopardus_pardalis	0.562915
Leopardus_wiedii	0.562915
Leopardus_tigrinus	0.562915
Prionailurus_bengalensis	0.562915
Leptailurus_serval	0.562915
Caracal_caracal	0.562915
Equus_africanus	0.453206
Equus_grevyi	0.492085
Equus_quagga	0.492085
Equus_zebra	0.492085
Equus_hemionus	0.492085
Equus_caballus	0.444056
Equus_ferus	0.492085
Tapirus_indicus	0.453206
Tapirus_terrestris	0.453206
Tapirus_bairdii	0.453206
Rhinoceros_unicornis	0.333615
Rhinoceros_sondaicus	0.333615
Dicerorhinus_sumatrensis	0.333615
Diceros_bicornis	0.325187
Ceratotherium_simum	0.333615
Vicugna_pacos	0.569869
Vicugna_vicugna	0.569869
Lama_glama	0.569869
Camelus_dromedarius	0.554324
Camelus_ferus	0.569869
Tayassu_pecari	0.528257
Pecari_tajacu	0.492693
Sus_scrofa	0.537288
Sus_barbatus	0.457344
Potamochoerus_porcus	0.492693
Phacochoerus_africanus	0.537288
Phacochoerus_aethiopicus	0.503099
Hylochoerus_meinertzhageni	0.492693
Babyrousa_babyrussa	0.537288
Hippopotamus_amphibius	0.434872
Choeropsis_liberiensis	0.434872
Indopacetus_pacificus	0.57975
Kogia_sima	0.606526
Kogia_breviceps	0.599576
Physeter_macrocephalus	0.591209
Platanista_gangetica	0.593691
Pontoporia_blainvillei	0.561762
Inia_geoffrensis	0.395496
Inia_araguaiaensis	0.421225
Lipotes_vexillifer	0.580912
Delphinapterus_leucas	0.601574
Mesoplodon_bowdoini	0.60634
Monodon_monoceros	0.601574
Neophocaena_phocaenoides	0.613761
Phocoenoides_dalli	0.625314
Phocoena_phocoena	0.622746
Phocoena_spinipinnis	0.626433
Phocoena_dioptrica	0.625261
Lagenorhynchus_acutus	0.627696
Lagenorhynchus_albirostris	0.617428
Orcinus_orca	0.599576
Orcaella_brevirostris	0.622746
Grampus_griseus	0.620033
Pseudorca_crassidens	0.60634
Peponocephala_electra	0.626433
Globicephala_melas	0.612403
Globicephala_macrorhynchus	0.613789
Feresa_attenuata	0.615381
Steno_bredanensis	0.617446
Sotalia_guianensis	0.617096
Sotalia_fluviatilis	0.617096
Tursiops_truncatus	0.622746
Stenella_attenuata	0.623341
Lagenodelphis_hosei	0.608992
Stenella_longirostris	0.627696
Sousa_chinensis	0.599576
Tursiops_aduncus	0.622746
Stenella_frontalis	0.626505
Stenella_coeruleoalba	0.627696
Stenella_clymene	0.6298
Delphinus_delphis	0.616138
Delphinus_capensis	0.619235
Lagenorhynchus_obscurus	0.603224
Lagenorhynchus_obliquidens	0.612703
Lagenorhynchus_cruciger	0.603224
Lagenorhynchus_australis	0.622746
Cephalorhynchus_hectori	0.612578
Cephalorhynchus_heavisidii	0.61456
Cephalorhynchus_eutropia	0.621828
Cephalorhynchus_commersonii	0.622797
Berardius_bairdii	0.613761
Berardius_arnuxii	0.608162
Mesoplodon_bidens	0.60634
Ziphius_cavirostris	0.60634
Mesoplodon_stejnegeri	0.601574
Hyperoodon_planifrons	0.601771
Hyperoodon_ampullatus	0.601771
Mesoplodon_hectori	0.608258
Mesoplodon_carlhubbsi	0.608258
Mesoplodon_layardii	0.60634
Mesoplodon_mirus	0.60634
Mesoplodon_europaeus	0.60634
Mesoplodon_densirostris	0.60634
Mesoplodon_grayi	0.608258
Tasmacetus_shepherdi	0.60634
Eubalaena_glacialis	0.618587
Eubalaena_japonica	0.612403
Balaenoptera_physalus	0.626433
Balaenoptera_musculus	0.626505
Balaenoptera_omurai	0.618569
Balaenoptera_borealis	0.622746
Balaenoptera_edeni	0.621437
Mesoplodon_perrini	0.608258
Balaenoptera_bonaerensis	0.613789
Mesoplodon_peruvianus	0.60634
Lissodelphis_peronii	0.569639
Lissodelphis_borealis	0.577504
Balaena_mysticetus	0.608162
Caperea_marginata	0.351939
Balaenoptera_acutorostrata	0.613789
Mesoplodon_ginkgodens	0.608258
Megaptera_novaeangliae	0.612403
Eschrichtius_robustus	0.618587
Moschiola_meminna	0.537288
Moschiola_indica	0.537288
Tragulus_javanicus	0.537288
Tragulus_kanchil	0.537288
Tragulus_napu	0.537288
Okapia_johnstoni	0.492693
Giraffa_camelopardalis	0.492693
Antilocapra_americana	0.537288
Muntiacus_muntjak	0.537288
Dama_dama	0.537288
Elaphurus_davidianus	0.537288
Rusa_unicolor	0.537288
Cervus_elaphus	0.537288
Axis_calamianensis	0.537288
Axis_axis	0.537288
Rangifer_tarandus	0.492693
Odocoileus_virginianus	0.537288
Odocoileus_hemionus	0.537288
Mazama_gouazoubira	0.537288
Blastocerus_dichotomus	0.546054
Pudu_puda	0.537288
Hydropotes_inermis	0.546054
Capreolus_capreolus	0.537288
Alces_alces	0.537288
Moschus_moschiferus	0.492693
Moschus_berezovskii	0.537288
Boselaphus_tragocamelus	0.537288
Tetracerus_quadricornis	0.537288
Tragelaphus_imberbis	0.537288
Tragelaphus_angasii	0.537288
Tragelaphus_scriptus	0.537288
Tragelaphus_eurycerus	0.537288
Tragelaphus_spekii	0.537288
Tragelaphus_buxtoni	0.537288
Tragelaphus_strepsiceros	0.537288
Syncerus_caffer	0.537288
Bubalus_mindorensis	0.537288
Bubalus_depressicornis	0.562915
Bubalus_arnee	0.537288
Bos_gaurus	0.537288
Bos_taurus	0.537288
Bos_indicus	0.537288
Bison_bonasus	0.492693
Bos_mutus	0.492693
Bos_grunniens	0.492693
Bison_bison	0.492693
Nesotragus_moschatus	0.537288
Aepyceros_melampus	0.537288
Pelea_capreolus	0.537288
Redunca_fulvorufula	0.537288
Redunca_redunca	0.537288
Redunca_arundinum	0.537288
Kobus_megaceros	0.537288
Kobus_leche	0.537288
Kobus_vardonii	0.537288
Kobus_kob	0.537288
Kobus_ellipsiprymnus	0.537288
Ourebia_ourebi	0.537288
Raphicerus_melanotis	0.537288
Raphicerus_sharpei	0.537288
Raphicerus_campestris	0.537288
Madoqua_kirkii	0.537288
Madoqua_guentheri	0.537288
Saiga_tatarica	0.569869
Nanger_granti	0.537288
Eudorcas_rufifrons	0.537288
Gazella_dorcas	0.537288
Gazella_gazella	0.537288
Gazella_spekei	0.537288
Antilope_cervicapra	0.537288
Litocranius_walleri	0.537288
Antidorcas_marsupialis	0.537288
Neotragus_pygmaeus	0.547579
Oreotragus_oreotragus	0.537288
Philantomba_monticola	0.492693
Sylvicapra_grimmia	0.492693
Cephalophus_silvicultor	0.492693
Cephalophus_dorsalis	0.492693
Cephalophus_leucogaster	0.492693
Cephalophus_nigrifrons	0.492693
Cephalophus_natalensis	0.492693
Cephalophus_weynsi	0.492693
Ovibos_moschatus	0.537288
Capricornis_crispus	0.537288
Ovis_canadensis	0.537288
Ovis_orientalis	0.537288
Ovis_aries	0.562915
Ovis_ammon	0.537288
Capra_ibex	0.537288
Capra_hircus	0.537288
Pseudois_nayaur	0.537288
Myotragus_balearicus	0.546054
Oreamnos_americanus	0.537288
Rupicapra_rupicapra	0.537288
Ammotragus_lervia	0.537288
Connochaetes_taurinus	0.537288
Connochaetes_gnou	0.528257
Damaliscus_pygargus	0.537288
Damaliscus_lunatus	0.537288
Beatragus_hunteri	0.537288
Alcelaphus_buselaphus	0.537288
Hippotragus_niger	0.537288
Hippotragus_equinus	0.528257
Oryx_dammah	0.537288
Oryx_leucoryx	0.537288
Oryx_gazella	0.537288
Oryx_beisa	0.537288
Rhinopoma_hardwickii	0.469162
Rhinopoma_microphyllum	0.546054
Lavia_frons	0.469162
Megaderma_spasma	0.457344
Rhinolophus_hipposideros	0.546054
Asellia_tridens	0.575999
Hipposideros_caffer	0.546054
Hipposideros_diadema	0.575999
Cynopterus_titthaecheilus	0.492693
Cynopterus_brachyotis	0.445898
Epomops_franqueti	0.503099
Hypsignathus_monstrosus	0.372468
Rousettus_aegyptiacus	0.503099
Eidolon_helvum	0.395496
Pteropus_giganteus	0.503099
Pteropus_rufus	0.513551
Pteropus_vampyrus	0.503099
Macroglossus_minimus	0.457344
Myzopoda_aurita	0.503099
Mystacina_tuberculata	0.503099
Thyroptera_discifera	0.513551
Noctilio_leporinus	0.554324
Pteronotus_parnellii	0.503099
Mormoops_megalophylla	0.537288
Micronycteris_microtis	0.503099
Anoura_caudifer	0.457344
Glossophaga_soricina	0.513551
Glossophaga_morenoi	0.513551
Phylloderma_stenops	0.503099
Phyllostomus_discolor	0.546054
Lonchorhina_inusitata	0.546054
Chrotopterus_auritus	0.546054
Vampyrum_spectrum	0.546054
Lonchophylla_inexpectata	0.469162
Carollia_perspicillata	0.513551
Artibeus_jamaicensis	0.503099
Artibeus_planirostris	0.469162
Pygoderma_bilabiatum	0.513551
Vampyressa_pusilla	0.457344
Sturnira_erythromos	0.469162
Sturnira_aratathomasi	0.513551
Rhinophylla_pumilio	0.481261
Lonchorhina_orinocensis	0.546054
Lonchorhina_fernandezi	0.546054
Lonchorhina_marinkellei	0.546054
Lonchorhina_aurita	0.546054
Diphylla_ecaudata	0.513551
Desmodus_rotundus	0.513551
Diaemus_youngi	0.554324
Macrotus_waterhousii	0.546054
Macrotus_californicus	0.546054
Nyctinomops_macrotis	0.537288
Molossus_molossus	0.554324
Promops_nasutus	0.537288
Molossops_temminckii	0.537288
Cynomops_planirostris	0.503099
Eumops_perotis	0.537288
Tadarida_brasiliensis	0.537288
Molossus_currentium	0.554324
Myotis_daubentonii	0.523879
Myotis_keaysi	0.523879
Myotis_velifer	0.523879
Myotis_chiloensis	0.523879
Myotis_lucifugus	0.481261
Myotis_evotis	0.523879
Eptesicus_nilssonii	0.523879
Eptesicus_serotinus	0.523879
Histiotus_montanus	0.523879
Histiotus_magellanicus	0.469162
Eptesicus_diminutus	0.523879
Lasionycteris_noctivagans	0.523879
Pipistrellus_pipistrellus	0.469162
Nyctalus_noctula	0.523879
Vespertilio_murinus	0.569869
Chalinolobus_tuberculatus	0.523879
Neoromicia_nana	0.523879
Lasiurus_cinereus	0.523879
Lasiurus_ega	0.523879
Antrozous_pallidus	0.523879
Otonycteris_hemprichii	0.554324
Plecotus_auritus	0.523879
Euderma_maculatum	0.523879
Barbastella_barbastellus	0.523879
Miniopterus_schreibersii	0.513551
Nycteris_javanica	0.513551
Nycteris_thebaica	0.481261
Saccopteryx_bilineata	0.546054
Peropteryx_leucoptera	0.537288
Balantiopteryx_plicata	0.569869
Galeopterus_variegatus	0.537288
Cynocephalus_volans	0.537288
Nycticebus_coucang	0.53955
Loris_tardigradus	0.562844
Otolemur_garnettii	0.528257
Otolemur_crassicaudatus	0.562915
Galago_senegalensis	0.537288
Euoticus_elegantulus	0.537288
Perodicticus_potto	0.510003
Arctocebus_calabarensis	0.555417
Daubentonia_madagascariensis	0.537288
Indri_indri	0.599576
Propithecus_diadema	0.58719
Propithecus_verreauxi	0.58719
Propithecus_coquereli	0.58719
Avahi_laniger	0.599576
Varecia_variegata	0.569869
Lemur_catta	0.569869
Hapalemur_griseus	0.569869
Eulemur_macaco	0.569869
Eulemur_rubriventer	0.569869
Eulemur_mongoz	0.569869
Eulemur_collaris	0.569869
Eulemur_fulvus	0.569869
Eulemur_sanfordi	0.569869
Eulemur_albifrons	0.569869
Lepilemur_mustelinus	0.599576
Cheirogaleus_medius	0.528257
Microcebus_murinus	0.562915
Microcebus_rufus	0.562915
Tarsius_syrichta	0.537288
Pithecia_irrorata	0.537288
Pithecia_monachus	0.537288
Pithecia_pithecia	0.537288
Cacajao_melanocephalus	0.537288
Callicebus_moloch	0.537288
Leontocebus_nigricollis	0.569869
Saguinus_oedipus	0.569869
Leontopithecus_rosalia	0.569869
Mico_humeralifer	0.569869
Callithrix_jacchus	0.537288
Cebuella_pygmaea	0.537288
Saimiri_sciureus	0.562915
Cebus_olivaceus	0.492693
Cebus_albifrons	0.528257
Cebus_capucinus	0.537288
Aotus_azarae	0.576153
Aotus_nancymaae	0.576153
Alouatta_seniculus	0.492693
Alouatta_caraya	0.492693
Alouatta_palliata	0.492693
Alouatta_pigra	0.492693
Lagothrix_lagotricha	0.445898
Brachyteles_hypoxanthus	0.503099
Brachyteles_arachnoides	0.445898
Ateles_geoffroyi	0.445898
Ateles_fusciceps	0.445898
Ateles_paniscus	0.457344
Ateles_chamek	0.445898
Ateles_belzebuth	0.445898
Symphalangus_syndactylus	0.503099
Hylobates_pileatus	0.513551
Hylobates_lar	0.503099
Hylobates_muelleri	0.503099
Hylobates_moloch	0.503099
Hylobates_klossii	0.503099
Hylobates_agilis	0.503099
Nomascus_concolor	0.503099
Nomascus_gabriellae	0.492693
Nomascus_leucogenys	0.492693
Hoolock_hoolock	0.503099
Pongo_pygmaeus	0.469162
Pongo_abelii	0.469162
Pan_troglodytes	0.457344
Pan_paniscus	0.457344
Homo_sapiens	0.513551
Gorilla_gorilla	0.457344
Gorilla_beringei	0.395496
Semnopithecus_schistaceus	0.569869
Trachypithecus_cristatus	0.569869
Trachypithecus_phayrei	0.569869
Semnopithecus_entellus	0.569869
Presbytis_rubicunda	0.569869
Presbytis_melalophos	0.569869
Rhinopithecus_bieti	0.569869
Rhinopithecus_roxellana	0.569869
Nasalis_larvatus	0.569869
Colobus_guereza	0.569869
Colobus_vellerosus	0.569869
Macaca_leonina	0.569869
Macaca_sinica	0.569869
Macaca_silenus	0.569869
Macaca_nemestrina	0.569869
Macaca_maura	0.569869
Macaca_radiata	0.569869
Macaca_fascicularis	0.569869
Macaca_arctoides	0.569869
Macaca_nigra	0.569869
Macaca_fuscata	0.569869
Macaca_mulatta	0.569869
Macaca_sylvanus	0.569869
Theropithecus_gelada	0.537288
Papio_cynocephalus	0.537288
Papio_papio	0.537288
Papio_hamadryas	0.537288
Papio_anubis	0.537288
Lophocebus_aterrimus	0.537288
Lophocebus_albigena	0.537288
Cercocebus_atys	0.569869
Mandrillus_sphinx	0.569869
Mandrillus_leucophaeus	0.569869
Cercopithecus_mitis	0.569869
Cercopithecus_ascanius	0.569869
Erythrocebus_patas	0.569869
Chlorocebus_pygerythrus	0.569869
Chlorocebus_aethiops	0.569869
Chlorocebus_cynosuros	0.569869
Chlorocebus_sabaeus	0.569869
Miopithecus_talapoin	0.537288
Ptilocercus_lowii	0.492693
Tupaia_glis	0.537288
Tupaia_nicobarica	0.537288
Urogale_everetti	0.537288
Tupaia_tana	0.537288
Dendrogale_melanura	0.537288
Anathana_ellioti	0.537288
Sylvilagus_audubonii	0.569869
Oryctolagus_cuniculus	0.569869
Pentalagus_furnessi	0.569869
Lepus_californicus	0.569869
Lepus_alleni	0.569869
Lepus_townsendii	0.569869
Lepus_timidus	0.569869
Lepus_europaeus	0.569869
Lepus_americanus	0.569869
Nesolagus_timminsi	0.569869
Nesolagus_netscheri	0.569869
Ochotona_hyperborea	0.40444
Ochotona_princeps	0.462664
Muscardinus_avellanarius	0.537288
Aplodontia_rufa	0.537288
Ratufa_indica	0.537288
Callosciurus_erythraeus	0.569869
Tamias_striatus	0.569869
Tamias_minimus	0.569869
Spermophilus_dauricus	0.569869
Ictidomys_tridecemlineatus	0.533825
Cynomys_ludovicianus	0.569869
Marmota_monax	0.569869
Marmota_caligata	0.569869
Marmota_marmota	0.569869
Marmota_sibirica	0.569869
Sciurus_anomalus	0.569869
Sciurus_niger	0.569869
Sciurus_carolinensis	0.569869
Sciurus_griseus	0.569869
Microsciurus_mimulus	0.569869
Microsciurus_alfari	0.569869
Microsciurus_flaviventer	0.569869
Sciurus_vulgaris	0.569869
Tamiasciurus_hudsonicus	0.569869
Glaucomys_volans	0.569869
Petaurista_leucogenys	0.569869
Petaurista_philippensis	0.569869
Petaurista_alborufus	0.569869
Petaurista_grandis	0.569869
Laonastes_aenigmamus	0.601574
Atherurus_macrourus	0.434872
Hystrix_javanica	0.492693
Hystrix_cristata	0.492693
Thryonomys_swinderianus	0.503099
Heterocephalus_glaber	0.591209
Heliophobius_argenteocinereus	0.546054
Cryptomys_hottentotus	0.537288
Georychus_capensis	0.569869
Bathyergus_suillus	0.562915
Cuniculus_paca	0.537288
Myoprocta_acouchy	0.537288
Dasyprocta_leporina	0.569869
Dasyprocta_azarae	0.562915
Hydrochoerus_hydrochaeris	0.537288
Dolichotis_patagonum	0.569869
Cavia_porcellus	0.537288
Cavia_aperea	0.537288
Erethizon_dorsatum	0.528257
Coendou_prehensilis	0.519125
Lagostomus_maximus	0.569869
Chinchilla_lanigera	0.537288
Chinchilla_chinchilla	0.537288
Phyllomys_sulinus	0.528257
Myocastor_coypus	0.537288
Capromys_pilorides	0.53955
Ctenomys_boliviensis	0.569869
Ctenomys_talarum	0.569869
Octodon_degus	0.569869
Spalacopus_cyanus	0.562915
Dipus_sagitta	0.569869
Jaculus_orientalis	0.569869
Jaculus_jaculus	0.569869
Stylodipus_telum	0.569869
Allactaga_euphratica	0.569869
Allactaga_major	0.537288
Zapus_princeps	0.537288
Sicista_concolor	0.537288
Spalax_leucodon	0.537288
Rhizomys_pruinosus	0.482443
Dicrostonyx_groenlandicus	0.537288
Ondatra_zibethicus	0.537288
Lemmus_sibiricus	0.537288
Synaptomys_cooperi	0.537288
Ellobius_talpinus	0.537288
Microtus_arvalis	0.537288
Microtus_pennsylvanicus	0.537288
Microtus_ochrogaster	0.537288
Microtus_chrotorrhinus	0.537288
Microtus_oeconomus	0.537288
Myodes_gapperi	0.537288
Mesocricetus_auratus	0.537288
Tscherskia_triton	0.537288
Cricetus_cricetus	0.537288
Cricetulus_migratorius	0.537288
Cricetulus_longicaudatus	0.537288
Cricetulus_barabensis	0.537288
Phodopus_sungorus	0.537288
Neotoma_fuscipes	0.537288
Neotoma_lepida	0.537288
Neotoma_floridana	0.537288
Neotoma_albigula	0.537288
Neotoma_mexicana	0.537288
Neotoma_cinerea	0.537288
Hodomys_alleni	0.537288
Nelsonia_neotomodon	0.537288
Xenomys_nelsoni	0.528257
Ochrotomys_nuttalli	0.537288
Reithrodontomys_creper	0.537288
Reithrodontomys_mexicanus	0.537288
Reithrodontomys_fulvescens	0.537288
Reithrodontomys_sumichrasti	0.537288
Reithrodontomys_megalotis	0.537288
Reithrodontomys_humulis	0.537288
Reithrodontomys_montanus	0.537288
Isthmomys_pirrensis	0.537288
Isthmomys_flavidus	0.537288
Onychomys_torridus	0.537288
Onychomys_leucogaster	0.537288
Peromyscus_maniculatus	0.537288
Peromyscus_leucopus	0.537288
Megadontomys_thomasi	0.537288
Peromyscus_yucatanicus	0.537288
Peromyscus_guatemalensis	0.537288
Peromyscus_mexicanus	0.537288
Peromyscus_megalops	0.537288
Peromyscus_melanophrys	0.537288
Habromys_lepturus	0.562915
Habromys_lophurus	0.562915
Peromyscus_crinitus	0.537288
Peromyscus_ochraventer	0.537288
Peromyscus_truei	0.537288
Peromyscus_difficilis	0.537288
Peromyscus_attwateri	0.537288
Peromyscus_furvus	0.537288
Peromyscus_spicilegus	0.537288
Peromyscus_boylii	0.537288
Podomys_floridanus	0.537288
Neotomodon_alstoni	0.537288
Peromyscus_californicus	0.537288
Peromyscus_eremicus	0.537288
Osgoodomys_banderanus	0.537288
Scotinomys_xerampelinus	0.537288
Scotinomys_teguina	0.537288
Baiomys_taylori	0.537288
Baiomys_musculus	0.537288
Tylomys_panamensis	0.528257
Tylomys_mirae	0.528257
Tylomys_watsoni	0.528257
Tylomys_fulviventer	0.528257
Tylomys_nudicaudus	0.528257
Ototylomys_phyllotis	0.519125
Nyctomys_sumichrasti	0.537288
Chibchanomys_trichotis	0.492693
Reithrodon_auritus	0.569869
Rheomys_underwoodi	0.537288
Rheomys_thomasi	0.537288
Rheomys_mexicanus	0.537288
Rheomys_raptor	0.537288
Ichthyomys_pittieri	0.537288
Ichthyomys_hydrobates	0.537288
Ichthyomys_tweedii	0.537288
Neusticomys_venezuelae	0.492693
Neusticomys_ferreirai	0.537288
Neusticomys_monticolus	0.537288
Anotomys_leander	0.528257
Chinchillula_sahamae	0.537288
Sigmodon_leucotis	0.569869
Sigmodon_fulviventer	0.569869
Sigmodon_alleni	0.569869
Sigmodon_ochrognathus	0.569869
Sigmodon_hispidus	0.569869
Rhipidomys_macconnelli	0.537288
Rhipidomys_nitela	0.569869
Rhipidomys_mastacalis	0.569869
Rhipidomys_fulviventer	0.537288
Rhipidomys_venustus	0.537288
Rhipidomys_couesi	0.569869
Rhipidomys_venezuelae	0.569869
Rhipidomys_latimanus	0.537288
Rhipidomys_austrinus	0.537288
Aepeomys_lugens	0.537288
Thomasomys_gracilis	0.537288
Thomasomys_cinereus	0.537288
Thomasomys_rhoadsi	0.537288
Thomasomys_baeops	0.562915
Thomasomys_aureus	0.537288
Thomasomys_pyrrhonotus	0.562915
Thomasomys_daphne	0.537288
Thomasomys_oreas	0.537288
Thomasomys_hylophilus	0.537288
Thomasomys_paramorum	0.537288
Chilomys_instans	0.537288
Akodon_bogotensis	0.569869
Blarinomys_breviceps	0.537288
Scapteromys_tumidus	0.537288
Scapteromys_meridionalis	0.537288
Scapteromys_aquaticus	0.537288
Kunsia_tomentosus	0.546054
Thalpomys_lasiotis	0.537288
Necromys_amoenus	0.537288
Necromys_urichi	0.537288
Necromys_lasiurus	0.569869
Necromys_temchuki	0.537288
Necromys_obscurus	0.537288
Necromys_lactens	0.537288
Akodon_mimus	0.537288
Akodon_azarae	0.537288
Akodon_boliviensis	0.537288
Akodon_subfuscus	0.537288
Akodon_lutescens	0.537288
Akodon_cursor	0.537288
Akodon_simulator	0.537288
Akodon_albiventer	0.537288
Akodon_mollis	0.537288
Akodon_torques	0.537288
Akodon_aerosus	0.537288
Deltamys_kempi	0.537288
Thaptomys_nigrita	0.537288
Oxymycterus_delator	0.537288
Oxymycterus_paramensis	0.537288
Oxymycterus_rufus	0.537288
Oxymycterus_inca	0.537288
Zygodontomys_brevicauda	0.569869
Oecomys_concolor	0.569869
Oecomys_roberti	0.569869
Oecomys_bicolor	0.569869
Oecomys_superans	0.569869
Oecomys_trinitatis	0.569869
Oecomys_mamorae	0.569869
Oecomys_paricola	0.569869
Transandinomys_talamancae	0.569869
Transandinomys_bolivaris	0.569869
Euryoryzomys_nitidus	0.569869
Euryoryzomys_russatus	0.569869
Euryoryzomys_legatus	0.569869
Nephelomys_albigularis	0.569869
Nephelomys_keaysi	0.569869
Hylaeamys_megacephalus	0.569869
Handleyomys_alfaroi	0.569869
Handleyomys_melanotis	0.569869
Handleyomys_chapmani	0.569869
Neacomys_guianae	0.569869
Neacomys_spinosus	0.569869
Neacomys_tenuipes	0.569869
Microryzomys_minutus	0.569869
Microryzomys_altissimus	0.569869
Oligoryzomys_microtis	0.569869
Oligoryzomys_nigripes	0.569869
Oligoryzomys_destructor	0.569869
Oligoryzomys_fulvescens	0.569869
Oligoryzomys_eliurus	0.569869
Oligoryzomys_delticola	0.569869
Oligoryzomys_chacoensis	0.569869
Oligoryzomys_andinus	0.569869
Oligoryzomys_magellanicus	0.569869
Oligoryzomys_longicaudatus	0.569869
Oligoryzomys_flavescens	0.569869
Eremoryzomys_polius	0.569869
Cerradomys_subflavus	0.569869
Sooretamys_angouya	0.569869
Holochilus_brasiliensis	0.569869
Holochilus_chacarius	0.569869
Pseudoryzomys_simplex	0.569869
Lundomys_molitor	0.569869
Nectomys_squamipes	0.569869
Oryzomys_couesi	0.569869
Oryzomys_palustris	0.569869
Sigmodontomys_alfari	0.569869
Melanomys_caliginosus	0.569869
Nesoryzomys_indefessus	0.537288
Irenomys_tarsalis	0.537288
Euneomys_petersoni	0.537288
Euneomys_chinchilloides	0.537288
Andinomys_edax	0.537288
Punomys_kofordi	0.537288
Delomys_sublineatus	0.537288
Delomys_dorsalis	0.537288
Calomys_lepidus	0.537288
Calomys_sorellus	0.537288
Calomys_musculinus	0.537288
Calomys_laucha	0.537288
Calomys_tener	0.569869
Calomys_boliviae	0.569869
Calomys_callosus	0.569869
Calomys_venustus	0.569869
Calomys_hummelincki	0.569869
Eligmodontia_morgani	0.537288
Eligmodontia_puerulus	0.537288
Eligmodontia_moreni	0.569869
Eligmodontia_hirtipes	0.569869
Eligmodontia_bolsonensis	0.569869
Graomys_griseoflavus	0.569869
Graomys_domorum	0.569869
Andalgalomys_pearsoni	0.537288
Andalgalomys_olrogi	0.569869
Salinomys_delicatus	0.569869
Phyllotis_wolffsohni	0.537288
Tapecomys_primus	0.537288
Auliscomys_sublimis	0.537288
Auliscomys_pictus	0.537288
Auliscomys_boliviensis	0.537288
Galenomys_garleppi	0.537288
Loxodontomys_micropus	0.537288
Phyllotis_osilae	0.537288
Phyllotis_alisosiensis	0.537288
Phyllotis_anitae	0.537288
Phyllotis_caprinus	0.537288
Phyllotis_xanthopygus	0.537288
Phyllotis_darwini	0.537288
Phyllotis_amicus	0.537288
Paralomys_gerbillus	0.537288
Phyllotis_haggardi	0.537288
Phyllotis_andium	0.537288
Calassomys_apicalis	0.569869
Akodon_neocenus	0.537288
Wiedomys_pyrrhorhinos	0.569869
Juliomys_pictipes	0.537288
Abrothrix_olivaceus	0.537288
Abrothrix_andinus	0.537288
Abrothrix_jelskii	0.537288
Abrothrix_illuteus	0.537288
Abrothrix_longipilis	0.537288
Abrothrix_sanborni	0.537288
Notiomys_edwardsii	0.537288
Geoxus_valdivianus	0.537288
Chelemys_macronyx	0.537288
Mystromys_albicaudatus	0.537288
Saccostomus_campestris	0.569869
Beamys_hindei	0.537288
Cricetomys_gambianus	0.537288
Brachytarsomys_albicauda	0.562915
Gymnuromys_roberti	0.562915
Eliurus_myoxinus	0.562915
Brachyuromys_ramirohitra	0.562915
Nesomys_rufus	0.562915
Nesomys_audeberti	0.562915
Macrotarsomys_bastardi	0.562915
Calomyscus_baluchi	0.537288
Lophiomys_imhausi	0.53955
Pachyuromys_duprasi	0.569869
Psammomys_obesus	0.569869
Meriones_shawi	0.569869
Meriones_unguiculatus	0.569869
Sekeetamys_calurus	0.569869
Ammodillus_imbellis	0.569869
Microdillus_peeli	0.569869
Gerbillus_cheesmani	0.569869
Taterillus_arenarius	0.569869
Gerbilliscus_nigricaudus	0.569869
Gerbillurus_setzeri	0.569869
Desmodillus_auricularis	0.569869
Tatera_indica	0.569869
Notomys_amplus	0.569869
Conilurus_albipes	0.562915
Hydromys_chrysogaster	0.555417
Mastomys_coucha	0.537288
Mus_musculus	0.569869
Rhabdomys_pumilio	0.569869
Micromys_minutus	0.537288
Maxomys_inflatus	0.537288
Rattus_rattus	0.537288
Rattus_fuscipes	0.537288
Rattus_norvegicus	0.537288
Pedetes_surdaster	0.569869
Pedetes_capensis	0.569869
Anomalurus_pelii	0.599997
Anomalurus_derbianus	0.599997
Anomalurus_beecrofti	0.581197
Anomalurus_pusillus	0.586818
Microdipodops_pallidus	0.569869
Dipodomys_spectabilis	0.569869
Dipodomys_ordii	0.569869
Dipodomys_heermanni	0.569869
Dipodomys_merriami	0.569869
Thomomys_bulbivorus	0.569869
Thomomys_umbrinus	0.569869
Thomomys_bottae	0.569869
Geomys_pinetis	0.569869
Geomys_bursarius	0.569869
Geomys_arenarius	0.537288
Cratogeomys_castanops	0.546054
Liomys_salvini	0.569869
Heteromys_anomalus	0.569869
Perognathus_fasciatus	0.569869
Castor_fiber	0.492693
Castor_canadensis	0.492693
Hydrodamalis_gigas	0.351939
Trichechus_manatus	0.270614
Trichechus_senegalensis	0.270614
Trichechus_inunguis	0.28898
Dugong_dugon	0.333615
Loxodonta_africana	0.325187
Elephas_maximus	0.40444
Procavia_capensis	0.526631
Heterohyrax_brucei	0.491748
Dendrohyrax_validus	0.512289
Dendrohyrax_dorsalis	0.533912
Dendrohyrax_arboreus	0.491748
Orycteropus_afer	0.582065
Rhynchocyon_cirnei	0.562915
Rhynchocyon_chrysopygus	0.582065
Rhynchocyon_petersi	0.582065
Elephantulus_myurus	0.562915
Elephantulus_edwardii	0.528257
Macroscelides_proboscideus	0.528257
Petrodromus_tetradactylus	0.562915
Elephantulus_rufescens	0.562915
Elephantulus_brachyrhynchus	0.528257
Elephantulus_intufi	0.562915
Elephantulus_rupestris	0.528257
Potamogale_velox	0.462664
Limnogale_mergulus	0.462664
Microgale_talazaci	0.53955
Microgale_longicaudata	0.500972
Microgale_cowani	0.462664
Oryzorictes_tetradactylus	0.462664
Tenrec_ecaudatus	0.444056
Hemicentetes_semispinosus	0.414143
Setifer_setosus	0.53955
Echinops_telfairi	0.424285
Eremitalpa_granti	0.270614
Amblysomus_hottentotus	0.333615
Calcochloris_obtusirostris	0.333615
Chrysospalax_trevelyani	0.333615
Chrysochloris_asiatica	0.333615
Dasypus_hybridus	0.542993
Dasypus_novemcinctus	0.533825
Dasypus_kappleri	0.542993
Dasypus_septemcinctus	0.493482
Zaedyus_pichiy	0.421225
Euphractus_sexcinctus	0.421225
Chaetophractus_vellerosus	0.421225
Chaetophractus_villosus	0.421225
Chlamyphorus_truncatus	0.421225
Tolypeutes_matacus	0.421225
Priodontes_maximus	0.481261
Cabassous_unicinctus	0.40802
Tamandua_tetradactyla	0.351939
Tamandua_mexicana	0.351939
Myrmecophaga_tridactyla	0.279469
Cyclopes_didactylus	0.28898
Choloepus_hoffmanni	0.302433
Choloepus_didactylus	0.354534
Bradypus_tridactylus	0.434872
Bradypus_variegatus	0.434872
Rhyncholestes_raphanurus	0.537288
Caenolestes_fuliginosus	0.537288
Glironia_venusta	0.537288
Monodelphis_domestica	0.528257
Gracilinanus_microtarsus	0.503099
Metachirus_nudicaudatus	0.537288
Didelphis_virginiana	0.537288
Didelphis_marsupialis	0.537288
Didelphis_albiventris	0.537288
Chironectes_minimus	0.537288
Caluromys_philander	0.537288
Dromiciops_gliroides	0.503099
Notoryctes_typhlops	0.444056
Notoryctes_caurinus	0.457344
Macrotis_lagotis	0.537288
Isoodon_macrourus	0.537288
Isoodon_obesulus	0.537288
Perameles_gunnii	0.537288
Perameles_nasuta	0.537288
Sarcophilus_harrisii	0.537288
Dasyurus_maculatus	0.537288
Dasyurus_viverrinus	0.537288
Dasyuroides_byrnei	0.537288
Dasycercus_cristicauda	0.537288
Antechinus_flavipes	0.537288
Thylacinus_cynocephalus	0.537288
Myrmecobius_fasciatus	0.537288
Phascolarctos_cinereus	0.591209
Vombatus_ursinus	0.434872
Lasiorhinus_latifrons	0.434872
Cercartetus_concinnus	0.537288
Trichosurus_vulpecula	0.537288
Spilocuscus_maculatus	0.537288
Phalanger_sericeus	0.537288
Phalanger_orientalis	0.537288
Hypsiprymnodon_moschatus	0.537288
Thylogale_billardierii	0.537288
Petrogale_lateralis	0.537288
Petrogale_penicillata	0.537288
Dendrolagus_goodfellowi	0.537288
Dendrolagus_matschiei	0.537288
Dendrolagus_bennettianus	0.537288
Dendrolagus_lumholtzi	0.537288
Macropus_fuliginosus	0.537288
Macropus_giganteus	0.537288
Macropus_antilopinus	0.537288
Macropus_robustus	0.537288
Macropus_rufus	0.537288
Macropus_rufogriseus	0.537288
Macropus_eugenii	0.537288
Macropus_agilis	0.537288
Macropus_parryi	0.537288
Macropus_parma	0.537288
Macropus_irma	0.537288
Dendrolagus_ursinus	0.537288
Potorous_longipes	0.537288
Potorous_tridactylus	0.537288
Bettongia_penicillata	0.537288
Bettongia_gaimardi	0.537288
Aepyprymnus_rufescens	0.537288
Pseudocheirus_peregrinus	0.537288
Petauroides_volans	0.569869
Petaurus_australis	0.537288
Petaurus_norfolcensis	0.537288
Petaurus_breviceps	0.537288

## Sheet: evenness_TL
	evenness_TL
Zaglossus_bruijnii	0.680868
Tachyglossus_aculeatus	0.601406
Ornithorhynchus_anatinus	0.449696
Solenodon_paradoxus	0.699748
Solenodon_cubanus	0.722653
Galemys_pyrenaicus	0.818739
Scapanus_latimanus	0.818739
Scalopus_aquaticus	0.818739
Talpa_europaea	0.892845
Euroscaptor_mizura	0.892845
Euroscaptor_micrura	0.839137
Mogera_tokudae	0.892845
Mogera_imaizumii	0.818739
Mogera_wogura	0.818739
Euroscaptor_subanura	0.892845
Condylura_cristata	0.892845
Hylomys_suillus	0.871223
Echinosorex_gymnura	0.853461
Erinaceus_europaeus	0.853461
Paraechinus_micropus	0.818739
Hemiechinus_auritus	0.818739
Atelerix_algirus	0.776674
Scutisorex_somereni	0.994595
Suncus_madagascariensis	0.795664
Crocidura_crenata	0.892845
Crocidura_canariensis	0.818739
Sorex_araneus	0.871223
Sorex_minutus	0.871223
Cryptotis_parva	0.892845
Blarina_hylophaga	0.928382
Notiosorex_crawfordi	0.892845
Smutsia_gigantea	0.818739
Phataginus_tricuspis	0.871223
Manis_pentadactyla	0.83318
Urocyon_cinereoargenteus	0.928382
Vulpes_lagopus	0.928382
Vulpes_zerda	0.928382
Vulpes_vulpes	0.928382
Otocyon_megalotis	0.928382
Nyctereutes_procyonoides	0.928382
Lycaon_pictus	0.928382
Chrysocyon_brachyurus	0.928382
Canis_mesomelas	0.928382
Canis_simensis	0.928382
Canis_latrans	0.928382
Canis_aureus	0.928382
Canis_lupus	0.928382
Cuon_alpinus	0.928382
Canis_adustus	0.928382
Pseudalopex_gymnocercus	0.928382
Speothos_venaticus	0.928382
Cerdocyon_thous	0.928382
Neomonachus_tropicalis	0.795664
Monachus_monachus	0.795664
Mirounga_leonina	0.795664
Mirounga_angustirostris	0.795664
Lobodon_carcinophaga	0.795664
Leptonychotes_weddellii	0.795664
Ommatophoca_rossii	0.795664
Hydrurga_leptonyx	0.871223
Erignathus_barbatus	0.795664
Pagophilus_groenlandicus	0.795664
Phoca_vitulina	0.795664
Pusa_hispida	0.795664
Halichoerus_grypus	0.795664
Cystophora_cristata	0.795664
Odobenus_rosmarus	0.795664
Callorhinus_ursinus	0.795664
Zalophus_californianus	0.795664
Zalophus_japonicus	0.795664
Eumetopias_jubatus	0.795664
Arctocephalus_pusillus	0.795664
Neophoca_cinerea	0.795664
Otaria_bryonia	0.795664
Arctocephalus_tropicalis	0.795664
Arctocephalus_forsteri	0.795664
Arctocephalus_australis	0.795664
Mydaus_javanensis	0.871223
Spilogale_gracilis	0.913127
Mephitis_mephitis	0.83318
Conepatus_humboldtii	0.776674
Conepatus_chinga	0.776674
Potos_flavus	0.871223
Procyon_lotor	0.871223
Procyon_cancrivorus	0.871223
Bassariscus_astutus	0.928382
Nasua_nasua	0.871223
Nasua_narica	0.795664
Bassaricyon_alleni	0.928382
Taxidea_taxus	0.871223
Meles_meles	0.795664
Meles_anakuma	0.795664
Arctonyx_collaris	0.699748
Mellivora_capensis	0.722653
Gulo_gulo	0.795664
Martes_flavigula	0.871223
Martes_foina	0.871223
Martes_zibellina	0.871223
Martes_martes	0.871223
Martes_americana	0.871223
Martes_pennanti	0.871223
Eira_barbara	0.871223
Melogale_orientalis	0.871223
Neovison_vison	0.871223
Mustela_frenata	0.871223
Mustela_felipei	0.871223
Mustela_erminea	0.871223
Mustela_nivalis	0.871223
Mustela_sibirica	0.871223
Mustela_nigripes	0.871223
Mustela_lutreolina	0.871223
Mustela_putorius	0.871223
Ictonyx_libyca	0.795664
Galictis_vittata	0.776674
Lyncodon_patagonicus	0.699748
Galictis_cuja	0.795664
Pteronura_brasiliensis	0.795664
Lontra_longicaudis	0.795664
Lontra_provocax	0.795664
Lontra_canadensis	0.871223
Enhydra_lutris	0.853461
Lutra_maculicollis	0.871223
Lutra_lutra	0.871223
Aonyx_cinerea	0.871223
Lutrogale_perspicillata	0.871223
Aonyx_capensis	0.871223
Ailurus_fulgens	0.871223
Ursus_maritimus	0.871223
Ursus_arctos	0.722653
Melursus_ursinus	0.795664
Ursus_thibetanus	0.871223
Ursus_americanus	0.871223
Helarctos_malayanus	0.722653
Ailuropoda_melanoleuca	0.839137
Nandinia_binotata	0.928382
Hyaena_hyaena	0.722653
Hyaena_brunnea	0.699748
Proteles_cristata	0.795664
Crocuta_crocuta	0.795664
Eupleres_goudotii	0.928382
Salanoia_concolor	0.928382
Galidictis_fasciata	0.871223
Galidia_elegans	0.928382
Cryptoprocta_ferox	0.928382
Herpestes_vitticollis	0.928382
Herpestes_javanicus	0.928382
Herpestes_edwardsii	0.928382
Herpestes_ichneumon	0.928382
Ichneumia_albicauda	0.928382
Cynictis_penicillata	0.928382
Bdeogale_crassicauda	0.871223
Crossarchus_obscurus	0.871223
Helogale_parvula	0.928382
Liberiictis_kuhni	0.928382
Mungos_mungo	0.871223
Suricata_suricatta	0.871223
Genetta_maculata	0.928382
Genetta_tigrina	0.928382
Genetta_genetta	0.928382
Genetta_servalina	0.928382
Viverricula_indica	0.928382
Viverra_tangalunga	0.928382
Viverra_zibetha	0.928382
Civettictis_civetta	0.871223
Macrogalidia_musschenbroekii	0.946987
Cynogale_bennettii	0.871223
Hemigalus_derbyanus	0.928382
Paradoxurus_hermaphroditus	0.928382
Arctictis_binturong	0.928382
Prionodon_pardicolor	0.946987
Prionodon_linsang	0.946987
Neofelis_nebulosa	0.928382
Panthera_tigris	0.928382
Panthera_onca	0.928382
Panthera_uncia	0.928382
Panthera_pardus	0.928382
Panthera_leo	0.928382
Lynx_rufus	0.928382
Lynx_lynx	0.928382
Lynx_canadensis	0.928382
Acinonyx_jubatus	0.928382
Puma_concolor	0.928382
Felis_catus	0.928382
Felis_silvestris	0.928382
Leopardus_pardalis	0.928382
Leopardus_wiedii	0.928382
Leopardus_tigrinus	0.928382
Prionailurus_bengalensis	0.928382
Leptailurus_serval	0.928382
Caracal_caracal	0.928382
Equus_africanus	0.738374
Equus_grevyi	0.79742
Equus_quagga	0.79742
Equus_zebra	0.79742
Equus_hemionus	0.79742
Equus_caballus	0.719591
Equus_ferus	0.79742
Tapirus_indicus	0.738374
Tapirus_terrestris	0.738374
Tapirus_bairdii	0.738374
Rhinoceros_unicornis	0.545019
Rhinoceros_sondaicus	0.545019
Dicerorhinus_sumatrensis	0.545019
Diceros_bicornis	0.529802
Ceratotherium_simum	0.545019
Vicugna_pacos	0.946987
Vicugna_vicugna	0.946987
Lama_glama	0.946987
Camelus_dromedarius	0.933147
Camelus_ferus	0.946987
Tayassu_pecari	0.871223
Pecari_tajacu	0.818739
Sus_scrofa	0.892845
Sus_barbatus	0.769891
Potamochoerus_porcus	0.818739
Phacochoerus_africanus	0.892845
Phacochoerus_aethiopicus	0.839137
Hylochoerus_meinertzhageni	0.818739
Babyrousa_babyrussa	0.892845
Hippopotamus_amphibius	0.722653
Choeropsis_liberiensis	0.722653
Indopacetus_pacificus	0.925478
Kogia_sima	0.988167
Kogia_breviceps	0.985726
Physeter_macrocephalus	0.982449
Platanista_gangetica	0.990237
Pontoporia_blainvillei	0.94986
Inia_geoffrensis	0.668728
Inia_araguaiaensis	0.724386
Lipotes_vexillifer	0.977904
Delphinapterus_leucas	0.99214
Mesoplodon_bowdoini	1
Monodon_monoceros	0.99214
Neophocaena_phocaenoides	0.994595
Phocoenoides_dalli	0.972293
Phocoena_phocoena	1
Phocoena_spinipinnis	1
Phocoena_dioptrica	1
Lagenorhynchus_acutus	0.989383
Lagenorhynchus_albirostris	0.965985
Orcinus_orca	0.985726
Orcaella_brevirostris	1
Grampus_griseus	0.986283
Pseudorca_crassidens	1
Peponocephala_electra	1
Globicephala_melas	0.990032
Globicephala_macrorhynchus	1
Feresa_attenuata	0.984199
Steno_bredanensis	0.991489
Sotalia_guianensis	1
Sotalia_fluviatilis	1
Tursiops_truncatus	1
Stenella_attenuata	0.978694
Lagenodelphis_hosei	0.954967
Stenella_longirostris	0.989383
Sousa_chinensis	0.985726
Tursiops_aduncus	1
Stenella_frontalis	0.996578
Stenella_coeruleoalba	0.989383
Stenella_clymene	0.997001
Delphinus_delphis	0.96983
Delphinus_capensis	0.976047
Lagenorhynchus_obscurus	0.949503
Lagenorhynchus_obliquidens	0.96199
Lagenorhynchus_cruciger	0.949503
Lagenorhynchus_australis	1
Cephalorhynchus_hectori	0.977883
Cephalorhynchus_heavisidii	0.972874
Cephalorhynchus_eutropia	0.99265
Cephalorhynchus_commersonii	0.996059
Berardius_bairdii	0.994595
Berardius_arnuxii	0.993539
Mesoplodon_bidens	1
Ziphius_cavirostris	1
Mesoplodon_stejnegeri	0.99214
Hyperoodon_planifrons	1
Hyperoodon_ampullatus	1
Mesoplodon_hectori	1
Mesoplodon_carlhubbsi	1
Mesoplodon_layardii	1
Mesoplodon_mirus	1
Mesoplodon_europaeus	1
Mesoplodon_densirostris	1
Mesoplodon_grayi	1
Tasmacetus_shepherdi	1
Eubalaena_glacialis	0.995413
Eubalaena_japonica	0.990032
Balaenoptera_physalus	1
Balaenoptera_musculus	0.996578
Balaenoptera_omurai	1
Balaenoptera_borealis	1
Balaenoptera_edeni	1
Mesoplodon_perrini	1
Balaenoptera_bonaerensis	1
Mesoplodon_peruvianus	1
Lissodelphis_peronii	0.881105
Lissodelphis_borealis	0.891196
Balaena_mysticetus	0.993539
Caperea_marginata	0.580433
Balaenoptera_acutorostrata	1
Mesoplodon_ginkgodens	1
Megaptera_novaeangliae	0.990032
Eschrichtius_robustus	0.995413
Moschiola_meminna	0.892845
Moschiola_indica	0.892845
Tragulus_javanicus	0.892845
Tragulus_kanchil	0.892845
Tragulus_napu	0.892845
Okapia_johnstoni	0.818739
Giraffa_camelopardalis	0.818739
Antilocapra_americana	0.892845
Muntiacus_muntjak	0.892845
Dama_dama	0.892845
Elaphurus_davidianus	0.892845
Rusa_unicolor	0.892845
Cervus_elaphus	0.892845
Axis_calamianensis	0.892845
Axis_axis	0.892845
Rangifer_tarandus	0.818739
Odocoileus_virginianus	0.892845
Odocoileus_hemionus	0.892845
Mazama_gouazoubira	0.892845
Blastocerus_dichotomus	0.910783
Pudu_puda	0.892845
Hydropotes_inermis	0.910783
Capreolus_capreolus	0.892845
Alces_alces	0.892845
Moschus_moschiferus	0.818739
Moschus_berezovskii	0.892845
Boselaphus_tragocamelus	0.892845
Tetracerus_quadricornis	0.892845
Tragelaphus_imberbis	0.892845
Tragelaphus_angasii	0.892845
Tragelaphus_scriptus	0.892845
Tragelaphus_eurycerus	0.892845
Tragelaphus_spekii	0.892845
Tragelaphus_buxtoni	0.892845
Tragelaphus_strepsiceros	0.892845
Syncerus_caffer	0.892845
Bubalus_mindorensis	0.892845
Bubalus_depressicornis	0.928382
Bubalus_arnee	0.892845
Bos_gaurus	0.892845
Bos_taurus	0.892845
Bos_indicus	0.892845
Bison_bonasus	0.818739
Bos_mutus	0.818739
Bos_grunniens	0.818739
Bison_bison	0.818739
Nesotragus_moschatus	0.892845
Aepyceros_melampus	0.892845
Pelea_capreolus	0.892845
Redunca_fulvorufula	0.892845
Redunca_redunca	0.892845
Redunca_arundinum	0.892845
Kobus_megaceros	0.892845
Kobus_leche	0.892845
Kobus_vardonii	0.892845
Kobus_kob	0.892845
Kobus_ellipsiprymnus	0.892845
Ourebia_ourebi	0.892845
Raphicerus_melanotis	0.892845
Raphicerus_sharpei	0.892845
Raphicerus_campestris	0.892845
Madoqua_kirkii	0.892845
Madoqua_guentheri	0.892845
Saiga_tatarica	0.946987
Nanger_granti	0.892845
Eudorcas_rufifrons	0.892845
Gazella_dorcas	0.892845
Gazella_gazella	0.892845
Gazella_spekei	0.892845
Antilope_cervicapra	0.892845
Litocranius_walleri	0.892845
Antidorcas_marsupialis	0.892845
Neotragus_pygmaeus	0.894567
Oreotragus_oreotragus	0.892845
Philantomba_monticola	0.818739
Sylvicapra_grimmia	0.818739
Cephalophus_silvicultor	0.818739
Cephalophus_dorsalis	0.818739
Cephalophus_leucogaster	0.818739
Cephalophus_nigrifrons	0.818739
Cephalophus_natalensis	0.818739
Cephalophus_weynsi	0.818739
Ovibos_moschatus	0.892845
Capricornis_crispus	0.892845
Ovis_canadensis	0.892845
Ovis_orientalis	0.892845
Ovis_aries	0.928382
Ovis_ammon	0.892845
Capra_ibex	0.892845
Capra_hircus	0.892845
Pseudois_nayaur	0.892845
Myotragus_balearicus	0.910783
Oreamnos_americanus	0.892845
Rupicapra_rupicapra	0.892845
Ammotragus_lervia	0.892845
Connochaetes_taurinus	0.892845
Connochaetes_gnou	0.871223
Damaliscus_pygargus	0.892845
Damaliscus_lunatus	0.892845
Beatragus_hunteri	0.892845
Alcelaphus_buselaphus	0.892845
Hippotragus_niger	0.892845
Hippotragus_equinus	0.871223
Oryx_dammah	0.892845
Oryx_leucoryx	0.892845
Oryx_gazella	0.892845
Oryx_beisa	0.892845
Rhinopoma_hardwickii	0.793286
Rhinopoma_microphyllum	0.910783
Lavia_frons	0.793286
Megaderma_spasma	0.769891
Rhinolophus_hipposideros	0.910783
Asellia_tridens	0.960728
Hipposideros_caffer	0.910783
Hipposideros_diadema	0.960728
Cynopterus_titthaecheilus	0.818739
Cynopterus_brachyotis	0.743729
Epomops_franqueti	0.839137
Hypsignathus_monstrosus	0.621251
Rousettus_aegyptiacus	0.839137
Eidolon_helvum	0.668728
Pteropus_giganteus	0.839137
Pteropus_rufus	0.864509
Pteropus_vampyrus	0.839137
Macroglossus_minimus	0.769891
Myzopoda_aurita	0.839137
Mystacina_tuberculata	0.839137
Thyroptera_discifera	0.864509
Noctilio_leporinus	0.933147
Pteronotus_parnellii	0.839137
Mormoops_megalophylla	0.892845
Micronycteris_microtis	0.839137
Anoura_caudifer	0.769891
Glossophaga_soricina	0.864509
Glossophaga_morenoi	0.864509
Phylloderma_stenops	0.839137
Phyllostomus_discolor	0.910783
Lonchorhina_inusitata	0.910783
Chrotopterus_auritus	0.910783
Vampyrum_spectrum	0.910783
Lonchophylla_inexpectata	0.793286
Carollia_perspicillata	0.864509
Artibeus_jamaicensis	0.839137
Artibeus_planirostris	0.793286
Pygoderma_bilabiatum	0.864509
Vampyressa_pusilla	0.769891
Sturnira_erythromos	0.793286
Sturnira_aratathomasi	0.864509
Rhinophylla_pumilio	0.823183
Lonchorhina_orinocensis	0.910783
Lonchorhina_fernandezi	0.910783
Lonchorhina_marinkellei	0.910783
Lonchorhina_aurita	0.910783
Diphylla_ecaudata	0.864509
Desmodus_rotundus	0.864509
Diaemus_youngi	0.933147
Macrotus_waterhousii	0.910783
Macrotus_californicus	0.910783
Nyctinomops_macrotis	0.892845
Molossus_molossus	0.933147
Promops_nasutus	0.892845
Molossops_temminckii	0.892845
Cynomops_planirostris	0.839137
Eumops_perotis	0.892845
Tadarida_brasiliensis	0.892845
Molossus_currentium	0.933147
Myotis_daubentonii	0.885804
Myotis_keaysi	0.885804
Myotis_velifer	0.885804
Myotis_chiloensis	0.885804
Myotis_lucifugus	0.823183
Myotis_evotis	0.885804
Eptesicus_nilssonii	0.885804
Eptesicus_serotinus	0.885804
Histiotus_montanus	0.885804
Histiotus_magellanicus	0.793286
Eptesicus_diminutus	0.885804
Lasionycteris_noctivagans	0.885804
Pipistrellus_pipistrellus	0.793286
Nyctalus_noctula	0.885804
Vespertilio_murinus	0.946987
Chalinolobus_tuberculatus	0.885804
Neoromicia_nana	0.885804
Lasiurus_cinereus	0.885804
Lasiurus_ega	0.885804
Antrozous_pallidus	0.885804
Otonycteris_hemprichii	0.933147
Plecotus_auritus	0.885804
Euderma_maculatum	0.885804
Barbastella_barbastellus	0.885804
Miniopterus_schreibersii	0.864509
Nycteris_javanica	0.864509
Nycteris_thebaica	0.823183
Saccopteryx_bilineata	0.910783
Peropteryx_leucoptera	0.892845
Balantiopteryx_plicata	0.946987
Galeopterus_variegatus	0.892845
Cynocephalus_volans	0.892845
Nycticebus_coucang	0.879048
Loris_tardigradus	0.912086
Otolemur_garnettii	0.871223
Otolemur_crassicaudatus	0.928382
Galago_senegalensis	0.892845
Euoticus_elegantulus	0.892845
Perodicticus_potto	0.83318
Arctocebus_calabarensis	0.913127
Daubentonia_madagascariensis	0.892845
Indri_indri	0.985726
Propithecus_diadema	0.968418
Propithecus_verreauxi	0.968418
Propithecus_coquereli	0.968418
Avahi_laniger	0.985726
Varecia_variegata	0.946987
Lemur_catta	0.946987
Hapalemur_griseus	0.946987
Eulemur_macaco	0.946987
Eulemur_rubriventer	0.946987
Eulemur_mongoz	0.946987
Eulemur_collaris	0.946987
Eulemur_fulvus	0.946987
Eulemur_sanfordi	0.946987
Eulemur_albifrons	0.946987
Lepilemur_mustelinus	0.985726
Cheirogaleus_medius	0.871223
Microcebus_murinus	0.928382
Microcebus_rufus	0.928382
Tarsius_syrichta	0.892845
Pithecia_irrorata	0.892845
Pithecia_monachus	0.892845
Pithecia_pithecia	0.892845
Cacajao_melanocephalus	0.892845
Callicebus_moloch	0.892845
Leontocebus_nigricollis	0.946987
Saguinus_oedipus	0.946987
Leontopithecus_rosalia	0.946987
Mico_humeralifer	0.946987
Callithrix_jacchus	0.892845
Cebuella_pygmaea	0.892845
Saimiri_sciureus	0.928382
Cebus_olivaceus	0.818739
Cebus_albifrons	0.871223
Cebus_capucinus	0.892845
Aotus_azarae	0.941246
Aotus_nancymaae	0.941246
Alouatta_seniculus	0.818739
Alouatta_caraya	0.818739
Alouatta_palliata	0.818739
Alouatta_pigra	0.818739
Lagothrix_lagotricha	0.743729
Brachyteles_hypoxanthus	0.839137
Brachyteles_arachnoides	0.743729
Ateles_geoffroyi	0.743729
Ateles_fusciceps	0.743729
Ateles_paniscus	0.769891
Ateles_chamek	0.743729
Ateles_belzebuth	0.743729
Symphalangus_syndactylus	0.839137
Hylobates_pileatus	0.864509
Hylobates_lar	0.839137
Hylobates_muelleri	0.839137
Hylobates_moloch	0.839137
Hylobates_klossii	0.839137
Hylobates_agilis	0.839137
Nomascus_concolor	0.839137
Nomascus_gabriellae	0.818739
Nomascus_leucogenys	0.818739
Hoolock_hoolock	0.839137
Pongo_pygmaeus	0.793286
Pongo_abelii	0.793286
Pan_troglodytes	0.769891
Pan_paniscus	0.769891
Homo_sapiens	0.864509
Gorilla_gorilla	0.769891
Gorilla_beringei	0.668728
Semnopithecus_schistaceus	0.946987
Trachypithecus_cristatus	0.946987
Trachypithecus_phayrei	0.946987
Semnopithecus_entellus	0.946987
Presbytis_rubicunda	0.946987
Presbytis_melalophos	0.946987
Rhinopithecus_bieti	0.946987
Rhinopithecus_roxellana	0.946987
Nasalis_larvatus	0.946987
Colobus_guereza	0.946987
Colobus_vellerosus	0.946987
Macaca_leonina	0.946987
Macaca_sinica	0.946987
Macaca_silenus	0.946987
Macaca_nemestrina	0.946987
Macaca_maura	0.946987
Macaca_radiata	0.946987
Macaca_fascicularis	0.946987
Macaca_arctoides	0.946987
Macaca_nigra	0.946987
Macaca_fuscata	0.946987
Macaca_mulatta	0.946987
Macaca_sylvanus	0.946987
Theropithecus_gelada	0.892845
Papio_cynocephalus	0.892845
Papio_papio	0.892845
Papio_hamadryas	0.892845
Papio_anubis	0.892845
Lophocebus_aterrimus	0.892845
Lophocebus_albigena	0.892845
Cercocebus_atys	0.946987
Mandrillus_sphinx	0.946987
Mandrillus_leucophaeus	0.946987
Cercopithecus_mitis	0.946987
Cercopithecus_ascanius	0.946987
Erythrocebus_patas	0.946987
Chlorocebus_pygerythrus	0.946987
Chlorocebus_aethiops	0.946987
Chlorocebus_cynosuros	0.946987
Chlorocebus_sabaeus	0.946987
Miopithecus_talapoin	0.892845
Ptilocercus_lowii	0.818739
Tupaia_glis	0.892845
Tupaia_nicobarica	0.892845
Urogale_everetti	0.892845
Tupaia_tana	0.892845
Dendrogale_melanura	0.892845
Anathana_ellioti	0.892845
Sylvilagus_audubonii	0.946987
Oryctolagus_cuniculus	0.946987
Pentalagus_furnessi	0.946987
Lepus_californicus	0.946987
Lepus_alleni	0.946987
Lepus_townsendii	0.946987
Lepus_timidus	0.946987
Lepus_europaeus	0.946987
Lepus_americanus	0.946987
Nesolagus_timminsi	0.946987
Nesolagus_netscheri	0.946987
Ochotona_hyperborea	0.660724
Ochotona_princeps	0.755844
Muscardinus_avellanarius	0.892845
Aplodontia_rufa	0.892845
Ratufa_indica	0.892845
Callosciurus_erythraeus	0.946987
Tamias_striatus	0.946987
Tamias_minimus	0.946987
Spermophilus_dauricus	0.946987
Ictidomys_tridecemlineatus	0.913092
Cynomys_ludovicianus	0.946987
Marmota_monax	0.946987
Marmota_caligata	0.946987
Marmota_marmota	0.946987
Marmota_sibirica	0.946987
Sciurus_anomalus	0.946987
Sciurus_niger	0.946987
Sciurus_carolinensis	0.946987
Sciurus_griseus	0.946987
Microsciurus_mimulus	0.946987
Microsciurus_alfari	0.946987
Microsciurus_flaviventer	0.946987
Sciurus_vulgaris	0.946987
Tamiasciurus_hudsonicus	0.946987
Glaucomys_volans	0.946987
Petaurista_leucogenys	0.946987
Petaurista_philippensis	0.946987
Petaurista_alborufus	0.946987
Petaurista_grandis	0.946987
Laonastes_aenigmamus	0.99214
Atherurus_macrourus	0.722653
Hystrix_javanica	0.818739
Hystrix_cristata	0.818739
Thryonomys_swinderianus	0.839137
Heterocephalus_glaber	0.982449
Heliophobius_argenteocinereus	0.910783
Cryptomys_hottentotus	0.892845
Georychus_capensis	0.946987
Bathyergus_suillus	0.928382
Cuniculus_paca	0.892845
Myoprocta_acouchy	0.892845
Dasyprocta_leporina	0.946987
Dasyprocta_azarae	0.928382
Hydrochoerus_hydrochaeris	0.892845
Dolichotis_patagonum	0.946987
Cavia_porcellus	0.892845
Cavia_aperea	0.892845
Erethizon_dorsatum	0.871223
Coendou_prehensilis	0.853461
Lagostomus_maximus	0.946987
Chinchilla_lanigera	0.892845
Chinchilla_chinchilla	0.892845
Phyllomys_sulinus	0.871223
Myocastor_coypus	0.892845
Capromys_pilorides	0.879048
Ctenomys_boliviensis	0.946987
Ctenomys_talarum	0.946987
Octodon_degus	0.946987
Spalacopus_cyanus	0.928382
Dipus_sagitta	0.946987
Jaculus_orientalis	0.946987
Jaculus_jaculus	0.946987
Stylodipus_telum	0.946987
Allactaga_euphratica	0.946987
Allactaga_major	0.892845
Zapus_princeps	0.892845
Sicista_concolor	0.892845
Spalax_leucodon	0.892845
Rhizomys_pruinosus	0.795664
Dicrostonyx_groenlandicus	0.892845
Ondatra_zibethicus	0.892845
Lemmus_sibiricus	0.892845
Synaptomys_cooperi	0.892845
Ellobius_talpinus	0.892845
Microtus_arvalis	0.892845
Microtus_pennsylvanicus	0.892845
Microtus_ochrogaster	0.892845
Microtus_chrotorrhinus	0.892845
Microtus_oeconomus	0.892845
Myodes_gapperi	0.892845
Mesocricetus_auratus	0.892845
Tscherskia_triton	0.892845
Cricetus_cricetus	0.892845
Cricetulus_migratorius	0.892845
Cricetulus_longicaudatus	0.892845
Cricetulus_barabensis	0.892845
Phodopus_sungorus	0.892845
Neotoma_fuscipes	0.892845
Neotoma_lepida	0.892845
Neotoma_floridana	0.892845
Neotoma_albigula	0.892845
Neotoma_mexicana	0.892845
Neotoma_cinerea	0.892845
Hodomys_alleni	0.892845
Nelsonia_neotomodon	0.892845
Xenomys_nelsoni	0.871223
Ochrotomys_nuttalli	0.892845
Reithrodontomys_creper	0.892845
Reithrodontomys_mexicanus	0.892845
Reithrodontomys_fulvescens	0.892845
Reithrodontomys_sumichrasti	0.892845
Reithrodontomys_megalotis	0.892845
Reithrodontomys_humulis	0.892845
Reithrodontomys_montanus	0.892845
Isthmomys_pirrensis	0.892845
Isthmomys_flavidus	0.892845
Onychomys_torridus	0.892845
Onychomys_leucogaster	0.892845
Peromyscus_maniculatus	0.892845
Peromyscus_leucopus	0.892845
Megadontomys_thomasi	0.892845
Peromyscus_yucatanicus	0.892845
Peromyscus_guatemalensis	0.892845
Peromyscus_mexicanus	0.892845
Peromyscus_megalops	0.892845
Peromyscus_melanophrys	0.892845
Habromys_lepturus	0.928382
Habromys_lophurus	0.928382
Peromyscus_crinitus	0.892845
Peromyscus_ochraventer	0.892845
Peromyscus_truei	0.892845
Peromyscus_difficilis	0.892845
Peromyscus_attwateri	0.892845
Peromyscus_furvus	0.892845
Peromyscus_spicilegus	0.892845
Peromyscus_boylii	0.892845
Podomys_floridanus	0.892845
Neotomodon_alstoni	0.892845
Peromyscus_californicus	0.892845
Peromyscus_eremicus	0.892845
Osgoodomys_banderanus	0.892845
Scotinomys_xerampelinus	0.892845
Scotinomys_teguina	0.892845
Baiomys_taylori	0.892845
Baiomys_musculus	0.892845
Tylomys_panamensis	0.871223
Tylomys_mirae	0.871223
Tylomys_watsoni	0.871223
Tylomys_fulviventer	0.871223
Tylomys_nudicaudus	0.871223
Ototylomys_phyllotis	0.853461
Nyctomys_sumichrasti	0.892845
Chibchanomys_trichotis	0.818739
Reithrodon_auritus	0.946987
Rheomys_underwoodi	0.892845
Rheomys_thomasi	0.892845
Rheomys_mexicanus	0.892845
Rheomys_raptor	0.892845
Ichthyomys_pittieri	0.892845
Ichthyomys_hydrobates	0.892845
Ichthyomys_tweedii	0.892845
Neusticomys_venezuelae	0.818739
Neusticomys_ferreirai	0.892845
Neusticomys_monticolus	0.892845
Anotomys_leander	0.871223
Chinchillula_sahamae	0.892845
Sigmodon_leucotis	0.946987
Sigmodon_fulviventer	0.946987
Sigmodon_alleni	0.946987
Sigmodon_ochrognathus	0.946987
Sigmodon_hispidus	0.946987
Rhipidomys_macconnelli	0.892845
Rhipidomys_nitela	0.946987
Rhipidomys_mastacalis	0.946987
Rhipidomys_fulviventer	0.892845
Rhipidomys_venustus	0.892845
Rhipidomys_couesi	0.946987
Rhipidomys_venezuelae	0.946987
Rhipidomys_latimanus	0.892845
Rhipidomys_austrinus	0.892845
Aepeomys_lugens	0.892845
Thomasomys_gracilis	0.892845
Thomasomys_cinereus	0.892845
Thomasomys_rhoadsi	0.892845
Thomasomys_baeops	0.928382
Thomasomys_aureus	0.892845
Thomasomys_pyrrhonotus	0.928382
Thomasomys_daphne	0.892845
Thomasomys_oreas	0.892845
Thomasomys_hylophilus	0.892845
Thomasomys_paramorum	0.892845
Chilomys_instans	0.892845
Akodon_bogotensis	0.946987
Blarinomys_breviceps	0.892845
Scapteromys_tumidus	0.892845
Scapteromys_meridionalis	0.892845
Scapteromys_aquaticus	0.892845
Kunsia_tomentosus	0.910783
Thalpomys_lasiotis	0.892845
Necromys_amoenus	0.892845
Necromys_urichi	0.892845
Necromys_lasiurus	0.946987
Necromys_temchuki	0.892845
Necromys_obscurus	0.892845
Necromys_lactens	0.892845
Akodon_mimus	0.892845
Akodon_azarae	0.892845
Akodon_boliviensis	0.892845
Akodon_subfuscus	0.892845
Akodon_lutescens	0.892845
Akodon_cursor	0.892845
Akodon_simulator	0.892845
Akodon_albiventer	0.892845
Akodon_mollis	0.892845
Akodon_torques	0.892845
Akodon_aerosus	0.892845
Deltamys_kempi	0.892845
Thaptomys_nigrita	0.892845
Oxymycterus_delator	0.892845
Oxymycterus_paramensis	0.892845
Oxymycterus_rufus	0.892845
Oxymycterus_inca	0.892845
Zygodontomys_brevicauda	0.946987
Oecomys_concolor	0.946987
Oecomys_roberti	0.946987
Oecomys_bicolor	0.946987
Oecomys_superans	0.946987
Oecomys_trinitatis	0.946987
Oecomys_mamorae	0.946987
Oecomys_paricola	0.946987
Transandinomys_talamancae	0.946987
Transandinomys_bolivaris	0.946987
Euryoryzomys_nitidus	0.946987
Euryoryzomys_russatus	0.946987
Euryoryzomys_legatus	0.946987
Nephelomys_albigularis	0.946987
Nephelomys_keaysi	0.946987
Hylaeamys_megacephalus	0.946987
Handleyomys_alfaroi	0.946987
Handleyomys_melanotis	0.946987
Handleyomys_chapmani	0.946987
Neacomys_guianae	0.946987
Neacomys_spinosus	0.946987
Neacomys_tenuipes	0.946987
Microryzomys_minutus	0.946987
Microryzomys_altissimus	0.946987
Oligoryzomys_microtis	0.946987
Oligoryzomys_nigripes	0.946987
Oligoryzomys_destructor	0.946987
Oligoryzomys_fulvescens	0.946987
Oligoryzomys_eliurus	0.946987
Oligoryzomys_delticola	0.946987
Oligoryzomys_chacoensis	0.946987
Oligoryzomys_andinus	0.946987
Oligoryzomys_magellanicus	0.946987
Oligoryzomys_longicaudatus	0.946987
Oligoryzomys_flavescens	0.946987
Eremoryzomys_polius	0.946987
Cerradomys_subflavus	0.946987
Sooretamys_angouya	0.946987
Holochilus_brasiliensis	0.946987
Holochilus_chacarius	0.946987
Pseudoryzomys_simplex	0.946987
Lundomys_molitor	0.946987
Nectomys_squamipes	0.946987
Oryzomys_couesi	0.946987
Oryzomys_palustris	0.946987
Sigmodontomys_alfari	0.946987
Melanomys_caliginosus	0.946987
Nesoryzomys_indefessus	0.892845
Irenomys_tarsalis	0.892845
Euneomys_petersoni	0.892845
Euneomys_chinchilloides	0.892845
Andinomys_edax	0.892845
Punomys_kofordi	0.892845
Delomys_sublineatus	0.892845
Delomys_dorsalis	0.892845
Calomys_lepidus	0.892845
Calomys_sorellus	0.892845
Calomys_musculinus	0.892845
Calomys_laucha	0.892845
Calomys_tener	0.946987
Calomys_boliviae	0.946987
Calomys_callosus	0.946987
Calomys_venustus	0.946987
Calomys_hummelincki	0.946987
Eligmodontia_morgani	0.892845
Eligmodontia_puerulus	0.892845
Eligmodontia_moreni	0.946987
Eligmodontia_hirtipes	0.946987
Eligmodontia_bolsonensis	0.946987
Graomys_griseoflavus	0.946987
Graomys_domorum	0.946987
Andalgalomys_pearsoni	0.892845
Andalgalomys_olrogi	0.946987
Salinomys_delicatus	0.946987
Phyllotis_wolffsohni	0.892845
Tapecomys_primus	0.892845
Auliscomys_sublimis	0.892845
Auliscomys_pictus	0.892845
Auliscomys_boliviensis	0.892845
Galenomys_garleppi	0.892845
Loxodontomys_micropus	0.892845
Phyllotis_osilae	0.892845
Phyllotis_alisosiensis	0.892845
Phyllotis_anitae	0.892845
Phyllotis_caprinus	0.892845
Phyllotis_xanthopygus	0.892845
Phyllotis_darwini	0.892845
Phyllotis_amicus	0.892845
Paralomys_gerbillus	0.892845
Phyllotis_haggardi	0.892845
Phyllotis_andium	0.892845
Calassomys_apicalis	0.946987
Akodon_neocenus	0.892845
Wiedomys_pyrrhorhinos	0.946987
Juliomys_pictipes	0.892845
Abrothrix_olivaceus	0.892845
Abrothrix_andinus	0.892845
Abrothrix_jelskii	0.892845
Abrothrix_illuteus	0.892845
Abrothrix_longipilis	0.892845
Abrothrix_sanborni	0.892845
Notiomys_edwardsii	0.892845
Geoxus_valdivianus	0.892845
Chelemys_macronyx	0.892845
Mystromys_albicaudatus	0.892845
Saccostomus_campestris	0.946987
Beamys_hindei	0.892845
Cricetomys_gambianus	0.892845
Brachytarsomys_albicauda	0.928382
Gymnuromys_roberti	0.928382
Eliurus_myoxinus	0.928382
Brachyuromys_ramirohitra	0.928382
Nesomys_rufus	0.928382
Nesomys_audeberti	0.928382
Macrotarsomys_bastardi	0.928382
Calomyscus_baluchi	0.892845
Lophiomys_imhausi	0.879048
Pachyuromys_duprasi	0.946987
Psammomys_obesus	0.946987
Meriones_shawi	0.946987
Meriones_unguiculatus	0.946987
Sekeetamys_calurus	0.946987
Ammodillus_imbellis	0.946987
Microdillus_peeli	0.946987
Gerbillus_cheesmani	0.946987
Taterillus_arenarius	0.946987
Gerbilliscus_nigricaudus	0.946987
Gerbillurus_setzeri	0.946987
Desmodillus_auricularis	0.946987
Tatera_indica	0.946987
Notomys_amplus	0.946987
Conilurus_albipes	0.928382
Hydromys_chrysogaster	0.913127
Mastomys_coucha	0.892845
Mus_musculus	0.946987
Rhabdomys_pumilio	0.946987
Micromys_minutus	0.892845
Maxomys_inflatus	0.892845
Rattus_rattus	0.892845
Rattus_fuscipes	0.892845
Rattus_norvegicus	0.892845
Pedetes_surdaster	0.946987
Pedetes_capensis	0.946987
Anomalurus_pelii	0.969975
Anomalurus_derbianus	0.969975
Anomalurus_beecrofti	0.939582
Anomalurus_pusillus	0.950935
Microdipodops_pallidus	0.946987
Dipodomys_spectabilis	0.946987
Dipodomys_ordii	0.946987
Dipodomys_heermanni	0.946987
Dipodomys_merriami	0.946987
Thomomys_bulbivorus	0.946987
Thomomys_umbrinus	0.946987
Thomomys_bottae	0.946987
Geomys_pinetis	0.946987
Geomys_bursarius	0.946987
Geomys_arenarius	0.892845
Cratogeomys_castanops	0.910783
Liomys_salvini	0.946987
Heteromys_anomalus	0.946987
Perognathus_fasciatus	0.946987
Castor_fiber	0.818739
Castor_canadensis	0.818739
Hydrodamalis_gigas	0.580433
Trichechus_manatus	0.449696
Trichechus_senegalensis	0.449696
Trichechus_inunguis	0.486467
Dugong_dugon	0.545019
Loxodonta_africana	0.529802
Elephas_maximus	0.660724
Procavia_capensis	0.840682
Heterohyrax_brucei	0.784998
Dendrohyrax_validus	0.813527
Dendrohyrax_dorsalis	0.853902
Dendrohyrax_arboreus	0.784998
Orycteropus_afer	0.956938
Rhynchocyon_cirnei	0.928382
Rhynchocyon_chrysopygus	0.956938
Rhynchocyon_petersi	0.956938
Elephantulus_myurus	0.928382
Elephantulus_edwardii	0.871223
Macroscelides_proboscideus	0.871223
Petrodromus_tetradactylus	0.928382
Elephantulus_rufescens	0.928382
Elephantulus_brachyrhynchus	0.871223
Elephantulus_intufi	0.928382
Elephantulus_rupestris	0.871223
Potamogale_velox	0.755844
Limnogale_mergulus	0.755844
Microgale_talazaci	0.879048
Microgale_longicaudata	0.816195
Microgale_cowani	0.755844
Oryzorictes_tetradactylus	0.755844
Tenrec_ecaudatus	0.719591
Hemicentetes_semispinosus	0.680868
Setifer_setosus	0.879048
Echinops_telfairi	0.699748
Eremitalpa_granti	0.449696
Amblysomus_hottentotus	0.545019
Calcochloris_obtusirostris	0.545019
Chrysospalax_trevelyani	0.545019
Chrysochloris_asiatica	0.545019
Dasypus_hybridus	0.933791
Dasypus_novemcinctus	0.913092
Dasypus_kappleri	0.933791
Dasypus_septemcinctus	0.848648
Zaedyus_pichiy	0.724386
Euphractus_sexcinctus	0.724386
Chaetophractus_vellerosus	0.724386
Chaetophractus_villosus	0.724386
Chlamyphorus_truncatus	0.724386
Tolypeutes_matacus	0.724386
Priodontes_maximus	0.823183
Cabassous_unicinctus	0.697907
Tamandua_tetradactyla	0.580433
Tamandua_mexicana	0.580433
Myrmecophaga_tridactyla	0.466136
Cyclopes_didactylus	0.486467
Choloepus_hoffmanni	0.486667
Choloepus_didactylus	0.567018
Bradypus_tridactylus	0.722653
Bradypus_variegatus	0.722653
Rhyncholestes_raphanurus	0.892845
Caenolestes_fuliginosus	0.892845
Glironia_venusta	0.892845
Monodelphis_domestica	0.871223
Gracilinanus_microtarsus	0.839137
Metachirus_nudicaudatus	0.892845
Didelphis_virginiana	0.892845
Didelphis_marsupialis	0.892845
Didelphis_albiventris	0.892845
Chironectes_minimus	0.892845
Caluromys_philander	0.892845
Dromiciops_gliroides	0.839137
Notoryctes_typhlops	0.719591
Notoryctes_caurinus	0.769891
Macrotis_lagotis	0.892845
Isoodon_macrourus	0.892845
Isoodon_obesulus	0.892845
Perameles_gunnii	0.892845
Perameles_nasuta	0.892845
Sarcophilus_harrisii	0.892845
Dasyurus_maculatus	0.892845
Dasyurus_viverrinus	0.892845
Dasyuroides_byrnei	0.892845
Dasycercus_cristicauda	0.892845
Antechinus_flavipes	0.892845
Thylacinus_cynocephalus	0.892845
Myrmecobius_fasciatus	0.892845
Phascolarctos_cinereus	0.982449
Vombatus_ursinus	0.722653
Lasiorhinus_latifrons	0.722653
Cercartetus_concinnus	0.892845
Trichosurus_vulpecula	0.892845
Spilocuscus_maculatus	0.892845
Phalanger_sericeus	0.892845
Phalanger_orientalis	0.892845
Hypsiprymnodon_moschatus	0.892845
Thylogale_billardierii	0.892845
Petrogale_lateralis	0.892845
Petrogale_penicillata	0.892845
Dendrolagus_goodfellowi	0.892845
Dendrolagus_matschiei	0.892845
Dendrolagus_bennettianus	0.892845
Dendrolagus_lumholtzi	0.892845
Macropus_fuliginosus	0.892845
Macropus_giganteus	0.892845
Macropus_antilopinus	0.892845
Macropus_robustus	0.892845
Macropus_rufus	0.892845
Macropus_rufogriseus	0.892845
Macropus_eugenii	0.892845
Macropus_agilis	0.892845
Macropus_parryi	0.892845
Macropus_parma	0.892845
Macropus_irma	0.892845
Dendrolagus_ursinus	0.892845
Potorous_longipes	0.892845
Potorous_tridactylus	0.892845
Bettongia_penicillata	0.892845
Bettongia_gaimardi	0.892845
Aepyprymnus_rufescens	0.892845
Pseudocheirus_peregrinus	0.892845
Petauroides_volans	0.946987
Petaurus_australis	0.892845
Petaurus_norfolcensis	0.892845
Petaurus_breviceps	0.892845
